# Supplementary material for: Systems analysis reveals differential expression of endocervical genes in African women randomized to DMPA-IM, LNG implant or cu-IUD
Source: Clin Immunol. 2023 Oct;255:109750. doi: 10.1016/j.clim.2023.109750 (PMC10570927; doi:10.1016/j.clim.2023.109750)
Supplement: Table S1 — DESeq results for Chlamydia-based analysis [file mmc1.xlsx]

## Sheet: Sheet1
Table: DESeq results for Chlamydia-based analysis
Input data set: Baseline samples from DMPA-IM, LNG Implant and Cu-IUD study-arms
Design: Chlamydia status
Results for 'Positive vs. Negative Chlamydia status'
Differentially expressed genes: lfcSE <1, baseMean >10, p-adj <0.05, absolute log2FoldChange >1
Ensembl_ID	Gene_Symbol	baseMean	log2FoldChange	lfcSE	stat	pvalue	padj
ENSG00000170477	KRT4	6315.74	-2.14564	0.445769	-4.81335	1.48425e-06	0.013966
ENSG00000125144	MT1G	253.578	-2.46711	0.524105	-4.70729	2.51037e-06	0.0157475
ENSG00000197043	ANXA6	2157.48	0.55101	0.119664	4.60463	4.13201e-06	0.0194401
ENSG00000135476	ESPL1	169.863	-1.35762	0.298868	-4.54253	5.55831e-06	0.0209204
ENSG00000142619	PADI3	78.7384	-2.66248	0.599331	-4.44242	8.89543e-06	0.0248852
ENSG00000111537	IFNG	12.2342	1.78829	0.403326	4.43385	9.2564e-06	0.0248852
ENSG00000172005	MAL	5045.01	-1.86913	0.437973	-4.26767	1.97524e-05	0.0273837
ENSG00000164284	GRPEL2	313.593	-1.68114	0.394562	-4.26078	2.03715e-05	0.0273837
ENSG00000126878	AIF1L	520.003	-1.73554	0.402467	-4.31225	1.61603e-05	0.0273837
ENSG00000186806	VSIG10L	333.401	-1.73179	0.402149	-4.30635	1.6597e-05	0.0273837
ENSG00000114790	ARHGEF26	124.419	-1.6957	0.401457	-4.22388	2.40133e-05	0.0301271
ENSG00000186352	ANKRD37	72.5282	-1.58775	0.378679	-4.19287	2.75445e-05	0.0323975
ENSG00000189337	KAZN	299.287	-1.28379	0.316428	-4.05714	4.96779e-05	0.0397677
ENSG00000277893	SRD5A2	16.5009	-1.98416	0.484134	-4.09836	4.16087e-05	0.0397677
ENSG00000187054	TMPRSS11A	1234.62	-1.75473	0.425974	-4.11934	3.79953e-05	0.0397677
ENSG00000128510	CPA4	888.305	-1.88469	0.460712	-4.09081	4.29872e-05	0.0397677
ENSG00000138311	ZNF365	273.99	-1.87575	0.461486	-4.06459	4.8117e-05	0.0397677
ENSG00000134531	EMP1	10418.3	-1.63602	0.403096	-4.05864	4.93592e-05	0.0397677
ENSG00000140519	RHCG	6079.87	-1.66155	0.410025	-4.0523	5.07161e-05	0.0397677
ENSG00000126368	NR1D1	396.12	-1.3296	0.327805	-4.05607	4.9906e-05	0.0397677
ENSG00000185479	KRT6B	3746.39	-1.96641	0.490006	-4.01303	5.99451e-05	0.0433887
ENSG00000173418	NAA20	332.028	-0.414992	0.103249	-4.01932	5.83674e-05	0.0433887
ENSG00000149564	ESAM	174.043	-1.70677	0.426757	-3.99939	6.35065e-05	0.044264
ENSG00000094755	GABRP	5794.78	-1.70229	0.428925	-3.96873	7.22556e-05	0.0485635
ENSG00000163141	BNIPL	132.744	-1.5984	0.404015	-3.95629	7.61216e-05	0.0493977
ENSG00000117322	CR2	100.927	1.63442	0.415516	3.93346	8.37321e-05	0.0509705
ENSG00000181449	SOX2	10.5706	-2.66495	0.678939	-3.92516	8.66707e-05	0.0509705
ENSG00000132819	RBM38	234.431	1.04566	0.266013	3.93086	8.46436e-05	0.0509705
ENSG00000169583	CLIC3	209.279	-1.35175	0.348234	-3.88173	0.000103716	0.0552086
ENSG00000198003	CCDC151	18.9519	-1.81863	0.466685	-3.89692	9.74233e-05	0.0552086
ENSG00000145879	SPINK7	378.663	-1.81802	0.473239	-3.84165	0.00012221	0.0605227
ENSG00000010438	PRSS3	296.963	-1.73882	0.45251	-3.84261	0.000121733	0.0605227
ENSG00000139289	PHLDA1	552.591	-1.44308	0.377048	-3.82731	0.000129551	0.0609504
ENSG00000164603	BMT2	81.6596	-0.606497	0.161041	-3.76611	0.000165811	0.0678349
ENSG00000167767	KRT80	748.638	-1.52293	0.403176	-3.77733	0.000158518	0.0678349
ENSG00000167378	IRGQ	33.5367	-0.616197	0.163535	-3.76798	0.000164571	0.0678349
ENSG00000105427	CNFN	2714.22	-1.68741	0.449435	-3.7545	0.000173686	0.0695445
ENSG00000164120	HPGD	4286.75	-1.67402	0.449063	-3.72782	0.000193147	0.0757256
ENSG00000171174	RBKS	33.8053	-0.759593	0.205738	-3.69205	0.000222456	0.0764959
ENSG00000179833	SERTAD2	578.936	-1.03224	0.27916	-3.69766	0.000217593	0.0764959
ENSG00000113163	COL4A3BP	1140.46	-0.320923	0.0865435	-3.70823	0.000208712	0.0764959
ENSG00000134452	FBXO18	440.05	0.230948	0.0623116	3.70634	0.000210276	0.0764959
ENSG00000108239	TBC1D12	128.811	-0.557105	0.150945	-3.69078	0.000223565	0.0764959
ENSG00000170456	DENND5B	67.9261	0.86443	0.232602	3.71635	0.000202123	0.0764959
ENSG00000205363	C15orf59	31.4746	-1.71469	0.463445	-3.69989	0.000215693	0.0764959
ENSG00000186187	ZNRF1	310.014	-0.998053	0.270868	-3.68465	0.000229019	0.0769626
ENSG00000100453	GZMB	308.203	1.0197	0.277444	3.67534	0.000237532	0.0770708
ENSG00000162069	BICDL2	258.943	-1.08111	0.293834	-3.67933	0.000233849	0.0770708
ENSG00000178537	SLC25A20	170.796	0.500754	0.136859	3.65891	0.000253288	0.0805972
ENSG00000122042	UBL3	690.386	-0.755482	0.20673	-3.65444	0.000257744	0.0805972
ENSG00000101213	PTK6	141.641	-1.15403	0.316088	-3.65097	0.000261248	0.0805972
ENSG00000118898	PPL	18688.6	-1.37635	0.378646	-3.63493	0.000278058	0.0830599
ENSG00000116285	ERRFI1	588.515	-1.12698	0.311646	-3.61623	0.000298927	0.0867231
ENSG00000156011	PSD3	296.504	-0.596528	0.165136	-3.61235	0.00030344	0.0867231
ENSG00000183421	RIPK4	305.359	-1.11453	0.308584	-3.61174	0.000304146	0.0867231
ENSG00000159399	HK2	5911.37	-1.02136	0.283413	-3.60379	0.000313613	0.0880879
ENSG00000084734	GCKR	20.8242	-2.0967	0.588392	-3.56345	0.000366016	0.0886322
ENSG00000121552	CSTA	1504.03	-1.25458	0.350321	-3.58122	0.000341991	0.0886322
ENSG00000048544	MRPS10	225.154	-0.579308	0.161609	-3.58464	0.000337549	0.0886322
ENSG00000112414	ADGRG6	424.575	-1.30135	0.364384	-3.57136	0.000355129	0.0886322
ENSG00000243566	UPK3B	87.7262	-1.33546	0.372623	-3.58394	0.000338452	0.0886322
ENSG00000148154	UGCG	1159.37	-0.775956	0.216812	-3.57893	0.000345002	0.0886322
ENSG00000160401	CFAP157	128.707	-1.55653	0.436923	-3.56249	0.000367358	0.0886322
ENSG00000166736	HTR3A	33.9981	1.73796	0.487683	3.5637	0.000365662	0.0886322
ENSG00000108691	CCL2	582.368	-1.68122	0.467912	-3.59302	0.000326864	0.0886322
ENSG00000153391	INO80C	135.61	-0.905829	0.252456	-3.58807	0.000333134	0.0886322
ENSG00000099940	SNAP29	465.331	-0.426256	0.119438	-3.56884	0.000358564	0.0886322
ENSG00000137941	TTLL7	58.1705	-1.02843	0.292456	-3.51654	0.000437205	0.0898356
ENSG00000188001	TPRG1	305.4	-1.41814	0.403744	-3.51248	0.000443951	0.0898356
ENSG00000176945	MUC20	2625.31	-1.17123	0.331061	-3.53781	0.000403465	0.0898356
ENSG00000064652	SNX24	89.9493	-0.646357	0.18372	-3.51817	0.000434532	0.0898356
ENSG00000183696	UPP1	760.666	-1.08802	0.309245	-3.5183	0.000434326	0.0898356
ENSG00000149968	MMP3	24.2868	-2.77503	0.788323	-3.52017	0.000431266	0.0898356
ENSG00000165495	PKNOX2	34.122	-1.72747	0.487252	-3.54533	0.000392119	0.0898356
ENSG00000107984	DKK1	404.062	-1.60558	0.455934	-3.52151	0.000429092	0.0898356
ENSG00000119938	PPP1R3C	1214.87	-1.63784	0.461879	-3.54604	0.000391071	0.0898356
ENSG00000111713	GYS2	60.8954	-1.86818	0.531595	-3.51429	0.000440929	0.0898356
ENSG00000170423	KRT78	5752.51	-1.62593	0.4604	-3.53157	0.000413108	0.0898356
ENSG00000154099	DNAAF1	309.441	-1.52722	0.432621	-3.53016	0.000415315	0.0898356
ENSG00000124191	TOX2	22.6913	1.03203	0.292983	3.52249	0.000427507	0.0898356
ENSG00000167772	ANGPTL4	375.59	-1.35905	0.384667	-3.53306	0.000410772	0.0898356
ENSG00000128203	ASPHD2	15.1294	0.661089	0.187466	3.52646	0.000421161	0.0898356
ENSG00000106211	HSPB1	3813.38	-0.821311	0.234222	-3.50656	0.000453947	0.0908812
ENSG00000186115	CYP4F2	11.7317	-2.65671	0.759219	-3.49927	0.000466537	0.0924185
ENSG00000171401	KRT13	42992.6	-1.49641	0.428744	-3.49023	0.000482611	0.0946069
ENSG00000100292	HMOX1	7700.03	-1.23348	0.354734	-3.47721	0.000506669	0.0979386
ENSG00000204138	PHACTR4	1489.12	-0.900685	0.26043	-3.45845	0.000543294	0.0983762
ENSG00000143369	ECM1	27700.2	-1.49458	0.433805	-3.44529	0.000570448	0.0983762
ENSG00000154370	TRIM11	61.8283	-0.890229	0.257895	-3.4519	0.000556648	0.0983762
ENSG00000113441	LNPEP	1101.64	0.318935	0.0924642	3.44928	0.000562088	0.0983762
ENSG00000133710	SPINK5	39918.5	-1.47187	0.427784	-3.44068	0.000580252	0.0983762
ENSG00000138166	DUSP5	1988.3	-1.45067	0.421385	-3.44263	0.00057609	0.0983762
ENSG00000135503	ACVR1B	313.43	-0.699382	0.203225	-3.44142	0.000578663	0.0983762
ENSG00000139433	GLTP	800.935	-0.817193	0.23641	-3.45668	0.000546882	0.0983762
ENSG00000102755	FLT1	454.472	-1.46225	0.423397	-3.45361	0.000553145	0.0983762
ENSG00000125266	EFNB2	99.1132	-1.05455	0.30584	-3.44805	0.000564639	0.0983762
ENSG00000172382	PRSS27	2693.68	-1.53211	0.444416	-3.44746	0.000565882	0.0983762
ENSG00000168140	VASN	255.981	-1.04877	0.304228	-3.4473	0.000566228	0.0983762
ENSG00000159871	LYPD5	29.3509	-1.72609	0.502639	-3.43406	0.000594621	0.0999123
ENSG00000170545	SMAGP	33.0015	-0.805074	0.235101	-3.42438	0.000616211	0.101723
ENSG00000142621	FHAD1	230.939	-0.969891	0.283485	-3.42132	0.000623186	0.101937
ENSG00000114315	HES1	147.875	-0.838237	0.245332	-3.41674	0.000633757	0.101937
ENSG00000125733	TRIP10	2073.12	-1.14231	0.334179	-3.41825	0.000630263	0.101937
ENSG00000163644	PPM1K	189.243	0.564568	0.16564	3.4084	0.000653456	0.104043
ENSG00000160213	CSTB	16289.6	-0.88232	0.259007	-3.40655	0.000657903	0.104043
ENSG00000172731	LRRC20	37.6051	-1.35008	0.39686	-3.4019	0.000669201	0.104948
ENSG00000162493	PDPN	60.1453	-1.39858	0.411402	-3.39954	0.000674992	0.104981
ENSG00000198937	CCDC167	111.715	0.562708	0.1659	3.39186	0.000694205	0.106213
ENSG00000079974	RABL2B	141.682	-0.649592	0.191394	-3.394	0.000688807	0.106213
ENSG00000136819	C9orf78	692.711	0.62442	0.184243	3.3891	0.000701218	0.106421
ENSG00000120158	RCL1	94.2667	0.620271	0.183406	3.38195	0.00071973	0.107497
ENSG00000150782	IL18	231.526	-0.831573	0.245766	-3.3836	0.00071543	0.107497
ENSG00000101004	NINL	151.03	-0.903975	0.267487	-3.37951	0.000726144	0.107601
ENSG00000070614	NDST1	843.194	-0.349365	0.103501	-3.37547	0.000736905	0.108342
ENSG00000137878	GCOM1	69.8118	-1.68673	0.500298	-3.37145	0.000747741	0.109083
ENSG00000182795	C1orf116	829.71	-1.20081	0.357166	-3.36204	0.000773702	0.110305
ENSG00000132002	DNAJB1	2024.95	-1.03106	0.306485	-3.36413	0.000767854	0.110305
ENSG00000188505	NCCRP1	1415.94	-1.46317	0.435147	-3.36247	0.000772496	0.110305
ENSG00000156804	FBXO32	1507	-1.34866	0.402025	-3.35466	0.000794615	0.111769
ENSG00000127666	TICAM1	583.38	-1.07654	0.321314	-3.35045	0.000806815	0.11247
ENSG00000162571	TTLL10	33.3689	-1.34858	0.407744	-3.30742	0.000941607	0.112674
ENSG00000142627	EPHA2	7298.8	-1.24067	0.374156	-3.31591	0.000913444	0.112674
ENSG00000130766	SESN2	347.572	-1.10947	0.337637	-3.28598	0.00101628	0.112674
ENSG00000127129	EDN2	152.996	-1.56488	0.47464	-3.29699	0.000977254	0.112674
ENSG00000197747	S100A10	636.291	-0.551702	0.168038	-3.28319	0.00102638	0.112674
ENSG00000143536	CRNN	14030.2	-1.53527	0.464195	-3.30738	0.000941744	0.112674
ENSG00000121446	RGSL1	22.0782	-1.88833	0.574783	-3.2853	0.00101873	0.112674
ENSG00000163435	ELF3	2746.56	-1.12909	0.340463	-3.31633	0.00091209	0.112674
ENSG00000162931	TRIM17	145.647	-1.40953	0.427698	-3.29563	0.000982011	0.112674
ENSG00000134121	CHL1	66.6013	-1.72407	0.51862	-3.32435	0.000886259	0.112674
ENSG00000158163	DZIP1L	34.8386	-1.45449	0.442517	-3.28685	0.00101314	0.112674
ENSG00000090530	P3H2	168.602	-0.983851	0.296894	-3.31382	0.000920318	0.112674
ENSG00000064042	LIMCH1	498.905	-0.849746	0.258444	-3.28792	0.00100929	0.112674
ENSG00000145246	ATP10D	332.612	0.346502	0.10425	3.32377	0.0008881	0.112674
ENSG00000118785	SPP1	15282.9	-1.50762	0.457074	-3.29842	0.000972301	0.112674
ENSG00000057657	PRDM1	2569.11	-1.15863	0.349096	-3.31894	0.0009036	0.112674
ENSG00000105877	DNAH11	263.773	-1.3249	0.404056	-3.27899	0.00104178	0.112674
ENSG00000160862	AZGP1	149.158	-1.55433	0.472509	-3.28951	0.00100361	0.112674
ENSG00000164707	SLC13A4	10.9135	-1.18021	0.354424	-3.32992	0.000868699	0.112674
ENSG00000102172	SMS	2416.45	-0.406775	0.123974	-3.28113	0.00103391	0.112674
ENSG00000167653	PSCA	748.283	-1.45911	0.444816	-3.28026	0.0010371	0.112674
ENSG00000107372	ZFAND5	1983.99	-0.679489	0.204134	-3.32864	0.000872706	0.112674
ENSG00000172818	OVOL1	221.521	-1.42891	0.429048	-3.33042	0.000867154	0.112674
ENSG00000137507	LRRC32	101.488	-1.51486	0.460466	-3.28983	0.00100249	0.112674
ENSG00000149212	SESN3	422.802	0.685615	0.206462	3.32078	0.000897673	0.112674
ENSG00000177575	CD163	3788.63	-1.28762	0.38863	-3.31324	0.000922233	0.112674
ENSG00000111199	TRPV4	485.714	-0.812958	0.246512	-3.29785	0.000974292	0.112674
ENSG00000198807	PAX9	214.133	-1.55725	0.467966	-3.3277	0.000875673	0.112674
ENSG00000134138	MEIS2	75.3935	-1.32754	0.397977	-3.33571	0.00085081	0.112674
ENSG00000103034	NDRG4	100.851	-1.14166	0.34659	-3.29399	0.000987766	0.112674
ENSG00000121104	FAM117A	139.666	0.699005	0.209555	3.33566	0.000850979	0.112674
ENSG00000007312	CD79B	82.339	1.21477	0.366496	3.31455	0.000917892	0.112674
ENSG00000101447	FAM83D	738.387	-1.37022	0.416624	-3.28885	0.00100596	0.112674
ENSG00000186111	PIP5K1C	640.408	-0.509634	0.154246	-3.30404	0.000953012	0.112674
ENSG00000125731	SH2D3A	157.329	-0.856488	0.256432	-3.34002	0.000837724	0.112674
ENSG00000130818	ZNF426	1033.94	-1.22463	0.36603	-3.34571	0.00082071	0.112674
ENSG00000105701	FKBP8	1043.17	0.538083	0.162282	3.31572	0.000914067	0.112674
ENSG00000197540	GZMM	22.3286	0.964122	0.294607	3.27257	0.00106576	0.114608
ENSG00000135245	HILPDA	113.96	-1.43584	0.439233	-3.26898	0.00107936	0.115412
ENSG00000013306	SLC25A39	1526.94	0.937577	0.28714	3.26523	0.00109377	0.115717
ENSG00000088053	GP6	226.679	-1.2031	0.368479	-3.26503	0.00109451	0.115717
ENSG00000144815	NXPE3	86.3321	0.616631	0.189031	3.26206	0.00110607	0.116285
ENSG00000204388	HSPA1B	7612.39	-1.07184	0.328901	-3.25886	0.00111862	0.116952
ENSG00000134317	GRHL1	1050.87	-1.20207	0.36954	-3.25287	0.00114244	0.118538
ENSG00000184500	PROS1	47.4319	-0.798412	0.245757	-3.24879	0.00115899	0.118538
ENSG00000138463	DIRC2	489.559	-0.64892	0.199623	-3.25072	0.00115112	0.118538
ENSG00000130396	AFDN	5319.59	-0.800852	0.246438	-3.24971	0.00115522	0.118538
ENSG00000204618	RNF39	558.166	-1.22636	0.377974	-3.24455	0.00117635	0.119663
ENSG00000006555	TTC22	420.199	-1.11842	0.345538	-3.23674	0.00120904	0.119752
ENSG00000138670	RASGEF1B	1344.36	-0.98371	0.303824	-3.23776	0.00120474	0.119752
ENSG00000171811	CFAP46	103.67	-1.32824	0.409807	-3.24113	0.00119057	0.119752
ENSG00000196935	SRGAP1	372.513	-0.82544	0.254752	-3.24018	0.00119456	0.119752
ENSG00000171346	KRT15	2286.53	-1.39057	0.429436	-3.23814	0.00120312	0.119752
ENSG00000176092	AIM1L	640.259	-1.3222	0.412152	-3.20803	0.00133648	0.122186
ENSG00000162398	LEXM	75.1767	-1.42182	0.442473	-3.21336	0.00131194	0.122186
ENSG00000094963	FMO2	323.932	-1.73622	0.540552	-3.21195	0.00131839	0.122186
ENSG00000136732	GYPC	1140.84	1.26822	0.394575	3.21414	0.00130837	0.122186
ENSG00000163449	TMEM169	16.9958	0.983236	0.305933	3.2139	0.00130946	0.122186
ENSG00000114251	WNT5A	43.9194	-0.980408	0.305897	-3.20503	0.00135048	0.122186
ENSG00000071205	ARHGAP10	961.71	-0.936267	0.289965	-3.22889	0.0012427	0.122186
ENSG00000120875	DUSP4	947.972	-1.03512	0.321703	-3.21764	0.0012925	0.122186
ENSG00000126233	SLURP1	112.273	-1.55067	0.483166	-3.2094	0.00133013	0.122186
ENSG00000197191	CYSRT1	148.595	-1.47883	0.460651	-3.2103	0.00132597	0.122186
ENSG00000109846	CRYAB	486.923	-1.30723	0.407684	-3.20647	0.00134374	0.122186
ENSG00000260314	MRC1	3272.38	-1.06262	0.331044	-3.2099	0.00132782	0.122186
ENSG00000076067	RBMS2	733.381	-0.732953	0.228091	-3.21343	0.00131161	0.122186
ENSG00000062038	CDH3	1350.89	-1.00043	0.31059	-3.22106	0.00127715	0.122186
ENSG00000173156	RHOD	133.683	-0.926055	0.289273	-3.20132	0.00136799	0.122708
ENSG00000162004	CCDC78	78.3001	-1.1459	0.357976	-3.20105	0.00136929	0.122708
ENSG00000163207	IVL	1632.84	-1.44711	0.452572	-3.19752	0.00138614	0.123629
ENSG00000182866	LCK	287.175	0.681386	0.215609	3.16028	0.00157616	0.124526
ENSG00000214193	SH3D21	221.115	-0.976113	0.310249	-3.14622	0.00165394	0.124526
ENSG00000175984	DENND2C	688.022	-1.2868	0.405752	-3.1714	0.00151706	0.124526
ENSG00000183508	FAM46C	755.056	1.18543	0.371962	3.18696	0.00143774	0.124526
ENSG00000163209	SPRR3	98902.9	-1.36902	0.431805	-3.17046	0.001522	0.124526
ENSG00000075391	RASAL2	1070.59	-0.937773	0.297607	-3.15104	0.00162688	0.124526
ENSG00000213639	PPP1CB	1913.54	-0.473322	0.150436	-3.14634	0.00165329	0.124526
ENSG00000082146	STRADB	556.79	1.18896	0.372783	3.18943	0.00142553	0.124526
ENSG00000172478	C2orf54	206.247	-1.27242	0.403675	-3.15208	0.00162109	0.124526
ENSG00000226321	CROCC2	65.8316	-1.91128	0.599524	-3.18799	0.00143267	0.124526
ENSG00000010327	STAB1	1376.94	-0.815498	0.257683	-3.16473	0.00155226	0.124526
ENSG00000113810	SMC4	1483.23	-0.881281	0.276227	-3.19042	0.00142064	0.124526
ENSG00000138764	CCNG2	2247.11	-0.934872	0.296093	-3.15736	0.00159203	0.124526
ENSG00000138639	ARHGAP24	100.579	-0.669157	0.21229	-3.15208	0.00162111	0.124526
ENSG00000138660	AP1AR	60.9968	-0.444182	0.140909	-3.15226	0.00162013	0.124526
ENSG00000205129	C4orf47	29.27	-1.0212	0.324235	-3.14958	0.00163508	0.124526
ENSG00000072364	AFF4	3184.61	-0.575831	0.180903	-3.18309	0.0014571	0.124526
ENSG00000069011	PITX1	2692.56	-1.34791	0.423651	-3.18165	0.00146438	0.124526
ENSG00000091073	DTX2	779.98	-0.844281	0.268362	-3.14605	0.00165491	0.124526
ENSG00000133561	GIMAP6	112.244	0.765154	0.242918	3.14985	0.00163357	0.124526
ENSG00000182489	XKRX	35.6374	-1.38908	0.435604	-3.18886	0.00142835	0.124526
ENSG00000177106	EPS8L2	1225.79	-0.927457	0.294899	-3.145	0.00166087	0.124526
ENSG00000165923	AGBL2	52.5378	-1.18169	0.373125	-3.167	0.00154022	0.124526
ENSG00000149260	CAPN5	751.314	-0.874329	0.275877	-3.16927	0.00152822	0.124526
ENSG00000148429	USP6NL	1162.64	-0.987558	0.311393	-3.17142	0.00151696	0.124526
ENSG00000122958	VPS26A	588.035	-0.381202	0.120943	-3.15192	0.001622	0.124526
ENSG00000148677	ANKRD1	32.8377	-2.17038	0.689362	-3.14839	0.0016417	0.124526
ENSG00000099204	ABLIM1	1919	-0.808711	0.256023	-3.15875	0.00158449	0.124526
ENSG00000151929	BAG3	2425.04	-1.03539	0.328724	-3.14972	0.00163425	0.124526
ENSG00000154473	BUB3	312.856	0.274641	0.0868064	3.16384	0.00155705	0.124526
ENSG00000089692	LAG3	95.1781	0.853512	0.27052	3.15507	0.00160458	0.124526
ENSG00000111344	RASAL1	252.496	-0.949736	0.298196	-3.18494	0.00144782	0.124526
ENSG00000152137	HSPB8	8395.74	-1.41029	0.4433	-3.18134	0.00146593	0.124526
ENSG00000197653	DNAH10	160.688	-1.51505	0.478111	-3.16882	0.00153059	0.124526
ENSG00000139737	SLAIN1	179.335	0.468678	0.148765	3.15047	0.00163008	0.124526
ENSG00000108839	ALOX12	594.089	-1.43911	0.457337	-3.14672	0.00165111	0.124526
ENSG00000176845	METRNL	213.68	-0.925925	0.292197	-3.16883	0.00153052	0.124526
ENSG00000078804	TP53INP2	119.934	-1.07252	0.338978	-3.16399	0.00155621	0.124526
ENSG00000136155	SCEL	8843.07	-1.3378	0.425558	-3.14363	0.00166864	0.124612
ENSG00000158158	CNNM4	402.82	-0.594628	0.189239	-3.14222	0.00167675	0.124722
ENSG00000186583	SPATC1	19.7831	-1.562	0.497345	-3.14068	0.00168554	0.124883
ENSG00000147457	CHMP7	416.305	0.267045	0.0853192	3.12996	0.00174832	0.126605
ENSG00000135046	ANXA1	54261.6	-1.0975	0.35066	-3.12982	0.00174915	0.126605
ENSG00000095383	TBC1D2	698.762	-0.679536	0.216992	-3.13162	0.00173846	0.126605
ENSG00000205476	CCDC85C	91.5895	-0.837306	0.26711	-3.13469	0.00172036	0.126605
ENSG00000069956	MAPK6	632.468	-0.571606	0.182423	-3.13341	0.00172788	0.126605
ENSG00000142871	CYR61	670.6	-0.952053	0.304971	-3.12178	0.00179759	0.12662
ENSG00000165195	PIGA	120.722	-0.735512	0.235533	-3.12276	0.00179166	0.12662
ENSG00000165164	CFAP47	133.72	-1.49629	0.478482	-3.12715	0.00176508	0.12662
ENSG00000086062	B4GALT1	4886.53	-0.710244	0.227231	-3.12565	0.00177411	0.12662
ENSG00000090054	SPTLC1	1318.36	-0.336779	0.107826	-3.12336	0.001788	0.12662
ENSG00000165406	MARCH8	405.481	0.773073	0.247459	3.12404	0.00178384	0.12662
ENSG00000100600	LGMN	1579.16	-0.666893	0.213763	-3.11978	0.00180986	0.12662
ENSG00000161405	IKZF3	199.772	0.74314	0.238203	3.11977	0.00180991	0.12662
ENSG00000132003	ZSWIM4	465.322	-0.929592	0.297848	-3.12103	0.00180223	0.12662
ENSG00000162981	FAM84A	173.329	-1.15911	0.37208	-3.11521	0.00183812	0.127226
ENSG00000213859	KCTD11	44.8679	-0.896977	0.287945	-3.11509	0.00183886	0.127226
ENSG00000158270	COLEC12	104.072	-1.35136	0.434004	-3.1137	0.0018476	0.127362
ENSG00000136830	FAM129B	6946.94	-0.955165	0.307751	-3.10369	0.00191121	0.128956
ENSG00000176171	BNIP3	440.733	-0.618572	0.199036	-3.10783	0.00188465	0.128956
ENSG00000111144	LTA4H	2742.58	-0.508672	0.163954	-3.10254	0.00191868	0.128956
ENSG00000186532	SMYD4	71.2296	0.402902	0.129809	3.10381	0.00191047	0.128956
ENSG00000221983	UBA52	6757	0.381887	0.123009	3.10455	0.00190571	0.128956
ENSG00000189060	H1F0	1470.95	-0.647404	0.208605	-3.10349	0.00191256	0.128956
ENSG00000150093	ITGB1	3615.66	-0.350204	0.112935	-3.10093	0.00192916	0.129001
ENSG00000125818	PSMF1	730.591	0.448759	0.144746	3.10033	0.00193306	0.129001
ENSG00000070756	PABPC1	29450	-0.559067	0.180646	-3.09481	0.00196936	0.130763
ENSG00000119698	PPP4R4	16.1703	-1.32523	0.428292	-3.09421	0.00197335	0.130763
ENSG00000134243	SORT1	2691.5	-0.787932	0.255083	-3.08893	0.00200882	0.131202
ENSG00000187479	C11orf96	62.2409	-1.38556	0.448454	-3.08963	0.00200403	0.131202
ENSG00000109943	CRTAM	42.5385	0.955813	0.309536	3.08789	0.00201582	0.131202
ENSG00000065613	SLK	2528.32	-0.695931	0.225446	-3.08691	0.00202248	0.131202
ENSG00000168398	BDKRB2	10.1029	-1.03457	0.334921	-3.08901	0.00200821	0.131202
ENSG00000066926	FECH	683.635	1.04431	0.338402	3.08599	0.00202878	0.131202
ENSG00000171466	ZNF562	424.202	-0.44627	0.144425	-3.08998	0.00200168	0.131202
ENSG00000163885	CFAP100	45.8463	-1.68133	0.545028	-3.08485	0.00203656	0.131253
ENSG00000133193	FAM104A	113.39	0.472091	0.153137	3.0828	0.00205064	0.13171
ENSG00000130559	CAMSAP1	550.256	-0.461513	0.149867	-3.07949	0.00207355	0.132728
ENSG00000117054	ACADM	2054.75	-0.78196	0.254187	-3.07631	0.00209577	0.133504
ENSG00000172927	MYEOV	79.5608	-1.27799	0.415508	-3.07573	0.00209986	0.133504
ENSG00000203837	PNLIPRP3	13.2699	-2.19647	0.714639	-3.07353	0.00211542	0.134041
ENSG00000185633	NDUFA4L2	41.7575	-1.39313	0.453578	-3.07143	0.00213038	0.134536
ENSG00000104881	PPP1R13L	182.139	-0.824002	0.268545	-3.0684	0.00215211	0.135453
ENSG00000013725	CD6	325.609	0.656096	0.214205	3.06294	0.00219176	0.136579
ENSG00000100335	MIEF1	108.159	0.335974	0.109671	3.06347	0.00218785	0.136579
ENSG00000167880	EVPL	894.037	-0.908351	0.296845	-3.06002	0.00221324	0.137462
ENSG00000109255	NMU	66.6278	-1.32362	0.433957	-3.05012	0.00228753	0.137907
ENSG00000154556	SORBS2	813.593	-0.920374	0.301238	-3.0553	0.00224833	0.137907
ENSG00000180535	BHLHA15	10.5242	1.15509	0.378585	3.05106	0.00228037	0.137907
ENSG00000133606	MKRN1	2866.45	0.547109	0.179333	3.05079	0.00228241	0.137907
ENSG00000168615	ADAM9	11252.4	-0.538931	0.176407	-3.05505	0.00225027	0.137907
ENSG00000197580	BCO2	75.5062	-1.02414	0.335193	-3.05537	0.00224783	0.137907
ENSG00000177791	MYOZ1	33.9443	-1.67	0.547046	-3.05275	0.00226756	0.137907
ENSG00000186847	KRT14	660.714	-1.5242	0.499565	-3.05106	0.00228035	0.137907
ENSG00000141429	GALNT1	2570.24	-0.797897	0.26127	-3.05392	0.00225875	0.137907
ENSG00000128283	CDC42EP1	104.391	-0.96993	0.318404	-3.04622	0.00231739	0.138888
ENSG00000082512	TRAF5	217.818	0.519456	0.171099	3.03599	0.00239748	0.142329
ENSG00000175267	VWA3A	196.655	-1.29219	0.42561	-3.03609	0.00239671	0.142329
ENSG00000101082	SLA2	91.137	0.64108	0.211091	3.03699	0.00238955	0.142329
ENSG00000153208	MERTK	619.003	-0.841635	0.277314	-3.03495	0.00240577	0.142349
ENSG00000153814	JAZF1	31.9862	0.928327	0.305969	3.03405	0.00241295	0.142349
ENSG00000142609	CFAP74	41.3466	-1.72971	0.570408	-3.0324	0.00242615	0.14268
ENSG00000159023	EPB41	3046.02	0.734911	0.242872	3.02592	0.00247876	0.142998
ENSG00000172380	GNG12	50.8935	-0.775044	0.256641	-3.01995	0.00252813	0.142998
ENSG00000186522	SEPT10	280.958	-0.576941	0.190892	-3.02234	0.00250825	0.142998
ENSG00000088726	TMEM40	771.51	-1.28166	0.425479	-3.01228	0.0025929	0.142998
ENSG00000170248	PDCD6IP	1674.32	-0.381517	0.12606	-3.02647	0.00247427	0.142998
ENSG00000144827	ABHD10	96.117	0.547115	0.181203	3.01934	0.00253326	0.142998
ENSG00000152969	JAKMIP1	47.7271	0.89685	0.297482	3.0148	0.00257146	0.142998
ENSG00000137331	IER3	2351.59	-1.05264	0.349477	-3.01204	0.00259496	0.142998
ENSG00000156711	MAPK13	462.515	-0.33097	0.109561	-3.02088	0.00252039	0.142998
ENSG00000112200	ZNF451	460.229	0.288614	0.0954919	3.0224	0.0025078	0.142998
ENSG00000158856	DMTN	660.505	1.07771	0.357224	3.01689	0.00255383	0.142998
ENSG00000104450	SPAG1	340.651	-0.693997	0.230441	-3.0116	0.00259872	0.142998
ENSG00000180644	PRF1	613.106	0.947485	0.314164	3.01589	0.00256225	0.142998
ENSG00000122884	P4HA1	1264.23	-0.550983	0.182075	-3.02613	0.00247704	0.142998
ENSG00000119986	AVPI1	115.884	-1.02077	0.338181	-3.01841	0.00254105	0.142998
ENSG00000174109	C16orf91	22.3728	0.52444	0.173857	3.0165	0.0025571	0.142998
ENSG00000183018	SPNS2	3371.21	-1.29868	0.429263	-3.02537	0.00248328	0.142998
ENSG00000060558	GNA15	665.496	-0.890455	0.29558	-3.01257	0.00259047	0.142998
ENSG00000105479	CCDC114	63.3038	-1.51128	0.500289	-3.02082	0.0025209	0.142998
ENSG00000184949	FAM227A	39.8587	-1.23536	0.410183	-3.01173	0.00259761	0.142998
ENSG00000188130	MAPK12	12.7214	0.92399	0.306677	3.01291	0.00258758	0.142998
ENSG00000171813	PWWP2B	111.495	-0.678371	0.225482	-3.00854	0.00262507	0.144027
ENSG00000054598	FOXC1	1526.47	-1.03274	0.343628	-3.00541	0.00265227	0.145096
ENSG00000176014	TUBB6	994.222	-0.844713	0.281362	-3.00223	0.00268013	0.146195
ENSG00000211445	GPX3	340.593	-0.667427	0.222624	-2.998	0.00271759	0.146254
ENSG00000125354	SEPT6	459.843	0.486613	0.162262	2.99894	0.00270918	0.146254
ENSG00000177030	DEAF1	386.693	-0.394775	0.131692	-2.99772	0.00272007	0.146254
ENSG00000166670	MMP10	137.656	-1.51225	0.50401	-3.00043	0.002696	0.146254
ENSG00000088992	TESC	238.71	0.788965	0.263094	2.99879	0.00271054	0.146254
ENSG00000175592	FOSL1	59.0881	-1.13459	0.378891	-2.99451	0.00274888	0.147382
ENSG00000006831	ADIPOR2	295.216	-0.756517	0.253029	-2.98984	0.00279124	0.149228
ENSG00000172086	KRCC1	288.37	-0.301308	0.100996	-2.98337	0.00285095	0.15156
ENSG00000178381	ZFAND2A	162.775	-0.963026	0.322899	-2.98244	0.00285965	0.151593
ENSG00000100979	PLTP	1681.73	-0.847313	0.284791	-2.97521	0.00292792	0.154777
ENSG00000112419	PHACTR2	622.669	-0.618613	0.208151	-2.97194	0.00295923	0.155993
ENSG00000147883	CDKN2B	220.158	-1.14572	0.385904	-2.96893	0.0029884	0.157091
ENSG00000116675	DNAJC6	146.342	1.0279	0.349718	2.93922	0.00329043	0.158674
ENSG00000143079	CTTNBP2NL	725.737	-0.645496	0.21954	-2.94021	0.00327986	0.158674
ENSG00000159208	CIART	26.9668	-1.16717	0.393766	-2.96412	0.00303552	0.158674
ENSG00000143443	C1orf56	11.6287	-0.706257	0.240852	-2.93233	0.00336429	0.158674
ENSG00000180667	YOD1	614.169	-1.09653	0.372957	-2.94009	0.00328119	0.158674
ENSG00000213626	LBH	300.686	0.579805	0.197683	2.93301	0.00335692	0.158674
ENSG00000115598	IL1RL2	72.2539	-0.802671	0.273516	-2.93464	0.00333937	0.158674
ENSG00000198142	SOWAHC	177.109	-1.16528	0.39667	-2.93766	0.00330695	0.158674
ENSG00000134107	BHLHE40	2618.85	-0.716897	0.244369	-2.93366	0.00334989	0.158674
ENSG00000173706	HEG1	2587.71	-1.07734	0.366747	-2.93756	0.0033081	0.158674
ENSG00000185873	TMPRSS11B	3793.58	-1.29798	0.442276	-2.93477	0.00333791	0.158674
ENSG00000163624	CDS1	544.736	-0.835864	0.282287	-2.96104	0.00306602	0.158674
ENSG00000204544	MUC21	159261	-1.24424	0.423756	-2.93622	0.00332238	0.158674
ENSG00000112033	PPARD	648.602	-0.799008	0.27108	-2.9475	0.00320359	0.158674
ENSG00000047597	XK	32.4896	1.09682	0.371813	2.94992	0.0031786	0.158674
ENSG00000204839	MROH6	84.0896	-1.03417	0.351118	-2.94536	0.00322575	0.158674
ENSG00000198876	DCAF12	1352.34	0.786567	0.26588	2.95836	0.00309284	0.158674
ENSG00000136878	USP20	230.723	0.312133	0.106371	2.93438	0.00334211	0.158674
ENSG00000185085	INTS5	99.899	0.323499	0.109904	2.94346	0.00324561	0.158674
ENSG00000173914	RBM4B	68.4273	0.39043	0.132952	2.93663	0.00331796	0.158674
ENSG00000175029	CTBP2	343.972	-0.251591	0.085175	-2.95381	0.00313877	0.158674
ENSG00000118971	CCND2	84.03	0.577219	0.195354	2.95473	0.00312947	0.158674
ENSG00000123384	LRP1	4784.63	-0.679723	0.230131	-2.95364	0.00314052	0.158674
ENSG00000186710	CFAP73	19.4949	-1.56085	0.527238	-2.96042	0.00307216	0.158674
ENSG00000120694	HSPH1	2913.85	-0.702229	0.238835	-2.94023	0.0032797	0.158674
ENSG00000102572	STK24	2542.96	-0.613211	0.208314	-2.94369	0.0032433	0.158674
ENSG00000129472	RAB2B	243.121	0.675513	0.228407	2.9575	0.00310144	0.158674
ENSG00000137877	SPTBN5	104.18	-0.957873	0.323971	-2.95667	0.00310986	0.158674
ENSG00000138629	UBL7	334.073	0.245483	0.0830055	2.95743	0.00310211	0.158674
ENSG00000008517	IL32	395.101	0.59569	0.202181	2.94632	0.00321578	0.158674
ENSG00000103342	GSPT1	1908.52	0.447312	0.151565	2.9513	0.00316441	0.158674
ENSG00000092931	MFSD11	395.623	-0.455777	0.154257	-2.95466	0.00313016	0.158674
ENSG00000124098	FAM210B	74.7108	0.860462	0.290691	2.96006	0.00307578	0.158674
ENSG00000101187	SLCO4A1	610.994	-1.10902	0.377528	-2.93758	0.00330784	0.158674
ENSG00000105355	PLIN3	911.406	-0.849361	0.289806	-2.93079	0.00338107	0.158674
ENSG00000171119	NRTN	15.5535	-1.17738	0.401611	-2.93164	0.00337175	0.158674
ENSG00000156413	FUT6	1775.65	-1.01137	0.343394	-2.94521	0.00322739	0.158674
ENSG00000086544	ITPKC	1533.25	-1.07053	0.362092	-2.95652	0.00311136	0.158674
ENSG00000088002	SULT2B1	467.812	-1.00431	0.34105	-2.94475	0.00323218	0.158674
ENSG00000213923	CSNK1E	1622.09	-0.896487	0.304203	-2.947	0.00320869	0.158674
ENSG00000239713	APOBEC3G	247.158	0.542502	0.184684	2.93746	0.00330915	0.158674
ENSG00000100311	PDGFB	23.9792	-0.772755	0.263642	-2.93107	0.00337793	0.158674
ENSG00000116525	TRIM62	87.0101	-0.775544	0.266133	-2.91412	0.00356687	0.160116
ENSG00000143515	ATP8B2	396.567	0.549143	0.188381	2.91506	0.00355615	0.160116
ENSG00000058668	ATP2B4	1592.35	0.258877	0.088836	2.9141	0.00356711	0.160116
ENSG00000115226	FNDC4	37.0632	-1.21133	0.413888	-2.92671	0.00342572	0.160116
ENSG00000115042	FAHD2A	125.62	-0.775856	0.265453	-2.92277	0.00346936	0.160116
ENSG00000008226	DLEC1	198.752	-0.95143	0.325263	-2.92511	0.00344331	0.160116
ENSG00000109321	AREG	3505.53	-1.311	0.449531	-2.91637	0.00354132	0.160116
ENSG00000158985	CDC42SE2	318.73	0.328788	0.112619	2.91948	0.00350619	0.160116
ENSG00000188112	C6orf132	2986.27	-0.988095	0.338502	-2.91902	0.00351136	0.160116
ENSG00000197024	ZNF398	181.23	-0.585006	0.200324	-2.9203	0.00349693	0.160116
ENSG00000008086	CDKL5	1381.56	-0.923256	0.316439	-2.91765	0.00352684	0.160116
ENSG00000187735	TCEA1	273.391	0.279447	0.0958472	2.91555	0.00355066	0.160116
ENSG00000198363	ASPH	76.8559	-0.706555	0.24251	-2.91351	0.0035739	0.160116
ENSG00000148426	PROSER2	54.2706	-0.855665	0.292757	-2.92278	0.00346917	0.160116
ENSG00000099194	SCD	499.999	-0.751781	0.258226	-2.91133	0.00359897	0.160116
ENSG00000166535	A2ML1	7575.87	-1.19559	0.409961	-2.91635	0.00354156	0.160116
ENSG00000205420	KRT6A	80123.2	-1.2765	0.436796	-2.92243	0.00347317	0.160116
ENSG00000159337	PLA2G4D	142.586	-1.39877	0.478812	-2.92133	0.00348542	0.160116
ENSG00000123159	GIPC1	534.602	-0.663584	0.227056	-2.92256	0.00347165	0.160116
ENSG00000167757	KLK11	522.845	-0.938476	0.321712	-2.91713	0.00353266	0.160116
ENSG00000142197	DOPEY2	1070.46	-0.530094	0.182016	-2.91234	0.00358733	0.160116
ENSG00000075651	PLD1	800.049	-0.607546	0.209336	-2.90226	0.00370485	0.161035
ENSG00000113141	IK	2465.04	-0.216997	0.0747655	-2.90238	0.00370344	0.161035
ENSG00000111801	BTN3A3	667.397	0.439901	0.151347	2.90658	0.00365405	0.161035
ENSG00000169495	HTRA4	65.4395	-1.65905	0.571102	-2.905	0.00367255	0.161035
ENSG00000122359	ANXA11	6123.64	-0.713479	0.245388	-2.90755	0.00364268	0.161035
ENSG00000138594	TMOD3	1454.16	-0.740123	0.255131	-2.90095	0.0037203	0.161035
ENSG00000158486	DNAH3	227.564	-1.17628	0.405367	-2.90178	0.00371052	0.161035
ENSG00000181523	SGSH	291.026	-0.474939	0.163768	-2.90006	0.00373088	0.161035
ENSG00000049759	NEDD4L	1149.18	-0.787381	0.270909	-2.90644	0.00365564	0.161035
ENSG00000125780	TGM3	863.553	-1.46785	0.505918	-2.90137	0.00371535	0.161035
ENSG00000101445	PPP1R16B	228.49	0.640611	0.220285	2.90811	0.00363626	0.161035
ENSG00000141985	SH3GL1	814.937	-0.696113	0.23983	-2.90253	0.00370164	0.161035
ENSG00000198355	PIM3	427.83	-0.767288	0.264558	-2.90027	0.00372846	0.161035
ENSG00000171621	SPSB1	48.4615	-0.590702	0.205646	-2.87241	0.00407349	0.161323
ENSG00000121769	FABP3	35.2765	-1.0313	0.35786	-2.88186	0.00395341	0.161323
ENSG00000142867	BCL10	674.415	-0.450056	0.155999	-2.885	0.00391417	0.161323
ENSG00000203786	KPRP	469.649	-1.50212	0.518851	-2.89508	0.0037906	0.161323
ENSG00000162783	IER5	854.677	-0.863883	0.299281	-2.88652	0.00389525	0.161323
ENSG00000143514	TP53BP2	2151.26	-0.850425	0.295258	-2.88028	0.00397326	0.161323
ENSG00000115738	ID2	502.547	0.351618	0.122058	2.88074	0.00396739	0.161323
ENSG00000198399	ITSN2	2959.41	-0.545648	0.188968	-2.88752	0.00388287	0.161323
ENSG00000189366	ALG1L	12.9396	-1.56443	0.54385	-2.87658	0.00402006	0.161323
ENSG00000109519	GRPEL1	216.465	-0.338815	0.117961	-2.87225	0.00407558	0.161323
ENSG00000133401	PDZD2	1179.82	-0.887697	0.30699	-2.89162	0.00383262	0.161323
ENSG00000134352	IL6ST	1585.38	-0.375123	0.129936	-2.88698	0.0038896	0.161323
ENSG00000153006	SREK1IP1	180.198	-0.550594	0.191613	-2.87347	0.00405993	0.161323
ENSG00000146757	ZNF92	538.581	-0.69092	0.238848	-2.89272	0.00381924	0.161323
ENSG00000102024	PLS3	1241.47	-0.795134	0.276306	-2.87773	0.00400553	0.161323
ENSG00000130227	XPO7	1074.4	0.258137	0.0896847	2.87828	0.00399855	0.161323
ENSG00000154582	TCEB1	170.058	-0.372432	0.129361	-2.87902	0.0039891	0.161323
ENSG00000160271	RALGDS	4229	-0.719302	0.250446	-2.87208	0.00407774	0.161323
ENSG00000148842	CNNM2	141.473	-0.440686	0.153449	-2.87188	0.00408043	0.161323
ENSG00000198056	PRIM1	79.1059	0.524112	0.181099	2.89406	0.00380297	0.161323
ENSG00000180263	FGD6	364.963	-0.499962	0.172863	-2.89224	0.00382503	0.161323
ENSG00000136153	LMO7	10753.7	-1.11718	0.387538	-2.88276	0.00394214	0.161323
ENSG00000182512	GLRX5	149.809	0.699394	0.241878	2.89151	0.00383392	0.161323
ENSG00000104067	TJP1	2694.04	-0.710688	0.246843	-2.87911	0.00398794	0.161323
ENSG00000187446	CHP1	1257.47	-0.449651	0.15573	-2.88738	0.00388466	0.161323
ENSG00000169609	C15orf40	27.1198	0.463289	0.161128	2.87528	0.00403675	0.161323
ENSG00000159753	CARMIL2	118.745	0.665341	0.229799	2.89531	0.00378781	0.161323
ENSG00000179094	PER1	321.665	-0.791602	0.275443	-2.87392	0.00405408	0.161323
ENSG00000121075	TBX4	10.7507	-2.26108	0.785782	-2.87749	0.00400857	0.161323
ENSG00000173762	CD7	62.1697	0.600062	0.207773	2.88806	0.00387627	0.161323
ENSG00000204103	MAFB	183.08	-0.815782	0.282344	-2.88931	0.00386082	0.161323
ENSG00000099822	HCN2	19.7831	-1.26093	0.437319	-2.88332	0.00393503	0.161323
ENSG00000105697	HAMP	160.503	-1.23895	0.430564	-2.87749	0.00400848	0.161323
ENSG00000183963	SMTN	110.393	-0.762503	0.264347	-2.88448	0.00392064	0.161323
ENSG00000100225	FBXO7	2600.82	0.79563	0.276333	2.87924	0.00398633	0.161323
ENSG00000100351	GRAP2	169.357	0.757383	0.262648	2.88364	0.00393103	0.161323
ENSG00000011021	CLCN6	125.45	-0.508187	0.178697	-2.84384	0.00445738	0.162219
ENSG00000117122	MFAP2	27.2414	-1.81347	0.63552	-2.85352	0.00432373	0.162219
ENSG00000009780	FAM76A	72.6203	0.367913	0.128325	2.86705	0.00414318	0.162219
ENSG00000143033	MTF2	224.185	0.300848	0.105221	2.8592	0.00424713	0.162219
ENSG00000143367	TUFT1	748.643	-0.93799	0.327396	-2.865	0.00417005	0.162219
ENSG00000143322	ABL2	513.835	-0.702322	0.246405	-2.85028	0.00436813	0.162219
ENSG00000163395	IGFN1	36.9721	-2.52911	0.891653	-2.83643	0.00456211	0.162219
ENSG00000257315	ZBED6	187.915	-0.451563	0.158389	-2.85098	0.00435845	0.162219
ENSG00000174844	DNAH12	177.322	-1.43284	0.501834	-2.8552	0.00430097	0.162219
ENSG00000169064	ZBBX	80.5956	-1.63406	0.574922	-2.84222	0.00448003	0.162219
ENSG00000133657	ATP13A3	5053.69	-0.830684	0.291485	-2.84983	0.0043742	0.162219
ENSG00000048342	CC2D2A	221.545	-0.669181	0.235767	-2.83831	0.00453526	0.162219
ENSG00000072201	LNX1	584.271	-1.01724	0.35738	-2.84639	0.00442184	0.162219
ENSG00000153064	BANK1	188.757	0.700608	0.245725	2.85118	0.00435568	0.162219
ENSG00000164070	HSPA4L	84.5388	-0.69466	0.243546	-2.85228	0.00434074	0.162219
ENSG00000038274	MAT2B	652.735	0.263729	0.0922752	2.85807	0.00426227	0.162219
ENSG00000204389	HSPA1A	7114.16	-0.974527	0.343544	-2.83669	0.00455837	0.162219
ENSG00000006704	GTF2IRD1	340.055	-0.694448	0.244578	-2.83937	0.0045203	0.162219
ENSG00000171428	NAT1	111.961	-0.769399	0.270291	-2.84656	0.00441951	0.162219
ENSG00000157110	RBPMS	880.657	-0.706516	0.246599	-2.86504	0.00416961	0.162219
ENSG00000168172	HOOK3	1006.07	-0.479294	0.169077	-2.83477	0.00458582	0.162219
ENSG00000147488	ST18	15.8308	-1.26815	0.44322	-2.86123	0.00422002	0.162219
ENSG00000164949	GEM	32.8183	-1.01414	0.353734	-2.86695	0.00414453	0.162219
ENSG00000022567	SLC45A4	522.62	-0.668482	0.23528	-2.84122	0.00449409	0.162219
ENSG00000181085	MAPK15	28.5138	-1.08776	0.380058	-2.8621	0.00420845	0.162219
ENSG00000117984	CTSD	646.03	-0.67617	0.238243	-2.83815	0.00453751	0.162219
ENSG00000074319	TSG101	955.187	-0.336626	0.118187	-2.84826	0.00439594	0.162219
ENSG00000134909	ARHGAP32	1092.62	-0.694179	0.241983	-2.86871	0.00412152	0.162219
ENSG00000134917	ADAMTS8	14.268	-1.89566	0.661532	-2.86557	0.00416264	0.162219
ENSG00000197748	CFAP43	272.177	-1.17305	0.410343	-2.8587	0.00425377	0.162219
ENSG00000151893	CACUL1	626.114	-0.514229	0.180808	-2.84407	0.00445415	0.162219
ENSG00000123342	MMP19	264.697	-1.34377	0.473608	-2.8373	0.00454972	0.162219
ENSG00000185306	C12orf56	14.9745	-1.6591	0.584366	-2.83915	0.00452332	0.162219
ENSG00000111011	RSRC2	1621.47	-0.38167	0.13429	-2.84212	0.00448143	0.162219
ENSG00000149925	ALDOA	17733.7	-0.401412	0.141413	-2.83858	0.00453149	0.162219
ENSG00000131149	GSE1	687.64	-0.402532	0.141305	-2.84867	0.00439027	0.162219
ENSG00000108591	DRG2	188.708	0.285937	0.100704	2.83937	0.00452026	0.162219
ENSG00000076604	TRAF4	425.823	-0.727355	0.256494	-2.83576	0.00457163	0.162219
ENSG00000175931	UBE2O	188.77	0.362715	0.127702	2.84032	0.00450677	0.162219
ENSG00000141527	CARD14	24.3656	-1.23755	0.435524	-2.84152	0.00448986	0.162219
ENSG00000173818	ENDOV	31.7453	-0.5596	0.197211	-2.83757	0.00454591	0.162219
ENSG00000101654	RNMT	244.221	-0.34588	0.120781	-2.8637	0.00418727	0.162219
ENSG00000124214	STAU1	1365.89	-0.226167	0.0795881	-2.84172	0.00448708	0.162219
ENSG00000101210	EEF1A2	30.1027	-1.20889	0.423375	-2.85537	0.00429871	0.162219
ENSG00000125534	PPDPF	720.442	-0.549989	0.192745	-2.85346	0.00432458	0.162219
ENSG00000183255	PTTG1IP	1270.5	-0.441434	0.155002	-2.84793	0.00440048	0.162219
ENSG00000169474	SPRR1A	3237.33	-1.2624	0.445991	-2.83054	0.00464697	0.162549
ENSG00000121989	ACVR2A	143.034	-0.421291	0.14881	-2.83107	0.00463923	0.162549
ENSG00000137309	HMGA1	4556.11	-0.64832	0.228891	-2.83243	0.00461952	0.162549
ENSG00000134954	ETS1	681.333	0.517885	0.182876	2.8319	0.00462726	0.162549
ENSG00000116032	GRIN3B	18.751	-0.942145	0.3325	-2.83352	0.00460385	0.162549
ENSG00000198742	SMURF1	449.406	-0.547221	0.193534	-2.82753	0.00469091	0.163781
ENSG00000261609	GAN	564.546	-0.822031	0.291035	-2.82451	0.00473532	0.165026
ENSG00000146072	TNFRSF21	1108.9	-0.667766	0.236574	-2.82265	0.00476287	0.165679
ENSG00000140403	DNAJA4	881.211	-0.785857	0.278508	-2.82167	0.00477741	0.165878
ENSG00000085063	CD59	6323.85	-0.6639	0.235509	-2.819	0.00481735	0.16665
ENSG00000180096	SEPT1	144.251	0.636271	0.225681	2.81934	0.00481224	0.16665
ENSG00000085382	HACE1	338.809	-0.390534	0.138661	-2.81647	0.00485551	0.167049
ENSG00000182372	CLN8	73.8483	-0.706067	0.250667	-2.81675	0.0048512	0.167049
ENSG00000083457	ITGAE	261.97	0.581546	0.206441	2.81701	0.0048473	0.167049
ENSG00000150457	LATS2	411.465	-0.699277	0.248487	-2.81414	0.00489082	0.167957
ENSG00000158423	RIBC1	41.5132	-1.07314	0.381536	-2.81269	0.00491284	0.1681
ENSG00000189091	SF3B3	1378.72	0.21731	0.0772537	2.81294	0.00490914	0.1681
ENSG00000081913	PHLPP1	394.536	-0.614063	0.218675	-2.80812	0.00498324	0.170199
ENSG00000114480	GBE1	368.265	-0.477683	0.170208	-2.80647	0.00500869	0.17045
ENSG00000128228	SDF2L1	134.011	0.474994	0.169223	2.80692	0.00500177	0.17045
ENSG00000151718	WWC2	302.103	-0.407808	0.145439	-2.80398	0.00504758	0.170884
ENSG00000107742	SPOCK2	246.918	0.565121	0.201589	2.80333	0.00505778	0.170884
ENSG00000103888	CEMIP	725.602	-1.10182	0.392996	-2.80363	0.00505306	0.170884
ENSG00000141447	OSBPL1A	398.578	-0.497607	0.177437	-2.80441	0.00504085	0.170884
ENSG00000134245	WNT2B	20.3597	-1.17389	0.419058	-2.80126	0.00509035	0.171302
ENSG00000173110	HSPA6	2418.97	-1.18623	0.423805	-2.799	0.00512613	0.171302
ENSG00000197329	PELI1	2476.37	-0.880532	0.314409	-2.8006	0.00510084	0.171302
ENSG00000185467	KPNA7	32.4818	-1.2933	0.4626	-2.79571	0.00517858	0.171302
ENSG00000182162	P2RY8	56.9542	0.902789	0.322731	2.79734	0.00515249	0.171302
ENSG00000147813	NAPRT	92.3272	-0.667798	0.238687	-2.79779	0.00514529	0.171302
ENSG00000065809	FAM107B	903.774	-0.604605	0.215828	-2.80133	0.00508924	0.171302
ENSG00000150347	ARID5B	1233.48	-0.423604	0.151404	-2.79783	0.00514465	0.171302
ENSG00000005194	CIAPIN1	183.703	0.302585	0.108245	2.79537	0.00518409	0.171302
ENSG00000124216	SNAI1	52.3571	-1.11127	0.397581	-2.79509	0.0051885	0.171302
ENSG00000185022	MAFF	150.046	-0.926107	0.331213	-2.7961	0.00517228	0.171302
ENSG00000186329	TMEM212	10.029	-2.10207	0.7524	-2.79382	0.00520891	0.171375
ENSG00000178445	GLDC	46.2549	1.16219	0.415924	2.79424	0.00520218	0.171375
ENSG00000226979	LTA	24.795	0.811193	0.29049	2.7925	0.00523028	0.171544
ENSG00000166398	KIAA0355	413.829	-0.571395	0.204627	-2.79238	0.00523226	0.171544
ENSG00000164663	USP49	33.1452	-0.724415	0.259708	-2.78935	0.00528144	0.172204
ENSG00000147471	PROSC	297.277	0.249602	0.0894602	2.79009	0.00526934	0.172204
ENSG00000166592	RRAD	39.8357	-0.972459	0.348612	-2.78952	0.00527864	0.172204
ENSG00000132388	UBE2G1	522.33	-0.679436	0.243623	-2.78888	0.00528901	0.172204
ENSG00000116273	PHF13	132.979	-0.507927	0.182378	-2.78502	0.00535237	0.172819
ENSG00000036257	CUL3	1384.19	-0.27761	0.0996494	-2.78587	0.00533848	0.172819
ENSG00000183793	NPIPA5	133.308	-0.876678	0.31456	-2.787	0.00531991	0.172819
ENSG00000125089	SH3TC1	295.301	-0.606009	0.217721	-2.78342	0.00537896	0.173037
ENSG00000205364	MT1M	36.9639	-1.82546	0.655757	-2.78375	0.00537346	0.173037
ENSG00000073803	MAP3K13	558.607	-0.878617	0.315742	-2.78271	0.00539073	0.17312
ENSG00000138678	GPAT3	986.956	-0.969076	0.348481	-2.78086	0.0054215	0.173516
ENSG00000076770	MBNL3	258.016	0.975867	0.35092	2.78089	0.00542107	0.173516
ENSG00000149150	SLC43A1	37.7375	0.705688	0.253822	2.78025	0.00543176	0.173549
ENSG00000178075	GRAMD1C	227.51	-0.595191	0.21418	-2.77894	0.00545374	0.173956
ENSG00000215915	ATAD3C	46.1386	-1.21882	0.438696	-2.77828	0.00546478	0.174013
ENSG00000198612	COPS8	184.513	0.305893	0.110195	2.77592	0.00550459	0.174395
ENSG00000167916	KRT24	418.184	-1.8619	0.670595	-2.7765	0.0054948	0.174395
ENSG00000196562	SULF2	1075.37	-0.56848	0.20475	-2.77646	0.00549541	0.174395
ENSG00000172939	OXSR1	1403.78	-0.681388	0.245709	-2.77315	0.00555163	0.175295
ENSG00000183044	ABAT	557.82	-0.764445	0.275647	-2.77327	0.00554955	0.175295
ENSG00000115808	STRN	1062.84	-0.504888	0.182139	-2.77199	0.00557149	0.175429
ENSG00000087191	PSMC5	619.941	0.208089	0.0750732	2.77181	0.00557452	0.175429
ENSG00000105245	NUMBL	78.2281	-0.678254	0.244779	-2.77089	0.00559034	0.175634
ENSG00000166016	ABTB2	735.354	-1.13924	0.411457	-2.76879	0.00562642	0.176473
ENSG00000181218	HIST3H2A	225.281	-0.898245	0.32469	-2.76647	0.00566666	0.177028
ENSG00000107929	LARP4B	889.736	-0.251209	0.0908099	-2.76632	0.00566934	0.177028
ENSG00000197019	SERTAD1	41.7089	-0.664368	0.240179	-2.76614	0.00567234	0.177028
ENSG00000160856	FCRL3	78.1919	0.968693	0.35027	2.76556	0.00568253	0.177052
ENSG00000159588	CCDC17	87.3591	-0.920888	0.333154	-2.76415	0.00570708	0.177523
ENSG00000162572	SCNN1D	115.243	-1.24382	0.450365	-2.7618	0.00574835	0.177632
ENSG00000166133	RPUSD2	22.1512	0.615471	0.222829	2.76208	0.00574353	0.177632
ENSG00000197641	SERPINB13	707.996	-1.2298	0.44505	-2.76329	0.00572215	0.177632
ENSG00000173391	OLR1	1571.28	-1.2453	0.451079	-2.76073	0.00576731	0.177926
ENSG00000178222	RNF212	10.0642	1.08514	0.39338	2.75849	0.00580685	0.178853
ENSG00000145901	TNIP1	5672.32	-0.590756	0.214255	-2.75725	0.00582893	0.178992
ENSG00000185920	PTCH1	345.612	0.678294	0.246011	2.75717	0.0058304	0.178992
ENSG00000115548	KDM3A	1393.73	-0.433621	0.158	-2.74443	0.00606163	0.17908
ENSG00000173744	AGFG1	1435.95	-0.583299	0.212164	-2.74928	0.00597258	0.17908
ENSG00000114745	GORASP1	256.645	-0.329977	0.119938	-2.75124	0.005937	0.17908
ENSG00000087008	ACOX3	262.232	-0.470471	0.171347	-2.74572	0.00603785	0.17908
ENSG00000171476	HOPX	267.143	-1.08611	0.394279	-2.75468	0.00587502	0.17908
ENSG00000113742	CPEB4	1388.58	-0.645552	0.235216	-2.74451	0.00606019	0.17908
ENSG00000164442	CITED2	1685.88	-0.814824	0.296211	-2.75082	0.00594461	0.17908
ENSG00000136295	TTYH3	563.61	-0.55516	0.201564	-2.75426	0.00588249	0.17908
ENSG00000213462	ERV3-1	391.407	-0.838021	0.304514	-2.752	0.00592329	0.17908
ENSG00000102349	KLF8	31.7491	-0.765586	0.27824	-2.75153	0.00593171	0.17908
ENSG00000137574	TGS1	340.948	0.279718	0.101584	2.75356	0.00589518	0.17908
ENSG00000137098	SPAG8	23.2589	-1.12568	0.409385	-2.74969	0.0059652	0.17908
ENSG00000137474	MYO7A	227.154	0.641145	0.232717	2.75504	0.00586849	0.17908
ENSG00000110799	VWF	385.144	-0.900838	0.327806	-2.74808	0.00599451	0.17908
ENSG00000123358	NR4A1	636.21	-0.970637	0.353294	-2.74739	0.00600721	0.17908
ENSG00000100749	VRK1	574.671	0.554836	0.201885	2.74828	0.00599085	0.17908
ENSG00000171763	SPATA5L1	254.566	-0.777356	0.28302	-2.74665	0.00602073	0.17908
ENSG00000156642	NPTN	535.96	-0.343563	0.125041	-2.74761	0.0060031	0.17908
ENSG00000196678	ERI2	80.5983	-0.447208	0.16236	-2.75442	0.00587956	0.17908
ENSG00000181222	POLR2A	7265.11	-0.291176	0.105948	-2.74829	0.00599063	0.17908
ENSG00000170315	UBB	3080.08	0.526128	0.19169	2.74468	0.00605706	0.17908
ENSG00000161714	PLCD3	225.08	-0.776714	0.28232	-2.75119	0.00593801	0.17908
ENSG00000163947	ARHGEF3	487.116	0.371642	0.135495	2.74286	0.00609072	0.179657
ENSG00000107643	MAPK8	356.234	-0.538406	0.196447	-2.74073	0.00613036	0.179989
ENSG00000183778	B3GALT5	59.7711	-1.10445	0.402981	-2.74071	0.00613067	0.179989
ENSG00000130449	ZSWIM6	778.676	-0.620934	0.226741	-2.73851	0.00617176	0.180913
ENSG00000109436	TBC1D9	1029.12	-0.434297	0.158664	-2.73721	0.00619626	0.181338
ENSG00000131203	IDO1	1229.16	0.882484	0.322473	2.73661	0.00620758	0.181338
ENSG00000184012	TMPRSS2	4720.9	-1.1885	0.43436	-2.73621	0.00621516	0.181338
ENSG00000166169	POLL	56.5908	0.429005	0.156832	2.73544	0.00622964	0.181479
ENSG00000184545	DUSP8	54.4749	-0.820104	0.299924	-2.73437	0.00625003	0.181792
ENSG00000213085	CFAP45	150.092	-0.977568	0.358276	-2.72853	0.00636175	0.182518
ENSG00000134070	IRAK2	811.583	-0.970203	0.355164	-2.73171	0.0063007	0.182518
ENSG00000219545	UMAD1	36.5249	0.512864	0.187838	2.73035	0.00632675	0.182518
ENSG00000017483	SLC38A5	130.344	0.726663	0.266095	2.73084	0.00631723	0.182518
ENSG00000147394	ZNF185	3440.9	-0.762687	0.279503	-2.72873	0.00635784	0.182518
ENSG00000104695	PPP2CB	728.172	-0.258709	0.0947626	-2.73007	0.00633204	0.182518
ENSG00000168002	POLR2G	248.24	0.322637	0.118155	2.73062	0.00632144	0.182518
ENSG00000040199	PHLPP2	162.837	0.502536	0.18418	2.7285	0.00636228	0.182518
ENSG00000115295	CLIP4	678.133	-0.486659	0.1786	-2.72485	0.0064331	0.184017
ENSG00000111961	SASH1	2179.89	-0.894319	0.328215	-2.7248	0.00643408	0.184017
ENSG00000019102	VSIG2	451.22	-0.814742	0.299084	-2.72413	0.00644718	0.184111
ENSG00000132906	CASP9	236.897	-0.549525	0.202028	-2.72004	0.00652748	0.184556
ENSG00000007968	E2F2	19.2231	1.05117	0.386218	2.72169	0.00649494	0.184556
ENSG00000144063	MALL	42.6871	-1.04018	0.382434	-2.71989	0.00653029	0.184556
ENSG00000135926	TMBIM1	4007.41	-0.65713	0.24165	-2.71934	0.0065412	0.184556
ENSG00000150867	PIP4K2A	875.703	0.56236	0.206725	2.72033	0.0065217	0.184556
ENSG00000151239	TWF1	655.397	-0.354887	0.130496	-2.71953	0.00653757	0.184556
ENSG00000101096	NFATC2	375.977	0.550891	0.202402	2.72176	0.00649353	0.184556
ENSG00000081985	IL12RB2	135.463	0.675152	0.248496	2.71695	0.00658863	0.185482
ENSG00000153113	CAST	6233.72	-0.425506	0.156648	-2.71631	0.00660137	0.185482
ENSG00000172673	THEMIS	113.268	0.724178	0.266614	2.7162	0.00660359	0.185482
ENSG00000107362	ABHD17B	264.695	-0.707669	0.260611	-2.71542	0.0066191	0.185641
ENSG00000123836	PFKFB2	491.588	-0.550663	0.202988	-2.71279	0.00667195	0.186153
ENSG00000112715	VEGFA	3234.57	-0.953498	0.351402	-2.71341	0.00665947	0.186153
ENSG00000198720	ANKRD13B	13.3499	0.899513	0.331482	2.71361	0.00665551	0.186153
ENSG00000131037	EPS8L1	2757.56	-0.996451	0.367349	-2.71254	0.00667693	0.186153
ENSG00000196428	TSC22D2	672.607	-0.851113	0.313917	-2.71127	0.00670267	0.186222
ENSG00000154319	FAM167A	37.7176	-0.938486	0.346308	-2.70997	0.00672888	0.186222
ENSG00000140939	NOL3	40.5512	-0.638525	0.235587	-2.71036	0.00672099	0.186222
ENSG00000088854	C20orf194	363.173	-0.338569	0.12487	-2.71136	0.00670079	0.186222
ENSG00000125734	GPR108	823.114	-0.305406	0.112694	-2.71006	0.00672718	0.186222
ENSG00000164440	TXLNB	21.2326	-1.18009	0.435691	-2.70854	0.00675805	0.18648
ENSG00000100554	ATP6V1D	998.507	-0.396402	0.146327	-2.709	0.00674855	0.18648
ENSG00000175182	FAM131A	42.4174	-0.566107	0.209139	-2.70685	0.00679246	0.187156
ENSG00000142583	SLC2A5	140.603	-1.20473	0.445421	-2.7047	0.00683656	0.187622
ENSG00000163935	SFMBT1	192.972	0.360718	0.133421	2.7036	0.00685922	0.187622
ENSG00000133985	TTC9	627.822	-1.0457	0.386766	-2.7037	0.00685728	0.187622
ENSG00000186665	C17orf58	10.8397	-0.729292	0.269737	-2.70372	0.0068568	0.187622
ENSG00000029534	ANK1	387.445	1.13522	0.420117	2.70215	0.00688922	0.18796
ENSG00000198853	RUSC2	361.858	-0.715352	0.264745	-2.70204	0.00689155	0.18796
ENSG00000087128	TMPRSS11E	6149.13	-1.16627	0.432265	-2.69804	0.00697483	0.188929
ENSG00000134058	CDK7	439.539	-0.307049	0.113824	-2.69759	0.00698436	0.188929
ENSG00000130340	SNX9	1985.03	-0.736527	0.272943	-2.69846	0.00696605	0.188929
ENSG00000152804	HHEX	72.3435	0.685407	0.254048	2.69794	0.00697697	0.188929
ENSG00000173208	ABCD2	40.094	0.808627	0.299775	2.69745	0.00698733	0.188929
ENSG00000127445	PIN1	113.833	0.298612	0.110655	2.6986	0.00696323	0.188929
ENSG00000117475	BLZF1	379.637	-0.568696	0.21114	-2.69346	0.00707143	0.189875
ENSG00000115085	ZAP70	230.995	0.650466	0.241341	2.69522	0.00703426	0.189875
ENSG00000050730	TNIP3	694.653	-1.12764	0.418743	-2.69293	0.0070828	0.189875
ENSG00000105289	TJP3	1610.05	-0.830689	0.308436	-2.69323	0.0070763	0.189875
ENSG00000142552	RCN3	24.109	-0.764598	0.283929	-2.69292	0.00708286	0.189875
ENSG00000120696	KBTBD7	111.99	0.390545	0.145088	2.69178	0.00710708	0.190253
ENSG00000163995	ABLIM2	78.5561	-0.896748	0.333661	-2.6876	0.00719671	0.191184
ENSG00000161011	SQSTM1	6585.46	-0.63652	0.23671	-2.68902	0.00716611	0.191184
ENSG00000104419	NDRG1	4480.13	-0.552575	0.205623	-2.68732	0.00720282	0.191184
ENSG00000148730	EIF4EBP2	302.081	-0.297559	0.110695	-2.68809	0.00718619	0.191184
ENSG00000178974	FBXO34	513.425	-0.66906	0.24888	-2.68828	0.00718203	0.191184
ENSG00000124466	LYPD3	466.135	-1.02872	0.382801	-2.68736	0.007202	0.191184
ENSG00000174776	WDR49	50.4083	-1.05377	0.392363	-2.6857	0.00723789	0.191575
ENSG00000187079	TEAD1	1015.12	-0.753817	0.280647	-2.686	0.0072314	0.191575
ENSG00000143217	NECTIN4	2131.25	-0.913423	0.340355	-2.68374	0.00728047	0.191896
ENSG00000121316	PLBD1	2244.87	-0.726667	0.270762	-2.68379	0.00727933	0.191896
ENSG00000157227	MMP14	1441.67	-0.576051	0.214646	-2.68373	0.0072806	0.191896
ENSG00000106299	WASL	1263.07	-0.75041	0.279692	-2.68298	0.00729686	0.192055
ENSG00000086232	EIF2AK1	1328.54	0.371591	0.138556	2.68188	0.00732087	0.19224
ENSG00000029364	SLC39A9	284.522	0.274879	0.102536	2.68079	0.00734475	0.19224
ENSG00000197632	SERPINB2	407.143	-1.14387	0.426675	-2.68089	0.00734258	0.19224
ENSG00000204842	ATXN2	1064.27	-0.306806	0.114598	-2.67725	0.00742303	0.193524
ENSG00000134769	DTNA	56.3447	-1.05487	0.394025	-2.67717	0.00742466	0.193524
ENSG00000130513	GDF15	345.52	-1.09944	0.410595	-2.67767	0.00741362	0.193524
ENSG00000006451	RALA	580.425	-0.496693	0.185646	-2.67548	0.00746217	0.193697
ENSG00000165637	VDAC2	634.167	-0.408753	0.152746	-2.67603	0.00745005	0.193697
ENSG00000155760	FZD7	33.1528	-0.914483	0.342139	-2.67284	0.00752121	0.194693
ENSG00000165804	ZNF219	63.8832	-0.486609	0.182048	-2.67297	0.00751828	0.194693
ENSG00000182134	TDRKH	52.3109	0.491409	0.183954	2.67136	0.00755442	0.194861
ENSG00000167460	TPM4	8167.8	-0.535149	0.200315	-2.67154	0.00755039	0.194861
ENSG00000187860	CCDC157	18.2432	-0.861772	0.32262	-2.67117	0.00755879	0.194861
ENSG00000107863	ARHGAP21	1020.8	-0.440698	0.165017	-2.67063	0.00757096	0.194908
ENSG00000072415	MPP5	437.687	-0.458155	0.171614	-2.66969	0.00759221	0.195188
ENSG00000176896	TCEANC	15.7287	0.65395	0.24508	2.66831	0.00762331	0.195487
ENSG00000134453	RBM17	697.639	-0.203997	0.076457	-2.66812	0.00762761	0.195487
ENSG00000179813	FAM216B	40.6092	-1.41827	0.53165	-2.66768	0.00763769	0.195487
ENSG00000187630	DHRS4L2	93.5903	-0.778085	0.291708	-2.66734	0.00764538	0.195487
ENSG00000115963	RND3	2901.91	-1.1135	0.418175	-2.66277	0.00775009	0.195576
ENSG00000157036	EXOG	27.147	0.490118	0.183975	2.66405	0.00772072	0.195576
ENSG00000080200	CRYBG3	341.298	-0.443228	0.166439	-2.66301	0.00774451	0.195576
ENSG00000052795	FNIP2	1127.01	-0.631547	0.237051	-2.66418	0.00771763	0.195576
ENSG00000118515	SGK1	2851.96	-0.718701	0.269859	-2.66324	0.00773918	0.195576
ENSG00000078596	ITM2A	186.799	0.622378	0.233721	2.66291	0.00774688	0.195576
ENSG00000006432	MAP3K9	435.09	-0.905993	0.340019	-2.66454	0.00770935	0.195576
ENSG00000052344	PRSS8	1862.12	-0.88846	0.333372	-2.66507	0.00769727	0.195576
ENSG00000008294	SPAG9	3573.59	-0.593373	0.222752	-2.66383	0.00772558	0.195576
ENSG00000133805	AMPD3	1767.76	-0.664844	0.249833	-2.66115	0.00778731	0.196165
ENSG00000074964	ARHGEF10L	935.457	-0.583263	0.219332	-2.65927	0.00783098	0.196526
ENSG00000119632	IFI27L2	77.6359	0.451665	0.169878	2.65877	0.00784267	0.196526
ENSG00000188064	WNT7B	26.9993	-0.899274	0.338199	-2.65901	0.00783704	0.196526
ENSG00000164181	ELOVL7	78.4942	-0.747531	0.281268	-2.65772	0.00786716	0.196844
ENSG00000140254	DUOXA1	256.713	-0.818833	0.308141	-2.65733	0.00787626	0.196844
ENSG00000122188	LAX1	80.217	0.747851	0.281479	2.65686	0.00788715	0.196854
ENSG00000174697	LEP	11.1442	-2.32104	0.874557	-2.65396	0.00795537	0.19777
ENSG00000157625	TAB3	572.794	-0.530256	0.199783	-2.65416	0.00795066	0.19777
ENSG00000145649	GZMA	329.869	0.69646	0.262584	2.65234	0.0079937	0.197948
ENSG00000167522	ANKRD11	2418.16	-0.269899	0.101754	-2.65247	0.00799061	0.197948
ENSG00000141232	TOB1	854.794	-0.635523	0.23961	-2.65232	0.00799408	0.197948
ENSG00000136235	GPNMB	4080.79	-1.22478	0.462013	-2.65097	0.00802602	0.198217
ENSG00000104388	RAB2A	1306.45	-0.253609	0.0956574	-2.65122	0.00802012	0.198217
ENSG00000127954	STEAP4	1452.82	-0.937809	0.353923	-2.64975	0.00805507	0.198422
ENSG00000169032	MAP2K1	1713.76	-0.525054	0.198153	-2.64974	0.0080554	0.198422
ENSG00000170485	NPAS2	432.477	-0.765188	0.28887	-2.6489	0.00807533	0.198653
ENSG00000130193	THEM6	19.8609	-0.769771	0.290721	-2.6478	0.00810176	0.199043
ENSG00000189362	NEMP2	47.195	0.51498	0.194662	2.64551	0.00815685	0.200135
ENSG00000124209	RAB22A	336.869	-0.304638	0.115172	-2.64506	0.00816761	0.200138
ENSG00000109171	SLAIN2	802.681	-0.229698	0.0868793	-2.64388	0.00819618	0.200317
ENSG00000124215	CDH26	143.545	-0.67144	0.253923	-2.64427	0.00818667	0.200317
ENSG00000106052	TAX1BP1	4230.69	-0.527963	0.199756	-2.64304	0.00821644	0.200415
ENSG00000105171	POP4	87.8897	0.294618	0.111478	2.64283	0.00822152	0.200415
ENSG00000141655	TNFRSF11A	536.08	-0.851712	0.322368	-2.64205	0.00824055	0.20062
ENSG00000117394	SLC2A1	964.629	-0.497708	0.188458	-2.64095	0.00826743	0.200755
ENSG00000111796	KLRB1	292.33	0.645716	0.244464	2.64136	0.0082574	0.200755
ENSG00000118492	ADGB	46.7176	-1.39874	0.530101	-2.63863	0.00832429	0.201064
ENSG00000087077	TRIP6	167.074	-0.430096	0.163156	-2.6361	0.00838654	0.201064
ENSG00000129691	ASH2L	645.173	0.227186	0.0861834	2.63608	0.00838703	0.201064
ENSG00000156042	CFAP70	67.0003	-0.729779	0.276725	-2.63721	0.00835921	0.201064
ENSG00000013588	GPRC5A	2772.2	-0.962288	0.365022	-2.63624	0.00838295	0.201064
ENSG00000196405	EVL	798.991	0.395308	0.149871	2.63766	0.008348	0.201064
ENSG00000080824	HSP90AA1	27124.2	-0.464413	0.176087	-2.63741	0.00835429	0.201064
ENSG00000005001	PRSS22	6434.43	-1.13587	0.430335	-2.6395	0.00830293	0.201064
ENSG00000171595	DNAI2	73.6765	-1.37083	0.519737	-2.63755	0.00835065	0.201064
ENSG00000131044	TTLL9	21.9938	-1.3589	0.515464	-2.63626	0.00838256	0.201064
ENSG00000138073	PREB	398.196	0.281572	0.106847	2.6353	0.00840642	0.201273
ENSG00000182218	HHIPL1	28.9412	-1.32041	0.501214	-2.63444	0.00842774	0.201527
ENSG00000023608	SNAPC1	68.2086	-0.586318	0.222609	-2.63385	0.0084423	0.201561
ENSG00000198081	ZBTB14	71.8614	0.382399	0.145228	2.63309	0.00846128	0.201561
ENSG00000179913	B3GNT3	173.18	-0.757073	0.28748	-2.63348	0.00845152	0.201561
ENSG00000145113	MUC4	170651	-0.865202	0.32865	-2.63259	0.00847356	0.201598
ENSG00000119541	VPS4B	1668.83	-0.525574	0.199708	-2.63171	0.00849567	0.201869
ENSG00000198574	SH2D1B	127.767	-1.12566	0.428147	-2.62915	0.00855975	0.202604
ENSG00000019169	MARCO	1155.35	-1.42061	0.540412	-2.62876	0.00856968	0.202604
ENSG00000185291	IL3RA	361.584	-0.895787	0.340759	-2.6288	0.00856872	0.202604
ENSG00000104237	RP1	145.154	-1.22216	0.464889	-2.62893	0.0085653	0.202604
ENSG00000031691	CENPQ	31.1314	-0.578785	0.220637	-2.62324	0.00870979	0.202946
ENSG00000160886	LY6K	39.5909	-1.28161	0.488415	-2.62401	0.00869018	0.202946
ENSG00000197353	LYPD2	1039.02	-1.18614	0.452331	-2.62228	0.00873424	0.202946
ENSG00000181649	PHLDA2	69.0447	-0.751805	0.286575	-2.62341	0.00870541	0.202946
ENSG00000111371	SLC38A1	815.602	0.386682	0.147389	2.62354	0.00870218	0.202946
ENSG00000075673	ATP12A	93.3264	-1.78326	0.679845	-2.62304	0.00871489	0.202946
ENSG00000165795	NDRG2	2984.25	-0.86888	0.331331	-2.62239	0.00873145	0.202946
ENSG00000165799	RNASE7	4023.11	-1.27657	0.485922	-2.62711	0.00861133	0.202946
ENSG00000100450	GZMH	129.961	0.978778	0.372521	2.62745	0.00860285	0.202946
ENSG00000126777	KTN1	2577.33	-0.19361	0.0737179	-2.62637	0.00863015	0.202946
ENSG00000182718	ANXA2	14814.1	-0.388196	0.147869	-2.62527	0.00865808	0.202946
ENSG00000196172	ZNF681	176.917	-0.554285	0.211036	-2.6265	0.00862673	0.202946
ENSG00000184154	LRTOMT	178.806	-0.529691	0.202067	-2.62137	0.00875772	0.20322
ENSG00000176083	ZNF683	46.5519	0.873383	0.333305	2.62037	0.00878336	0.203564
ENSG00000185716	C16orf52	56.8399	-0.700579	0.26764	-2.61762	0.00885461	0.204963
ENSG00000108828	VAT1	525.659	-0.531682	0.203211	-2.6164	0.00888623	0.205442
ENSG00000196743	GM2A	1830.64	-0.756272	0.289228	-2.6148	0.0089281	0.205652
ENSG00000119139	TJP2	741.944	-0.684846	0.261891	-2.615	0.00892268	0.205652
ENSG00000257923	CUX1	1413.87	-0.247148	0.0945876	-2.6129	0.00897779	0.205994
ENSG00000102471	NDFIP2	678.858	-0.717116	0.274448	-2.61294	0.00897662	0.205994
ENSG00000126003	PLAGL2	151.649	-0.551711	0.211143	-2.61297	0.00897592	0.205994
ENSG00000099797	TECR	1494.86	-0.390887	0.149618	-2.61256	0.0089867	0.205994
ENSG00000178950	GAK	1169.36	-0.362245	0.13872	-2.61134	0.00901894	0.206231
ENSG00000156299	TIAM1	539.491	-0.621746	0.238106	-2.61121	0.00902212	0.206231
ENSG00000152760	TCTEX1D1	11.3802	-1.24016	0.475364	-2.60886	0.00908439	0.207223
ENSG00000158246	FAM46B	56.0993	-1.09199	0.418737	-2.60781	0.00911242	0.207513
ENSG00000101846	STS	2165.67	-0.877112	0.336373	-2.60755	0.00911915	0.207513
ENSG00000136010	ALDH1L2	25.1345	0.790511	0.303278	2.60656	0.00914576	0.207867
ENSG00000106366	SERPINE1	291.113	-1.1779	0.4521	-2.6054	0.00917663	0.208317
ENSG00000179902	C1orf194	57.1613	-1.22678	0.471387	-2.6025	0.00925475	0.209209
ENSG00000205755	CRLF2	49.0781	-1.36765	0.525501	-2.60256	0.00925316	0.209209
ENSG00000110079	MS4A4A	140.452	-0.968994	0.372421	-2.60188	0.00927151	0.209209
ENSG00000110911	SLC11A2	3084.92	-0.484254	0.186081	-2.60238	0.00925783	0.209209
ENSG00000104885	DOT1L	507.72	-0.554012	0.212897	-2.60225	0.00926149	0.209209
ENSG00000144566	RAB5A	702.218	-0.456675	0.175723	-2.59884	0.00935392	0.209501
ENSG00000001617	SEMA3F	328.572	-0.649161	0.24976	-2.59914	0.00934589	0.209501
ENSG00000110321	EIF4G2	15722.3	-0.242852	0.0934291	-2.59932	0.00934091	0.209501
ENSG00000137491	SLCO2B1	184.307	-0.759476	0.292176	-2.59937	0.00933939	0.209501
ENSG00000108219	TSPAN14	1597.09	-0.370922	0.142788	-2.59772	0.00938462	0.209501
ENSG00000129514	FOXA1	454.127	-1.21022	0.465814	-2.59808	0.0093746	0.209501
ENSG00000166920	C15orf48	8774.22	-0.936264	0.359982	-2.60087	0.00929886	0.209501
ENSG00000102970	CCL17	11.9173	-1.07908	0.415277	-2.59846	0.00936433	0.209501
ENSG00000141458	NPC1	4666.95	-0.618853	0.237994	-2.60029	0.00931458	0.209501
ENSG00000160959	LRRC14	36.2714	0.413455	0.159204	2.59702	0.00940371	0.209678
ENSG00000162227	TAF6L	46.2777	0.394486	0.15193	2.59649	0.00941811	0.209751
ENSG00000117758	STX12	533.512	-0.287742	0.110851	-2.59576	0.00943833	0.209807
ENSG00000125633	CCDC93	574.312	-0.502312	0.193648	-2.59394	0.00948817	0.210564
ENSG00000196586	MYO6	9749.79	-0.824139	0.317817	-2.59312	0.00951088	0.210571
ENSG00000104946	TBC1D17	379.954	-0.260147	0.10032	-2.59316	0.00950979	0.210571
ENSG00000115568	ZNF142	191.728	0.244025	0.0941449	2.59201	0.00954166	0.210756
ENSG00000154639	CXADR	521.379	-0.624584	0.240928	-2.59241	0.00953072	0.210756
ENSG00000149091	DGKZ	615.031	0.228999	0.0883788	2.59111	0.00956682	0.211064
ENSG00000113070	HBEGF	394.276	-1.14498	0.442048	-2.59016	0.00959304	0.211148
ENSG00000125775	SDCBP2	398.262	-0.960374	0.370756	-2.59031	0.00958889	0.211148
ENSG00000169432	SCN9A	61.5927	0.654512	0.253006	2.58694	0.00968325	0.211403
ENSG00000164715	LMTK2	1334.47	-0.652809	0.252207	-2.58839	0.00964262	0.211403
ENSG00000106244	PDAP1	387.406	-0.168161	0.064991	-2.58744	0.00966906	0.211403
ENSG00000170540	ARL6IP1	94.9402	-0.326985	0.126331	-2.58832	0.00964448	0.211403
ENSG00000076826	CAMSAP3	200.054	-0.636599	0.246064	-2.58712	0.00967808	0.211403
ENSG00000173846	PLK3	1429.07	-0.891603	0.344728	-2.58639	0.00969864	0.211493
ENSG00000183765	CHEK2	95.7709	0.398835	0.154304	2.58473	0.00974541	0.212267
ENSG00000172469	MANEA	109.251	0.451189	0.174673	2.58305	0.00979307	0.213059
ENSG00000151320	AKAP6	60.0836	-0.743511	0.287971	-2.5819	0.00982591	0.213526
ENSG00000185619	PCGF3	179.948	-0.449607	0.174229	-2.58056	0.00986413	0.213863
ENSG00000172819	RARG	182.329	-0.634357	0.245787	-2.58092	0.00985371	0.213863
ENSG00000147570	DNAJC5B	21.1391	-1.59318	0.617636	-2.57949	0.00989476	0.214034
ENSG00000143520	FLG2	55.5871	-1.54836	0.600591	-2.57806	0.00993568	0.214563
ENSG00000163521	GLB1L	90.5509	-0.50684	0.196644	-2.57744	0.00995341	0.214563
ENSG00000063854	HAGH	364.569	0.378639	0.146888	2.57774	0.00994474	0.214563
ENSG00000156026	MCU	458.934	-0.560683	0.217684	-2.57567	0.0100047	0.215421
ENSG00000135821	GLUL	64269.6	-0.772314	0.299971	-2.57463	0.0100349	0.215561
ENSG00000166439	RNF169	668.603	-0.659611	0.256202	-2.57457	0.0100364	0.215561
ENSG00000006453	BAIAP2L1	363.363	-0.680834	0.264669	-2.5724	0.0100996	0.216475
ENSG00000177272	KCNA3	70.6221	0.616281	0.239718	2.57085	0.0101448	0.217024
ENSG00000146263	MMS22L	90.5093	0.454504	0.176807	2.57063	0.0101515	0.217024
ENSG00000205220	PSMB10	117.277	0.332842	0.129513	2.56995	0.0101714	0.217024
ENSG00000197568	HHLA3	11.4973	-0.7408	0.288664	-2.5663	0.010279	0.218831
ENSG00000008853	RHOBTB2	64.7626	0.467887	0.182321	2.56629	0.0102793	0.218831
ENSG00000151715	TMEM45B	210.191	-0.850582	0.331556	-2.56542	0.010305	0.21913
ENSG00000117318	ID3	53.7361	0.575725	0.224534	2.56409	0.0103447	0.219599
ENSG00000144036	EXOC6B	387.975	-0.476684	0.186063	-2.56195	0.0104085	0.219599
ENSG00000127249	ATP13A4	751.38	-1.06243	0.414462	-2.5634	0.0103651	0.219599
ENSG00000170476	MZB1	99.3882	0.856177	0.334008	2.56334	0.010367	0.219599
ENSG00000135373	EHF	3166.18	-0.624376	0.24367	-2.56238	0.0103957	0.219599
ENSG00000107485	GATA3	326.629	-0.716841	0.279803	-2.56195	0.0104088	0.219599
ENSG00000070444	MNT	231.599	-0.381952	0.149068	-2.56227	0.0103991	0.219599
ENSG00000148339	SLC25A25	277.847	-0.500575	0.195575	-2.55951	0.010482	0.220897
ENSG00000117143	UAP1	402.227	-0.383275	0.149814	-2.55833	0.0105176	0.221398
ENSG00000172594	SMPDL3A	413.978	-0.658189	0.257439	-2.55668	0.0105678	0.222206
ENSG00000241794	SPRR2A	12464.6	-1.18076	0.46219	-2.55472	0.0106274	0.222376
ENSG00000162745	OLFML2B	133.855	-0.819956	0.321086	-2.5537	0.0106585	0.222376
ENSG00000136688	IL36G	483.502	-1.35188	0.529362	-2.55379	0.0106556	0.222376
ENSG00000075785	RAB7A	3123.46	-0.386299	0.151215	-2.55463	0.0106301	0.222376
ENSG00000104763	ASAH1	7331.69	-0.439279	0.17194	-2.55484	0.0106236	0.222376
ENSG00000173262	SLC2A14	21.7876	-1.70121	0.665791	-2.55517	0.0106135	0.222376
ENSG00000160188	RSPH1	224.238	-0.930828	0.364411	-2.55433	0.0106391	0.222376
ENSG00000073861	TBX21	55.7939	0.849402	0.332732	2.55281	0.0106857	0.222481
ENSG00000187531	SIRT7	218.064	-0.465217	0.18224	-2.55276	0.0106872	0.222481
ENSG00000185052	SLC24A3	149.619	-0.741391	0.29057	-2.5515	0.010726	0.222867
ENSG00000105722	ERF	289.241	-0.452984	0.177544	-2.55139	0.0107295	0.222867
ENSG00000188897	CTD-3088G3.8	105.903	-1.12137	0.439617	-2.55079	0.0107479	0.223004
ENSG00000011566	MAP4K3	538.04	-0.262888	0.103151	-2.54858	0.0108163	0.223834
ENSG00000176029	C11orf16	15.5991	-1.3662	0.536194	-2.54796	0.0108354	0.223834
ENSG00000165752	STK32C	38.2966	-0.464882	0.182504	-2.54725	0.0108576	0.223834
ENSG00000115255	REEP6	26.8291	-0.697177	0.273537	-2.54875	0.0108109	0.223834
ENSG00000105369	CD79A	193.421	1.01942	0.400273	2.54681	0.0108712	0.223834
ENSG00000243137	PSG4	35.734	-1.94708	0.764494	-2.54689	0.0108688	0.223834
ENSG00000136840	ST6GALNAC4	48.3908	0.480461	0.188769	2.54523	0.0109207	0.224609
ENSG00000169972	PUSL1	19.8896	-0.614462	0.241467	-2.5447	0.0109371	0.224699
ENSG00000243910	TUBA4B	34.4949	-1.38029	0.542561	-2.54402	0.0109583	0.224891
ENSG00000124782	RREB1	967.645	-0.377219	0.148392	-2.54204	0.0110206	0.225432
ENSG00000120693	SMAD9	42.8564	1.05872	0.416463	2.54216	0.0110169	0.225432
ENSG00000161249	DMKN	1331.78	-0.945026	0.371725	-2.54227	0.0110134	0.225432
ENSG00000023041	ZDHHC6	312.523	-0.279282	0.10992	-2.54077	0.0110609	0.22601
ENSG00000253846	PCDHGA10	29.2369	-0.711401	0.280228	-2.53865	0.0111281	0.226076
ENSG00000006747	SCIN	126.069	-0.87369	0.34419	-2.53839	0.0111362	0.226076
ENSG00000172006	ZNF554	54.1225	-0.711149	0.280043	-2.53943	0.0111034	0.226076
ENSG00000104998	IL27RA	92.7375	0.452507	0.17817	2.53975	0.0110932	0.226076
ENSG00000128965	CHAC1	566.247	-1.14391	0.450953	-2.53664	0.0111922	0.226967
ENSG00000158113	LRRC43	38.8281	-1.01625	0.400776	-2.5357	0.0112222	0.227258
ENSG00000147144	CCDC120	58.6033	-0.626748	0.247293	-2.53443	0.0112629	0.227441
ENSG00000185900	POMK	115.792	0.386309	0.152452	2.53397	0.0112779	0.22748
ENSG00000160654	CD3G	435.591	0.641715	0.253284	2.53358	0.0112903	0.227487
ENSG00000072506	HSD17B10	327.869	0.315335	0.124484	2.53313	0.0113049	0.227537
ENSG00000189233	NUGGC	42.0696	1.04136	0.411402	2.53124	0.0113661	0.228279
ENSG00000170579	DLGAP1	26.9904	-0.979613	0.386972	-2.53149	0.011358	0.228279
ENSG00000158966	CACHD1	369.666	-0.718079	0.283962	-2.52878	0.0114458	0.228419
ENSG00000169469	SPRR1B	13061.1	-1.13625	0.449042	-2.53038	0.0113938	0.228419
ENSG00000082153	BZW1	1104.99	-0.459641	0.181741	-2.5291	0.0114356	0.228419
ENSG00000163870	TPRA1	307.937	-0.438057	0.173225	-2.52884	0.011444	0.228419
ENSG00000148926	ADM	732.986	-0.907339	0.358629	-2.53002	0.0114056	0.228419
ENSG00000189051	RNF222	28.9052	-1.20711	0.477182	-2.52967	0.0114171	0.228419
ENSG00000151694	ADAM17	857.242	-0.36088	0.142744	-2.52817	0.0114659	0.228578
ENSG00000183742	MACC1	738.763	-0.631769	0.249972	-2.52736	0.0114923	0.228861
ENSG00000101421	CHMP4B	2592.71	-0.337407	0.133546	-2.52652	0.0115197	0.228923
ENSG00000099860	GADD45B	381.234	-0.855913	0.338831	-2.52608	0.0115343	0.22897
ENSG00000124882	EREG	287.271	-1.29738	0.514065	-2.52376	0.0116106	0.230243
ENSG00000100284	TOM1	1747.11	-0.575871	0.22835	-2.52187	0.0116732	0.231239
ENSG00000084733	RAB10	868.774	-0.311944	0.123801	-2.51971	0.0117451	0.232175
ENSG00000175866	BAIAP2	863.216	-0.561348	0.22283	-2.51918	0.0117629	0.232283
ENSG00000143622	RIT1	427.025	-0.589565	0.234177	-2.51761	0.0118155	0.232361
ENSG00000198929	NOS1AP	89.2406	-0.62641	0.248807	-2.51765	0.0118139	0.232361
ENSG00000044115	CTNNA1	4911.9	-0.367516	0.145979	-2.51759	0.0118162	0.232361
ENSG00000161533	ACOX1	4230.59	-0.667113	0.26493	-2.51808	0.0117998	0.232361
ENSG00000078124	ACER3	175.456	-0.523214	0.207861	-2.51714	0.0118313	0.232415
ENSG00000162909	CAPN2	6770.84	-0.471714	0.187533	-2.51536	0.0118912	0.232428
ENSG00000096696	DSP	8214.4	-0.590271	0.234638	-2.51567	0.0118807	0.232428
ENSG00000212864	RNF208	16.0624	-0.742865	0.295341	-2.51528	0.0118937	0.232428
ENSG00000173267	SNCG	14.5887	-1.2256	0.487019	-2.51654	0.0118513	0.232428
ENSG00000100479	POLE2	60.9654	0.87532	0.347897	2.51603	0.0118685	0.232428
ENSG00000102554	KLF5	2717.96	-0.607283	0.241637	-2.51321	0.011964	0.233558
ENSG00000117000	RLF	1096.19	-0.483235	0.192327	-2.51257	0.0119855	0.233707
ENSG00000106853	PTGR1	55.2288	-0.546329	0.217466	-2.51225	0.0119964	0.233707
ENSG00000204542	C6orf15	63.621	-1.32411	0.527341	-2.51092	0.0120416	0.234345
ENSG00000197930	ERO1A	15223.1	-0.896474	0.357265	-2.50927	0.0120982	0.235203
ENSG00000137857	DUOX1	1443.47	-0.682906	0.272214	-2.50871	0.0121173	0.235331
ENSG00000117245	KIF17	20.8276	-1.26444	0.504242	-2.5076	0.0121552	0.235581
ENSG00000184292	TACSTD2	2021.85	-0.752578	0.300111	-2.50767	0.012153	0.235581
ENSG00000143878	RHOB	254.373	-0.55246	0.220577	-2.50462	0.0122584	0.236319
ENSG00000183763	TRAIP	14.6061	-0.770309	0.307423	-2.5057	0.0122209	0.236319
ENSG00000166839	ANKDD1A	20.8972	-0.917042	0.366113	-2.5048	0.012252	0.236319
ENSG00000007171	NOS2	304.75	1.20971	0.482986	2.50464	0.0122577	0.236319
ENSG00000064787	BCAS1	1636.45	-0.8537	0.340846	-2.50465	0.0122573	0.236319
ENSG00000147697	GSDMC	56.5844	-1.1145	0.445349	-2.50253	0.012331	0.237203
ENSG00000225190	PLEKHM1	2876.47	-0.559466	0.22361	-2.50197	0.0123505	0.237203
ENSG00000100997	ABHD12	897.153	-0.442966	0.177051	-2.50192	0.0123523	0.237203
ENSG00000139767	SRRM4	58.3957	-1.52633	0.610381	-2.50062	0.0123975	0.237828
ENSG00000206199	ANKUB1	25.3373	-1.26845	0.507414	-2.49984	0.0124251	0.237988
ENSG00000173801	JUP	3919.82	-0.595214	0.238118	-2.49966	0.0124312	0.237988
ENSG00000134539	KLRD1	102.827	0.854175	0.341878	2.49847	0.0124729	0.238302
ENSG00000004897	CDC27	420.958	0.255857	0.102394	2.49876	0.0124629	0.238302
ENSG00000122223	CD244	99.9578	0.649518	0.260097	2.49722	0.0125173	0.238907
ENSG00000116824	CD2	605.661	0.559309	0.224198	2.49471	0.0126062	0.239693
ENSG00000135362	PRR5L	97.2426	0.357916	0.143475	2.49461	0.0126094	0.239693
ENSG00000104814	MAP4K1	325.042	0.556031	0.222867	2.4949	0.0125994	0.239693
ENSG00000136449	MYCBPAP	31.7612	-1.2268	0.491882	-2.49409	0.0126279	0.239804
ENSG00000169905	TOR1AIP2	585.247	-0.506988	0.203335	-2.49337	0.0126539	0.240054
ENSG00000156535	CD109	308.412	-0.750193	0.30099	-2.49242	0.0126876	0.240306
ENSG00000177426	TGIF1	1283.62	-0.4013	0.161018	-2.49228	0.0126927	0.240306
ENSG00000017427	IGF1	27.409	1.39774	0.561084	2.49115	0.0127332	0.24083
ENSG00000243811	APOBEC3D	144.049	0.510731	0.205079	2.49041	0.0127597	0.241089
ENSG00000170185	USP38	954.558	-0.587812	0.236268	-2.4879	0.01285	0.241882
ENSG00000175003	SLC22A1	29.6005	-1.12685	0.45313	-2.48681	0.0128893	0.241882
ENSG00000198851	CD3E	1458.55	0.589575	0.237154	2.48604	0.0129173	0.241882
ENSG00000167286	CD3D	904.979	0.608627	0.24459	2.48835	0.0128337	0.241882
ENSG00000166348	USP54	902.691	-0.594869	0.239177	-2.48715	0.0128771	0.241882
ENSG00000139722	VPS37B	1615.75	-0.684864	0.275452	-2.48633	0.0129067	0.241882
ENSG00000133030	MPRIP	2679.03	-0.620076	0.249343	-2.48683	0.0128885	0.241882
ENSG00000109079	TNFAIP1	219.9	-0.363832	0.146188	-2.48879	0.0128178	0.241882
ENSG00000180198	RCC1	216.412	-0.289563	0.116522	-2.48505	0.0129535	0.242318
ENSG00000180628	PCGF5	499.59	0.332242	0.133723	2.48456	0.0129712	0.242408
ENSG00000122194	PLG	45.3841	-1.45019	0.584301	-2.48192	0.0130677	0.243659
ENSG00000183955	KMT5A	230.708	-0.262326	0.105715	-2.48144	0.0130854	0.243659
ENSG00000150991	UBC	75032.8	-0.579485	0.233467	-2.48209	0.0130614	0.243659
ENSG00000141738	GRB7	441.384	-0.858669	0.346054	-2.48131	0.0130899	0.243659
ENSG00000058453	CROCC	155.748	-0.630068	0.254306	-2.4776	0.013227	0.243799
ENSG00000116604	MEF2D	750.297	-0.481999	0.194414	-2.47924	0.0131663	0.243799
ENSG00000156475	PPP2R2B	38.7423	0.81319	0.328132	2.47824	0.0132032	0.243799
ENSG00000124429	POF1B	245.613	-0.71773	0.289411	-2.47997	0.0131394	0.243799
ENSG00000156787	TBC1D31	188.095	0.460025	0.185452	2.48056	0.0131178	0.243799
ENSG00000180155	LYNX1	1055.21	-1.02614	0.413929	-2.47903	0.013174	0.243799
ENSG00000151023	ENKUR	52.2011	-0.953449	0.384746	-2.47813	0.0132074	0.243799
ENSG00000136754	ABI1	1530.17	-0.381421	0.153873	-2.47881	0.0131821	0.243799
ENSG00000197978	GOLGA6L9	164.745	-1.13258	0.457115	-2.47767	0.0132243	0.243799
ENSG00000182831	C16orf72	1500.2	-0.442563	0.178585	-2.47816	0.0132061	0.243799
ENSG00000161203	AP2M1	1852.48	0.190494	0.0769083	2.4769	0.0132529	0.244038
ENSG00000072803	FBXW11	435.74	-0.337406	0.136305	-2.47537	0.0133097	0.244626
ENSG00000127952	STYXL1	360.308	-0.224353	0.0906353	-2.47534	0.0133109	0.244626
ENSG00000101391	CDK5RAP1	119.199	0.258939	0.104638	2.47462	0.0133379	0.244884
ENSG00000109771	LRP2BP	13.0318	-0.860969	0.347996	-2.47407	0.0133582	0.245017
ENSG00000198561	CTNND1	2580.33	-0.372442	0.150559	-2.47373	0.0133712	0.245017
ENSG00000204178	TMEM57	596.718	-0.561567	0.227171	-2.472	0.0134359	0.245043
ENSG00000115183	TANC1	725.476	-0.572698	0.231625	-2.47253	0.0134161	0.245043
ENSG00000072858	SIDT1	210.986	0.457507	0.185097	2.47172	0.0134466	0.245043
ENSG00000066230	SLC9A3	250.88	1.07733	0.435738	2.47244	0.0134195	0.245043
ENSG00000137710	RDX	1302.77	-0.263893	0.10677	-2.47161	0.0134507	0.245043
ENSG00000136379	ABHD17C	388.783	-0.658324	0.266331	-2.47183	0.0134423	0.245043
ENSG00000167962	ZNF598	168.503	-0.297633	0.120439	-2.47124	0.0134646	0.245058
ENSG00000158286	RNF207	42.2152	-0.812937	0.329094	-2.47023	0.0135027	0.245277
ENSG00000104611	SH2D4A	365.226	-0.539376	0.218333	-2.47043	0.0134952	0.245277
ENSG00000171798	KNDC1	41.5195	-1.01295	0.410169	-2.46959	0.0135268	0.245352
ENSG00000109107	ALDOC	161.534	-0.513898	0.208104	-2.46943	0.0135329	0.245352
ENSG00000102882	MAPK3	677.004	-0.36746	0.148947	-2.46706	0.0136229	0.246746
ENSG00000188026	RILPL1	56.2256	-0.455675	0.184827	-2.46542	0.0136852	0.24762
ENSG00000159713	TPPP3	182.436	-1.02408	0.415432	-2.4651	0.0136975	0.24762
ENSG00000118495	PLAGL1	144.199	-0.526017	0.213457	-2.46427	0.0137291	0.247716
ENSG00000179335	CLK3	596.232	-0.364235	0.147789	-2.46457	0.0137179	0.247716
ENSG00000132704	FCRL2	49.0948	1.08431	0.440213	2.46314	0.0137725	0.248262
ENSG00000274322	RP11-314N13.10	13.2701	-1.47342	0.598316	-2.46262	0.0137928	0.248389
ENSG00000171124	FUT3	1718.66	-0.882577	0.358492	-2.46192	0.0138196	0.248634
ENSG00000119979	FAM45A	315.457	-0.603611	0.245308	-2.46063	0.0138694	0.249292
ENSG00000177688	SUMO4	15.0541	-1.04316	0.424017	-2.46018	0.0138869	0.249368
ENSG00000153802	TMPRSS11D	2405.54	-1.02726	0.417765	-2.45894	0.0139349	0.249992
ENSG00000138867	GUCD1	203.955	0.255099	0.103787	2.45791	0.013975	0.250472
ENSG00000000003	TSPAN6	854.435	-0.765019	0.31162	-2.45497	0.0140895	0.251631
ENSG00000136842	TMOD1	120.324	0.793633	0.32329	2.45486	0.0140939	0.251631
ENSG00000133703	KRAS	205.635	-0.450687	0.183538	-2.45555	0.0140671	0.251631
ENSG00000185567	AHNAK2	5643.6	-0.684028	0.278679	-2.45454	0.0141065	0.251631
ENSG00000167306	MYO5B	6238.51	-0.698663	0.284569	-2.45516	0.014082	0.251631
ENSG00000130762	ARHGEF16	161.461	-0.613768	0.250234	-2.45277	0.0141759	0.252213
ENSG00000144468	RHBDD1	238.077	0.410258	0.167338	2.45167	0.0142195	0.252213
ENSG00000112559	MDFI	49.0396	-0.840664	0.342893	-2.45168	0.0142191	0.252213
ENSG00000102245	CD40LG	74.68	0.669231	0.272933	2.452	0.0142066	0.252213
ENSG00000196655	TRAPPC4	178.106	0.231314	0.0942859	2.45333	0.0141541	0.252213
ENSG00000070501	POLB	979.998	-0.761423	0.310688	-2.45076	0.0142555	0.252374
ENSG00000008382	MPND	75.2457	-0.404982	0.165245	-2.45081	0.0142537	0.252374
ENSG00000155761	SPAG17	238.61	-0.822412	0.335632	-2.45034	0.0142721	0.252432
ENSG00000278662	GOLGA6L10	167.691	-0.945034	0.385835	-2.44932	0.0143125	0.252908
ENSG00000162408	NOL9	197.79	0.290584	0.118666	2.44875	0.0143351	0.25307
ENSG00000111669	TPI1	12744.8	-0.25627	0.104691	-2.44787	0.0143703	0.253454
ENSG00000116497	S100PBP	136.159	0.287959	0.117675	2.44706	0.0144027	0.25355
ENSG00000205531	NAP1L4	1035.5	0.215004	0.0878622	2.44706	0.0144027	0.25355
ENSG00000119899	SLC17A5	639.438	-0.373089	0.152496	-2.44656	0.0144229	0.253667
ENSG00000112996	MRPS30	139.289	0.301521	0.12327	2.44603	0.0144439	0.2538
ENSG00000167106	FAM102A	750.709	-0.559362	0.228716	-2.44566	0.0144588	0.253825
ENSG00000145335	SNCA	1404.1	1.34591	0.550607	2.44442	0.0145086	0.253988
ENSG00000100647	SUSD6	988.219	-0.611856	0.250285	-2.44464	0.0144998	0.253988
ENSG00000160298	C21orf58	28.8599	-0.963101	0.393932	-2.44484	0.0144917	0.253988
ENSG00000111877	MCM9	148.019	0.230633	0.0944221	2.44258	0.0145827	0.254832
ENSG00000170786	SDR16C5	220.11	-0.749487	0.306846	-2.44255	0.0145839	0.254832
ENSG00000137267	TUBB2A	289.474	0.601343	0.246316	2.44135	0.0146326	0.255209
ENSG00000189001	SBSN	2678.56	-1.28455	0.52612	-2.44156	0.0146241	0.255209
ENSG00000172543	CTSW	139.951	0.838528	0.343701	2.4397	0.0146994	0.255311
ENSG00000110090	CPT1A	777.138	0.394491	0.161708	2.43953	0.0147062	0.255311
ENSG00000196611	MMP1	185.201	-1.5302	0.627112	-2.44007	0.0146844	0.255311
ENSG00000181827	RFX7	374.721	0.277899	0.11388	2.44028	0.0146758	0.255311
ENSG00000172349	IL16	570.851	0.481524	0.197317	2.44036	0.0146726	0.255311
ENSG00000104915	STX10	321.734	-0.226909	0.0930627	-2.43824	0.0147591	0.255992
ENSG00000196639	HRH1	115.425	-0.526006	0.215779	-2.4377	0.0147809	0.256012
ENSG00000125648	SLC25A23	295.191	-0.595079	0.24413	-2.43754	0.0147874	0.256012
ENSG00000151693	ASAP2	1080.17	-0.551837	0.226567	-2.43565	0.0148652	0.25619
ENSG00000059728	MXD1	4612.99	-0.895235	0.367601	-2.43535	0.0148775	0.25619
ENSG00000010810	FYN	471.373	0.457711	0.187949	2.4353	0.0148794	0.25619
ENSG00000104154	SLC30A4	41.1188	-0.791205	0.324783	-2.4361	0.0148465	0.25619
ENSG00000167874	TMEM88	43.4843	-1.24859	0.512501	-2.43628	0.0148393	0.25619
ENSG00000126562	WNK4	12.5131	1.17416	0.481899	2.43652	0.0148293	0.25619
ENSG00000143412	ANXA9	197.999	-0.946927	0.38916	-2.43326	0.0149636	0.256205
ENSG00000135929	CYP27A1	573.031	-0.85963	0.353172	-2.43403	0.0149319	0.256205
ENSG00000060971	ACAA1	627.781	-0.402072	0.165272	-2.43279	0.0149828	0.256205
ENSG00000145911	N4BP3	21.131	-0.778272	0.319937	-2.43258	0.0149917	0.256205
ENSG00000170027	YWHAG	632.004	-0.370638	0.152402	-2.43197	0.0150168	0.256205
ENSG00000070182	SPTB	186.137	1.36546	0.561533	2.43166	0.0150297	0.256205
ENSG00000102904	TSNAXIP1	37.0134	-0.94945	0.390384	-2.4321	0.0150117	0.256205
ENSG00000128284	APOL3	156.133	0.5356	0.220262	2.43165	0.01503	0.256205
ENSG00000010017	RANBP9	1432.37	-0.519028	0.213766	-2.42802	0.0151815	0.257828
ENSG00000198156	NPIPB6	17.5273	-1.53583	0.632466	-2.42833	0.0151686	0.257828
ENSG00000130311	DDA1	189.105	-0.349907	0.144129	-2.42773	0.0151937	0.257828
ENSG00000116260	QSOX1	4099.82	-0.633431	0.26103	-2.42666	0.0152387	0.258124
ENSG00000157107	FCHO2	1637.04	-0.466839	0.192361	-2.42689	0.0152289	0.258124
ENSG00000049192	ADAMTS6	10.9827	1.21144	0.49955	2.42507	0.0153053	0.258549
ENSG00000227471	AKR1B15	25.35	-1.53214	0.631958	-2.42443	0.0153324	0.258549
ENSG00000138172	CALHM2	71.3005	0.519466	0.214163	2.42557	0.0152845	0.258549
ENSG00000111321	LTBR	674.578	-0.347763	0.14344	-2.42444	0.0153319	0.258549
ENSG00000179841	AKAP5	19.9744	0.634548	0.261717	2.42455	0.0153272	0.258549
ENSG00000124171	PARD6B	492.598	-0.823759	0.340003	-2.4228	0.0154016	0.25925
ENSG00000163554	SPTA1	58.482	1.65644	0.68398	2.42177	0.0154451	0.259518
ENSG00000133069	TMCC2	25.6916	1.00919	0.416938	2.42049	0.0154995	0.259969
ENSG00000125107	CNOT1	6808.7	-0.290765	0.120155	-2.41992	0.015524	0.260149
ENSG00000158055	GRHL3	250.263	-1.02187	0.422547	-2.41835	0.0155909	0.260222
ENSG00000117036	ETV3	302.025	-0.487508	0.201508	-2.4193	0.0155505	0.260222
ENSG00000013441	CLK1	1902.53	-0.493508	0.204043	-2.41864	0.0155786	0.260222
ENSG00000176920	FUT2	585.228	-0.657162	0.271689	-2.4188	0.0155716	0.260222
ENSG00000143772	ITPKB	273.212	0.283988	0.117479	2.41736	0.0156337	0.260594
ENSG00000178252	WDR6	568.346	0.269777	0.111662	2.41602	0.0156914	0.260874
ENSG00000176597	B3GNT5	345.483	-0.827973	0.342764	-2.41558	0.0157103	0.260874
ENSG00000130779	CLIP1	2515.68	-0.488824	0.202408	-2.41504	0.0157337	0.260874
ENSG00000116017	ARID3A	135.422	-0.512473	0.212146	-2.41566	0.0157067	0.260874
ENSG00000181035	SLC25A42	12.4866	0.635991	0.263256	2.41586	0.015698	0.260874
ENSG00000167232	ZNF91	3373.54	-0.325268	0.134675	-2.41521	0.0157261	0.260874
ENSG00000153485	TMEM251	27.6894	-0.49819	0.206316	-2.4147	0.0157483	0.260886
ENSG00000198060	MARCH5	282.947	-0.447967	0.185622	-2.41333	0.0158075	0.261614
ENSG00000171298	GAA	1063.9	-0.342732	0.142038	-2.41296	0.0158237	0.261614
ENSG00000141580	WDR45B	1431.48	-0.254179	0.10535	-2.41272	0.0158339	0.261614
ENSG00000168152	THAP9	36.7758	-0.485185	0.20137	-2.40942	0.0159777	0.26325
ENSG00000198910	L1CAM	41.8663	-0.783583	0.32525	-2.40917	0.0159889	0.26325
ENSG00000029153	ARNTL2	943.09	-0.723037	0.300016	-2.41	0.0159526	0.26325
ENSG00000141279	NPEPPS	3106.95	-0.490584	0.203598	-2.40957	0.0159714	0.26325
ENSG00000107815	C10orf2	95.7279	0.454971	0.18893	2.40814	0.0160339	0.263761
ENSG00000175567	UCP2	1228.76	0.326851	0.135791	2.40702	0.0160834	0.264343
ENSG00000153048	CARHSP1	175.831	-0.612381	0.254574	-2.40551	0.0161499	0.265205
ENSG00000053108	FSTL4	11.6238	1.14877	0.477758	2.40451	0.0161942	0.265239
ENSG00000170043	TRAPPC1	362.958	0.264911	0.110157	2.40486	0.0161788	0.265239
ENSG00000171566	PLRG1	577.485	0.209481	0.0871433	2.40387	0.0162227	0.265363
ENSG00000119953	SMNDC1	282.244	-0.407942	0.169714	-2.4037	0.01623	0.265363
ENSG00000167759	KLK13	1822.69	-1.1092	0.461538	-2.40327	0.016249	0.265443
ENSG00000205358	MT1H	115.971	-1.57592	0.655861	-2.40282	0.0162692	0.265542
ENSG00000137804	NUSAP1	183.698	0.618498	0.257553	2.40144	0.0163309	0.265957
ENSG00000134278	SPIRE1	359.084	-0.668026	0.278194	-2.4013	0.016337	0.265957
ENSG00000125772	GPCPD1	2948.13	-0.665331	0.277064	-2.40137	0.016334	0.265957
ENSG00000162413	KLHL21	102.621	-0.592333	0.246742	-2.40062	0.0163673	0.26622
ENSG00000130940	CASZ1	401.125	-0.537995	0.224429	-2.39718	0.0165219	0.267092
ENSG00000153563	CD8A	509.805	0.611371	0.254904	2.39844	0.0164652	0.267092
ENSG00000187231	SESTD1	556.972	-0.360855	0.15061	-2.39596	0.0165771	0.267092
ENSG00000137198	GMPR	154.027	0.828138	0.345634	2.39599	0.0165754	0.267092
ENSG00000165006	UBAP1	768.026	-0.5054	0.2108	-2.39753	0.0165059	0.267092
ENSG00000198569	SLC34A3	26.7121	-1.30044	0.542575	-2.39679	0.0165396	0.267092
ENSG00000167797	CDK2AP2	232.351	0.34227	0.142695	2.39862	0.0164569	0.267092
ENSG00000102837	OLFM4	6191.01	-1.27139	0.530583	-2.39622	0.0165649	0.267092
ENSG00000136160	EDNRB	54.9712	-1.19094	0.496867	-2.39689	0.0165348	0.267092
ENSG00000102897	LYRM1	71.8237	-0.402128	0.167675	-2.39826	0.0164732	0.267092
ENSG00000179134	SAMD4B	636.985	-0.3996	0.166731	-2.39668	0.0165445	0.267092
ENSG00000134108	ARL8B	763.621	-0.387992	0.162127	-2.39313	0.0167052	0.267645
ENSG00000198515	CNGA1	45.0241	-1.10731	0.462384	-2.39478	0.0166303	0.267645
ENSG00000256235	SMIM3	105.318	-0.654167	0.273366	-2.39301	0.016711	0.267645
ENSG00000172785	CBWD1	802.433	-0.319549	0.133532	-2.39305	0.016709	0.267645
ENSG00000131043	AAR2	139.549	0.308268	0.128752	2.39428	0.016653	0.267645
ENSG00000105698	USF2	906.016	-0.244791	0.102255	-2.39393	0.0166689	0.267645
ENSG00000204936	CD177	829.193	-1.11831	0.46731	-2.39307	0.0167079	0.267645
ENSG00000102243	VGLL1	159.102	-1.10192	0.460621	-2.39224	0.0167458	0.267749
ENSG00000168291	PDHB	272.806	0.246755	0.103233	2.39027	0.0168359	0.268049
ENSG00000166004	CEP295	238.532	0.236951	0.0991095	2.3908	0.0168118	0.268049
ENSG00000134463	ECHDC3	85.4397	-0.854774	0.357521	-2.39083	0.0168102	0.268049
ENSG00000165731	RET	13.9961	-1.22292	0.51156	-2.39056	0.0168225	0.268049
ENSG00000197928	ZNF677	16.1512	-0.654418	0.273863	-2.38958	0.0168674	0.268325
ENSG00000108953	YWHAE	2258.2	-0.152694	0.0639093	-2.38923	0.0168835	0.268354
ENSG00000142657	PGD	2443.02	-0.388106	0.162761	-2.38451	0.0171017	0.26915
ENSG00000168883	USP39	486.974	0.172194	0.0721914	2.38524	0.0170679	0.26915
ENSG00000115159	GPD2	942.728	-0.296253	0.124244	-2.38444	0.0171052	0.26915
ENSG00000157796	WDR19	165.505	-0.391654	0.164072	-2.38709	0.0169824	0.26915
ENSG00000163694	RBM47	1035.8	-0.506063	0.21204	-2.38664	0.0170033	0.26915
ENSG00000175416	CLTB	1011.68	-0.412067	0.172657	-2.38662	0.0170041	0.26915
ENSG00000082269	FAM135A	373.249	-0.546238	0.228836	-2.38702	0.0169854	0.26915
ENSG00000126012	KDM5C	2966.58	-0.248483	0.104165	-2.38548	0.0170569	0.26915
ENSG00000188419	CHM	288.011	-0.259036	0.108588	-2.3855	0.017056	0.26915
ENSG00000129317	PUS7L	104.3	0.286182	0.119964	2.38557	0.0170528	0.26915
ENSG00000213853	EMP2	279.222	-0.561709	0.235476	-2.38542	0.0170597	0.26915
ENSG00000136237	RAPGEF5	249.454	-0.820057	0.344124	-2.38303	0.0171708	0.269316
ENSG00000197343	ZNF655	251.694	-0.240227	0.100798	-2.38325	0.0171603	0.269316
ENSG00000140948	ZCCHC14	165.027	-0.283691	0.119049	-2.38298	0.017173	0.269316
ENSG00000108848	LUC7L3	1921.07	-0.481237	0.201902	-2.38352	0.017148	0.269316
ENSG00000166123	GPT2	163.284	-0.674848	0.283266	-2.38238	0.0172011	0.269531
ENSG00000135697	BCO1	26.7871	0.873412	0.366683	2.38193	0.0172223	0.269639
ENSG00000141519	CCDC40	247.482	-0.820368	0.344703	-2.37993	0.017316	0.270656
ENSG00000189143	CLDN4	284.131	-0.796664	0.334858	-2.37911	0.0173546	0.271035
ENSG00000177054	ZDHHC13	780.233	-0.601987	0.253314	-2.37645	0.0174802	0.27277
ENSG00000167984	NLRC3	153.46	0.56085	0.236148	2.375	0.017549	0.273086
ENSG00000170085	SIMC1	121.787	0.343843	0.144818	2.37431	0.0175816	0.273218
ENSG00000118507	AKAP7	98.7412	0.660094	0.278138	2.37326	0.0176317	0.273546
ENSG00000129422	MTUS1	2136.98	-0.615275	0.259244	-2.37334	0.0176278	0.273546
ENSG00000120948	TARDBP	110.5	0.267381	0.112707	2.37236	0.0176748	0.273723
ENSG00000158062	UBXN11	176.253	-0.430146	0.181377	-2.37156	0.0177134	0.273723
ENSG00000203780	FANK1	118.023	-0.571039	0.240792	-2.3715	0.0177159	0.273723
ENSG00000101152	DNAJC5	1194.99	-0.471582	0.198773	-2.37246	0.0176699	0.273723
ENSG00000114948	ADAM23	49.1063	-1.04414	0.440436	-2.37069	0.0177548	0.273755
ENSG00000173848	NET1	1342.16	-0.597016	0.251847	-2.37055	0.0177616	0.273755
ENSG00000224383	PRR29	34.9202	-0.839606	0.354114	-2.371	0.0177399	0.273755
ENSG00000125845	BMP2	41.1095	-0.870211	0.367388	-2.36864	0.0178534	0.274721
ENSG00000174951	FUT1	29.6082	-0.825659	0.348537	-2.36893	0.0178398	0.274721
ENSG00000153721	CNKSR3	214.687	-0.669826	0.282885	-2.36784	0.0178924	0.275008
ENSG00000110436	SLC1A2	22.7234	-1.13835	0.480794	-2.36765	0.0179013	0.275008
ENSG00000051620	HEBP2	994.542	-0.521175	0.220183	-2.36701	0.0179324	0.275036
ENSG00000124145	SDC4	1111.49	-0.582817	0.246198	-2.36727	0.0179199	0.275036
ENSG00000116717	GADD45A	136.669	-0.615518	0.260303	-2.36462	0.0180486	0.275047
ENSG00000016602	CLCA4	4381.65	-1.03183	0.436365	-2.36459	0.01805	0.275047
ENSG00000163202	LCE3D	2073.26	-1.27125	0.537379	-2.36564	0.0179988	0.275047
ENSG00000138686	BBS7	193.627	0.265243	0.112114	2.36584	0.0179893	0.275047
ENSG00000155975	VPS37A	361.414	-0.195038	0.0824619	-2.36519	0.0180206	0.275047
ENSG00000184009	ACTG1	88762.8	-0.469384	0.198476	-2.36494	0.0180331	0.275047
ENSG00000167676	PLIN4	516.393	-0.949386	0.401235	-2.36616	0.0179736	0.275047
ENSG00000159128	IFNGR2	2926.24	-0.516577	0.218344	-2.36588	0.0179872	0.275047
ENSG00000166750	SLFN5	1214.87	0.303145	0.128237	2.36395	0.0180812	0.2753
ENSG00000122696	SLC25A51	66.8838	0.337028	0.1426	2.36346	0.0181052	0.275343
ENSG00000141682	PMAIP1	153.361	-0.890473	0.376793	-2.36329	0.0181133	0.275343
ENSG00000167755	KLK6	1083.92	-1.15266	0.487946	-2.36228	0.0181631	0.275654
ENSG00000103479	RBL2	1328.56	0.209037	0.0885062	2.36183	0.0181848	0.275761
ENSG00000133789	SWAP70	1577.79	-0.389019	0.164736	-2.36147	0.0182026	0.275808
ENSG00000163362	C1orf106	222.589	-0.630819	0.267219	-2.36068	0.0182414	0.276174
ENSG00000215018	COL28A1	57.9215	-1.02593	0.434747	-2.35985	0.0182826	0.276174
ENSG00000074370	ATP2A3	1036.84	0.372332	0.157757	2.36016	0.0182669	0.276174
ENSG00000204524	ZNF805	239.181	0.261471	0.110803	2.35979	0.0182854	0.276174
ENSG00000169248	CXCL11	33.0623	1.48901	0.631312	2.3586	0.0183442	0.276618
ENSG00000107104	KANK1	330.535	-0.44698	0.189502	-2.35871	0.0183385	0.276618
ENSG00000083896	YTHDC1	3668.37	-0.517045	0.219325	-2.35743	0.0184018	0.277215
ENSG00000170271	FAXDC2	81.1979	0.885387	0.375613	2.35718	0.0184142	0.277215
ENSG00000105376	ICAM5	27.4488	-1.05462	0.447462	-2.3569	0.018428	0.277215
ENSG00000138767	CNOT6L	598.832	0.235264	0.0998462	2.35627	0.0184597	0.277339
ENSG00000171115	GIMAP8	137.506	0.574228	0.243812	2.35521	0.0185123	0.277339
ENSG00000147443	DOK2	160.939	0.530442	0.225178	2.35566	0.0184899	0.277339
ENSG00000124181	PLCG1	685.983	0.381394	0.161934	2.35524	0.0185107	0.277339
ENSG00000213096	ZNF254	559.691	-0.301439	0.127954	-2.35583	0.0184811	0.277339
ENSG00000122484	RPAP2	150.987	0.298245	0.126678	2.35436	0.0185548	0.27757
ENSG00000108091	CCDC6	877.828	-0.355827	0.151175	-2.35374	0.0185859	0.277813
ENSG00000163659	TIPARP	983.707	-0.668101	0.283895	-2.35334	0.0186058	0.277891
ENSG00000136213	CHST12	36.4295	0.445957	0.18964	2.35159	0.0186933	0.278435
ENSG00000128536	CDHR3	145.908	-1.22524	0.521128	-2.35114	0.0187162	0.278435
ENSG00000138592	USP8	974.08	-0.187862	0.0798825	-2.35172	0.0186867	0.278435
ENSG00000129646	QRICH2	98.966	-0.604921	0.257195	-2.35199	0.0186733	0.278435
ENSG00000100281	HMGXB4	269.043	-0.228218	0.0970622	-2.35125	0.0187104	0.278435
ENSG00000116731	PRDM2	1101.24	-0.235275	0.100102	-2.35036	0.0187553	0.278619
ENSG00000120333	MRPS14	19.5133	0.372761	0.158823	2.34703	0.0189239	0.278619
ENSG00000134369	NAV1	374.641	-0.297137	0.126455	-2.34974	0.0187863	0.278619
ENSG00000115008	IL1A	1374.9	-1.14254	0.486602	-2.34799	0.0188748	0.278619
ENSG00000163993	S100P	768.798	-0.920806	0.392292	-2.34725	0.0189127	0.278619
ENSG00000113369	ARRDC3	1412.59	-0.42196	0.179826	-2.34649	0.0189514	0.278619
ENSG00000106351	AGFG2	509.554	-0.645008	0.274915	-2.34621	0.0189654	0.278619
ENSG00000189221	MAOA	841.476	-0.481531	0.205183	-2.34683	0.0189338	0.278619
ENSG00000181333	HEPHL1	2891.81	-1.10257	0.469678	-2.3475	0.0189	0.278619
ENSG00000069493	CLEC2D	189.55	0.502153	0.213792	2.34879	0.0188346	0.278619
ENSG00000131981	LGALS3	3781.57	-0.490388	0.208989	-2.34648	0.0189517	0.278619
ENSG00000169715	MT1E	314.787	-0.843548	0.359436	-2.34687	0.018932	0.278619
ENSG00000131165	CHMP1A	218.333	-0.193006	0.0822564	-2.34639	0.0189563	0.278619
ENSG00000178951	ZBTB7A	207.586	-0.338575	0.144199	-2.34797	0.0188763	0.278619
ENSG00000255974	CYP2A6	42.9504	-1.00207	0.427056	-2.34646	0.0189526	0.278619
ENSG00000169635	HIC2	19.5548	-0.493795	0.210412	-2.3468	0.0189353	0.278619
ENSG00000155252	PI4K2A	16.858	-0.794828	0.338923	-2.34516	0.0190191	0.278972
ENSG00000129451	KLK10	596.942	-0.876335	0.373649	-2.34535	0.0190095	0.278972
ENSG00000140941	MAP1LC3B	966.126	-0.549426	0.234386	-2.34411	0.0190724	0.279318
ENSG00000137200	CMTR1	618.32	0.292622	0.124898	2.34289	0.0191349	0.279798
ENSG00000109099	PMP22	191.859	-0.748433	0.319422	-2.34308	0.0191251	0.279798
ENSG00000153823	PID1	47.3596	-0.78383	0.335035	-2.33955	0.0193072	0.281246
ENSG00000105928	DFNA5	203.334	-0.807634	0.345214	-2.33952	0.0193087	0.281246
ENSG00000204370	SDHD	304.606	-0.237466	0.101528	-2.33893	0.0193392	0.281472
ENSG00000140859	KIFC3	807.245	-0.66668	0.285101	-2.3384	0.0193664	0.281651
ENSG00000175315	CST6	93.7891	-0.939889	0.402313	-2.33621	0.0194801	0.283086
ENSG00000167671	UBXN6	1063.41	0.398558	0.170623	2.3359	0.0194966	0.283106
ENSG00000042832	TG	366.168	-0.938049	0.401698	-2.33521	0.0195324	0.283155
ENSG00000155827	RNF20	982.167	-0.198607	0.0850445	-2.33533	0.0195264	0.283155
ENSG00000171345	KRT19	12890.8	-0.629031	0.269396	-2.33497	0.019545	0.283155
ENSG00000064999	ANKS1A	748.351	-0.348796	0.149574	-2.33193	0.0197042	0.284803
ENSG00000104765	BNIP3L	2262.09	0.573108	0.245742	2.33215	0.0196926	0.284803
ENSG00000111875	ASF1A	110.412	0.338678	0.14532	2.33057	0.019776	0.285054
ENSG00000176915	ANKLE2	803.96	-0.400309	0.17174	-2.3309	0.0197588	0.285054
ENSG00000100218	RSPH14	11.8823	-1.07611	0.46176	-2.33045	0.0197821	0.285054
ENSG00000113838	TBCCD1	147.817	0.250537	0.107537	2.32978	0.019818	0.285114
ENSG00000173013	CCDC96	12.5474	-0.66356	0.284808	-2.32985	0.019814	0.285114
ENSG00000189045	ANKDD1B	18.2048	-1.07101	0.459755	-2.32952	0.0198318	0.285114
ENSG00000189042	ZNF567	67.8413	0.309605	0.132973	2.32833	0.0198945	0.285797
ENSG00000101266	CSNK2A1	1120.96	-0.183771	0.0789385	-2.32802	0.0199108	0.285813
ENSG00000169509	CRCT1	336.571	-1.11115	0.477573	-2.32666	0.0199834	0.285947
ENSG00000113916	BCL6	2227.83	-0.722545	0.310582	-2.32642	0.0199961	0.285947
ENSG00000177034	MTX3	64.9123	0.424185	0.182331	2.32646	0.019994	0.285947
ENSG00000011114	BTBD7	540.614	-0.210439	0.0904176	-2.32741	0.0199433	0.285947
ENSG00000140600	SH3GL3	12.6617	-1.27623	0.548702	-2.3259	0.0200238	0.286126
ENSG00000143631	FLG	40289.4	-1.13131	0.486506	-2.32538	0.0200517	0.286133
ENSG00000183914	DNAH2	136.816	-0.938922	0.403831	-2.32504	0.0200699	0.286133
ENSG00000205730	ITPRIPL2	54.3819	-0.510756	0.21978	-2.32395	0.0201284	0.286316
ENSG00000141098	GFOD2	67.0716	-0.556367	0.239405	-2.32396	0.0201278	0.286316
ENSG00000197122	SRC	332.731	-0.512061	0.220336	-2.324	0.0201257	0.286316
ENSG00000105707	HPN	10.356	-1.21068	0.521106	-2.32328	0.0201638	0.286462
ENSG00000127948	POR	1032.89	-0.319584	0.137723	-2.32048	0.0203147	0.287356
ENSG00000164924	YWHAZ	3853.7	-0.295409	0.12729	-2.32075	0.0203005	0.287356
ENSG00000164761	TNFRSF11B	50.6332	-1.10668	0.476849	-2.32082	0.0202966	0.287356
ENSG00000010626	LRRC23	140.777	-0.693977	0.298942	-2.32144	0.020263	0.287356
ENSG00000103148	NPRL3	241.796	0.576698	0.248542	2.32032	0.0203236	0.287356
ENSG00000169764	UGP2	1126.67	-0.228219	0.0983705	-2.31999	0.0203414	0.287392
ENSG00000162739	SLAMF6	127.85	0.581626	0.250742	2.31962	0.0203612	0.287455
ENSG00000168575	SLC20A2	381.888	-0.583907	0.251845	-2.31851	0.0204214	0.287659
ENSG00000104413	ESRP1	888.987	-0.51026	0.220081	-2.31851	0.0204215	0.287659
ENSG00000132698	RAB25	394.313	-0.508776	0.219609	-2.31673	0.0205182	0.288373
ENSG00000106615	RHEB	589.056	-0.208881	0.0902052	-2.31562	0.0205788	0.288989
ENSG00000006712	PAF1	1872.35	-0.413013	0.178379	-2.31537	0.0205927	0.288989
ENSG00000005810	MYCBP2	2907.74	0.251574	0.10867	2.31502	0.020612	0.289044
ENSG00000115523	GNLY	476.094	0.854675	0.369289	2.31438	0.0206469	0.289189
ENSG00000110315	RNF141	288.131	-0.375882	0.16242	-2.31427	0.0206531	0.289189
ENSG00000167634	NLRP7	234.093	-1.06352	0.459677	-2.31363	0.0206882	0.28925
ENSG00000100385	IL2RB	322.286	0.517155	0.22351	2.31379	0.0206792	0.28925
ENSG00000066629	EML1	70.0276	-0.741025	0.320342	-2.31323	0.0207099	0.289339
ENSG00000162598	C1orf87	60.0596	-1.34101	0.580385	-2.31055	0.0208575	0.28968
ENSG00000162772	ATF3	718.633	-0.835878	0.36174	-2.31071	0.0208487	0.28968
ENSG00000105993	DNAJB6	1189.21	-0.464473	0.200941	-2.31149	0.0208057	0.28968
ENSG00000060140	STYK1	216.556	-0.785062	0.339717	-2.31093	0.0208368	0.28968
ENSG00000153774	CFDP1	360.184	-0.230265	0.0996057	-2.31176	0.0207907	0.28968
ENSG00000175662	TOM1L2	345.367	-0.367203	0.158909	-2.31077	0.0208455	0.28968
ENSG00000141294	LRRC46	70.0797	-0.870008	0.376243	-2.31236	0.020758	0.28968
ENSG00000106682	EIF4H	546.796	-0.229667	0.0994625	-2.30908	0.0209391	0.290386
ENSG00000123473	STIL	246.387	0.538495	0.233348	2.30769	0.0210166	0.291032
ENSG00000112511	PHF1	497.095	-0.283919	0.123019	-2.30792	0.0210034	0.291032
ENSG00000184602	SNN	44.2943	-0.717158	0.310853	-2.30706	0.0210514	0.291299
ENSG00000090686	USP48	701.54	0.14335	0.0622052	2.30446	0.0211968	0.291638
ENSG00000116698	SMG7	1945.15	-0.251196	0.108988	-2.30479	0.0211783	0.291638
ENSG00000181378	CFAP65	65.4669	-1.18151	0.512366	-2.30598	0.0211116	0.291638
ENSG00000147896	IFNK	18.3232	-1.17778	0.510946	-2.30509	0.0211614	0.291638
ENSG00000135070	ISCA1	42.6361	0.474622	0.205861	2.30555	0.0211358	0.291638
ENSG00000248712	CCDC153	33.9184	-0.721013	0.312885	-2.30441	0.0211999	0.291638
ENSG00000119707	RBM25	3303.24	-0.383777	0.166411	-2.3062	0.0210994	0.291638
ENSG00000101337	TM9SF4	1329.54	-0.204416	0.0886654	-2.30547	0.02114	0.291638
ENSG00000028203	VEZT	453.356	-0.200299	0.0869737	-2.30298	0.0212799	0.292524
ENSG00000172059	KLF11	146.933	-0.412704	0.179231	-2.30264	0.0212991	0.292576
ENSG00000101224	CDC25B	151.55	0.421475	0.18307	2.30226	0.0213205	0.292655
ENSG00000025039	RRAGD	379.568	-0.352204	0.153037	-2.30142	0.0213678	0.293091
ENSG00000151014	NOCT	144.699	-0.760298	0.330496	-2.30048	0.0214213	0.293592
ENSG00000167604	NFKBID	507.491	-0.995829	0.432927	-2.30022	0.0214355	0.293592
ENSG00000106100	NOD1	84.7708	0.372996	0.16219	2.29975	0.0214626	0.293724
ENSG00000100024	UPB1	55.9839	-1.28983	0.560915	-2.2995	0.0214764	0.293724
ENSG00000152457	DCLRE1C	791.477	-0.478451	0.208193	-2.29811	0.0215553	0.293735
ENSG00000140274	DUOXA2	3642.91	-0.996327	0.43353	-2.29817	0.021552	0.293735
ENSG00000179593	ALOX15B	29.6615	-1.1361	0.494256	-2.29861	0.0215273	0.293735
ENSG00000160439	RDH13	97.0139	-0.788535	0.342961	-2.2992	0.0214937	0.293735
ENSG00000128342	LIF	171.721	-0.842398	0.366512	-2.29842	0.0215381	0.293735
ENSG00000188092	GPR89B	20.6055	0.690712	0.300604	2.29774	0.0215763	0.29381
ENSG00000130203	APOE	2143.63	-0.977933	0.425719	-2.29713	0.0216111	0.29407
ENSG00000114473	IQCG	297.591	-0.528136	0.229985	-2.29639	0.0216535	0.294434
ENSG00000153250	RBMS1	1025.76	-0.379798	0.16543	-2.29582	0.0216861	0.294664
ENSG00000105607	GCDH	170.493	0.314627	0.137114	2.29463	0.0217541	0.295375
ENSG00000170324	FRMPD2	54.3649	-1.21453	0.529823	-2.29234	0.0218862	0.296651
ENSG00000185658	BRWD1	1272.18	-0.266413	0.116227	-2.29218	0.0218954	0.296651
ENSG00000087074	PPP1R15A	5063.02	-0.845851	0.369068	-2.29185	0.021914	0.29669
ENSG00000163564	PYHIN1	110.674	0.591826	0.258584	2.28872	0.0220959	0.296804
ENSG00000117601	SERPINC1	10.3467	-1.09063	0.47652	-2.28875	0.0220938	0.296804
ENSG00000178038	ALS2CL	421.137	-0.750651	0.327835	-2.28972	0.0220375	0.296804
ENSG00000134852	CLOCK	534.998	-0.273214	0.119369	-2.28883	0.0220895	0.296804
ENSG00000174705	SH3PXD2B	1315.68	-0.538683	0.235315	-2.2892	0.0220678	0.296804
ENSG00000156639	ZFAND3	675.644	-0.316907	0.138343	-2.29073	0.0219789	0.296804
ENSG00000198286	CARD11	473.925	0.358926	0.15673	2.29008	0.0220165	0.296804
ENSG00000065621	GSTO2	58.7432	-0.552511	0.241264	-2.29007	0.0220174	0.296804
ENSG00000177455	CD19	100.641	0.969436	0.423277	2.29031	0.0220033	0.296804
ENSG00000004939	SLC4A1	899.261	1.586	0.692474	2.29034	0.0220014	0.296804
ENSG00000215251	FASTKD5	171.989	0.196399	0.0857574	2.29017	0.0220113	0.296804
ENSG00000132600	PRMT7	108.907	0.321594	0.140561	2.28793	0.0221414	0.297204
ENSG00000127603	MACF1	7415.08	0.161632	0.0706689	2.28717	0.0221859	0.297376
ENSG00000176208	ATAD5	74.6646	0.423404	0.185112	2.28729	0.022179	0.297376
ENSG00000204475	NCR3	15.7557	0.70952	0.310448	2.28547	0.0222851	0.298493
ENSG00000158292	GPR153	32.7672	-0.63752	0.279054	-2.28458	0.0223377	0.298852
ENSG00000206561	COLQ	25.7237	-0.768483	0.336394	-2.28448	0.0223436	0.298852
ENSG00000143774	GUK1	593.882	0.274691	0.120287	2.28364	0.0223927	0.299089
ENSG00000196670	ZFP62	279.363	-0.302356	0.132401	-2.28363	0.0223931	0.299089
ENSG00000163975	MELTF	27.1261	-0.57436	0.251625	-2.28261	0.0224536	0.299259
ENSG00000278588	HIST1H2BI	472.242	0.502357	0.220073	2.28268	0.0224492	0.299259
ENSG00000039560	RAI14	1094.38	-0.456121	0.19997	-2.28094	0.0225519	0.300144
ENSG00000110080	ST3GAL4	1018.09	-0.682966	0.299404	-2.28109	0.0225433	0.300144
ENSG00000151012	SLC7A11	289.32	-0.687486	0.301601	-2.27946	0.0226398	0.300676
ENSG00000112297	AIM1	1884.6	-0.515817	0.226284	-2.27951	0.0226365	0.300676
ENSG00000156671	SAMD8	244.268	-0.495221	0.217307	-2.2789	0.0226728	0.300737
ENSG00000140481	CCDC33	29.5737	-1.0194	0.447331	-2.27884	0.0226763	0.300737
ENSG00000174501	ANKRD36C	6109.92	-0.808783	0.35517	-2.27717	0.0227761	0.301635
ENSG00000205277	MUC12	139.925	-1.24777	0.547929	-2.27725	0.0227713	0.301635
ENSG00000115758	ODC1	485.6	0.361136	0.158618	2.27677	0.0228001	0.30174
ENSG00000161542	PRPSAP1	193.11	-0.312149	0.137147	-2.27602	0.0228449	0.301992
ENSG00000267041	ZNF850	59.5735	0.54712	0.240396	2.27591	0.0228512	0.301992
ENSG00000110777	POU2AF1	51.7911	1.00518	0.441893	2.27471	0.0229232	0.302307
ENSG00000186474	KLK12	1698.53	-1.01259	0.445135	-2.27481	0.0229176	0.302307
ENSG00000167110	GOLGA2	838.067	-0.231802	0.101956	-2.27355	0.0229928	0.302827
ENSG00000138162	TACC2	524.617	-0.597396	0.262793	-2.27325	0.0230109	0.302827
ENSG00000159216	RUNX1	574.105	-0.384221	0.169013	-2.27332	0.0230068	0.302827
ENSG00000163013	FBXO41	22.9049	0.40375	0.177832	2.2704	0.0231833	0.302834
ENSG00000180376	CCDC66	248.691	0.313188	0.138038	2.26884	0.0232779	0.302834
ENSG00000121579	NAA50	358.982	-0.183221	0.0807147	-2.26998	0.0232088	0.302834
ENSG00000184203	PPP1R2	561.086	-0.256942	0.113294	-2.26793	0.0233333	0.302834
ENSG00000163734	CXCL3	313.865	-0.866096	0.381431	-2.27065	0.023168	0.302834
ENSG00000145936	KCNMB1	20.5716	-0.86729	0.382411	-2.26795	0.0233322	0.302834
ENSG00000128606	LRRC17	17.2024	-0.856263	0.377333	-2.26925	0.0232532	0.302834
ENSG00000179144	GIMAP7	270.05	0.568761	0.250709	2.26861	0.0232918	0.302834
ENSG00000137494	ANKRD42	182.724	-0.282289	0.124409	-2.26905	0.0232654	0.302834
ENSG00000076685	NT5C2	2291.4	-0.502787	0.221227	-2.27272	0.0230431	0.302834
ENSG00000139437	TCHP	214.503	-0.307022	0.135131	-2.27203	0.0230845	0.302834
ENSG00000100652	SLC10A1	32.1054	-0.9426	0.415368	-2.26931	0.0232494	0.302834
ENSG00000100628	ASB2	40.08	0.587378	0.258774	2.26985	0.0232166	0.302834
ENSG00000140199	SLC12A6	6749	-0.611706	0.269632	-2.26867	0.0232881	0.302834
ENSG00000140279	DUOX2	40180	-0.970781	0.427695	-2.2698	0.0232199	0.302834
ENSG00000125977	EIF2S2	746.569	-0.17873	0.0788	-2.26815	0.0233199	0.302834
ENSG00000090924	PLEKHG2	934.031	-0.68165	0.300092	-2.27147	0.0231184	0.302834
ENSG00000125744	RTN2	68.0232	-0.644851	0.283907	-2.27134	0.0231262	0.302834
ENSG00000132382	MYBBP1A	521.852	-0.420561	0.185471	-2.26753	0.0233581	0.302948
ENSG00000110448	CD5	164.228	0.529771	0.233673	2.26714	0.0233815	0.303041
ENSG00000047578	KIAA0556	592.629	-0.312302	0.137815	-2.2661	0.0234453	0.30345
ENSG00000107341	UBE2R2	1641.74	-0.444378	0.196122	-2.26582	0.0234622	0.303461
ENSG00000162711	NLRP3	2325.36	-0.98888	0.436644	-2.26473	0.0235292	0.30376
ENSG00000169245	CXCL10	224.537	1.05769	0.46696	2.26505	0.0235097	0.30376
ENSG00000152518	ZFP36L2	983.697	0.256935	0.113487	2.264	0.023574	0.303829
ENSG00000156675	RAB11FIP1	2457.41	-0.584186	0.258058	-2.26378	0.0235875	0.303829
ENSG00000150907	FOXO1	227.586	0.29424	0.129962	2.26404	0.0235718	0.303829
ENSG00000249115	HAUS5	40.1211	0.388226	0.171523	2.2634	0.0236108	0.30392
ENSG00000141503	MINK1	1049.49	-0.163327	0.0722276	-2.26128	0.0237417	0.305397
ENSG00000173530	TNFRSF10D	208.267	-0.597983	0.264499	-2.26082	0.0237706	0.305528
ENSG00000162616	DNAJB4	121.413	-0.498653	0.220617	-2.26026	0.023805	0.305584
ENSG00000147889	CDKN2A	200.333	-0.942328	0.417164	-2.25889	0.0238901	0.30605
ENSG00000167264	DUS2	101.808	0.359399	0.159073	2.25934	0.0238622	0.30605
ENSG00000127804	METTL16	176.721	0.250599	0.110929	2.2591	0.0238769	0.30605
ENSG00000107317	PTGDS	28.2069	0.830771	0.367827	2.25859	0.0239089	0.306082
ENSG00000085433	WDR47	214.433	-0.245094	0.108578	-2.2573	0.023989	0.3069
ENSG00000116001	TIA1	362.956	0.220209	0.0976089	2.25604	0.0240683	0.307594
ENSG00000115993	TRAK2	799.45	0.327075	0.145002	2.25565	0.0240923	0.307594
ENSG00000092820	EZR	8047.84	-0.31338	0.138929	-2.25569	0.0240902	0.307594
ENSG00000104903	LYL1	20.7534	0.817763	0.362788	2.25411	0.0241893	0.308623
ENSG00000073737	DHRS9	1305.3	-0.895068	0.397253	-2.25314	0.0242501	0.309009
ENSG00000118985	ELL2	1092.99	-0.501779	0.222731	-2.25285	0.0242689	0.309009
ENSG00000067064	IDI1	534.051	-0.592339	0.262902	-2.25308	0.0242539	0.309009
ENSG00000156860	FBRS	780.412	-0.37769	0.167742	-2.25161	0.024347	0.309795
ENSG00000163874	ZC3H12A	707.209	-0.657379	0.291997	-2.25132	0.0243651	0.309815
ENSG00000175899	A2M	3352.77	-0.711665	0.316275	-2.25015	0.0244396	0.310134
ENSG00000139974	SLC38A6	118.925	-0.573116	0.254702	-2.25015	0.0244395	0.310134
ENSG00000166145	SPINT1	3030.19	-0.60334	0.268089	-2.25053	0.0244155	0.310134
ENSG00000164080	RAD54L2	348.135	0.176653	0.0785525	2.24886	0.0245216	0.310965
ENSG00000197822	OCLN	701.157	-0.578295	0.25732	-2.24738	0.024616	0.311678
ENSG00000133115	STOML3	24.5602	-1.43879	0.640258	-2.2472	0.0246275	0.311678
ENSG00000197471	SPN	197.367	0.535224	0.238126	2.24765	0.0245985	0.311678
ENSG00000114270	COL7A1	284.051	-0.893153	0.397636	-2.24616	0.024694	0.31231
ENSG00000163249	CCNYL1	279.849	-0.519184	0.231322	-2.24442	0.0248053	0.313103
ENSG00000112149	CD83	865.931	-0.768889	0.342621	-2.24414	0.0248233	0.313103
ENSG00000180574	EIF2S3L	16.04	0.603748	0.268944	2.24488	0.0247755	0.313103
ENSG00000007174	DNAH9	384.972	-1.10669	0.493145	-2.24415	0.0248228	0.313103
ENSG00000178996	SNX18	398.079	-0.522049	0.232727	-2.24318	0.024885	0.313251
ENSG00000078237	TIGAR	137.525	-0.369758	0.164814	-2.24348	0.0248657	0.313251
ENSG00000159314	ARHGAP27	611.751	-0.550576	0.245434	-2.24328	0.024879	0.313251
ENSG00000136542	GALNT5	854.205	-0.783674	0.349574	-2.2418	0.0249745	0.313958
ENSG00000090061	CCNK	145.407	-0.226022	0.100836	-2.24148	0.0249948	0.314004
ENSG00000185966	LCE3E	312.054	-1.20458	0.537634	-2.24052	0.025057	0.314331
ENSG00000162777	DENND2D	588.327	0.250812	0.112141	2.23658	0.025314	0.316004
ENSG00000163468	CCT3	1165.48	0.190483	0.0853325	2.23224	0.0255991	0.316004
ENSG00000117592	PRDX6	570.301	0.294317	0.131661	2.23541	0.0253902	0.316004
ENSG00000125630	POLR1B	185.218	0.30069	0.134685	2.23255	0.0255789	0.316004
ENSG00000133302	SLF1	195.316	0.319022	0.142697	2.23566	0.0253743	0.316004
ENSG00000120708	TGFBI	3889.39	-0.621924	0.278518	-2.23297	0.0255508	0.316004
ENSG00000133574	GIMAP4	509.621	0.502039	0.224663	2.23463	0.0254418	0.316004
ENSG00000189369	GSPT2	64.1235	0.413224	0.184917	2.23465	0.0254406	0.316004
ENSG00000147138	GPR174	72.0084	0.580739	0.259563	2.23737	0.0252619	0.316004
ENSG00000196092	PAX5	22.9032	1.06808	0.478506	2.23211	0.0256074	0.316004
ENSG00000011454	RABGAP1	881.066	-0.178623	0.080016	-2.23234	0.0255927	0.316004
ENSG00000095585	BLNK	689.34	-0.592493	0.265103	-2.23495	0.0254204	0.316004
ENSG00000246705	H2AFJ	297.283	-0.444385	0.198708	-2.23637	0.0253272	0.316004
ENSG00000136122	BORA	54.9297	0.438658	0.196255	2.23515	0.0254076	0.316004
ENSG00000100519	PSMC6	1386.64	-0.512703	0.229682	-2.23223	0.0255997	0.316004
ENSG00000100583	SAMD15	34.8892	-0.713386	0.319598	-2.23214	0.0256059	0.316004
ENSG00000167447	SMG8	91.4214	0.239574	0.107139	2.23611	0.0253447	0.316004
ENSG00000141579	ZNF750	489.002	-0.703775	0.314974	-2.23439	0.0254573	0.316004
ENSG00000152242	C18orf25	616.766	-0.658029	0.294768	-2.23237	0.0255908	0.316004
ENSG00000134444	KIAA1468	742.773	-0.316424	0.141411	-2.23762	0.0252457	0.316004
ENSG00000095066	HOOK2	340.61	-0.388429	0.17396	-2.23287	0.0255574	0.316004
ENSG00000007866	TEAD3	192.561	-0.581005	0.260489	-2.23044	0.0257182	0.316748
ENSG00000158578	ALAS2	834.272	1.47925	0.66319	2.23051	0.0257137	0.316748
ENSG00000142453	CARM1	504.957	0.240461	0.107801	2.2306	0.0257077	0.316748
ENSG00000213762	ZNF134	148.448	0.272944	0.12244	2.22921	0.0258001	0.317549
ENSG00000184731	FAM110C	15.0064	-0.680356	0.305334	-2.22823	0.025865	0.31814
ENSG00000168528	SERINC2	1970.43	-0.60704	0.272467	-2.22794	0.0258847	0.318152
ENSG00000004468	CD38	165.504	0.63366	0.284444	2.22771	0.0258999	0.318152
ENSG00000155749	ALS2CR12	140.639	0.89493	0.40181	2.22725	0.0259309	0.318326
ENSG00000176393	RNPEP	481.392	-0.220185	0.098913	-2.22605	0.0260107	0.318495
ENSG00000153283	CD96	607.415	0.488323	0.21937	2.22603	0.0260124	0.318495
ENSG00000087245	MMP2	1096.51	-0.929026	0.417238	-2.22661	0.0259735	0.318495
ENSG00000088882	CPXM1	86.6175	0.691196	0.31048	2.22621	0.0259998	0.318495
ENSG00000137168	PPIL1	110.135	0.385277	0.173119	2.22551	0.0260473	0.318715
ENSG00000065833	ME1	101.56	-0.583905	0.262527	-2.22417	0.0261369	0.319603
ENSG00000137959	IFI44L	395.836	0.906397	0.408114	2.22094	0.0263551	0.32002
ENSG00000158428	CATIP	17.2653	-0.797217	0.359151	-2.21973	0.0264372	0.32002
ENSG00000164091	WDR82	603.851	0.155885	0.0702288	2.21968	0.0264408	0.32002
ENSG00000114019	AMOTL2	619.003	-0.622878	0.28054	-2.22028	0.0263995	0.32002
ENSG00000168556	ING2	82.4775	-0.303257	0.13646	-2.22231	0.0262621	0.32002
ENSG00000168944	CEP120	258.218	0.233367	0.105063	2.22121	0.0263365	0.32002
ENSG00000258227	CLEC5A	156.962	-0.963984	0.433988	-2.22122	0.0263361	0.32002
ENSG00000181634	TNFSF15	54.3066	-0.936881	0.422052	-2.21983	0.0264306	0.32002
ENSG00000110318	CEP126	80.7278	-0.748267	0.336857	-2.22132	0.0263296	0.32002
ENSG00000152402	GUCY1A2	22.4462	1.30116	0.585821	2.22109	0.0263448	0.32002
ENSG00000196968	FUT11	116.611	-0.336411	0.151561	-2.21964	0.026443	0.32002
ENSG00000107864	CPEB3	186.386	-0.495478	0.223129	-2.22059	0.0263784	0.32002
ENSG00000061273	HDAC7	710.059	-0.3422	0.153993	-2.22219	0.0262708	0.32002
ENSG00000101544	ADNP2	200.491	-0.291844	0.131368	-2.22157	0.0263125	0.32002
ENSG00000128016	ZFP36	5656.07	-0.859297	0.387277	-2.21882	0.0264989	0.320285
ENSG00000120992	LYPLA1	412.067	-0.436738	0.196884	-2.21825	0.0265375	0.32034
ENSG00000168631	DPCR1	344.167	-1.10892	0.499976	-2.21794	0.0265589	0.320392
ENSG00000176715	ACSF3	226.72	0.234237	0.105665	2.21679	0.0266371	0.320924
ENSG00000116984	MTR	1408.37	0.288967	0.130417	2.21572	0.026711	0.320993
ENSG00000028310	BRD9	303.226	-0.251074	0.113298	-2.21604	0.0266886	0.320993
ENSG00000205809	KLRC2	48.8593	1.05841	0.477649	2.21586	0.0267008	0.320993
ENSG00000018408	WWTR1	139.541	-0.571884	0.25815	-2.21532	0.0267384	0.321027
ENSG00000096093	EFHC1	322.172	-0.553932	0.250063	-2.21517	0.0267485	0.321027
ENSG00000255112	CHMP1B	637.774	-0.418202	0.188821	-2.21481	0.0267734	0.321027
ENSG00000196961	AP2A1	1071.76	0.180056	0.081301	2.21468	0.0267821	0.321027
ENSG00000183918	SH2D1A	58.8638	0.678535	0.306474	2.214	0.0268286	0.321379
ENSG00000178695	KCTD12	100.711	-0.513776	0.232134	-2.21327	0.0268791	0.32178
ENSG00000175793	SFN	125.928	-0.648435	0.293034	-2.21283	0.0269094	0.321938
ENSG00000175470	PPP2R2D	194.819	-0.326006	0.14745	-2.21095	0.027039	0.322531
ENSG00000188215	DCUN1D3	425.791	-0.726765	0.328772	-2.21054	0.0270674	0.322531
ENSG00000176046	NUPR1	55.9057	-0.723071	0.327147	-2.21023	0.0270892	0.322531
ENSG00000040633	PHF23	337.033	-0.318009	0.143858	-2.21058	0.0270649	0.322531
ENSG00000173838	MARCH10	18.1081	-1.30005	0.588223	-2.21013	0.0270961	0.322531
ENSG00000165832	TRUB1	91.5399	0.366474	0.165875	2.20934	0.0271507	0.322977
ENSG00000187193	MT1X	143.777	-0.856611	0.387767	-2.20909	0.0271687	0.322986
ENSG00000162819	BROX	1003.61	-0.20721	0.093953	-2.20546	0.0274217	0.323248
ENSG00000162722	TRIM58	164.405	1.24951	0.56606	2.20738	0.0272878	0.323248
ENSG00000163430	FSTL1	1081.48	-0.521498	0.236262	-2.20728	0.0272942	0.323248
ENSG00000073282	TP63	35.6628	-1.02674	0.465523	-2.20556	0.027415	0.323248
ENSG00000163110	PDLIM5	1523.29	-0.457314	0.207414	-2.20484	0.0274655	0.323248
ENSG00000168994	PXDC1	79.2562	-0.548241	0.248594	-2.20537	0.0274283	0.323248
ENSG00000112378	PERP	850.291	-0.589044	0.266794	-2.20786	0.0272542	0.323248
ENSG00000147689	FAM83A	285.355	-0.940461	0.426289	-2.20616	0.027373	0.323248
ENSG00000181924	COA4	26.7525	0.399291	0.180979	2.20629	0.0273639	0.323248
ENSG00000136021	SCYL2	1501.03	-0.284836	0.129076	-2.20673	0.0273326	0.323248
ENSG00000175727	MLXIP	791.927	-0.273682	0.123989	-2.20731	0.0272927	0.323248
ENSG00000166947	EPB42	162.257	1.37353	0.62287	2.20516	0.0274431	0.323248
ENSG00000175155	YPEL2	139.04	-0.641439	0.290597	-2.20732	0.027292	0.323248
ENSG00000130511	SSBP4	95.3113	0.29311	0.132939	2.20484	0.0274655	0.323248
ENSG00000139410	SDSL	80.2819	0.433407	0.196679	2.20363	0.0275503	0.324043
ENSG00000168329	CX3CR1	162.247	0.660309	0.299704	2.2032	0.0275803	0.324194
ENSG00000163060	TEKT4	11.5103	-1.40965	0.639926	-2.20283	0.0276066	0.324301
ENSG00000158669	GPAT4	528.37	-0.395623	0.179642	-2.20228	0.0276455	0.324352
ENSG00000214013	GANC	312.085	-0.358094	0.162585	-2.2025	0.0276297	0.324352
ENSG00000173369	C1QB	635.869	-0.756059	0.343561	-2.20065	0.0277607	0.3255
ENSG00000206560	ANKRD28	710.083	-0.195697	0.0889596	-2.19984	0.0278183	0.325897
ENSG00000150433	TMEM218	31.3096	-0.322462	0.146594	-2.19969	0.0278291	0.325897
ENSG00000171989	LDHAL6B	13.8664	-0.957653	0.435626	-2.19834	0.0279252	0.326615
ENSG00000186409	CCDC30	45.8992	-0.550202	0.250469	-2.19669	0.0280427	0.326841
ENSG00000162852	CNST	403.186	-0.477328	0.217303	-2.19661	0.0280486	0.326841
ENSG00000114395	CYB561D2	16.4663	0.400611	0.182377	2.1966	0.0280487	0.326841
ENSG00000034053	APBA2	357.763	0.508093	0.231208	2.19755	0.0279809	0.326841
ENSG00000108840	HDAC5	391.204	-0.29518	0.134328	-2.19747	0.0279872	0.326841
ENSG00000117697	NSL1	164.461	0.253669	0.115517	2.19594	0.0280962	0.326998
ENSG00000165392	WRN	461.896	0.286245	0.130362	2.19578	0.0281079	0.326998
ENSG00000131100	ATP6V1E1	1082.96	-0.2924	0.13317	-2.19569	0.0281143	0.326998
ENSG00000173702	MUC13	301.192	0.716426	0.326332	2.19539	0.0281357	0.327045
ENSG00000103966	EHD4	307.626	-0.390821	0.178206	-2.19308	0.0283018	0.328773
ENSG00000060688	SNRNP40	242.081	0.225198	0.102706	2.19264	0.028333	0.328932
ENSG00000095970	TREM2	138.667	-0.805071	0.367271	-2.19204	0.0283768	0.329035
ENSG00000168062	BATF2	46.6552	0.770325	0.351383	2.19227	0.0283603	0.329035
ENSG00000102359	SRPX2	246.699	-0.821703	0.374941	-2.19155	0.0284118	0.329238
ENSG00000101639	CEP192	661.815	0.179809	0.0820616	2.19115	0.0284409	0.329372
ENSG00000188636	LDOC1L	20.1423	0.403984	0.184395	2.19086	0.0284616	0.329409
ENSG00000151503	NCAPD3	230.073	0.22736	0.103843	2.18946	0.0285633	0.33018
ENSG00000197933	ZNF823	146.748	-0.444059	0.202909	-2.18846	0.0286358	0.330815
ENSG00000176155	CCDC57	158.763	-0.464105	0.212133	-2.1878	0.0286839	0.331167
ENSG00000164951	PDP1	1460.72	-0.657131	0.300461	-2.18707	0.0287371	0.331543
ENSG00000133687	TMTC1	129.407	0.632302	0.289199	2.18639	0.0287869	0.331543
ENSG00000166183	ASPG	18.7025	-1.0938	0.500224	-2.18663	0.0287698	0.331543
ENSG00000105443	CYTH2	598.775	-0.361153	0.165154	-2.18676	0.0287598	0.331543
ENSG00000105205	CLC	81.5531	1.11577	0.510415	2.18601	0.0288147	0.331659
ENSG00000134152	KATNBL1	809.464	-0.75548	0.345785	-2.18483	0.0289017	0.332052
ENSG00000171766	GATM	241.53	-0.433147	0.198245	-2.18491	0.0288954	0.332052
ENSG00000130584	ZBTB46	22.5905	-0.338609	0.154955	-2.18521	0.0288736	0.332052
ENSG00000261272	MUC22	12034	-1.15294	0.527832	-2.18429	0.0289407	0.332297
ENSG00000196576	PLXNB2	5258.39	-0.319635	0.146415	-2.18308	0.0290297	0.333116
ENSG00000183760	ACP7	118.847	-1.18349	0.54231	-2.18231	0.0290869	0.333569
ENSG00000075790	BCAP29	330.554	-0.39732	0.182106	-2.18181	0.0291239	0.333789
ENSG00000107581	EIF3A	6480.14	-0.180615	0.0828145	-2.18096	0.0291866	0.334305
ENSG00000174021	GNG5	555.845	-0.231893	0.10638	-2.17985	0.0292686	0.33504
ENSG00000159527	PGLYRP3	103.491	-1.00287	0.460189	-2.17925	0.0293131	0.335346
ENSG00000095380	NANS	784.239	-0.306927	0.140895	-2.17841	0.0293758	0.335858
ENSG00000136244	IL6	138.722	-1.33929	0.615443	-2.17613	0.0295454	0.337593
ENSG00000058673	ZC3H11A	6417.73	-0.275993	0.126871	-2.17538	0.0296018	0.338032
ENSG00000144136	SLC20A1	1011.72	-0.470878	0.216571	-2.17424	0.0296867	0.338386
ENSG00000156110	ADK	906.12	-0.30498	0.140268	-2.17426	0.0296853	0.338386
ENSG00000177971	IMP3	63.9504	0.331293	0.152362	2.17438	0.0296764	0.338386
ENSG00000077585	GPR137B	395.638	-0.484857	0.223093	-2.17335	0.0297544	0.338951
ENSG00000114026	OGG1	80.9725	0.381891	0.175842	2.17178	0.0298723	0.339884
ENSG00000024862	CCDC28A	292.896	-0.250898	0.115556	-2.17123	0.0299142	0.340082
ENSG00000080802	CNOT4	341.064	-0.166976	0.0769158	-2.17089	0.0299396	0.340082
ENSG00000102287	GABRE	441.722	-0.906204	0.41759	-2.17008	0.0300006	0.340082
ENSG00000123892	RAB38	28.3755	-0.619693	0.285563	-2.17007	0.0300013	0.340082
ENSG00000065675	PRKCQ	188.444	0.477609	0.220049	2.17046	0.029972	0.340082
ENSG00000079385	CEACAM1	4265.5	-0.820724	0.378225	-2.16994	0.0300115	0.340082
ENSG00000092850	TEKT2	138.107	-0.982942	0.453315	-2.16834	0.0301325	0.340287
ENSG00000240891	PLCXD2	49.7437	-0.714791	0.329589	-2.16873	0.0301029	0.340287
ENSG00000196083	IL1RAP	1336.37	-0.696706	0.321301	-2.16839	0.0301287	0.340287
ENSG00000092199	HNRNPC	7212.5	-0.195117	0.0899901	-2.16821	0.0301428	0.340287
ENSG00000089876	DHX32	238.817	-0.422034	0.194707	-2.16753	0.0301941	0.340662
ENSG00000197461	PDGFA	21.5347	-0.55945	0.258191	-2.1668	0.0302498	0.340881
ENSG00000029993	HMGB3	205.891	0.536588	0.247617	2.16701	0.0302342	0.340881
ENSG00000136689	IL1RN	13869.1	-0.891115	0.411773	-2.16409	0.0304573	0.342809
ENSG00000168298	HIST1H1E	996.152	0.27426	0.126774	2.16337	0.0305126	0.343021
ENSG00000204713	TRIM27	222.733	0.227666	0.105225	2.16361	0.0304944	0.343021
ENSG00000170231	FABP6	18.7805	-1.33484	0.617387	-2.16208	0.0306122	0.343935
ENSG00000105755	ETHE1	648.899	-0.432717	0.200218	-2.16123	0.0306774	0.344462
ENSG00000204356	NELFE	286.062	-0.222036	0.102763	-2.16066	0.0307213	0.34471
ENSG00000101146	RAE1	185.414	0.176266	0.0815867	2.16047	0.0307361	0.34471
ENSG00000156206	CFAP161	16.6596	-1.10317	0.510704	-2.16009	0.0307658	0.344837
ENSG00000186952	TMEM232	58.5047	-0.720984	0.333879	-2.15941	0.030818	0.345217
ENSG00000142686	C1orf216	10.6166	0.573054	0.265521	2.15822	0.0309107	0.345308
ENSG00000153574	RPIA	416.263	0.400224	0.18546	2.158	0.0309275	0.345308
ENSG00000152413	HOMER1	91.7587	-0.36131	0.16742	-2.15811	0.0309191	0.345308
ENSG00000169136	ATF5	91.7743	-0.532206	0.246633	-2.15789	0.0309362	0.345308
ENSG00000197714	ZNF460	527.753	-0.360776	0.167251	-2.15709	0.0309988	0.345801
ENSG00000169047	IRS1	391.894	-0.634419	0.294153	-2.15676	0.0310243	0.34588
ENSG00000163444	TMEM183A	175.096	-0.215938	0.10019	-2.15528	0.0311398	0.34631
ENSG00000156853	ZNF689	28.5644	0.365311	0.169492	2.15533	0.0311359	0.34631
ENSG00000141665	FBXO15	18.0243	-1.01777	0.472198	-2.15539	0.0311315	0.34631
ENSG00000168672	FAM84B	11.1796	-0.665136	0.308675	-2.15481	0.0311768	0.346349
ENSG00000213625	LEPROT	131.176	-0.335272	0.15578	-2.15221	0.0313808	0.346637
ENSG00000163806	SPDYA	10.3874	-0.992091	0.460881	-2.1526	0.0313502	0.346637
ENSG00000186480	INSIG1	364.185	-0.612173	0.284442	-2.15219	0.0313826	0.346637
ENSG00000138182	KIF20B	192.301	0.442305	0.205541	2.1519	0.0314051	0.346637
ENSG00000127152	BCL11B	35.8901	0.530153	0.246141	2.15385	0.0312517	0.346637
ENSG00000011638	TMEM159	347.887	-0.694163	0.322577	-2.15193	0.0314028	0.346637
ENSG00000169217	CD2BP2	491.041	-0.190525	0.088486	-2.15316	0.0313058	0.346637
ENSG00000166596	CFAP52	78.6145	-1.09879	0.510195	-2.15367	0.0312657	0.346637
ENSG00000170921	TANC2	968.915	-0.435489	0.202467	-2.15092	0.0314825	0.347285
ENSG00000113851	CRBN	270.706	0.213212	0.099144	2.15053	0.0315131	0.347416
ENSG00000111266	DUSP16	599.523	-0.44577	0.207351	-2.14983	0.0315687	0.347625
ENSG00000182872	RBM10	1681.07	-0.335644	0.156201	-2.1488	0.0316504	0.347711
ENSG00000168439	STIP1	2116.71	-0.187779	0.0873795	-2.149	0.0316343	0.347711
ENSG00000102962	CCL22	86.9018	-0.701315	0.326366	-2.14886	0.0316454	0.347711
ENSG00000105122	RASAL3	279.783	0.390393	0.181715	2.14837	0.031684	0.347877
ENSG00000136603	SKIL	1616.43	-0.502067	0.233785	-2.14756	0.0317489	0.348184
ENSG00000138835	RGS3	211.885	0.269024	0.125262	2.14769	0.0317381	0.348184
ENSG00000135631	RAB11FIP5	133.905	-0.423121	0.197239	-2.14521	0.0319359	0.348301
ENSG00000144580	CNOT9	291.443	0.184558	0.086037	2.1451	0.0319447	0.348301
ENSG00000083937	CHMP2B	444.576	-0.358117	0.166928	-2.14534	0.0319254	0.348301
ENSG00000067082	KLF6	4234.79	-0.43389	0.202206	-2.14579	0.0318898	0.348301
ENSG00000139180	NDUFA9	32.6769	0.358561	0.167118	2.14556	0.0319082	0.348301
ENSG00000100865	CINP	99.3254	0.247172	0.115143	2.14666	0.0318207	0.348301
ENSG00000166855	CLPX	586.571	-0.285754	0.133153	-2.14606	0.0318682	0.348301
ENSG00000141469	SLC14A1	92.7791	0.965912	0.44986	2.14714	0.0317821	0.348301
ENSG00000137699	TRIM29	676.822	-0.741778	0.345839	-2.14486	0.0319638	0.348308
ENSG00000168209	DDIT4	273.856	-0.638044	0.297529	-2.14448	0.0319946	0.348442
ENSG00000198912	C1orf174	159.099	0.279265	0.130296	2.14331	0.0320885	0.348587
ENSG00000126705	AHDC1	128.888	-0.442948	0.206668	-2.14328	0.0320909	0.348587
ENSG00000183833	MAATS1	71.6935	-0.891299	0.415885	-2.14314	0.0321021	0.348587
ENSG00000205238	SPDYE2	21.8124	1.24482	0.580889	2.14295	0.0321169	0.348587
ENSG00000147614	ATP6V0D2	14.8675	-1.38904	0.648199	-2.14293	0.0321191	0.348587
ENSG00000092010	PSME1	2414.22	0.217571	0.101534	2.14283	0.0321264	0.348587
ENSG00000141293	SKAP1	157.633	0.436282	0.203636	2.14246	0.0321561	0.348587
ENSG00000167470	MIDN	748.799	-0.5168	0.241202	-2.1426	0.0321453	0.348587
ENSG00000170017	ALCAM	1099.73	-0.267603	0.125008	-2.14069	0.0322989	0.348862
ENSG00000145012	LPP	528.796	-0.200489	0.0936405	-2.14105	0.0322699	0.348862
ENSG00000188994	ZNF292	1749.18	-0.354108	0.16542	-2.14066	0.0323012	0.348862
ENSG00000129295	LRRC6	197.855	-0.418082	0.195337	-2.14031	0.0323299	0.348862
ENSG00000151502	VPS26B	199.441	0.230103	0.10743	2.14189	0.0322022	0.348862
ENSG00000169752	NRG4	19.5101	-0.981834	0.458472	-2.14153	0.032231	0.348862
ENSG00000196367	TRRAP	1701.45	0.149078	0.0696822	2.1394	0.0324032	0.349453
ENSG00000171729	TMEM51	116.646	-0.438584	0.205128	-2.1381	0.0325085	0.350188
ENSG00000169155	ZBTB43	104.175	-0.372869	0.174381	-2.13824	0.032497	0.350188
ENSG00000101928	MOSPD1	77.8303	-0.460022	0.215211	-2.13754	0.032554	0.350277
ENSG00000026508	CD44	12677.1	-0.478824	0.2241	-2.13665	0.0326263	0.350459
ENSG00000081041	CXCL2	394.194	-0.894042	0.418556	-2.13601	0.0326783	0.35048
ENSG00000113712	CSNK1A1	3206.51	-0.238497	0.111639	-2.13632	0.0326533	0.35048
ENSG00000178078	STAP2	304.822	-0.514745	0.240993	-2.13594	0.0326846	0.35048
ENSG00000135480	KRT7	3551.05	-0.64018	0.299853	-2.13498	0.0327628	0.350718
ENSG00000167895	TMC8	632.768	0.397031	0.185955	2.13509	0.0327536	0.350718
ENSG00000132680	KIAA0907	538.398	-0.2357	0.110418	-2.13462	0.0327917	0.350829
ENSG00000188229	TUBB4B	4006.68	-0.254134	0.11909	-2.13396	0.0328463	0.351014
ENSG00000151498	ACAD8	1025.64	-0.573363	0.268668	-2.13409	0.0328351	0.351014
ENSG00000148498	PARD3	834.186	-0.475741	0.223007	-2.13329	0.0329006	0.351194
ENSG00000172548	NIPAL4	41.0321	-0.995872	0.466949	-2.13272	0.0329474	0.351495
ENSG00000177042	TMEM80	139.998	-0.612747	0.287401	-2.13203	0.0330044	0.351704
ENSG00000108578	BLMH	201.173	0.29407	0.137923	2.13214	0.0329955	0.351704
ENSG00000187492	CDHR4	68.4568	-1.21611	0.570626	-2.13118	0.0330744	0.352051
ENSG00000215187	FAM166B	40.3971	-0.980665	0.460134	-2.13126	0.033068	0.352051
ENSG00000117335	CD46	13734.3	-0.46096	0.216345	-2.13067	0.0331163	0.352135
ENSG00000110723	EXPH5	315.573	-0.497098	0.233346	-2.1303	0.0331467	0.352135
ENSG00000137747	TMPRSS13	312.186	-0.542061	0.254468	-2.13018	0.0331571	0.352135
ENSG00000111752	PHC1	169.885	-0.378844	0.177825	-2.13044	0.0331354	0.352135
ENSG00000007516	BAIAP3	124.883	-0.553173	0.259742	-2.1297	0.033196	0.35233
ENSG00000204815	TTC25	71.1817	-0.912917	0.4287	-2.1295	0.0332128	0.35233
ENSG00000198478	SH3BGRL2	194.378	-0.596872	0.280373	-2.12885	0.0332666	0.352701
ENSG00000226742	HSBP1L1	85.3292	-0.539777	0.253618	-2.1283	0.0333119	0.352784
ENSG00000183856	IQGAP3	107.93	-0.676701	0.318016	-2.12789	0.0333464	0.35295
ENSG00000185359	HGS	615.518	-0.249221	0.117172	-2.12697	0.0334226	0.35336
ENSG00000122515	ZMIZ2	706.967	-0.231757	0.10903	-2.12563	0.0335343	0.354341
ENSG00000158201	ABHD3	283.599	-0.477268	0.224558	-2.12537	0.0335558	0.35437
ENSG00000277443	MARCKS	550.022	-0.594428	0.279797	-2.12449	0.0336289	0.354604
ENSG00000148218	ALAD	263.291	0.285503	0.134408	2.12414	0.0336582	0.354604
ENSG00000167986	DDB1	2131.84	0.198386	0.0934032	2.12398	0.0336722	0.354604
ENSG00000141543	EIF4A3	1405.23	-0.489499	0.230459	-2.12402	0.0336684	0.354604
ENSG00000189241	TSPYL1	595.859	0.17365	0.0817774	2.12345	0.033716	0.354867
ENSG00000198682	PAPSS2	3370.56	-0.738335	0.347776	-2.12302	0.0337526	0.354996
ENSG00000138623	SEMA7A	495.853	-0.695495	0.327668	-2.12256	0.0337907	0.355057
ENSG00000188786	MTF1	681.036	-0.47225	0.222546	-2.12203	0.0338351	0.355325
ENSG00000158019	BRE	482.457	-0.157981	0.0744925	-2.12077	0.0339413	0.355588
ENSG00000109787	KLF3	514.153	-0.306254	0.144386	-2.12108	0.0339151	0.355588
ENSG00000204386	NEU1	1060.08	-0.309483	0.145909	-2.12107	0.0339159	0.355588
ENSG00000106560	GIMAP2	125.722	0.438743	0.206904	2.12052	0.0339624	0.355588
ENSG00000100906	NFKBIA	22178.7	-0.7918	0.373423	-2.12039	0.0339735	0.355588
ENSG00000100592	DAAM1	458.034	-0.398874	0.188091	-2.12065	0.0339517	0.355588
ENSG00000163689	C3orf67	35.6188	-0.721893	0.340516	-2.11999	0.0340065	0.355736
ENSG00000120756	PLS1	842.453	-0.544865	0.257159	-2.11879	0.0341084	0.356603
ENSG00000071051	NCK2	71.0776	-0.441671	0.208626	-2.11705	0.0342557	0.357746
ENSG00000175309	PHYKPL	235.79	-0.292231	0.13814	-2.11547	0.0343896	0.358641
ENSG00000183137	CEP57L1	82.5547	0.459802	0.217386	2.11514	0.0344176	0.358641
ENSG00000152926	ZNF117	1237.1	-0.674411	0.318784	-2.11558	0.0343809	0.358641
ENSG00000109193	SULT1E1	10.2318	-1.29109	0.610758	-2.11391	0.0345228	0.358744
ENSG00000136573	BLK	78.2629	0.852224	0.403015	2.11462	0.0344622	0.358744
ENSG00000182446	NPLOC4	1016.92	-0.33339	0.15771	-2.11394	0.03452	0.358744
ENSG00000125843	AP5S1	10.563	0.469743	0.222188	2.11417	0.034501	0.358744
ENSG00000171606	ZNF274	335.354	-0.261614	0.12373	-2.11439	0.0344819	0.358744
ENSG00000099337	KCNK6	72.8948	-0.459896	0.217581	-2.11368	0.0345429	0.358754
ENSG00000070961	ATP2B1	3121.01	-0.679548	0.321565	-2.11326	0.0345789	0.35893
ENSG00000154274	C4orf19	168.001	-0.704107	0.333293	-2.11258	0.0346368	0.359199
ENSG00000148925	BTBD10	322.983	-0.259811	0.123026	-2.11184	0.0347002	0.359199
ENSG00000082805	ERC1	448.698	-0.223656	0.105891	-2.11214	0.0346745	0.359199
ENSG00000158023	WDR66	152.763	-0.682318	0.323005	-2.1124	0.0346517	0.359199
ENSG00000089351	GRAMD1A	1652.04	-0.562014	0.266121	-2.11187	0.0346974	0.359199
ENSG00000164978	NUDT2	32.2685	0.427404	0.202441	2.11126	0.0347504	0.359434
ENSG00000168256	NKIRAS2	157.452	-0.255643	0.121093	-2.11113	0.0347611	0.359434
ENSG00000196821	C6orf106	761.2	-0.23715	0.112359	-2.11065	0.0348023	0.359662
ENSG00000075426	FOSL2	3428.4	-0.602608	0.285569	-2.1102	0.034841	0.359864
ENSG00000108021	FAM208B	789.977	0.182867	0.0866827	2.10962	0.0348915	0.360061
ENSG00000166233	ARIH1	925.739	-0.249867	0.118459	-2.10931	0.0349175	0.360061
ENSG00000124237	C20orf85	64.9943	-1.09482	0.518987	-2.10953	0.0348992	0.360061
ENSG00000068383	INPP5A	282.139	-0.311493	0.147755	-2.10817	0.0350161	0.360881
ENSG00000172432	GTPBP2	657.579	-0.451508	0.214213	-2.10775	0.0350529	0.360899
ENSG00000125149	C16orf70	156.35	-0.255359	0.121155	-2.10771	0.0350563	0.360899
ENSG00000149922	TBX6	15.0459	-0.671614	0.318741	-2.10709	0.0351101	0.361255
ENSG00000186973	FAM183A	72.4842	-1.05633	0.501972	-2.10436	0.0353472	0.361315
ENSG00000162396	PARS2	12.2519	0.380306	0.180647	2.10524	0.0352701	0.361315
ENSG00000142224	IL19	592.126	-0.789384	0.374953	-2.10529	0.0352661	0.361315
ENSG00000197721	CR1L	101.032	1.03864	0.493635	2.10406	0.0353735	0.361315
ENSG00000187091	PLCD1	228.611	-0.349419	0.166057	-2.10422	0.0353595	0.361315
ENSG00000145700	ANKRD31	11.3202	-0.88552	0.420495	-2.1059	0.0352132	0.361315
ENSG00000145979	TBC1D7	190.121	-0.640153	0.304221	-2.10423	0.0353582	0.361315
ENSG00000204264	PSMB8	1253.38	0.264867	0.125886	2.10403	0.0353763	0.361315
ENSG00000164746	C7orf57	19.6464	-1.00559	0.477519	-2.10586	0.0352167	0.361315
ENSG00000104497	SNX16	85.6729	-0.414926	0.196958	-2.10667	0.0351458	0.361315
ENSG00000078114	NEBL	569.674	-0.571975	0.271557	-2.10628	0.0351804	0.361315
ENSG00000188596	CFAP54	127.01	-0.838114	0.398273	-2.10437	0.0353462	0.361315
ENSG00000006744	ELAC2	762.956	0.259256	0.123131	2.10553	0.0352452	0.361315
ENSG00000108588	CCDC47	1272.46	-0.236967	0.112642	-2.10371	0.0354039	0.361315
ENSG00000164609	SLU7	968.248	-0.294482	0.14006	-2.10254	0.0355058	0.361524
ENSG00000170961	HAS2	283.152	-1.07386	0.51068	-2.10279	0.0354839	0.361524
ENSG00000162104	ADCY9	389.056	-0.465401	0.221369	-2.10238	0.0355203	0.361524
ENSG00000179403	VWA1	107.885	-0.511425	0.243389	-2.10127	0.0356174	0.36161
ENSG00000143850	PLEKHA6	225.205	-0.521064	0.247992	-2.10113	0.0356292	0.36161
ENSG00000162894	FCMR	173.8	0.536061	0.255176	2.10074	0.0356634	0.36161
ENSG00000166471	TMEM41B	162.075	-0.312573	0.148762	-2.10116	0.0356267	0.36161
ENSG00000072310	SREBF1	649.595	-0.413877	0.197012	-2.10077	0.0356613	0.36161
ENSG00000105668	UPK1A	48.2336	-1.11686	0.531394	-2.10175	0.0355754	0.36161
ENSG00000115234	SNX17	844.264	0.192956	0.0919137	2.09932	0.0357887	0.36203
ENSG00000039319	ZFYVE16	1233.11	-0.463219	0.220642	-2.09941	0.0357807	0.36203
ENSG00000124575	HIST1H1D	334.147	0.346122	0.164929	2.09862	0.0358507	0.36203
ENSG00000155659	VSIG4	709.581	-0.85807	0.408892	-2.09853	0.0358586	0.36203
ENSG00000132259	CNGA4	16.8555	-1.07306	0.511341	-2.09853	0.0358584	0.36203
ENSG00000102189	EEA1	711.051	-0.218143	0.103941	-2.09871	0.0358425	0.36203
ENSG00000167173	C15orf39	1030.88	-0.601211	0.286425	-2.09902	0.0358154	0.36203
ENSG00000203722	RAET1G	35.6855	-1.09937	0.523959	-2.09819	0.0358885	0.362138
ENSG00000160741	CRTC2	657.746	-0.35506	0.169253	-2.09781	0.0359221	0.362224
ENSG00000138744	NAAA	238.487	-0.340928	0.162572	-2.09709	0.0359855	0.362234
ENSG00000152465	NMT2	84.4773	0.368386	0.175664	2.0971	0.0359845	0.362234
ENSG00000136367	ZFHX2	48.9571	-0.397969	0.189781	-2.09699	0.0359944	0.362234
ENSG00000196459	TRAPPC2	59.0617	0.3131	0.14942	2.09544	0.0361321	0.362849
ENSG00000253958	CLDN23	11.4499	-0.780054	0.372367	-2.09485	0.0361843	0.362849
ENSG00000196233	LCOR	753.095	-0.298117	0.142297	-2.09504	0.0361677	0.362849
ENSG00000102886	GDPD3	100.683	-0.68141	0.325196	-2.09538	0.0361373	0.362849
ENSG00000130703	OSBPL2	982.446	-0.340381	0.16249	-2.09478	0.0361904	0.362849
ENSG00000077092	RARB	63.7323	-0.585539	0.279593	-2.09426	0.0362371	0.36293
ENSG00000169550	MUC15	24.2892	-0.797457	0.38078	-2.09427	0.0362356	0.36293
ENSG00000239900	ADSL	680.556	0.248183	0.118582	2.09292	0.0363565	0.363739
ENSG00000166046	TCP11L2	1617.65	-0.652907	0.312025	-2.09248	0.0363955	0.363936
ENSG00000008869	HEATR5B	833.971	0.149507	0.0714599	2.09218	0.0364226	0.364013
ENSG00000105723	GSK3A	313.019	-0.168557	0.0805783	-2.09184	0.0364528	0.364121
ENSG00000162521	RBBP4	1099.95	0.179926	0.0860603	2.0907	0.0365552	0.364606
ENSG00000163216	SPRR2D	17775.4	-1.0104	0.483693	-2.08893	0.0367144	0.364606
ENSG00000135763	URB2	52.7259	0.321814	0.153986	2.0899	0.0366271	0.364606
ENSG00000170606	HSPA4	1815.49	-0.197789	0.0946705	-2.08924	0.0366863	0.364606
ENSG00000113645	WWC1	1274.95	-0.501228	0.239942	-2.08895	0.036712	0.364606
ENSG00000136238	RAC1	881.059	-0.22628	0.108262	-2.09011	0.0366075	0.364606
ENSG00000147526	TACC1	1741.31	-0.334344	0.159951	-2.09029	0.0365915	0.364606
ENSG00000121749	TBC1D15	1161.1	-0.356313	0.170541	-2.08931	0.0366801	0.364606
ENSG00000103502	CDIPT	207.198	0.195692	0.0936051	2.09061	0.036563	0.364606
ENSG00000129250	KIF1C	1381.63	-0.256281	0.122621	-2.09002	0.0366158	0.364606
ENSG00000188554	NBR1	2024.57	-0.236172	0.113025	-2.08955	0.0366582	0.364606
ENSG00000110693	SOX6	319.549	0.791597	0.379058	2.08832	0.0367685	0.364951
ENSG00000011198	ABHD5	1555.29	-0.604786	0.289727	-2.08743	0.0368493	0.365559
ENSG00000070785	EIF2B3	142.721	0.314027	0.150509	2.08644	0.0369391	0.366257
ENSG00000172215	CXCR6	161.767	0.468999	0.224824	2.08608	0.0369718	0.366389
ENSG00000143387	CTSK	354.459	-0.873223	0.418837	-2.08488	0.0370804	0.366524
ENSG00000168038	ULK4	313.647	-0.361832	0.173553	-2.08485	0.0370828	0.366524
ENSG00000127947	PTPN12	2269.83	-0.406456	0.194911	-2.08534	0.0370381	0.366524
ENSG00000169871	TRIM56	260.91	-0.361205	0.173243	-2.08496	0.0370729	0.366524
ENSG00000120526	NUDCD1	83.8384	0.264183	0.126677	2.08548	0.0370258	0.366524
ENSG00000171159	C9orf16	12.4723	-0.469722	0.225423	-2.08373	0.0371848	0.367146
ENSG00000128408	RIBC2	36.5797	-0.734113	0.352272	-2.08394	0.0371657	0.367146
ENSG00000129757	CDKN1C	74.5158	-0.72176	0.34661	-2.08234	0.0373112	0.367229
ENSG00000152936	LMNTD1	10.2598	-1.43955	0.691372	-2.08217	0.0373271	0.367229
ENSG00000065361	ERBB3	4700.08	-0.589671	0.283069	-2.08313	0.0372389	0.367229
ENSG00000173548	SNX33	63.4664	-0.529075	0.254102	-2.08214	0.0373298	0.367229
ENSG00000198648	STK39	790.357	-0.384291	0.184608	-2.08166	0.0373739	0.367279
ENSG00000106571	GLI3	116.824	-0.768818	0.369377	-2.08139	0.0373979	0.367324
ENSG00000108175	ZMIZ1	1590.98	-0.41099	0.197536	-2.08058	0.0374726	0.367481
ENSG00000066117	SMARCD1	251.23	0.227694	0.109435	2.08062	0.0374683	0.367481
ENSG00000164855	TMEM184A	219.752	-0.585076	0.281433	-2.07892	0.0376246	0.368588
ENSG00000177666	PNPLA2	870.954	-0.383191	0.184307	-2.07909	0.0376095	0.368588
ENSG00000143862	ARL8A	924.626	-0.3234	0.155579	-2.07869	0.037646	0.368606
ENSG00000198157	HMGN5	118.642	-0.516771	0.24864	-2.07839	0.0376736	0.368614
ENSG00000170465	KRT6C	2056.95	-1.21145	0.582977	-2.07804	0.0377056	0.368614
ENSG00000181938	GINS3	18.6986	0.608901	0.293012	2.07807	0.0377028	0.368614
ENSG00000068697	LAPTM4A	3907.38	-0.1968	0.0947376	-2.07731	0.0377727	0.36892
ENSG00000169490	TM2D2	306.074	-0.416967	0.200728	-2.07728	0.0377761	0.36892
ENSG00000085563	ABCB1	287.387	0.508102	0.244752	2.07598	0.0378954	0.369509
ENSG00000147119	CHST7	29.2377	-0.805811	0.388116	-2.07621	0.0378743	0.369509
ENSG00000157423	HYDIN	207.653	-0.834902	0.402159	-2.07605	0.0378895	0.369509
ENSG00000176601	MAP3K19	50.1152	-1.02057	0.491771	-2.0753	0.0379591	0.36994
ENSG00000198162	MAN1A2	1281.38	0.22661	0.109248	2.07427	0.038054	0.369972
ENSG00000119042	SATB2	30.1001	-0.461982	0.222738	-2.07411	0.0380692	0.369972
ENSG00000173950	XXYLT1	14.2973	0.458472	0.220983	2.07469	0.0380152	0.369972
ENSG00000112294	ALDH5A1	147.921	0.490504	0.236575	2.07335	0.0381394	0.369972
ENSG00000160588	MPZL3	436.829	-0.5316	0.256328	-2.07391	0.0380878	0.369972
ENSG00000256660	CLEC12B	12.9149	-1.22679	0.591627	-2.07359	0.0381171	0.369972
ENSG00000105676	ARMC6	78.3054	0.293622	0.141527	2.07467	0.0380167	0.369972
ENSG00000100427	MLC1	28.0871	0.88376	0.425995	2.07457	0.0380259	0.369972
ENSG00000197780	TAF13	109.527	-0.281347	0.135727	-2.0729	0.038182	0.370194
ENSG00000174738	NR1D2	402.984	-0.422897	0.204316	-2.06982	0.0384692	0.371353
ENSG00000172771	EFCAB12	17.5146	-0.755513	0.365032	-2.06971	0.0384791	0.371353
ENSG00000035928	RFC1	655.122	0.20829	0.100614	2.07019	0.038435	0.371353
ENSG00000120705	ETF1	1229.4	-0.452501	0.218486	-2.07107	0.0383523	0.371353
ENSG00000096006	CRISP3	1467.45	-0.723351	0.349337	-2.07064	0.0383928	0.371353
ENSG00000257093	KIAA1147	107.944	0.263686	0.127395	2.06983	0.0384679	0.371353
ENSG00000198824	CHAMP1	248.875	0.261674	0.126407	2.07009	0.0384436	0.371353
ENSG00000165527	ARF6	606.304	-0.310636	0.150051	-2.0702	0.0384337	0.371353
ENSG00000100221	JOSD1	488.822	-0.525676	0.253948	-2.07001	0.038451	0.371353
ENSG00000197183	NOL4L	16.0985	0.431339	0.208497	2.0688	0.0385646	0.371987
ENSG00000070159	PTPN3	1232.5	-0.559235	0.270365	-2.06844	0.0385983	0.372122
ENSG00000120942	UBIAD1	230.406	0.309318	0.149575	2.06799	0.0386414	0.372155
ENSG00000164877	MICALL2	142.399	-0.469319	0.226939	-2.06804	0.0386364	0.372155
ENSG00000198821	CD247	415.509	0.520708	0.251821	2.06777	0.0386617	0.372161
ENSG00000076321	KLHL20	182.746	0.225806	0.109234	2.06718	0.0387171	0.372504
ENSG00000117009	KMO	190.709	-0.837528	0.405435	-2.06575	0.038852	0.373022
ENSG00000197557	TTC30A	36.495	0.484871	0.234833	2.06475	0.0389468	0.373022
ENSG00000173200	PARP15	151.34	0.487991	0.236201	2.066	0.0388285	0.373022
ENSG00000164828	SUN1	921.632	-0.326875	0.158222	-2.06593	0.0388349	0.373022
ENSG00000102144	PGK1	8866.12	-0.292528	0.141674	-2.0648	0.0389422	0.373022
ENSG00000118307	CASC1	99.6121	-0.640443	0.310099	-2.06529	0.0388958	0.373022
ENSG00000138587	MNS1	62.3438	-0.765926	0.370941	-2.06482	0.0389402	0.373022
ENSG00000197299	BLM	128.63	0.424415	0.205556	2.06472	0.0389493	0.373022
ENSG00000072736	NFATC3	702.896	0.235077	0.113883	2.0642	0.0389989	0.373306
ENSG00000143184	XCL1	38.8101	0.676576	0.327931	2.06317	0.0390969	0.373531
ENSG00000115919	KYNU	2195.92	-0.563976	0.273343	-2.06325	0.0390887	0.373531
ENSG00000104228	TRIM35	43.4992	0.276559	0.134063	2.06291	0.0391216	0.373531
ENSG00000121039	RDH10	9765.63	-0.813801	0.394454	-2.06311	0.0391025	0.373531
ENSG00000122735	DNAI1	268.071	-1.1573	0.560864	-2.06343	0.039072	0.373531
ENSG00000136485	DCAF7	468.68	0.169173	0.0820237	2.06249	0.0391608	0.373716
ENSG00000148700	ADD3	1294.09	0.18201	0.0882768	2.06181	0.0392263	0.373961
ENSG00000189431	RASSF10	21.6635	-0.789042	0.38274	-2.06156	0.0392495	0.373993
ENSG00000132182	NUP210	659.749	0.303032	0.147012	2.06128	0.0392763	0.374059
ENSG00000164627	KIF6	23.3648	-0.975924	0.473556	-2.06084	0.0393182	0.37423
ENSG00000198814	GK	10499	-0.800199	0.38845	-2.05998	0.0394005	0.37423
ENSG00000148358	GPR107	778.049	-0.186113	0.0903433	-2.06007	0.0393922	0.37423
ENSG00000187134	AKR1C1	35.109	-0.946984	0.459736	-2.05984	0.0394136	0.37423
ENSG00000138593	SECISBP2L	1829.79	-0.39741	0.19288	-2.0604	0.0393605	0.37423
ENSG00000101442	ACTR5	40.7231	0.32452	0.157521	2.06017	0.0393827	0.37423
ENSG00000167858	TEKT1	58.8095	-1.11838	0.543094	-2.05927	0.0394687	0.374279
ENSG00000121073	SLC35B1	398.006	0.222577	0.108084	2.0593	0.0394655	0.374279
ENSG00000101363	MANBAL	61.7803	-0.278009	0.13501	-2.05917	0.0394784	0.374279
ENSG00000116885	OSCP1	88.6375	-0.512318	0.24904	-2.05717	0.0396695	0.375523
ENSG00000162231	NXF1	1015.39	-0.340146	0.165343	-2.05721	0.0396658	0.375523
ENSG00000095951	HIVEP1	1209.83	-0.405704	0.197342	-2.05584	0.039798	0.376374
ENSG00000186300	ZNF555	248.512	-0.591776	0.287882	-2.05562	0.0398194	0.376374
ENSG00000164347	GFM2	275.44	-0.215348	0.104825	-2.05437	0.0399402	0.376821
ENSG00000129696	TTI2	113.559	0.208758	0.101661	2.05347	0.0400269	0.376821
ENSG00000240771	ARHGEF25	10.8514	1.30481	0.635241	2.05403	0.0399726	0.376821
ENSG00000165861	ZFYVE1	334.189	-0.380015	0.185031	-2.05379	0.0399956	0.376821
ENSG00000188659	SAXO2	40.6993	-0.901152	0.43879	-2.05372	0.0400025	0.376821
ENSG00000089012	SIRPG	97.2737	0.596199	0.290334	2.05349	0.0400252	0.376821
ENSG00000075420	FNDC3B	7104.71	-0.405405	0.197492	-2.05276	0.0400954	0.377277
ENSG00000176771	NCKAP5	21.2461	-0.710445	0.346238	-2.0519	0.0401795	0.377397
ENSG00000167771	RCOR2	12.3293	0.746395	0.363687	2.0523	0.0401406	0.377397
ENSG00000128923	FAM63B	156.98	-0.212045	0.103345	-2.05181	0.0401884	0.377397
ENSG00000104859	CLASRP	647.716	-0.330335	0.161082	-2.05072	0.0402939	0.3782
ENSG00000221955	SLC12A8	1207.1	-0.807787	0.393976	-2.05035	0.0403305	0.378201
ENSG00000109220	CHIC2	229.469	-0.390975	0.19069	-2.05031	0.0403342	0.378201
ENSG00000113263	ITK	721.403	0.473436	0.230984	2.04965	0.0403988	0.378479
ENSG00000092969	TGFB2	54.6972	-0.625383	0.305502	-2.04706	0.0406519	0.378597
ENSG00000186212	SOWAHB	79.3529	-0.700013	0.341958	-2.04707	0.040651	0.378597
ENSG00000156453	PCDH1	1177.38	-0.553796	0.270451	-2.04767	0.0405921	0.378597
ENSG00000146223	RPL7L1	238.076	0.198137	0.0967268	2.04842	0.0405186	0.378597
ENSG00000134571	MYBPC3	42.343	-0.919629	0.44897	-2.04831	0.0405297	0.378597
ENSG00000092208	GEMIN2	47.3424	0.372283	0.181829	2.04744	0.0406151	0.378597
ENSG00000169926	KLF13	89.0216	0.205141	0.1002	2.04731	0.0406274	0.378597
ENSG00000141505	ASGR1	10.7458	-0.830701	0.405384	-2.04917	0.0404457	0.378597
ENSG00000072954	TMEM38A	11.5461	-0.804184	0.39268	-2.04794	0.0405659	0.378597
ENSG00000105131	EPHX3	263.927	-0.790586	0.386285	-2.04664	0.0406936	0.37874
ENSG00000118523	CTGF	410.373	-0.610637	0.298606	-2.04496	0.0408587	0.379713
ENSG00000131724	IL13RA1	1108.59	-0.354814	0.173489	-2.04516	0.0408388	0.379713
ENSG00000114541	FRMD4B	1230.57	-0.441634	0.215991	-2.04469	0.0408854	0.379774
ENSG00000145632	PLK2	846.458	-0.48759	0.23849	-2.04448	0.0409058	0.379776
ENSG00000146576	C7orf26	118.309	0.214017	0.104789	2.04236	0.0411154	0.381011
ENSG00000140678	ITGAX	13003.6	-0.761	0.372618	-2.04231	0.0411211	0.381011
ENSG00000157322	CLEC18A	11.8593	-1.0353	0.506982	-2.04208	0.0411437	0.381011
ENSG00000167193	CRK	171.714	-0.319541	0.156491	-2.04191	0.0411603	0.381011
ENSG00000175985	PLEKHD1	11.5264	-1.08945	0.533618	-2.04164	0.0411875	0.381076
ENSG00000066027	PPP2R5A	400.847	0.191835	0.0939939	2.04093	0.0412579	0.381106
ENSG00000168658	VWA3B	103.654	-0.97226	0.476698	-2.03957	0.0413932	0.381106
ENSG00000115649	CNPPD1	285.368	0.171263	0.0839141	2.04093	0.0412573	0.381106
ENSG00000069020	MAST4	1187.52	-0.483633	0.237146	-2.03939	0.0414108	0.381106
ENSG00000203879	GDI1	1362.76	-0.293014	0.143582	-2.04074	0.0412764	0.381106
ENSG00000186350	RXRA	645.394	-0.400797	0.196608	-2.03855	0.0414945	0.381106
ENSG00000188211	NCR3LG1	25.5784	-0.816303	0.400366	-2.03889	0.0414609	0.381106
ENSG00000100911	PSME2	1208.43	0.277411	0.136082	2.03856	0.0414937	0.381106
ENSG00000119685	TTLL5	497.631	-0.221911	0.10877	-2.04018	0.0413328	0.381106
ENSG00000188277	C15orf62	139.348	-0.831043	0.407449	-2.03962	0.0413879	0.381106
ENSG00000161921	CXCL16	738.439	-0.523464	0.256688	-2.0393	0.0414203	0.381106
ENSG00000171475	WIPF2	261.365	-0.240405	0.117892	-2.03919	0.0414312	0.381106
ENSG00000079805	DNM2	6293.05	-0.299244	0.146786	-2.03865	0.0414854	0.381106
ENSG00000116786	PLEKHM2	775.003	-0.309165	0.151748	-2.03736	0.0416139	0.381191
ENSG00000163220	S100A9	9307.08	-0.673678	0.330616	-2.03764	0.0415858	0.381191
ENSG00000123562	MORF4L2	476.012	-0.23241	0.114056	-2.03769	0.0415812	0.381191
ENSG00000166012	TAF1D	208.156	-0.25244	0.123922	-2.0371	0.0416401	0.381191
ENSG00000149418	ST14	5166.29	-0.454931	0.223306	-2.03725	0.0416248	0.381191
ENSG00000203485	INF2	1766.45	-0.306664	0.150537	-2.03713	0.0416368	0.381191
ENSG00000121060	TRIM25	1564.03	-0.562714	0.27624	-2.03704	0.0416456	0.381191
ENSG00000144959	NCEH1	302.758	-0.447885	0.220001	-2.03583	0.0417675	0.381492
ENSG00000102103	PQBP1	542.307	0.139045	0.0682848	2.03625	0.0417248	0.381492
ENSG00000132554	RGS22	84.7366	-0.942935	0.463345	-2.03506	0.0418447	0.381492
ENSG00000173611	SCAI	56.0116	0.378896	0.186217	2.0347	0.0418812	0.381492
ENSG00000166578	IQCD	36.7459	-0.498867	0.245072	-2.0356	0.041791	0.381492
ENSG00000103723	AP3B2	14.6444	-1.10756	0.544308	-2.03481	0.0418703	0.381492
ENSG00000090861	AARS	2037.15	0.234671	0.1153	2.03531	0.0418194	0.381492
ENSG00000167741	GGT6	87.5145	-0.613203	0.301343	-2.0349	0.0418607	0.381492
ENSG00000130545	CRB3	100.291	-0.542188	0.266305	-2.03596	0.041754	0.381492
ENSG00000262406	MMP12	875.162	-0.89403	0.439546	-2.03399	0.0419531	0.381496
ENSG00000139572	GPR84	257.459	-0.941044	0.462722	-2.03371	0.0419806	0.381496
ENSG00000089902	RCOR1	603.631	-0.446347	0.219477	-2.03369	0.041983	0.381496
ENSG00000166562	SEC11C	301.674	0.310115	0.152432	2.03445	0.0419058	0.381496
ENSG00000238243	OR2W3	27.6059	1.55178	0.763156	2.03337	0.0420148	0.3816
ENSG00000115423	DNAH6	183.391	-0.898669	0.442163	-2.03244	0.0421091	0.382089
ENSG00000100297	MCM5	204.428	0.276271	0.135919	2.03262	0.0420909	0.382089
ENSG00000110047	EHD1	3594.21	-0.691598	0.340367	-2.03192	0.0421619	0.382383
ENSG00000176108	CHMP6	92.6995	0.223758	0.110145	2.0315	0.0422048	0.382587
ENSG00000148344	PTGES	62.4573	-0.726869	0.357855	-2.03118	0.0422367	0.382668
ENSG00000167775	CD320	46.1332	0.515296	0.25374	2.03081	0.0422747	0.382668
ENSG00000153187	HNRNPU	7172.62	-0.16538	0.081451	-2.03042	0.0423141	0.382755
ENSG00000087303	NID2	47.7154	-0.872767	0.429869	-2.03031	0.042325	0.382755
ENSG00000033100	CHPF2	143.532	0.191509	0.0943613	2.02953	0.0424042	0.383287
ENSG00000092148	HECTD1	4305.63	-0.350298	0.172637	-2.0291	0.0424486	0.383504
ENSG00000146453	PNLDC1	18.7385	-0.953359	0.469895	-2.02888	0.0424708	0.383521
ENSG00000169442	CD52	167.073	0.486379	0.239783	2.02842	0.0425177	0.38376
ENSG00000130164	LDLR	1840.84	-0.384622	0.189659	-2.02797	0.0425635	0.383946
ENSG00000113296	THBS4	11.2315	0.725618	0.357997	2.02688	0.0426743	0.38462
ENSG00000165813	CCDC186	1140.98	-0.249701	0.123224	-2.0264	0.0427237	0.384878
ENSG00000145293	ENOPH1	163.848	0.234322	0.115699	2.02528	0.0428389	0.384899
ENSG00000078589	P2RY10	109.128	0.491451	0.242694	2.02499	0.0428688	0.384899
ENSG00000122861	PLAU	806.066	-0.777477	0.383811	-2.02568	0.0427978	0.384899
ENSG00000137845	ADAM10	4468.81	-0.244773	0.120873	-2.02505	0.0428622	0.384899
ENSG00000132603	NIP7	115.002	0.245076	0.120982	2.02572	0.0427938	0.384899
ENSG00000154016	GRAP	10.7846	0.795551	0.392755	2.02556	0.0428094	0.384899
ENSG00000128641	MYO1B	1207.33	-0.591538	0.29227	-2.02394	0.0429759	0.385471
ENSG00000092295	TGM1	993.94	-0.869988	0.429885	-2.02377	0.042994	0.385471
ENSG00000068137	PLEKHH3	57.338	-0.515918	0.254897	-2.02403	0.0429675	0.385471
ENSG00000237765	FAM200B	34.4059	-0.493803	0.244041	-2.02344	0.0430275	0.385588
ENSG00000072134	EPN2	99.4588	-0.418129	0.206701	-2.02287	0.0430865	0.385933
ENSG00000151247	EIF4E	307.401	-0.216085	0.106869	-2.02197	0.0431797	0.38645
ENSG00000150961	SEC24D	1612.94	0.219054	0.10834	2.02191	0.0431853	0.38645
ENSG00000109756	RAPGEF2	1569.38	-0.35376	0.175076	-2.02061	0.0433198	0.387285
ENSG00000198431	TXNRD1	2706.97	-0.483007	0.239115	-2.01998	0.0433855	0.387504
ENSG00000183273	CCDC60	44.9496	-0.672693	0.33299	-2.02016	0.0433668	0.387504
ENSG00000114796	KLHL24	623.924	-0.327392	0.162147	-2.0191	0.0434771	0.388026
ENSG00000198498	TMA16	52.9588	0.283071	0.140213	2.01887	0.0435008	0.388026
ENSG00000178814	OPLAH	47.6142	-0.494424	0.244928	-2.01865	0.0435231	0.388026
ENSG00000156831	NSMCE2	123.995	-0.317556	0.157441	-2.01699	0.0436963	0.388489
ENSG00000100985	MMP9	7375.28	-0.907386	0.449846	-2.0171	0.0436848	0.388489
ENSG00000254521	SIGLEC12	47.667	-1.00541	0.498369	-2.01741	0.043653	0.388489
ENSG00000184164	CRELD2	184.977	0.275628	0.136641	2.01717	0.0436782	0.388489
ENSG00000157557	ETS2	3222.12	-0.702365	0.348268	-2.01674	0.0437228	0.388489
ENSG00000117519	CNN3	659.752	-0.48382	0.24003	-2.01567	0.0438349	0.388751
ENSG00000047346	FAM214A	1963.89	-0.677938	0.336236	-2.01626	0.0437731	0.388751
ENSG00000159792	PSKH1	56.2273	0.261506	0.129736	2.01567	0.0438343	0.388751
ENSG00000048707	VPS13D	2862.43	-0.165577	0.0822115	-2.01404	0.0440055	0.388779
ENSG00000115760	BIRC6	4092.27	0.133594	0.0663435	2.01367	0.0440447	0.388779
ENSG00000187118	CMC1	31.5489	0.342341	0.169922	2.0147	0.0439366	0.388779
ENSG00000033178	UBA6	1571.55	-0.449978	0.22335	-2.01468	0.0439385	0.388779
ENSG00000120963	ZNF706	375.093	-0.200288	0.0994611	-2.01373	0.0440378	0.388779
ENSG00000134287	ARF3	20.3821	-0.294342	0.146125	-2.01432	0.0439762	0.388779
ENSG00000125257	ABCC4	244.585	0.396232	0.19669	2.0145	0.0439569	0.388779
ENSG00000100567	PSMA3	626.292	0.172386	0.0855496	2.01504	0.0439006	0.388779
ENSG00000159842	ABR	1415.92	-0.272288	0.135195	-2.01403	0.044006	0.388779
ENSG00000142556	ZNF614	66.195	0.375536	0.186403	2.01465	0.0439414	0.388779
ENSG00000197386	HTT	1819.6	0.145061	0.0720534	2.01324	0.0440898	0.388788
ENSG00000166828	SCNN1G	1360.07	-0.570821	0.283558	-2.01307	0.0441077	0.388788
ENSG00000198848	CES1	223.322	0.907538	0.450957	2.01247	0.0441701	0.389156
ENSG00000156599	ZDHHC5	910.81	-0.239364	0.118961	-2.01212	0.0442074	0.389302
ENSG00000115155	OTOF	23.369	1.1008	0.547551	2.0104	0.0443889	0.390313
ENSG00000079215	SLC1A3	365.239	-0.653352	0.325011	-2.01025	0.0444051	0.390313
ENSG00000136908	DPM2	56.2707	0.385902	0.191935	2.01058	0.0443696	0.390313
ENSG00000176422	SPRYD4	12.8059	0.456487	0.227122	2.00988	0.044444	0.390472
ENSG00000099875	MKNK2	2034.21	-0.353448	0.175901	-2.00936	0.0444991	0.390592
ENSG00000144028	SNRNP200	4163.02	0.122414	0.060935	2.00893	0.0445442	0.390623
ENSG00000152409	JMY	551.619	-0.602031	0.299661	-2.00904	0.0445327	0.390623
ENSG00000113615	SEC24A	1556.43	-0.341805	0.17017	-2.0086	0.0445793	0.390749
ENSG00000163191	S100A11	4380	-0.285003	0.141926	-2.00812	0.0446308	0.391018
ENSG00000196912	ANKRD36B	989.12	-0.621654	0.309657	-2.00756	0.0446902	0.391356
ENSG00000158373	HIST1H2BD	1767.4	0.245399	0.122251	2.00734	0.0447139	0.391382
ENSG00000162676	GFI1	56.8243	0.503709	0.25124	2.00489	0.0449744	0.39184
ENSG00000119285	HEATR1	451.213	0.220269	0.109863	2.00494	0.0449696	0.39184
ENSG00000048991	R3HDM1	513.462	0.200685	0.10004	2.00606	0.0448502	0.39184
ENSG00000136826	KLF4	432.04	-0.504071	0.251262	-2.00616	0.0448397	0.39184
ENSG00000196498	NCOR2	2502.31	-0.278402	0.138844	-2.00514	0.0449477	0.39184
ENSG00000088387	DOCK9	2751.08	-0.56304	0.280738	-2.00557	0.0449022	0.39184
ENSG00000141012	GALNS	483.484	-0.324923	0.162035	-2.00526	0.0449351	0.39184
ENSG00000134759	ELP2	860.056	0.233402	0.116345	2.00613	0.0448424	0.39184
ENSG00000130382	MLLT1	215.229	-0.213017	0.106221	-2.00541	0.0449188	0.39184
ENSG00000196169	KIF19	27.6642	-0.999326	0.498598	-2.00427	0.045041	0.392238
ENSG00000187583	PLEKHN1	36.4437	-0.606367	0.302819	-2.00241	0.0452409	0.393006
ENSG00000116668	SWT1	273.931	0.448439	0.223911	2.00275	0.0452037	0.393006
ENSG00000179921	GPBAR1	26.0388	0.74677	0.372923	2.00248	0.0452336	0.393006
ENSG00000204574	ABCF1	1296.98	-0.147066	0.0734494	-2.00228	0.0452544	0.393006
ENSG00000103510	KAT8	262.452	-0.181451	0.0906201	-2.00233	0.0452495	0.393006
ENSG00000156171	DRAM2	436.699	-0.208473	0.104129	-2.00206	0.0452779	0.393028
ENSG00000129219	PLD2	609.179	-0.434336	0.217035	-2.00123	0.045368	0.393629
ENSG00000132823	OSER1	469.227	-0.404099	0.20198	-2.00069	0.0454259	0.393949
ENSG00000177879	AP3S1	312.69	-0.227441	0.113754	-1.99942	0.0455634	0.394233
ENSG00000185670	ZBTB3	36.694	0.348062	0.174033	1.99997	0.0455033	0.394233
ENSG00000111674	ENO2	261.203	-0.435358	0.217697	-1.99983	0.0455184	0.394233
ENSG00000139636	LMBR1L	311.631	-0.358948	0.179523	-1.99945	0.0455592	0.394233
ENSG00000154845	PPP4R1	2106.13	-0.442513	0.221319	-1.99944	0.0455612	0.394233
ENSG00000107242	PIP5K1B	175.704	0.347997	0.17412	1.99861	0.045651	0.394628
ENSG00000205581	HMGN1	1573.98	-0.194589	0.0973591	-1.99868	0.0456432	0.394628
ENSG00000143556	S100A7	10694.5	-0.942527	0.471667	-1.99829	0.0456851	0.394742
ENSG00000164402	SEPT8	173.243	-0.319415	0.159877	-1.99788	0.0457295	0.394944
ENSG00000165271	NOL6	214.16	0.244989	0.122655	1.99738	0.0457837	0.394954
ENSG00000105141	CASP14	45.2904	-1.46316	0.732566	-1.99731	0.045792	0.394954
ENSG00000142973	CYP4B1	181.307	-0.99551	0.499107	-1.99458	0.0460882	0.395277
ENSG00000143398	PIP5K1A	986.745	-0.280664	0.14075	-1.99406	0.0461451	0.395277
ENSG00000143799	PARP1	2046.4	0.251881	0.126256	1.99501	0.0460419	0.395277
ENSG00000159733	ZFYVE28	50.3138	0.374439	0.1876	1.99595	0.0459394	0.395277
ENSG00000145428	RNF175	51.769	-0.611758	0.306435	-1.99637	0.0458936	0.395277
ENSG00000132912	DCTN4	499.658	-0.18296	0.0917528	-1.99405	0.0461462	0.395277
ENSG00000111540	RAB5B	1058.01	-0.242779	0.121626	-1.99611	0.0459219	0.395277
ENSG00000197696	NMB	15.9597	-0.507542	0.254373	-1.99526	0.0460141	0.395277
ENSG00000229809	ZNF688	20.5238	0.395184	0.197981	1.99607	0.0459267	0.395277
ENSG00000068079	IFI35	210.529	0.401232	0.201145	1.99474	0.0460716	0.395277
ENSG00000198336	MYL4	34.7197	1.58158	0.792468	1.99577	0.0459591	0.395277
ENSG00000100083	GGA1	441.55	-0.285123	0.142838	-1.99613	0.04592	0.395277
ENSG00000155380	SLC16A1	119.561	0.581448	0.291714	1.99322	0.0462378	0.395882
ENSG00000204104	TRAF3IP1	286.926	-0.465082	0.233448	-1.99223	0.046346	0.39624
ENSG00000204520	MICA	125.151	-0.314557	0.157905	-1.99207	0.0463638	0.39624
ENSG00000150967	ABCB9	26.8493	-0.695049	0.348892	-1.99216	0.0463532	0.39624
ENSG00000186814	ZSCAN30	33.4258	-0.391974	0.196714	-1.99261	0.0463043	0.39624
ENSG00000101966	XIAP	1429.96	-0.223422	0.112167	-1.99187	0.0463857	0.396247
ENSG00000112146	FBXO9	533.015	0.249005	0.12509	1.9906	0.0465245	0.396712
ENSG00000170242	USP47	786.767	0.135999	0.0683192	1.99064	0.0465209	0.396712
ENSG00000172361	CFAP53	76.8584	-0.746041	0.374779	-1.99062	0.0465229	0.396712
ENSG00000141646	SMAD4	789.711	0.218155	0.109571	1.99099	0.0464815	0.396712
ENSG00000163814	CDCP1	1229.52	-0.433885	0.218048	-1.98985	0.0466071	0.397237
ENSG00000163602	RYBP	498.182	-0.40817	0.205202	-1.98911	0.0466887	0.397323
ENSG00000135297	MTO1	212.932	0.229879	0.115598	1.98861	0.0467439	0.397323
ENSG00000169057	MECP2	356.474	-0.239315	0.120315	-1.98907	0.0466934	0.397323
ENSG00000178896	EXOSC4	69.3798	-0.418355	0.210364	-1.98872	0.0467317	0.397323
ENSG00000139626	ITGB7	92.1414	0.383541	0.192856	1.98875	0.0467291	0.397323
ENSG00000153339	TRAPPC8	963.692	-0.209918	0.105527	-1.98923	0.0466754	0.397323
ENSG00000132122	SPATA6	120.6	-0.349217	0.175626	-1.98841	0.0467661	0.397332
ENSG00000168610	STAT3	14668.3	-0.505891	0.254471	-1.98801	0.046811	0.397535
ENSG00000155066	PROM2	1755.27	-0.561929	0.282904	-1.98629	0.0470014	0.398792
ENSG00000106153	CHCHD2	711.49	0.176263	0.088736	1.98638	0.0469912	0.398792
ENSG00000100599	RIN3	963.981	-0.517827	0.260759	-1.98585	0.0470503	0.399026
ENSG00000085872	CHERP	230.133	-0.181443	0.0913802	-1.98558	0.0470795	0.399094
ENSG00000154065	ANKRD29	13.9371	-0.795924	0.400936	-1.98517	0.0471261	0.399309
ENSG00000169299	PGM2	544.735	-0.318887	0.160662	-1.98483	0.0471633	0.399445
[truncated: 11,375 more rows]
