# Supplementary material for: Systems analysis reveals differential expression of endocervical genes in African women randomized to DMPA-IM, LNG implant or cu-IUD
Source: Clin Immunol. 2023 Oct;255:109750. doi: 10.1016/j.clim.2023.109750 (PMC10570927; doi:10.1016/j.clim.2023.109750)
Supplement: Table S2 — DESeq results for paired-analysis (post-vs-pre) for each study-arm in a longitudinal intention-to-treat (ITT) analysis. [file mmc2.xlsx]

## Sheet: Sheet1
DESeq results for paired-analysis (post-vs-pre) for each study-arm
Design: month 1 vs. baseline, for that respective study-arm
Differentially expressed genes: lfcSE <1, baseMean >10, p-adj <0.05, absolute log2FoldChange >1
		DMPA-IM (month1 vs. baseline)						LNG Implant (month1 vs. baseline)						Cu-IUD (month1 vs. baseline)
Ensembl_ID	GeneSymbol	baseMean	log2FC	lfcSE	stat	pvalue	padj	baseMean	log2FC	lfcSE	stat	pvalue	padj	baseMean	log2FC	lfcSE	stat	pvalue	padj
ENSG00000205038	PKHD1L1	1522.98	-2.81011	0.390677	-7.19294	6.34126e-13	1.1855e-08	1441.78	-1.5492	0.36975	-4.18987	2.79116e-05	0.00875278	949.25	-3.01349	0.331202	-9.09864	9.14689e-20	5.69303e-17
ENSG00000163283	ALPP	888.97	-1.97992	0.297679	-6.65119	2.90736e-11	2.71766e-07	669.576	-0.907649	0.3178	-2.85604	0.00428962	0.171246	879.353	-1.52584	0.28255	-5.40024	6.6551e-08	1.53034e-06
ENSG00000100604	CHGA	111.808	-1.93912	0.297143	-6.52586	6.76107e-11	3.88726e-07	233.205	-0.942332	0.351634	-2.67987	0.00736518	0.222475	156.802	-1.17434	0.271084	-4.33203	1.47738e-05	0.000143302
ENSG00000160180	TFF3	1313.38	-1.6956	0.261072	-6.49475	8.31721e-11	3.88726e-07	1776.36	-0.448411	0.271149	-1.65374	0.0981799	0.632629	1855.95	-1.09072	0.284388	-3.83532	0.000125399	0.000843764
ENSG00000102837	OLFM4	14652.7	1.86616	0.288949	6.45846	1.05774e-10	3.95488e-07	14253.2	2.26639	0.300442	7.54351	4.57473e-14	8.56526e-10	6511.59	0.844097	0.296006	2.85162	0.00434966	0.0159719
ENSG00000078549	ADCYAP1R1	115.03	-2.89298	0.450041	-6.42824	1.29086e-10	4.02211e-07	123.407	-1.43461	0.465329	-3.083	0.00204925	0.117036	144.738	-2.82288	0.353696	-7.98108	1.45057e-15	3.18648e-13
ENSG00000138821	SLC39A8	1491.57	-0.96347	0.151862	-6.34436	2.23346e-10	5.21932e-07	1431.05	-0.690855	0.152049	-4.54362	5.52952e-06	0.00287225	1749.13	-0.792712	0.146814	-5.39942	6.68565e-08	1.53548e-06
ENSG00000142973	CYP4B1	326.665	1.6795	0.264713	6.34459	2.23013e-10	5.21932e-07	367.118	2.02115	0.274399	7.36576	1.76134e-13	1.64888e-09	216.086	0.887583	0.291292	3.04706	0.00231094	0.00945231
ENSG00000164692	COL1A2	19688.7	-1.87019	0.299109	-6.25255	4.03813e-10	8.38808e-07	13941.1	-0.829671	0.285943	-2.90153	0.00371347	0.158325	15362.8	-1.66526	0.273646	-6.08548	1.16144e-09	5.06693e-08
ENSG00000133101	CCNA1	102.921	-1.4458	0.233665	-6.18747	6.11387e-10	1.14299e-06	112.464	-0.958034	0.252018	-3.80145	0.000143854	0.0238352	147.187	0.198703	0.218105	0.911045	0.362272	0.577655
ENSG00000078898	BPIFB2	13.458	-3.28008	0.540703	-6.06632	1.30873e-09	2.22424e-06	28.4025	-1.86031	0.547526	-3.39767	0.000679624	0.0620712	28.6651	-1.01673	0.333159	-3.05179	0.0022748	0.00933927
ENSG00000204542	C6orf15	45.6382	-2.12046	0.356464	-5.9486	2.70443e-09	4.21328e-06	42.4951	-0.818614	0.331732	-2.4677	0.0135985	0.292501	40.0012	-1.58528	0.310199	-5.11055	3.21229e-07	5.7452e-06
ENSG00000112769	LAMA4	241.832	-1.43512	0.242245	-5.92425	3.13725e-09	4.51161e-06	265.675	-0.447249	0.241769	-1.8499	0.0643278	0.537953	382.61	-1.02049	0.214834	-4.75015	2.03261e-06	2.69552e-05
ENSG00000179542	SLITRK4	29.6647	-1.74531	0.295729	-5.90171	3.59763e-09	4.80412e-06	37.4507	-0.902609	0.282091	-3.19971	0.00137565	0.0941287	42.2686	-1.73364	0.287798	-6.0238	1.70366e-09	7.07464e-08
ENSG00000077274	CAPN6	91.4194	-2.13527	0.369768	-5.77462	7.71253e-09	9.61238e-06	102.425	-0.718681	0.379616	-1.89318	0.0583344	0.522886	84.6302	-1.7585	0.314077	-5.59895	2.15654e-08	6.05518e-07
ENSG00000163735	CXCL5	712.392	-1.20101	0.208866	-5.75016	8.91582e-09	9.80478e-06	729.718	-0.417278	0.24169	-1.7265	0.0842574	0.598732	943.992	-0.518404	0.229923	-2.25468	0.0241534	0.0656254
ENSG00000163751	CPA3	310.297	1.4881	0.258731	5.75154	8.84329e-09	9.80478e-06	478.718	1.123	0.248199	4.52461	6.05075e-06	0.00290483	345.179	0.523777	0.271927	1.92616	0.0540838	0.126786
ENSG00000114346	ECT2	361.081	-0.630533	0.11114	-5.67333	1.40047e-08	1.45455e-05	413.61	-0.185185	0.145692	-1.27108	0.203702	0.791462	476.996	-0.43234	0.132969	-3.25144	0.00114822	0.00531075
ENSG00000215182	MUC5AC	48896.7	-1.41491	0.250276	-5.65339	1.57315e-08	1.54789e-05	54264.2	-0.193663	0.274058	-0.706651	0.479783	0.999985	67866.4	-0.664084	0.271421	-2.4467	0.0144173	0.0430375
ENSG00000172236	TPSAB1	47.2374	1.70269	0.303687	5.60672	2.06195e-08	1.92741e-05	72.3755	1.00278	0.317033	3.16301	0.00156147	0.0994399	52.2356	0.4359	0.285673	1.52587	0.127042	0.254465
ENSG00000080493	SLC4A4	440.345	-1.14939	0.206481	-5.56658	2.59787e-08	2.31272e-05	558.036	-0.518921	0.219	-2.3695	0.0178121	0.32067	705.751	-0.795092	0.2143	-3.71019	0.000207108	0.0012805
ENSG00000196565	HBG2	394.359	3.10234	0.56629	5.47835	4.29312e-08	3.64818e-05	181.511	0.0884077	0.646368	0.136776	0.891208	0.999985	79.2602	-1.37724	0.550605	-2.50132	0.0123733	0.0379429
ENSG00000167419	LPO	9.74637	-2.07015	0.38022	-5.44461	5.19178e-08	4.22001e-05	9.24419	-0.941287	0.482689	-1.95009	0.0511653	0.497568	5.48851	-0.101221	0.391433	-0.258592	0.79595	0.999998
ENSG00000140557	ST8SIA2	8.32159	-2.52655	0.470886	-5.36552	8.07145e-08	5.48802e-05	8.04455	-1.29452	0.464569	-2.78648	0.00532832	0.192342	9.09219	-0.566737	0.390512	-1.45127	0.146705	0.284808
ENSG00000157087	ATP2B2	27.3777	-1.66569	0.310354	-5.36707	8.00239e-08	5.48802e-05	27.9428	-1.03749	0.305118	-3.4003	0.000673107	0.0618794	38.5285	-1.02901	0.258895	-3.97462	7.04919e-05	0.000527545
ENSG00000184937	WT1	36.2474	5.85273	1.0883	5.37785	7.53805e-08	5.48802e-05	42.2585	-1.01681	0.965686	-1.05294	0.292369	0.876826	36.5499	-0.559725	0.840287	-0.666112	0.50534	0.738936
ENSG00000197614	MFAP5	11.0798	-2.17953	0.404414	-5.38935	7.07118e-08	5.48802e-05	18.6965	-0.821939	0.333772	-2.46258	0.0137943	0.29327	13.2339	-0.671534	0.363544	-1.84719	0.06472	0.146942
ENSG00000221866	PLXNA4	173.94	-1.37269	0.255993	-5.36224	8.21956e-08	5.48802e-05	217.557	-1.00805	0.293111	-3.43914	0.000583569	0.0572051	269.432	-1.46862	0.27449	-5.35035	8.77859e-08	1.9284e-06
ENSG00000109906	ZBTB16	55.6841	1.40449	0.263183	5.33656	9.47266e-08	6.1066e-05	46.8945	0.396746	0.272135	1.4579	0.144867	0.708186	44.981	0.235965	0.267009	0.883735	0.376839	0.595392
ENSG00000189058	APOD	226.219	1.45244	0.273763	5.30545	1.12398e-07	7.00429e-05	265.619	0.85795	0.319157	2.68818	0.00718436	0.220152	152.17	-1.276	0.310564	-4.10865	3.97983e-05	0.000327507
ENSG00000144824	PHLDB2	100.806	0.763635	0.145025	5.26555	1.39769e-07	8.42896e-05	136.345	0.511404	0.238999	2.13978	0.0323729	0.406518	124.297	0.312843	0.20871	1.49894	0.13389	0.265055
ENSG00000140287	HDC	87.0453	1.377	0.263696	5.22192	1.77073e-07	0.000103124	117.519	0.637612	0.247384	2.57742	0.00995421	0.248733	120.089	1.64901	0.304492	5.41562	6.1077e-08	1.4309e-06
ENSG00000186910	SERPINA11	24.0986	-2.87843	0.55176	-5.21681	1.82032e-07	0.000103124	34.4238	-1.36373	0.590411	-2.30979	0.0208995	0.344603	28.2197	-0.00861733	0.460296	-0.0187213	0.985063	0.999998
ENSG00000077782	FGFR1	380.779	-1.11223	0.214137	-5.19403	2.05787e-07	0.000113152	473.736	-0.425742	0.221416	-1.92282	0.0545033	0.512024	487.921	-1.12037	0.18549	-6.04004	1.54076e-09	6.47954e-08
ENSG00000091129	NRCAM	117.314	-1.39577	0.270139	-5.16684	2.38084e-07	0.000124119	145.427	-1.06374	0.254625	-4.17766	2.94518e-05	0.00875278	151.285	-1.59739	0.237885	-6.71497	1.8811e-11	1.3774e-09
ENSG00000197253	TPSB2	33.6922	1.5388	0.297864	5.16611	2.3901e-07	0.000124119	54.3301	1.00065	0.296269	3.3775	0.000731479	0.0652166	36.3703	0.478378	0.280093	1.70792	0.0876506	0.18868
ENSG00000137745	MMP13	87.7917	1.66513	0.322667	5.16053	2.46255e-07	0.000124425	124.264	1.67926	0.316004	5.31406	1.07211e-07	0.000198181	59.5322	0.980911	0.271476	3.61325	0.000302385	0.00175963
ENSG00000182732	RGS6	55.0586	-1.42132	0.276724	-5.13625	2.80268e-07	0.000137884	55.8671	-0.74598	0.265446	-2.81029	0.0049497	0.185191	68.2107	-1.08484	0.228293	-4.75199	2.01427e-06	2.6769e-05
ENSG00000053747	LAMA3	3795.3	-0.974559	0.190174	-5.12457	2.9822e-07	0.00014263	4343.26	-0.243513	0.193444	-1.25883	0.208091	0.796019	4772.28	-0.5833	0.195046	-2.99058	0.00278451	0.0110693
ENSG00000145198	VWA5B2	17.8245	-1.84948	0.361212	-5.12022	3.05172e-07	0.00014263	17.5134	-0.783391	0.367105	-2.13397	0.0328452	0.409973	20.3527	-1.55011	0.287016	-5.40078	6.63536e-08	1.52951e-06
ENSG00000073282	TP63	63.594	1.50664	0.295727	5.0947	3.49289e-07	0.000159267	102.322	1.34425	0.29552	4.54876	5.39624e-06	0.00287225	77.6602	0.214541	0.304024	0.705672	0.480392	0.712065
ENSG00000029993	HMGB3	144.972	-0.932816	0.183672	-5.0787	3.80022e-07	0.000169155	176.671	-0.32477	0.177542	-1.82926	0.067361	0.545368	218.76	-0.379465	0.196315	-1.93294	0.0532435	0.125099
ENSG00000122133	PAEP	1118.61	-2.01129	0.396784	-5.06898	3.99956e-07	0.000171798	105.122	-0.681931	0.367467	-1.85576	0.0634881	0.536566	335.689	-0.509417	0.345868	-1.47286	0.140788	0.275728
ENSG00000186198	SLC51B	25.2029	-2.59854	0.512846	-5.0669	4.04339e-07	0.000171798	25.8017	-2.5447	0.528232	-4.81739	1.45447e-06	0.00123782	47.0791	-3.07085	0.440214	-6.97579	3.04149e-12	2.81142e-10
ENSG00000184956	MUC6	6998.92	-1.42125	0.281419	-5.05032	4.41069e-07	0.00018324	6996.98	-0.550205	0.295735	-1.86046	0.0628198	0.536107	8740.59	-0.547337	0.274426	-1.99448	0.0460999	0.111287
ENSG00000139629	GALNT6	359.776	-0.844564	0.16938	-4.98621	6.15739e-07	0.000245	393.736	-0.369803	0.165771	-2.23081	0.0256937	0.372052	401.737	-0.747458	0.141059	-5.29888	1.16513e-07	2.44441e-06
ENSG00000256870	SLC5A8	677.254	-1.48596	0.298017	-4.98615	6.15939e-07	0.000245	761.371	-0.490562	0.291787	-1.68124	0.0927173	0.618271	948.522	-1.01133	0.306289	-3.30187	0.000960418	0.00458174
ENSG00000149534	MS4A2	66.3164	2.01884	0.406255	4.96938	6.71689e-07	0.000261609	108.345	1.07967	0.371834	2.90365	0.0036884	0.158325	81.3159	0.744374	0.295848	2.51607	0.0118671	0.0366858
ENSG00000108829	LRRC59	507.385	-0.411832	0.0833396	-4.94161	7.74795e-07	0.000295608	527.452	-0.195737	0.0921282	-2.12462	0.0336186	0.414601	607.418	-0.282854	0.103112	-2.74317	0.00608499	0.0210718
ENSG00000159167	STC1	191.954	-1.46205	0.296907	-4.92426	8.46782e-07	0.000316612	201.196	-0.680174	0.290522	-2.34121	0.0192211	0.331073	336.226	-0.378222	0.26596	-1.4221	0.154996	0.297716
ENSG00000145703	IQGAP2	1854.86	-0.523812	0.107797	-4.85923	1.17843e-06	0.000431976	1907.91	-0.451771	0.11752	-3.84421	0.000120941	0.021506	2270.41	-0.447652	0.11082	-4.03946	5.35755e-05	0.000420144
ENSG00000166025	AMOTL1	114.613	0.95352	0.19674	4.84659	1.25604e-06	0.000451571	147.625	0.714327	0.182741	3.90895	9.26979e-05	0.0179851	128.711	-0.0273348	0.198597	-0.13764	0.890525	0.999998
ENSG00000162692	VCAM1	66.3321	1.02559	0.212855	4.81825	1.4482e-06	0.000510832	72.0026	0.667604	0.27516	2.42624	0.0152562	0.304199	76.796	0.0204501	0.202895	0.100792	0.919716	0.999998
ENSG00000041982	TNC	2523.94	-1.12117	0.233113	-4.80958	1.51248e-06	0.000523625	2983.53	-0.52493	0.229153	-2.29074	0.0219787	0.349623	3254.48	-0.910411	0.217899	-4.17812	2.93925e-05	0.000254671
ENSG00000101144	BMP7	33.7451	1.39928	0.292447	4.78475	1.71202e-06	0.000581932	51.8157	0.790067	0.290487	2.7198	0.00653215	0.214384	45.2837	-0.747798	0.327589	-2.28273	0.0224461	0.0617979
ENSG00000110090	CPT1A	617.841	-0.57436	0.120312	-4.77392	1.80674e-06	0.000590956	639.771	-0.315498	0.131561	-2.39811	0.01648	0.314852	773.218	-0.372171	0.109132	-3.41028	0.000648953	0.0033026
ENSG00000136943	CTSV	182.915	-1.02748	0.215361	-4.77097	1.8334e-06	0.000590956	226.78	0.123851	0.231019	0.536108	0.591884	0.999985	257.751	-0.594495	0.273489	-2.17374	0.0297247	0.0780069
ENSG00000197410	DCHS2	83.7142	-1.47147	0.308214	-4.77417	1.80447e-06	0.000590956	113.599	-0.427438	0.346947	-1.232	0.21795	0.804952	148.554	-0.735689	0.274018	-2.68482	0.00725696	0.0243446
ENSG00000114638	UPK1B	105.573	-1.10206	0.232626	-4.7375	2.16376e-06	0.000685619	130.611	-0.593726	0.277448	-2.13996	0.0323582	0.406518	187.008	-0.83279	0.253308	-3.28765	0.00101027	0.00477717
ENSG00000077232	DNAJC10	1498.18	-0.418411	0.088529	-4.72626	2.28692e-06	0.000689581	1580.58	-0.29226	0.106829	-2.73577	0.0062234	0.207915	1751.4	-0.451893	0.103188	-4.3793	1.19058e-05	0.000118837
ENSG00000108582	CPD	5273.68	-0.558634	0.118153	-4.72807	2.26665e-06	0.000689581	5227.3	-0.340517	0.115529	-2.94747	0.0032039	0.149368	5782.17	-0.0477132	0.115832	-0.411917	0.680401	0.914449
ENSG00000178568	ERBB4	207.93	-1.5237	0.322242	-4.72843	2.26266e-06	0.000689581	230.269	-0.681051	0.311267	-2.188	0.0286699	0.385946	256.097	-1.7676	0.239201	-7.38962	1.47254e-13	1.85779e-11
ENSG00000173369	C1QB	704.623	0.81161	0.171939	4.72033	2.35463e-06	0.000698728	679.303	0.321736	0.180962	1.77792	0.075417	0.576575	678.531	0.213838	0.221458	0.965593	0.334248	0.544122
ENSG00000106031	HOXA13	59.3608	1.31468	0.278886	4.71404	2.42857e-06	0.000709408	70.4896	1.37748	0.317322	4.34094	1.41873e-05	0.00553393	44.4291	-0.539138	0.373884	-1.44199	0.149304	0.288534
ENSG00000171444	MCC	126.179	0.667184	0.141881	4.70242	2.57091e-06	0.000739433	145.085	0.882564	0.163971	5.38243	7.34856e-08	0.000171984	125.994	0.411538	0.193739	2.12419	0.0336545	0.0859639
ENSG00000012171	SEMA3B	463.344	-0.896789	0.192203	-4.66584	3.07363e-06	0.00087063	492.733	-0.107605	0.19227	-0.559653	0.575716	0.999985	640.163	-0.408624	0.179254	-2.27958	0.0226327	0.0622108
ENSG00000198682	PAPSS2	2933.82	-0.908884	0.196057	-4.63581	3.55544e-06	0.000992075	2464.13	-0.161342	0.221732	-0.727644	0.466832	0.997317	3851.08	0.346041	0.207636	1.66658	0.0955988	0.202383
ENSG00000132465	JCHAIN	2062.68	1.28112	0.276901	4.62664	3.71645e-06	0.00102175	2705.93	0.844211	0.289872	2.91235	0.00358716	0.157658	975.016	-0.684915	0.294815	-2.3232	0.0201682	0.0566882
ENSG00000125827	TMX4	912.52	-0.529874	0.114702	-4.61959	3.84505e-06	0.00104179	956.871	-0.307235	0.116896	-2.62828	0.00858167	0.235248	1131.67	-0.230239	0.11881	-1.93788	0.0526375	0.123893
ENSG00000114251	WNT5A	65.6422	0.788668	0.170937	4.6138	3.95375e-06	0.00105593	53.6733	0.681899	0.183749	3.71104	0.000206408	0.030011	68.241	0.0695474	0.212619	0.327098	0.743593	0.970325
ENSG00000150403	TMCO3	515.382	-0.365996	0.07973	-4.59044	4.42317e-06	0.00116467	528.816	-0.228895	0.103049	-2.22122	0.0263363	0.375123	545.362	-0.506127	0.100268	-5.04777	4.46997e-07	7.58069e-06
ENSG00000163251	FZD5	31.0731	-0.682463	0.148811	-4.58612	4.51555e-06	0.00117247	35.3657	-0.042001	0.161769	-0.259636	0.795145	0.999985	36.3318	-0.158457	0.134683	-1.17652	0.239388	0.42002
ENSG00000143578	CREB3L4	158.831	-0.921146	0.201838	-4.56379	5.02386e-06	0.00128444	179.066	-0.236426	0.165614	-1.42757	0.153415	0.726269	197.477	-0.434836	0.181733	-2.39272	0.016724	0.0487543
ENSG00000145730	PAM	6332.12	-0.900536	0.19743	-4.56128	5.08416e-06	0.00128444	7959.97	-0.479925	0.204828	-2.34306	0.0191262	0.330693	7956.58	-1.07575	0.184806	-5.82098	5.85048e-09	2.04609e-07
ENSG00000070269	TMEM260	445.125	-0.714581	0.15681	-4.557	5.18898e-06	0.00129344	517.277	-0.678716	0.165011	-4.11315	3.90303e-05	0.00987518	711.085	-1.0633	0.183382	-5.79827	6.70041e-09	2.29139e-07
ENSG00000124107	SLPI	7681.8	-0.88374	0.19451	-4.54341	5.53515e-06	0.00136157	9841.49	-0.239132	0.197368	-1.21161	0.225663	0.81073	9583.87	-0.722462	0.196746	-3.67206	0.000240602	0.00145625
ENSG00000068078	FGFR3	109.566	1.06341	0.235066	4.52389	6.0713e-06	0.00147406	131.394	1.36043	0.215612	6.30962	2.79723e-10	1.74575e-06	99.3439	-0.143563	0.247492	-0.580069	0.561868	0.799907
ENSG00000135111	TBX3	541.841	0.922441	0.204063	4.52037	6.17312e-06	0.00147957	547.268	0.994047	0.267894	3.71059	0.000206774	0.030011	485.587	0.673275	0.276955	2.43099	0.0150574	0.0446203
ENSG00000110484	SCGB2A2	87.8845	-2.00335	0.444427	-4.50772	6.55273e-06	0.00149394	86.2185	-0.533627	0.354715	-1.50438	0.132482	0.68718	53.8737	-1.66147	0.415497	-3.99874	6.36809e-05	0.000487515
ENSG00000138347	MYPN	14.5082	-1.88657	0.418476	-4.50819	6.53821e-06	0.00149394	19.273	-0.788115	0.430508	-1.83066	0.0671511	0.545368	28.0959	0.206417	0.388907	0.530761	0.595585	0.833016
ENSG00000165084	C8orf34	33.6242	-1.3717	0.304131	-4.51022	6.47601e-06	0.00149394	29.4618	-0.729811	0.296561	-2.46092	0.0138582	0.293848	34.7644	-1.33457	0.259039	-5.15199	2.57737e-07	4.79808e-06
ENSG00000262655	SPON1	150.584	-1.23827	0.274638	-4.50874	6.52133e-06	0.00149394	216.847	-0.744602	0.272206	-2.73543	0.00622979	0.207915	236.913	-1.09688	0.241521	-4.54153	5.58474e-06	6.2592e-05
ENSG00000164023	SGMS2	228.878	-0.590812	0.131167	-4.50427	6.66015e-06	0.00150014	236.761	-0.377099	0.151048	-2.49655	0.0125408	0.278531	279.405	-0.296078	0.14164	-2.09036	0.0365859	0.0919423
ENSG00000173068	BNC2	78.7008	1.13436	0.252115	4.49939	6.81502e-06	0.00151675	78.1818	0.359862	0.254826	1.41219	0.157894	0.73048	75.8354	-0.312625	0.269965	-1.15802	0.246855	0.429704
ENSG00000124334	IL9R	35.676	1.21408	0.271007	4.47987	7.46893e-06	0.00162445	29.0936	0.185089	0.329776	0.561257	0.574622	0.999985	34.1496	0.0342951	0.289601	0.118422	0.905733	0.999998
ENSG00000173372	C1QA	847.851	0.725646	0.161983	4.47976	7.47275e-06	0.00162445	823.089	0.268874	0.178412	1.50704	0.131799	0.686866	772.829	-0.120705	0.208164	-0.579854	0.562013	0.799907
ENSG00000113739	STC2	7.21202	-2.18512	0.489177	-4.46694	7.9347e-06	0.00169648	7.7463	-1.1959	0.543186	-2.20163	0.0276912	0.381222	10.7498	-0.511223	0.332491	-1.53755	0.124158	0.249626
ENSG00000159189	C1QC	433.798	0.716715	0.160498	4.46557	7.98557e-06	0.00169648	425.658	0.242746	0.16991	1.42868	0.153096	0.726045	422.915	0.0597286	0.209562	0.285016	0.775632	0.997941
ENSG00000170099	SERPINA6	30.9586	-1.86012	0.420222	-4.42652	9.57665e-06	0.00201163	27.1033	-1.5536	0.446294	-3.48112	0.000499322	0.0522411	30.5718	-0.446488	0.347299	-1.2856	0.198582	0.362952
ENSG00000183196	CHST6	225.804	-1.1344	0.257992	-4.39703	1.09742e-05	0.00227959	263.46	-0.595912	0.229953	-2.59145	0.00955717	0.245529	351.757	-0.705583	0.24399	-2.89185	0.00382976	0.0143737
ENSG00000106236	NPTX2	11.52	-1.60079	0.366356	-4.3695	1.24531e-05	0.00255835	16.1188	-1.21082	0.292753	-4.13598	3.53446e-05	0.00952357	14.6896	-0.955568	0.300266	-3.1824	0.00146059	0.00652536
ENSG00000117215	PLA2G2D	46.2072	1.60339	0.367457	4.36349	1.28005e-05	0.00260115	82.752	0.442056	0.397503	1.11208	0.266103	0.850356	37.3745	-0.567532	0.499578	-1.13602	0.255947	0.442012
ENSG00000182612	TSPAN10	48.6923	-1.40278	0.321882	-4.35804	1.31229e-05	0.00263799	49.8417	-0.711942	0.316815	-2.24719	0.0246279	0.36509	64.203	0.614754	0.295475	2.08056	0.0374738	0.0938706
ENSG00000198963	RORB	42.239	2.25526	0.518265	4.35157	1.35169e-05	0.00268828	47.4201	0.219377	0.52505	0.417821	0.676078	0.999985	29.0059	-1.01681	0.462268	-2.19962	0.0278337	0.0737807
ENSG00000116299	KIAA1324	2442.65	-0.97563	0.224651	-4.34288	1.40629e-05	0.00276743	2925.86	-0.495156	0.222732	-2.2231	0.0262089	0.375047	2782.4	-1.2848	0.220736	-5.82052	5.86665e-09	2.04752e-07
ENSG00000185585	OLFML2A	23.642	1.54997	0.357174	4.33954	1.42781e-05	0.00278051	26.8988	1.47471	0.33745	4.37015	1.2416e-05	0.00494604	22.5535	-0.262086	0.357541	-0.733023	0.463544	0.693534
ENSG00000178965	ERICH3	181.706	-1.29499	0.299207	-4.32806	1.50429e-05	0.00289924	219.802	-0.589851	0.250374	-2.35588	0.018479	0.324668	223.131	-0.810803	0.208755	-3.88399	0.000102755	0.000720479
ENSG00000104783	KCNN4	130.169	-0.618407	0.143141	-4.32026	1.55846e-05	0.00296284	136.823	-0.542283	0.158627	-3.4186	0.000629436	0.059822	163.509	-0.310845	0.146436	-2.12273	0.0337763	0.086228
ENSG00000106070	GRB10	104.814	-0.681193	0.157728	-4.31877	1.56898e-05	0.00296284	91.9164	-0.457367	0.219308	-2.0855	0.0370236	0.432435	123.941	0.219054	0.164496	1.33167	0.18297	0.339851
ENSG00000176641	RNF152	11.0872	1.06863	0.247986	4.30922	1.6383e-05	0.0030628	12.6777	0.553429	0.235362	2.35139	0.0187032	0.326747	13.1331	-0.130872	0.212083	-0.617078	0.537183	0.773942
ENSG00000057019	DCBLD2	122.745	-0.845856	0.196955	-4.29468	1.74947e-05	0.0032065	141.306	-0.582406	0.198748	-2.93037	0.00338555	0.153764	152.497	-0.836984	0.199685	-4.19153	2.77081e-05	0.000241873
ENSG00000079841	RIMS1	73.3585	-1.3312	0.30981	-4.29681	1.73275e-05	0.0032065	97.2031	-0.939776	0.342271	-2.74571	0.00603806	0.204769	74.0522	-1.15088	0.295091	-3.90007	9.61645e-05	0.000684554
ENSG00000004939	SLC4A1	877.445	1.71116	0.399038	4.2882	1.80127e-05	0.00326939	798.379	0.551512	0.401761	1.37274	0.169834	0.750238	794.572	-1.59566	0.436411	-3.65632	0.00025586	0.00153171
ENSG00000223609	HBD	161.274	1.99681	0.466471	4.28067	1.86332e-05	0.00334949	167.987	0.128057	0.445463	0.28747	0.773752	0.999985	127.355	-1.76595	0.528179	-3.34346	0.000827392	0.00404956
ENSG00000169418	NPR1	50.2063	1.47757	0.348295	4.24229	2.21252e-05	0.00393934	57.0446	0.771295	0.38506	2.00305	0.0451717	0.474744	43.4377	-0.282152	0.311608	-0.905473	0.365215	0.581206
ENSG00000091986	CCDC80	214.819	0.975201	0.230109	4.238	2.25516e-05	0.00397739	287.687	0.856599	0.200217	4.27836	1.88274e-05	0.00691187	250.967	0.135323	0.247939	0.545791	0.585209	0.822903
ENSG00000102312	PORCN	398.067	-0.640121	0.151437	-4.22697	2.36855e-05	0.00413832	460.992	0.0241173	0.176645	0.13653	0.891402	0.999985	618.046	0.11522	0.182004	0.63306	0.526695	0.763128
ENSG00000089486	CDIP1	30.8815	0.49151	0.116535	4.21771	2.46796e-05	0.00427208	28.782	0.198894	0.127319	1.56217	0.118247	0.660683	32.7304	0.221716	0.125026	1.77335	0.0761701	0.168114
ENSG00000143013	LMO4	91.7722	0.464519	0.110563	4.2014	2.65274e-05	0.00454982	93.5431	0.153866	0.0987501	1.55814	0.1192	0.663485	87.8406	-0.0583308	0.0919014	-0.63471	0.525617	0.7621
ENSG00000166598	HSP90B1	14533.5	-0.292007	0.069714	-4.18864	2.80634e-05	0.00476951	14819.9	-0.0878092	0.0953289	-0.921118	0.356989	0.926985	15988.9	-0.301915	0.0779361	-3.87388	0.000107115	0.000742535
ENSG00000180644	PRF1	758.912	0.802699	0.191845	4.1841	2.863e-05	0.00482196	693.06	0.356197	0.201703	1.76595	0.0774051	0.58203	772.134	0.344855	0.23746	1.45226	0.146428	0.284388
ENSG00000167346	MMP26	32.3082	-12.1476	2.90562	-4.18072	2.90582e-05	0.00485038	2.61697	-0.357934	2.91097	-0.12296	0.902138	0.999985	2.26763	-0.398154	2.90835	-0.1369	0.891109	0.999998
ENSG00000248383	PCDHAC1	11.9242	-1.24094	0.297319	-4.17376	2.99611e-05	0.00495685	12.8475	-1.01008	0.324452	-3.1132	0.0018507	0.110353	15.8987	-0.584904	0.291275	-2.00808	0.0446348	0.108434
ENSG00000006747	SCIN	152.045	0.857983	0.205988	4.16522	3.11053e-05	0.005101	148.698	0.41314	0.177301	2.33016	0.0197979	0.337545	149.034	0.514808	0.218187	2.35948	0.0183006	0.0524094
ENSG00000050438	SLC4A8	84.7635	-0.757313	0.181963	-4.1619	3.15611e-05	0.00513073	79.3751	-0.469691	0.181153	-2.59278	0.00952025	0.245529	79.1896	-0.765071	0.153571	-4.98188	6.29687e-07	1.02062e-05
ENSG00000115523	GNLY	774.91	0.93271	0.22435	4.15739	3.21902e-05	0.00518789	881.708	0.452711	0.222478	2.03486	0.041865	0.457049	679.33	0.534791	0.274799	1.94612	0.0516406	0.122179
ENSG00000163286	ALPPL2	105.782	-1.26553	0.30501	-4.14915	3.33708e-05	0.0053322	111.897	-0.00227989	0.288935	-0.00789066	0.993704	0.999985	133.414	-0.210823	0.227058	-0.928497	0.35315	0.566739
ENSG00000139514	SLC7A1	419.163	-0.41758	0.100992	-4.13479	3.55272e-05	0.00562082	420.911	-0.150058	0.108439	-1.38379	0.166422	0.745258	506.534	-0.167987	0.137725	-1.21972	0.222569	0.39666
ENSG00000157005	SST	29.9787	-2.29181	0.554491	-4.13318	3.57784e-05	0.00562082	36.4589	-0.718098	0.555923	-1.29172	0.196453	0.781714	70.1405	-0.855554	0.371891	-2.30055	0.0214171	0.0595475
ENSG00000178573	MAF	645.067	0.467334	0.113166	4.12961	3.63373e-05	0.00566105	634.612	0.348884	0.0938438	3.71772	0.000201033	0.030011	627.682	0.255318	0.106802	2.39057	0.0168223	0.0489795
ENSG00000149527	PLCH2	144.306	0.706315	0.17171	4.11342	3.89845e-05	0.00602327	175.857	1.03935	0.177481	5.85612	4.73815e-09	1.77425e-05	130.06	0.195754	0.177554	1.10251	0.270241	0.460821
ENSG00000143324	XPR1	516.731	-0.358494	0.0873301	-4.10504	4.04237e-05	0.00615548	533.258	-0.250789	0.0713363	-3.51558	0.000438793	0.0488675	575.697	-0.228178	0.0746093	-3.0583	0.00222594	0.00916893
ENSG00000178401	DNAJC22	20.6474	-1.21621	0.296303	-4.10462	4.04987e-05	0.00615548	25.0668	-0.607923	0.311585	-1.95107	0.0510488	0.497568	32.472	-0.849667	0.233845	-3.63346	0.000279644	0.00164977
ENSG00000169174	PCSK9	17.6546	-1.51277	0.368895	-4.10082	4.11696e-05	0.00620698	19.1321	0.0544636	0.359095	0.151669	0.879448	0.999985	25.2344	-0.936188	0.31503	-2.97174	0.00296113	0.0116351
ENSG00000137501	SYTL2	579.449	0.620484	0.151547	4.09434	4.23381e-05	0.0062627	602.942	0.700102	0.145083	4.82552	1.39641e-06	0.00123782	458.321	0.317322	0.133126	2.38362	0.0171431	0.0497583
ENSG00000147206	NXF3	37.169	-1.28373	0.313624	-4.09321	4.25442e-05	0.0062627	42.0145	-0.739035	0.317166	-2.33012	0.0198	0.337545	48.9074	-0.808487	0.290504	-2.78305	0.00538507	0.019058
ENSG00000182934	SRPRA	1331.72	-0.23831	0.0582012	-4.09459	4.22916e-05	0.0062627	1363.05	-0.030243	0.0642156	-0.47096	0.637669	0.999985	1445.26	-0.16721	0.0593408	-2.81778	0.00483566	0.0173976
ENSG00000135318	NT5E	931.683	-0.920877	0.225549	-4.08283	4.4491e-05	0.00649812	1106.02	-0.619077	0.223724	-2.76714	0.00565502	0.197752	1113.99	-1.08803	0.199949	-5.44155	5.28179e-08	1.2716e-06
ENSG00000186891	TNFRSF18	75.1351	-0.533617	0.130927	-4.07568	4.58809e-05	0.00664917	94.8572	-0.185797	0.17132	-1.0845	0.278144	0.862314	106.981	-0.083152	0.162139	-0.512842	0.608062	0.845332
ENSG00000167601	AXL	350.401	0.698014	0.171643	4.06666	4.76911e-05	0.0067916	351.335	0.106553	0.174054	0.612184	0.540416	0.999985	413.128	0.522654	0.197087	2.6519	0.00800413	0.0264191
ENSG00000183850	ZNF730	9.84127	-1.33717	0.328756	-4.06738	4.75442e-05	0.0067916	9.97928	-1.15841	0.413502	-2.80145	0.00508733	0.18787	12.4343	-0.859232	0.306233	-2.80581	0.00501907	0.0179567
ENSG00000265190	ANXA8	121.058	1.3718	0.337435	4.06538	4.79535e-05	0.0067916	185.65	1.15594	0.337326	3.42677	0.000610804	0.0586466	131.861	0.524781	0.350163	1.49868	0.133957	0.26516
ENSG00000012223	LTF	6678.93	-1.08085	0.266289	-4.05895	4.92929e-05	0.00691509	8512.19	-0.523351	0.271107	-1.93043	0.0535539	0.506665	8490.75	-1.64406	0.266481	-6.16951	6.85023e-10	3.26295e-08
ENSG00000127022	CANX	9876.82	-0.246695	0.0607972	-4.05767	4.95653e-05	0.00691509	10070.5	-0.0764598	0.0713077	-1.07225	0.283607	0.868781	10390.9	-0.324902	0.0629972	-5.1574	2.50404e-07	4.68961e-06
ENSG00000186638	KIF24	51.2543	-0.567431	0.140197	-4.04738	5.17943e-05	0.00717255	53.0485	-0.273961	0.173862	-1.57574	0.115086	0.654827	63.5835	-0.00609099	0.148665	-0.0409712	0.967319	0.999998
ENSG00000086696	HSD17B2	37.087	-1.26265	0.312474	-4.04082	5.32636e-05	0.00732179	41.1404	-0.0934642	0.284958	-0.327993	0.742917	0.999985	40.6419	0.193161	0.308641	0.625843	0.531418	0.767471
ENSG00000134757	DSG3	877.131	1.21643	0.301576	4.03359	5.49309e-05	0.00741486	1024.55	1.25042	0.276883	4.51605	6.30028e-06	0.002949	880.699	0.203335	0.31614	0.643183	0.520106	0.756105
ENSG00000155011	DKK2	21.8073	-1.52856	0.379197	-4.03105	5.55272e-05	0.00741486	33.9054	-1.44838	0.442149	-3.27577	0.00105374	0.0810268	38.3881	-2.74662	0.413468	-6.64288	3.07609e-11	2.13719e-09
ENSG00000158578	ALAS2	804.712	1.63373	0.405181	4.03209	5.52824e-05	0.00741486	940.1	-0.153064	0.408321	-0.374863	0.707763	0.999985	730.171	-1.32734	0.420502	-3.15657	0.00159635	0.00700846
ENSG00000167004	PDIA3	10177.3	-0.335469	0.0831714	-4.03347	5.49595e-05	0.00741486	10512.4	-0.0549882	0.0976396	-0.563175	0.573315	0.999985	11529.5	-0.348511	0.080822	-4.31208	1.61725e-05	0.000154419
ENSG00000150045	KLRF1	23.9212	1.44633	0.359327	4.02511	5.69495e-05	0.00755086	26.3248	0.222576	0.326219	0.682291	0.495055	0.999985	18.3151	-0.384907	0.389947	-0.987075	0.323606	0.53087
ENSG00000172031	EPHX4	11.75	-1.47365	0.367471	-4.01025	6.06542e-05	0.00798542	17.7051	-1.53517	0.477421	-3.21554	0.00130199	0.091745	20.5222	-1.20225	0.306306	-3.925	8.673e-05	0.000629636
ENSG00000175899	A2M	3828.24	0.78471	0.195831	4.00709	6.14722e-05	0.00803652	4058.96	0.16975	0.205024	0.827952	0.407698	0.964779	3118.65	-0.25244	0.185938	-1.35766	0.174573	0.327304
ENSG00000100351	GRAP2	195.628	0.779777	0.195148	3.99583	6.44677e-05	0.00825496	195.668	0.432409	0.175424	2.46494	0.0137036	0.29317	173.118	0.022145	0.218281	0.101452	0.919192	0.999998
ENSG00000101096	NFATC2	440.266	0.582551	0.145759	3.99668	6.42368e-05	0.00825496	407.384	0.236695	0.144998	1.63241	0.102594	0.637386	396.56	0.110297	0.152121	0.725057	0.468417	0.698527
ENSG00000178919	FOXE1	129.821	1.38264	0.345844	3.99788	6.39127e-05	0.00825496	167.955	1.43581	0.380821	3.7703	0.000163052	0.0258714	84.9405	0.891651	0.397501	2.24314	0.0248878	0.0672899
ENSG00000163106	HPGDS	38.6771	1.19696	0.300236	3.98672	6.6992e-05	0.00851984	42.6544	0.86438	0.293008	2.95002	0.00317755	0.149106	29.9742	0.143689	0.267023	0.538114	0.590499	0.828073
ENSG00000112981	NME5	86.779	-1.27681	0.320906	-3.97876	6.92742e-05	0.00875055	95.5477	-0.707942	0.254451	-2.78224	0.00539854	0.193264	104.668	-1.14897	0.210505	-5.45818	4.81045e-08	1.17875e-06
ENSG00000117154	IGSF21	8.97553	1.15886	0.291584	3.97438	7.05635e-05	0.00879457	6.55437	-0.399704	0.363355	-1.10004	0.271315	0.856161	7.87466	-0.10928	0.331516	-0.329638	0.741674	0.968527
ENSG00000132386	SERPINF1	311.459	0.701423	0.176448	3.97523	7.0311e-05	0.00879457	304.908	0.376566	0.169272	2.22462	0.026107	0.37456	261.514	-0.330897	0.155027	-2.13444	0.0328064	0.0841892
ENSG00000171711	DEFB4A	226.221	-1.2147	0.30601	-3.96949	7.2027e-05	0.00891751	296.118	-0.0161604	0.279906	-0.0577349	0.95396	0.999985	449.143	0.894895	0.292461	3.05987	0.00221431	0.00913277
ENSG00000129244	ATP1B2	13.247	1.77599	0.448004	3.96423	7.36327e-05	0.00905633	33.5825	0.310261	0.41891	0.740639	0.458913	0.992046	16.4309	1.02668	0.462752	2.21865	0.0265108	0.0708675
ENSG00000120053	GOT1	373.39	-0.623595	0.15738	-3.96235	7.42157e-05	0.00906838	404.235	-0.28282	0.151879	-1.86215	0.0625824	0.535331	412.032	-0.832267	0.168637	-4.93526	8.00449e-07	1.24033e-05
ENSG00000102265	TIMP1	1840.37	-0.672208	0.169817	-3.95843	7.5445e-05	0.00909964	1763.53	-0.438146	0.188453	-2.32497	0.0200737	0.339205	2980.14	0.641566	0.195721	3.27796	0.00104561	0.00492028
ENSG00000163479	SSR2	1216.5	-0.23426	0.0591746	-3.95879	7.53294e-05	0.00909964	1254.51	-0.150751	0.0692927	-2.17558	0.029587	0.390661	1293.07	-0.318637	0.0645042	-4.93979	7.82075e-07	1.2159e-05
ENSG00000198792	TMEM184B	517.899	-0.322836	0.0816178	-3.95546	7.63888e-05	0.00915441	523.48	0.0304247	0.0810445	0.375408	0.707357	0.999985	605.646	0.0572655	0.09874	0.579962	0.56194	0.799907
ENSG00000102100	SLC35A2	188.411	-0.428714	0.108554	-3.9493	7.83797e-05	0.00933318	197.833	-0.0368236	0.106671	-0.345206	0.729939	0.999985	221.169	0.193321	0.0989298	1.95412	0.0506867	0.120456
ENSG00000125999	BPIFB1	24931.3	-1.09053	0.276429	-3.94506	7.97807e-05	0.00940112	34259.2	-0.143162	0.287463	-0.498019	0.618471	0.999985	28880.1	-0.327363	0.275683	-1.18746	0.235046	0.414388
ENSG00000198889	DCAF12L1	7.39901	-1.3258	0.33611	-3.94453	7.9956e-05	0.00940112	8.56805	-0.37595	0.367354	-1.0234	0.306119	0.887491	10.967	-0.478132	0.285104	-1.67704	0.0935339	0.19871
ENSG00000159455	LCE2B	18.3335	-11.4247	2.90549	-3.9321	8.42072e-05	0.00983909	1.46832	-0.419807	2.91099	-0.144214	0.885331	0.999985	3.57969	-0.342858	2.90771	-0.117913	0.906136	0.999998
ENSG00000019549	SNAI2	36.9058	1.38586	0.352821	3.92795	8.56739e-05	0.00994828	34.9948	1.00232	0.393239	2.54889	0.0108066	0.259544	30.4427	-0.815518	0.396796	-2.05526	0.0398541	0.0987074
ENSG00000106541	AGR2	9832.23	-0.867517	0.221607	-3.91466	9.05322e-05	0.0103201	11182.9	-0.229744	0.216664	-1.06037	0.288975	0.873129	12543.2	-0.838631	0.216195	-3.87905	0.000104864	0.000731973
ENSG00000124610	HIST1H1A	53.5865	-1.03724	0.264931	-3.91514	9.03528e-05	0.0103201	67.7449	-0.59947	0.259394	-2.31104	0.0208306	0.344232	69.0805	-1.48187	0.218989	-6.76687	1.31596e-11	1.00704e-09
ENSG00000131016	AKAP12	185.434	-0.813387	0.207656	-3.91699	8.96598e-05	0.0103201	206.881	-0.524412	0.223656	-2.34472	0.0190411	0.330107	229.32	-0.655079	0.211573	-3.09624	0.00195995	0.00826284
ENSG00000113719	ERGIC1	2606.98	-0.315926	0.0809655	-3.90199	9.54068e-05	0.0107632	2702.04	-0.202608	0.0894784	-2.26433	0.0235541	0.358126	2876.63	-0.202076	0.0814263	-2.4817	0.0130758	0.0397188
ENSG00000115825	PRKD3	430.874	0.259547	0.0665238	3.90157	9.55706e-05	0.0107632	451.023	0.118732	0.074731	1.58879	0.112107	0.64862	451.212	-0.138661	0.081531	-1.70072	0.0889953	0.19098
ENSG00000040531	CTNS	422.912	-0.339525	0.0870755	-3.89921	9.65083e-05	0.0108037	450.674	0.0348692	0.106544	0.327276	0.743459	0.999985	522.594	0.161307	0.0975777	1.65311	0.0983083	0.207016
ENSG00000103479	RBL2	1423.39	0.235358	0.0604238	3.89512	9.81519e-05	0.0109223	1363.77	0.0783027	0.0577856	1.35505	0.1754	0.758265	1259.91	-0.117055	0.0662232	-1.76759	0.0771295	0.169891
ENSG00000062096	ARSF	82.6218	1.38116	0.35541	3.88609	0.000101874	0.0111141	55.0141	2.04521	0.339288	6.02795	1.66051e-09	7.77244e-06	34.9092	0.637722	0.385948	1.65235	0.0984627	0.207295
ENSG00000086598	TMED2	736.532	-0.24701	0.0635371	-3.88765	0.000101219	0.0111141	769.652	-0.0359059	0.0894511	-0.401403	0.688124	0.999985	800.263	-0.352804	0.0788982	-4.47163	7.76252e-06	8.26821e-05
ENSG00000130226	DPP6	32.8703	-1.25252	0.322147	-3.88805	0.000101053	0.0111141	42.1995	-0.460501	0.324634	-1.41853	0.156037	0.729609	39.4693	-1.13784	0.297062	-3.83033	0.000127974	0.000857076
ENSG00000160191	PDE9A	190.078	0.636934	0.163939	3.88518	0.000102253	0.0111141	199.113	0.29122	0.176861	1.6466	0.09964	0.632629	183.001	0.222533	0.188719	1.17917	0.238329	0.418595
ENSG00000157470	FAM81A	85.5405	-1.13143	0.291669	-3.87915	0.000104823	0.0113275	86.2557	-0.893731	0.268238	-3.33186	0.000862691	0.0717874	91.7268	-2.04142	0.266357	-7.66421	1.79938e-14	2.94719e-12
ENSG00000082175	PGR	248.601	-1.40908	0.363757	-3.87369	0.000107198	0.0114519	250.271	-1.10972	0.343041	-3.23493	0.00121671	0.0886402	341.847	-2.73116	0.3034	-9.00185	2.21949e-19	1.18406e-16
ENSG00000240403	KIR3DL2	42.0487	1.52991	0.394861	3.87455	0.000106823	0.0114519	43.4811	0.516131	0.368881	1.39918	0.161759	0.736427	41.5314	0.734782	0.447691	1.64127	0.100741	0.211037
ENSG00000065485	PDIA5	213.085	-0.644247	0.166655	-3.86575	0.000110747	0.0115321	231.589	-0.184522	0.175869	-1.0492	0.294086	0.877756	252.805	-0.742959	0.169469	-4.38404	1.16497e-05	0.000116509
ENSG00000124191	TOX2	25.6119	0.760075	0.19665	3.86512	0.000111034	0.0115321	23.4305	0.384835	0.217695	1.76777	0.0770989	0.581597	24.2729	-0.192441	0.224341	-0.857804	0.391001	0.611557
ENSG00000154277	UCHL1	25.8383	-1.48685	0.384523	-3.86675	0.000110295	0.0115321	22.0573	-0.569543	0.371652	-1.53246	0.125408	0.674717	32.5057	0.604397	0.378658	1.59616	0.110454	0.227211
ENSG00000168453	HR	63.8356	0.932069	0.241143	3.86521	0.000110993	0.0115321	79.4173	1.15102	0.248828	4.62577	3.73205e-06	0.00225404	72.1635	0.537095	0.290671	1.84777	0.064635	0.146803
ENSG00000171766	GATM	276.142	0.519693	0.134329	3.86881	0.00010937	0.0115321	288.183	0.343992	0.138257	2.48807	0.0128439	0.281919	221.811	-0.148097	0.148705	-0.99591	0.319294	0.525413
ENSG00000169891	REPS2	754.701	-0.502735	0.130138	-3.86308	0.000111966	0.0115646	684.523	-0.522473	0.131008	-3.98809	6.66071e-05	0.014501	709.129	-0.602959	0.137295	-4.39171	1.1246e-05	0.000113629
ENSG00000035720	STAP1	26.7807	0.913106	0.237002	3.85274	0.000116801	0.0119978	34.5402	0.756118	0.245087	3.0851	0.00203486	0.117036	68.5103	1.11819	0.309358	3.61454	0.000300878	0.00175288
ENSG00000239521	GATS	233.66	0.415012	0.107896	3.84642	0.000119858	0.0122445	242.416	0.0536399	0.128955	0.415957	0.677442	0.999985	252.027	-0.0245568	0.106339	-0.23093	0.817369	0.999998
ENSG00000175928	LRRN1	162.238	-0.91746	0.23863	-3.84469	0.000120704	0.0122639	185.932	-0.498361	0.201732	-2.47041	0.013496	0.291448	209.806	-0.783093	0.182508	-4.29073	1.78087e-05	0.00016735
ENSG00000101294	HM13	2679.45	-0.321322	0.0837021	-3.83888	0.000123596	0.0124227	2607.75	-0.0874523	0.0938359	-0.931971	0.351352	0.923018	3118.03	0.150924	0.0868499	1.73776	0.0822529	0.179063
ENSG00000106278	PTPRZ1	15.8738	1.62023	0.421955	3.83981	0.000123129	0.0124227	22.9676	1.92999	0.391173	4.93387	8.06182e-07	0.000876747	23.9768	-0.718814	0.380188	-1.89068	0.0586675	0.135574
ENSG00000134121	CHL1	111.963	1.09862	0.286695	3.83202	0.000127097	0.0126004	119.358	1.38766	0.336304	4.12622	3.6877e-05	0.00952357	77.9203	-0.0781249	0.386707	-0.202026	0.839896	0.999998
ENSG00000138759	FRAS1	112.962	-0.994703	0.259504	-3.8331	0.00012654	0.0126004	121.62	-0.652267	0.279768	-2.33145	0.0197294	0.337039	139.935	-1.61182	0.231137	-6.97343	3.09307e-12	2.83107e-10
ENSG00000184574	LPAR5	13.9881	0.681757	0.177937	3.83146	0.000127386	0.0126004	15.3902	0.466301	0.204513	2.28006	0.0226042	0.355119	12.1708	0.325433	0.242238	1.34344	0.179129	0.334045
ENSG00000143502	SUSD4	23.6605	1.05997	0.276819	3.8291	0.000128614	0.012655	28.8127	0.940999	0.267095	3.52309	0.000426548	0.047986	22.2404	-0.362227	0.275752	-1.3136	0.188981	0.349027
ENSG00000147027	TMEM47	58.8251	-0.8988	0.23523	-3.82094	0.000132943	0.0130124	67.7802	-0.52414	0.240136	-2.18268	0.0290595	0.388352	79.0848	-0.810825	0.242011	-3.35037	0.000807047	0.00396871
ENSG00000153132	CLGN	53.6872	-0.927177	0.243096	-3.81404	0.000136714	0.0133069	64.3992	-0.288706	0.336351	-0.858347	0.390701	0.952858	65.1381	-0.893291	0.265728	-3.36167	0.000774728	0.00383401
ENSG00000161381	PLXDC1	65.3491	0.870135	0.228288	3.81157	0.000138087	0.0133069	67.2075	1.00319	0.229077	4.37928	1.19073e-05	0.00490254	46.1162	0.548698	0.252848	2.17007	0.0300015	0.0785678
ENSG00000171659	GPR34	22.2723	0.698754	0.183319	3.81168	0.000138027	0.0133069	23.4545	0.234108	0.207642	1.12746	0.259548	0.844477	17.7161	0.0440186	0.212358	0.207285	0.835787	0.999998
ENSG00000128298	BAIAP2L2	60.4005	-0.887667	0.233319	-3.80452	0.00014208	0.0135876	67.3401	-0.0324028	0.233175	-0.138963	0.889479	0.999985	89.0329	0.0325987	0.244358	0.133405	0.893873	0.999998
ENSG00000176531	PHLDB3	80.6863	0.470282	0.123633	3.80387	0.000142453	0.0135876	109.22	0.535121	0.175027	3.05737	0.00223292	0.121452	89.4908	0.440054	0.144093	3.05395	0.0022585	0.00928052
ENSG00000105810	CDK6	98.5509	0.350074	0.09207	3.80226	0.00014338	0.0136065	99.7856	0.150919	0.115981	1.30124	0.193176	0.779884	97.9655	0.0761249	0.0901773	0.844169	0.398575	0.621118
ENSG00000176771	NCKAP5	28.1127	0.748566	0.196978	3.80025	0.00014455	0.0136483	29.6643	0.71032	0.27247	2.60697	0.00913476	0.242865	27.0982	0.263197	0.245612	1.0716	0.2839	0.478817
ENSG00000058262	SEC61A1	1963.15	-0.30425	0.0802504	-3.79126	0.000149887	0.0140107	2077.27	-0.044606	0.0898936	-0.496209	0.619747	0.999985	2252.32	-0.200259	0.0747326	-2.67968	0.00736935	0.0246477
ENSG00000164574	GALNT10	276.636	-0.467989	0.123403	-3.79238	0.000149211	0.0140107	264.725	-0.396875	0.12816	-3.09671	0.00195681	0.114375	281.192	-0.584452	0.114526	-5.10322	3.33917e-07	5.92108e-06
ENSG00000167664	TMIGD2	7.52678	1.08272	0.285921	3.78677	0.000152621	0.0141953	6.68571	0.31875	0.353223	0.902405	0.366842	0.935236	6.8922	-0.122743	0.295408	-0.415504	0.677773	0.911902
ENSG00000179477	ALOX12B	17.9972	-1.52874	0.403939	-3.78458	0.000153968	0.0142496	10.6786	0.428211	0.47633	0.898978	0.368664	0.937418	29.1972	-0.654346	0.450446	-1.45266	0.146317	0.284232
ENSG00000111186	WNT5B	34.6397	0.915169	0.242072	3.78056	0.000156476	0.0143593	34.0365	1.47926	0.308719	4.79162	1.65441e-06	0.00134676	24.0496	0.330306	0.264427	1.24914	0.211614	0.381727
ENSG00000116711	PLA2G4A	426.749	-0.427922	0.1132	-3.78022	0.000156689	0.0143593	440.343	-0.163105	0.11096	-1.46995	0.141576	0.702928	522.215	-0.186217	0.119694	-1.55578	0.11976	0.242428
ENSG00000085563	ABCB1	324.336	0.588045	0.155932	3.77116	0.000162493	0.0146022	315.106	0.409102	0.173443	2.35871	0.0183386	0.323467	330.892	0.0816416	0.205603	0.397083	0.691306	0.924514
ENSG00000100031	GGT1	906.961	-0.463385	0.122914	-3.77001	0.000163244	0.0146022	935.294	-0.0232544	0.120291	-0.193318	0.84671	0.999985	1004.37	-0.175399	0.121365	-1.44522	0.148397	0.287315
ENSG00000167925	GHDC	32.4863	-0.468332	0.124218	-3.77026	0.00016308	0.0146022	35.2254	-0.0682956	0.140429	-0.486334	0.62673	0.999985	35.771	-0.674065	0.138463	-4.86821	1.12612e-06	1.65311e-05
ENSG00000178175	ZNF366	24.3647	0.841153	0.222916	3.77341	0.000161031	0.0146022	23.2115	-0.362632	0.22716	-1.59637	0.110406	0.64862	29.3221	0.36327	0.254401	1.42794	0.153308	0.295019
ENSG00000181104	F2R	173.433	0.807845	0.214057	3.77397	0.000160672	0.0146022	161.892	0.548399	0.227895	2.40637	0.0161121	0.31164	163.828	-0.0197008	0.279834	-0.0704018	0.943874	0.999998
ENSG00000069667	RORA	258.276	0.420728	0.111635	3.76878	0.000164046	0.014604	244.406	0.300211	0.0986768	3.04236	0.00234728	0.124853	263.431	0.363738	0.123899	2.93577	0.00332725	0.0127727
ENSG00000205810	KLRC3	21.6624	1.18894	0.315651	3.76662	0.00016547	0.0146609	20.6336	-0.00923036	0.413197	-0.0223389	0.982178	0.999985	19.9756	0.538473	0.404453	1.33136	0.18307	0.339992
ENSG00000154162	CDH12	151.436	-1.07215	0.285107	-3.76051	0.00016957	0.0148831	179.262	-0.61393	0.290928	-2.11025	0.034837	0.419995	191.29	-1.06196	0.276622	-3.83904	0.000123514	0.000833185
ENSG00000159387	IRX6	26.5225	-1.00115	0.266198	-3.76093	0.000169283	0.0148831	22.2744	-0.27473	0.316179	-0.868906	0.384899	0.948501	38.7547	-0.561835	0.292659	-1.91976	0.054888	0.128269
ENSG00000085662	AKR1B1	700.326	0.478739	0.127595	3.75202	0.000175416	0.015253	699.029	0.120517	0.12831	0.93926	0.347597	0.919475	598.146	-0.0798645	0.133438	-0.598514	0.549497	0.786886
ENSG00000138411	HECW2	80.3893	0.752653	0.200598	3.75204	0.000175403	0.015253	81.8438	1.00563	0.275741	3.64701	0.000265311	0.0352299	65.383	0.495071	0.194019	2.55166	0.0107213	0.0336789
ENSG00000164111	ANXA5	6515.59	-0.350441	0.0939122	-3.73158	0.000190282	0.0164691	6206.42	-0.29039	0.0950597	-3.05482	0.00225198	0.121509	7693.45	0.0332064	0.126929	0.261614	0.793619	0.999998
ENSG00000134138	MEIS2	113.281	0.931051	0.249749	3.72794	0.000193048	0.0166314	129.989	1.17136	0.295165	3.96849	7.23295e-05	0.0147917	93.3886	0.365874	0.283637	1.28994	0.197071	0.360792
ENSG00000049323	LTBP1	327.989	-0.828443	0.22238	-3.72535	0.000195047	0.0167102	400.543	-0.256847	0.207133	-1.24001	0.214972	0.802554	454.799	-1.18868	0.22612	-5.25688	1.46522e-07	2.94811e-06
ENSG00000215187	FAM166B	38.803	-1.0661	0.286245	-3.72444	0.00019575	0.0167102	36.4069	-0.254252	0.322357	-0.788727	0.430271	0.977667	31.5236	-0.73233	0.247244	-2.96197	0.00305676	0.0119405
ENSG00000075213	SEMA3A	148.177	-0.758385	0.203918	-3.71907	0.00019996	0.0168016	184.009	-0.0556001	0.190769	-0.291452	0.770705	0.999985	325.21	-0.121301	0.242457	-0.5003	0.616864	0.85395
ENSG00000084234	APLP2	9198.65	-0.300631	0.0808227	-3.71964	0.000199505	0.0168016	9299.5	-0.0792863	0.0888652	-0.892209	0.372281	0.94076	9665.46	-0.0209936	0.0803017	-0.261435	0.793757	0.999998
ENSG00000164078	MST1R	99.1896	-0.753264	0.202414	-3.7214	0.000198123	0.0168016	115.763	-0.273703	0.208499	-1.31273	0.189273	0.774593	142.025	-0.209771	0.190037	-1.10384	0.269661	0.459996
ENSG00000181458	TMEM45A	145.97	0.801993	0.215742	3.71736	0.000201314	0.0168016	159.891	0.637738	0.168794	3.77821	0.000157957	0.0252772	190.341	-0.127598	0.20792	-0.613689	0.539421	0.776028
ENSG00000206172	HBA1	127861	1.65039	0.443882	3.71808	0.000200745	0.0168016	136644	0.151993	0.379976	0.400006	0.689152	0.999985	112002	-1.4965	0.385003	-3.88699	0.000101494	0.000713931
ENSG00000153446	C16orf89	13.6152	-1.4208	0.382377	-3.71571	0.000202631	0.0168363	23.4135	-1.01107	0.358583	-2.81963	0.0048079	0.18223	21.6056	-1.80927	0.321501	-5.62759	1.82746e-08	5.32328e-07
ENSG00000124233	SEMG1	11.0544	-1.85589	0.500226	-3.71009	0.000207184	0.0171385	5.81181	-0.855724	0.682173	-1.25441	0.209693	0.797175	7.21581	0.235247	0.495706	0.474569	0.635094	0.871034
ENSG00000262406	MMP12	1094.1	0.962852	0.259602	3.70896	0.000208111	0.0171393	1224.91	0.4486	0.274076	1.63677	0.101678	0.635846	614.582	0.248313	0.26679	0.930745	0.351986	0.565309
ENSG00000158092	NCK1	280.368	0.294163	0.0797203	3.68993	0.000224314	0.0183928	296.886	0.157226	0.103491	1.51923	0.128705	0.681489	279.989	0.149875	0.0891889	1.68042	0.0928751	0.197648
ENSG00000106034	CPED1	162.606	0.696956	0.189343	3.68091	0.000232404	0.0187313	154.692	-0.0149874	0.193063	-0.0776297	0.938123	0.999985	141.024	-0.264376	0.187492	-1.41006	0.158522	0.30296
ENSG00000133195	SLC39A11	253.871	-0.351171	0.0953262	-3.68389	0.000229703	0.0187313	280.146	0.0294965	0.107949	0.273246	0.784664	0.999985	278.638	-0.401422	0.113037	-3.55124	0.000383423	0.00213901
ENSG00000136731	UGGT1	1849.05	-0.274278	0.0745146	-3.68086	0.00023245	0.0187313	1847.47	-0.0796255	0.0740015	-1.076	0.281928	0.866482	1920.99	-0.35464	0.0704595	-5.03324	4.82254e-07	8.09115e-06
ENSG00000198948	MFAP3L	52.2395	-0.99723	0.270786	-3.68273	0.000230753	0.0187313	54.2292	-0.544086	0.277189	-1.96287	0.0496611	0.492371	61.3204	-1.26062	0.229173	-5.50071	3.7827e-08	9.67543e-07
ENSG00000166819	PLIN1	4.92407	1.21374	0.330103	3.67684	0.000236145	0.0189474	6.47321	0.191636	0.554964	0.345312	0.72986	0.999985	5.38179	-0.191287	0.473693	-0.40382	0.686345	0.91979
ENSG00000076716	GPC4	192.815	-0.818202	0.22285	-3.67153	0.000241101	0.0191804	197.759	-0.522613	0.220663	-2.36838	0.0178664	0.320866	225.62	-1.29084	0.21903	-5.89344	3.78244e-09	1.41534e-07
ENSG00000164736	SOX17	296.186	-1.02024	0.277833	-3.67212	0.000240551	0.0191804	306.81	-0.473475	0.266836	-1.77441	0.0759958	0.577932	340.953	-1.12982	0.229698	-4.91872	8.71142e-07	1.33e-05
ENSG00000073464	CLCN4	42.3385	-0.627945	0.17128	-3.66618	0.000246199	0.019503	35.8383	-0.300344	0.228428	-1.31483	0.188567	0.773554	43.03	-0.592843	0.166397	-3.56282	0.000366894	0.00206531
ENSG00000176532	PRR15	24.5831	-0.93245	0.254517	-3.66361	0.000248684	0.0196167	23.472	-0.383762	0.225748	-1.69996	0.089139	0.610219	27.3491	-1.40281	0.24385	-5.75275	8.78033e-09	2.87121e-07
ENSG00000174226	SNX31	16.5026	1.53946	0.421054	3.65621	0.000255971	0.0200225	19.9611	0.957578	0.528261	1.8127	0.0698784	0.555757	16.9388	0.320816	0.46425	0.691043	0.489538	0.721618
ENSG00000205683	DPF3	11.1254	0.93455	0.255533	3.65726	0.000254922	0.0200225	10.9558	-0.425732	0.329533	-1.29192	0.196384	0.781714	9.85007	-0.193547	0.299283	-0.646702	0.517825	0.753494
ENSG00000124496	TRERF1	251.995	0.392226	0.107403	3.65191	0.000260297	0.0202761	235.664	0.239619	0.13682	1.75134	0.0798876	0.589276	233.325	0.281756	0.108407	2.59906	0.00934806	0.0301106
ENSG00000133216	EPHB2	178.152	-0.488563	0.133893	-3.6489	0.000263368	0.0204301	169.911	-0.368589	0.154848	-2.38032	0.0172976	0.320245	265.163	0.235454	0.167881	1.40251	0.160764	0.306117
ENSG00000243232	PCDHAC2	7.61724	-1.20147	0.329759	-3.64348	0.000268973	0.0207787	7.79954	-0.90533	0.402526	-2.24912	0.0245049	0.364696	12.6381	-1.0418	0.347141	-3.0011	0.00269007	0.0107517
ENSG00000086205	FOLH1	58.583	-1.00555	0.276071	-3.64235	0.000270164	0.0207849	64.6932	-0.509442	0.296824	-1.71631	0.0861054	0.602223	70.8279	-0.666009	0.233204	-2.8559	0.00429146	0.0157861
ENSG00000136111	TBC1D4	424.646	0.421482	0.115904	3.63647	0.000276404	0.0211777	433.825	0.189238	0.114453	1.65341	0.0982471	0.632629	450.487	0.0951237	0.125113	0.7603	0.447075	0.675757
ENSG00000102699	PARP4	2310.85	-0.142482	0.0392229	-3.63263	0.000280549	0.0214076	2387.16	-0.0293639	0.0471895	-0.622255	0.533774	0.999985	2796.79	0.183402	0.0599389	3.05982	0.00221472	0.00913277
ENSG00000184408	KCND2	25.5995	-1.46106	0.402589	-3.62917	0.000284333	0.0216081	31.8104	-0.996708	0.431544	-2.30963	0.0209085	0.344603	37.9029	0.37092	0.376963	0.983969	0.325131	0.53239
ENSG00000146038	DCDC2	63.3478	-1.09523	0.302204	-3.62414	0.000289927	0.021944	63.5194	-0.532919	0.315183	-1.69083	0.0908702	0.614817	76.9261	-1.23259	0.221327	-5.56909	2.56072e-08	6.95979e-07
ENSG00000078808	SDF4	483.532	-0.204971	0.0565982	-3.62151	0.000292891	0.022079	515.663	-0.0100934	0.0663214	-0.152189	0.879038	0.999985	556.3	-0.10573	0.0610706	-1.73127	0.0834036	0.181125
ENSG00000105518	TMEM205	119.28	-0.476376	0.131701	-3.61711	0.000297913	0.0223674	131.95	-0.361383	0.155539	-2.32342	0.0201566	0.339993	139.705	-0.552802	0.142475	-3.87999	0.000104459	0.000730235
ENSG00000188536	HBA2	193216	1.69391	0.46892	3.61236	0.000303425	0.0226901	217936	0.120646	0.52298	0.230689	0.817556	0.999985	173720	-1.51957	0.546334	-2.78138	0.00541277	0.0191379
ENSG00000116791	CRYZ	237.842	-0.562609	0.155911	-3.60853	0.000307935	0.0229169	249.355	-0.346554	0.141331	-2.45208	0.0142035	0.29717	294.496	-0.67232	0.160752	-4.18234	2.88521e-05	0.000250571
ENSG00000147041	SYTL5	53.1658	0.809641	0.22442	3.60771	0.00030891	0.0229169	58.6208	0.514762	0.276083	1.86452	0.0622488	0.534779	72.3409	0.535719	0.249958	2.14324	0.0320942	0.0827254
ENSG00000171812	COL8A2	37.2702	0.919792	0.255383	3.60162	0.000316243	0.0232762	35.9227	-0.0328574	0.278656	-0.117914	0.906136	0.999985	29.381	-0.213766	0.232477	-0.919514	0.357827	0.57267
ENSG00000184489	PTP4A3	104.993	0.636882	0.176787	3.60253	0.000315137	0.0232762	100.783	-0.18425	0.177692	-1.03691	0.299779	0.882233	86.7207	0.165588	0.147415	1.12328	0.261318	0.449293
ENSG00000100450	GZMH	142.824	0.833291	0.231554	3.59869	0.000319826	0.0234476	131.559	0.269295	0.220357	1.22208	0.221676	0.807342	123.605	-0.306064	0.284532	-1.07568	0.282073	0.476251
ENSG00000149294	NCAM1	60.3485	0.893427	0.248356	3.59736	0.000321458	0.0234753	60.7155	0.309693	0.266516	1.16201	0.245233	0.829116	58.3735	-0.0254306	0.228178	-0.111451	0.911259	0.999998
ENSG00000169877	AHSP	70.4381	2.19719	0.611034	3.59586	0.000323323	0.0235195	80.1512	0.101085	0.63842	0.158337	0.874191	0.999985	65.1823	-1.89428	0.644943	-2.93712	0.00331273	0.0127248
ENSG00000069702	TGFBR3	1392.58	-0.777713	0.216371	-3.59435	0.000325198	0.0235642	1425.05	-0.663182	0.225946	-2.93514	0.00333402	0.153373	1648.59	-1.67697	0.19764	-8.48498	2.15756e-17	6.82814e-15
ENSG00000100219	XBP1	1183.04	-0.385741	0.107662	-3.5829	0.000339803	0.0244331	1257.28	0.0591461	0.123206	0.480058	0.631186	0.999985	1440.71	-0.306489	0.106066	-2.8896	0.00385735	0.0144657
ENSG00000138193	PLCE1	836.803	-0.820369	0.22892	-3.58365	0.000338822	0.0244331	951.503	-0.41371	0.22506	-1.83822	0.0660301	0.54323	1002.44	-1.14461	0.245992	-4.65303	3.27092e-06	4.01279e-05
ENSG00000167900	TK1	42.3965	-0.577499	0.16132	-3.57983	0.000343815	0.0246269	47.8724	-0.394224	0.188975	-2.08612	0.0369679	0.432435	48.9475	-0.473606	0.172399	-2.74715	0.00601156	0.02086
ENSG00000154760	SLFN13	186.277	-0.445459	0.124684	-3.57272	0.000353294	0.0252093	198.79	-0.162231	0.138833	-1.16854	0.242589	0.82551	203.947	-0.174396	0.120192	-1.45098	0.146786	0.284845
ENSG00000197915	HRNR	252.637	1.09273	0.306204	3.56862	0.000358862	0.0255092	322.265	0.473965	0.310008	1.52888	0.126295	0.676377	180.656	0.160419	0.339244	0.472872	0.636305	0.871942
ENSG00000155660	PDIA4	2788.44	-0.399129	0.111909	-3.56655	0.000361713	0.0256145	2982.01	-0.0345148	0.117495	-0.293756	0.768944	0.999985	3127.9	-0.447138	0.111963	-3.99361	6.50754e-05	0.000496246
ENSG00000159784	FAM131B	16.367	1.06221	0.29796	3.56494	0.000363936	0.0256747	13.13	0.146352	0.366445	0.399383	0.689611	0.999985	13.8123	-0.514292	0.282023	-1.82358	0.0682153	0.153278
ENSG00000104055	TGM5	31.4022	1.27479	0.357692	3.56393	0.000365337	0.0256759	74.9356	0.850648	0.315458	2.69655	0.00700616	0.218796	41.0823	0.769173	0.417185	1.84372	0.065224	0.147889
ENSG00000134762	DSC3	358.578	1.02213	0.286934	3.56225	0.000367688	0.0256759	476.726	1.389	0.275515	5.04147	4.6197e-07	0.000559073	416.428	0.193878	0.307226	0.631059	0.528002	0.764015
ENSG00000158825	CDA	396.178	-0.602101	0.169036	-3.56198	0.000368074	0.0256759	331.527	-0.138884	0.14709	-0.944207	0.345064	0.916011	410.434	0.0565586	0.138033	0.409747	0.681991	0.915743
ENSG00000135269	TES	653.939	-0.202192	0.0568439	-3.55696	0.000375167	0.0260734	649.716	-0.0378518	0.0781063	-0.484618	0.627947	0.999985	794.679	0.0490852	0.0668074	0.734726	0.462506	0.692424
ENSG00000164086	DUSP7	95.5332	0.451368	0.127099	3.55132	0.000383311	0.0265293	104.145	0.276049	0.124246	2.22178	0.026298	0.375047	91.5327	-0.0362355	0.145015	-0.249874	0.802685	0.999998
ENSG00000168658	VWA3B	99.0243	-1.26574	0.356537	-3.55009	0.000385104	0.0265293	98.9561	-0.274175	0.288391	-0.950704	0.341755	0.913615	84.5704	-0.850283	0.299316	-2.84075	0.0045007	0.0164167
ENSG00000171811	CFAP46	104.816	-0.887419	0.250013	-3.54949	0.000385984	0.0265293	126.132	-0.391968	0.253746	-1.54473	0.122413	0.66996	96.4548	-0.25212	0.223353	-1.1288	0.258984	0.446184
ENSG00000158711	ELK4	621.087	0.291235	0.08214	3.54559	0.00039173	0.0267899	594.937	0.115475	0.0793824	1.45467	0.14576	0.710325	591.267	-0.023672	0.0920398	-0.257193	0.79703	0.999998
ENSG00000198542	ITGBL1	9.13623	-1.53538	0.433115	-3.54498	0.000392641	0.0267899	10.371	-0.666764	0.503509	-1.32423	0.185425	0.769835	13.3687	-0.956699	0.419738	-2.27928	0.0226507	0.0622419
ENSG00000198208	RPS6KL1	5.01436	-1.19674	0.337706	-3.54373	0.000394502	0.026819	5.15183	-0.156867	0.310071	-0.505908	0.612922	0.999985	4.35531	-0.276343	0.310006	-0.891412	0.372708	0.590714
ENSG00000105825	TFPI2	97.0718	-0.901518	0.254655	-3.54016	0.000399885	0.0270864	110.955	-0.542912	0.258359	-2.10139	0.0356071	0.423494	120.192	0.0319553	0.242126	0.131978	0.895002	0.999998
ENSG00000160181	TFF2	10.132	-1.47296	0.41621	-3.53898	0.000401676	0.0271095	8.39638	-0.536747	0.433114	-1.23927	0.215244	0.802554	17.5033	-0.516423	0.329471	-1.56743	0.117014	0.237954
ENSG00000154305	MIA3	900.47	-0.25719	0.0728219	-3.53177	0.00041279	0.0276544	914.482	-0.0159458	0.0842945	-0.189167	0.849962	0.999985	1132.01	0.0649314	0.096958	0.669687	0.503058	0.736713
ENSG00000167858	TEKT1	52.6006	-1.33073	0.376766	-3.53197	0.000412477	0.0276544	53.3949	-0.399458	0.397663	-1.00451	0.315132	0.894299	45.1	-0.974761	0.30557	-3.18998	0.00142284	0.00636953
ENSG00000175274	TP53I11	187.332	0.468364	0.132648	3.53088	0.000414187	0.0276544	183.846	0.302163	0.133801	2.2583	0.023927	0.36268	174.042	0.0795405	0.147664	0.538658	0.590123	0.827857
ENSG00000121211	MND1	11.7992	-1.07745	0.30531	-3.52905	0.000417056	0.0277469	12.2332	-0.790702	0.326501	-2.42175	0.0154461	0.305383	15.0146	-0.384091	0.227374	-1.68925	0.0911712	0.194688
ENSG00000170442	KRT86	48.3363	0.793063	0.224977	3.52509	0.000423346	0.0280654	61.7037	0.577259	0.256754	2.2483	0.0245572	0.364696	53.4035	1.16946	0.298748	3.91455	9.05748e-05	0.000650466
ENSG00000105290	APLP1	20.426	-1.04948	0.29808	-3.5208	0.000430247	0.0284221	30.1586	-0.288269	0.309518	-0.931348	0.351674	0.923018	35.917	0.0195693	0.21827	0.0896567	0.92856	0.999998
ENSG00000112473	SLC39A7	729.466	-0.387646	0.110318	-3.5139	0.000441586	0.0289858	795.16	-0.0430929	0.114603	-0.376019	0.706903	0.999985	852.389	-0.321536	0.102902	-3.12467	0.00178004	0.00765121
ENSG00000187180	LCE2C	6.96675	-10.2131	2.90665	-3.51372	0.00044188	0.0289858	0.841198	-0.176474	2.91379	-0.0605649	0.951706	0.999985	3.44867	0.380422	2.90808	0.130816	0.895921	0.999998
ENSG00000184432	COPB2	2436.88	-0.207841	0.0592167	-3.50984	0.000448372	0.0293088	2562.14	-0.0551344	0.0758798	-0.726602	0.46747	0.997831	2735.26	-0.113481	0.0767529	-1.47852	0.139269	0.273383
ENSG00000113805	CNTN3	64.3883	-0.968827	0.276156	-3.50827	0.000451036	0.0293802	64.9964	-0.337914	0.27336	-1.23615	0.216403	0.804677	70.0122	-0.92107	0.190622	-4.83192	1.35225e-06	1.92966e-05
ENSG00000169064	ZBBX	77.9224	-1.32802	0.379216	-3.50202	0.000461741	0.0299731	93.253	-0.22075	0.351429	-0.62815	0.529906	0.999985	70.4642	-0.419943	0.283854	-1.47944	0.139024	0.273047
ENSG00000133067	LGR6	18.3966	1.11072	0.317901	3.49392	0.000475978	0.0307903	17.1185	0.225763	0.376852	0.599075	0.549123	0.999985	13.6422	-0.734074	0.292343	-2.511	0.0120389	0.0371064
ENSG00000187017	ESPN	255.571	-0.870835	0.249801	-3.48612	0.000490087	0.0315937	247.408	-0.513432	0.212837	-2.41232	0.0158512	0.309271	311.742	-1.23745	0.217547	-5.68819	1.28393e-08	3.96256e-07
ENSG00000166394	CYB5R2	127.846	-0.722889	0.20749	-3.48397	0.00049404	0.0316304	142.42	-0.112151	0.171457	-0.654107	0.513043	0.999985	165.929	-0.363347	0.184984	-1.96421	0.0495054	0.11808
ENSG00000169313	P2RY12	14.2734	1.14342	0.328116	3.4848	0.000492501	0.0316304	13.8442	0.6679	0.345493	1.93318	0.0532143	0.506266	13.6227	-0.401924	0.379753	-1.05838	0.289881	0.486886
ENSG00000100234	TIMP3	99.2291	1.05654	0.303738	3.47845	0.00050432	0.0320689	205.214	1.08881	0.32462	3.3541	0.000796228	0.0687343	90.4725	0.230857	0.320686	0.719885	0.471596	0.702148
ENSG00000139154	AEBP2	293.182	0.248178	0.0713428	3.47867	0.000503917	0.0320689	296.943	0.228119	0.0724925	3.14679	0.00165074	0.103023	303.308	-0.0174974	0.0623464	-0.280648	0.778981	0.999998
ENSG00000108342	CSF3	22.9468	-0.936841	0.269832	-3.47194	0.000516704	0.0327371	23.0084	-0.366036	0.303678	-1.20534	0.228071	0.813565	33.2736	0.285457	0.258055	1.10619	0.268645	0.458724
ENSG00000172551	MUCL1	14.0656	-2.44909	0.705567	-3.4711	0.00051833	0.0327371	11.3358	-0.651748	0.57395	-1.13555	0.256145	0.840192	14.4452	1.78382	0.508233	3.50984	0.000448376	0.00243095
ENSG00000145244	CORIN	17.357	-1.11349	0.320969	-3.46916	0.000522084	0.0328632	18.106	-0.985774	0.370216	-2.6627	0.00775175	0.228445	28.8035	-0.470404	0.289619	-1.62421	0.10433	0.217029
ENSG00000116132	PRRX1	39.3166	1.26502	0.36514	3.46448	0.000531256	0.0332925	37.0507	-0.0410383	0.364014	-0.112738	0.910238	0.999985	42.5829	-0.618743	0.360147	-1.71803	0.0857915	0.185191
ENSG00000135324	MRAP2	11.6133	-1.54696	0.446599	-3.46387	0.000532466	0.0332925	19.363	-0.971937	0.396922	-2.44869	0.0143378	0.297283	16.9638	-0.848637	0.358559	-2.3668	0.0179427	0.0515662
ENSG00000170421	KRT8	6076.85	-0.649911	0.187911	-3.45861	0.000542969	0.033836	6604.05	-0.176733	0.183879	-0.961136	0.336484	0.910918	7820.84	-0.417605	0.177686	-2.35024	0.0187612	0.0534905
ENSG00000139926	FRMD6	68.8507	0.664751	0.192296	3.45691	0.000546406	0.0338943	96.5835	0.569194	0.185973	3.06062	0.00220879	0.121405	90.8792	-0.247261	0.201663	-1.22611	0.220157	0.393791
ENSG00000196711	FAM150A	4.06052	-1.94783	0.563549	-3.45636	0.000547531	0.0338943	4.31378	-0.713825	0.549873	-1.29816	0.194231	0.780775	5.22355	-0.621652	0.360686	-1.72353	0.084793	0.183481
ENSG00000070526	ST6GALNAC1	1088.2	-0.784578	0.227146	-3.45407	0.000552191	0.03407	1266.24	-0.219358	0.201051	-1.09106	0.275248	0.860779	1379.39	-0.932912	0.233155	-4.00126	6.30064e-05	0.000483144
ENSG00000184840	TMED9	489.862	-0.266491	0.0771802	-3.45284	0.000554715	0.0341131	501.812	0.0428035	0.0777643	0.550426	0.582027	0.999985	530.195	-0.230843	0.0770901	-2.99445	0.00274937	0.0109436
ENSG00000104331	IMPAD1	354.575	-0.315133	0.0913892	-3.44825	0.000564234	0.0345444	380.979	-0.0942739	0.0908937	-1.03719	0.299648	0.882225	409.428	-0.288651	0.0874451	-3.30094	0.000963615	0.00458995
ENSG00000105974	CAV1	73.4609	-0.896475	0.260156	-3.44592	0.000569119	0.0345444	83.5315	-1.02816	0.335115	-3.06807	0.00215447	0.120412	98.2927	-1.55738	0.230328	-6.76155	1.3652e-11	1.03622e-09
ENSG00000128567	PODXL	717.588	-0.771722	0.22389	-3.44688	0.00056711	0.0345444	817.585	-0.355219	0.238198	-1.49128	0.135889	0.694568	994.672	-1.00195	0.19006	-5.27174	1.35137e-07	2.73973e-06
ENSG00000169894	MUC3A	1075.89	1.0819	0.31392	3.44643	0.000568054	0.0345444	1399.61	1.62181	0.370435	4.37813	1.19703e-05	0.00490254	1529.04	1.29715	0.302671	4.28567	1.82193e-05	0.000170778
ENSG00000129083	COPB1	1594.75	-0.153368	0.044548	-3.44277	0.000575793	0.0348211	1626.29	-0.0342846	0.0574675	-0.59659	0.550781	0.999985	1789.52	-0.0988381	0.060391	-1.63663	0.101707	0.212733
ENSG00000172575	RASGRP1	434.904	0.403477	0.117221	3.44201	0.000577403	0.0348211	422.052	0.326408	0.137751	2.36954	0.0178101	0.32067	436.828	0.426297	0.111874	3.8105	0.000138683	0.000916864
ENSG00000121274	PAPD5	265.71	-0.26531	0.0771755	-3.43775	0.000586565	0.0352599	251.389	-0.210267	0.0957249	-2.19657	0.028051	0.382921	297.326	-0.0496681	0.106611	-0.465879	0.641302	0.876602
ENSG00000160185	UBASH3A	114.981	0.598796	0.174297	3.43549	0.000591484	0.0354417	112.064	0.204628	0.186012	1.10008	0.271298	0.856161	98.1648	-0.0591144	0.154725	-0.382062	0.702416	0.934685
ENSG00000253293	HOXA10	44.7911	1.09039	0.317721	3.4319	0.000599368	0.0357993	40.2965	1.42244	0.365954	3.88694	0.000101517	0.0191991	30.5887	-0.404164	0.388241	-1.04101	0.297869	0.497924
ENSG00000105516	DBP	145.443	0.530603	0.154702	3.42985	0.000603925	0.0359236	160.578	0.160661	0.179581	0.894645	0.370977	0.939664	138.559	0.189615	0.166038	1.142	0.253456	0.438562
ENSG00000170915	PAQR8	33.0021	0.527081	0.153702	3.42923	0.000605292	0.0359236	31.0607	0.304421	0.184532	1.64969	0.0990055	0.632629	32.018	0.182964	0.142968	1.27976	0.200631	0.366084
ENSG00000105186	ANKRD27	370.721	0.184281	0.0538269	3.42358	0.000618027	0.0364795	367.966	0.187622	0.0648954	2.89114	0.00383841	0.158635	365.219	0.106669	0.0560997	1.90142	0.0572472	0.132884
ENSG00000131620	ANO1	311.642	-0.880979	0.257345	-3.42334	0.000618561	0.0364795	280.784	-0.433647	0.233238	-1.85925	0.062992	0.536107	349.845	-1.17336	0.250762	-4.67917	2.88038e-06	3.61684e-05
ENSG00000100196	KDELR3	136.538	-0.66303	0.193845	-3.42042	0.00062525	0.036758	163.241	-0.362224	0.191437	-1.89213	0.058473	0.52297	186.881	-0.614534	0.193682	-3.1729	0.00150923	0.00669683
ENSG00000107485	GATA3	418.033	0.534572	0.156343	3.41923	0.000627995	0.0368036	449.328	0.763887	0.181227	4.2151	2.49672e-05	0.00849929	363.689	0.700206	0.170745	4.10088	4.11574e-05	0.000337057
ENSG00000144681	STAC	14.3313	-0.888782	0.260177	-3.41607	0.000635328	0.0371171	14.7139	-0.864411	0.362905	-2.38192	0.0172228	0.320245	16.9777	-0.0159919	0.260488	-0.061392	0.951047	0.999998
ENSG00000111834	RSPH4A	115.822	-1.07901	0.31611	-3.4134	0.000641566	0.0373647	128.351	-0.706399	0.251121	-2.81298	0.00490849	0.184172	135.367	-0.684487	0.238771	-2.86672	0.00414756	0.0153627
ENSG00000107249	GLIS3	475.297	-0.692463	0.202982	-3.41145	0.000646187	0.037517	449.621	-0.50098	0.205043	-2.44329	0.0145542	0.298787	557.368	-0.861503	0.184131	-4.67875	2.88634e-06	3.62189e-05
ENSG00000244734	HBB	459937	1.63018	0.478444	3.40726	0.000656178	0.0379791	487925	0.189659	0.5324	0.356234	0.721666	0.999985	397410	-1.56547	0.61689	-2.53768	0.011159	0.0348253
ENSG00000183856	IQGAP3	73.6459	-0.725014	0.213012	-3.40363	0.000664962	0.0383687	103.807	-0.463968	0.218928	-2.11927	0.0340675	0.414725	91.0648	-0.436619	0.217123	-2.01093	0.0443328	0.107826
ENSG00000104327	CALB1	24.8155	-1.14507	0.336668	-3.40118	0.000670954	0.0385954	21.8596	0.00383234	0.341541	0.0112208	0.991047	0.999985	68.8685	-0.173023	0.380751	-0.454425	0.649523	0.884409
ENSG00000075568	TMEM131	1105.1	-0.195213	0.0574462	-3.3982	0.000678315	0.038773	1110	-0.0875633	0.0765348	-1.1441	0.252583	0.835969	1252.98	-0.192616	0.0577563	-3.33498	0.00085306	0.00415125
ENSG00000125384	PTGER2	98.3781	-0.455196	0.134033	-3.39614	0.000683429	0.038773	92.7267	-0.479133	0.145663	-3.28932	0.0010043	0.0780232	107.074	-0.345086	0.160387	-2.15158	0.0314303	0.0814494
ENSG00000133835	HSD17B4	4362.18	-0.257223	0.0757484	-3.39575	0.000684412	0.038773	4527.68	-0.12994	0.0765546	-1.69735	0.0896298	0.611233	4489.06	-0.420276	0.0934564	-4.49703	6.89098e-06	7.48072e-05
ENSG00000170180	GYPA	49.423	2.46265	0.724881	3.39731	0.000680511	0.038773	51.9859	-0.427125	0.658702	-0.648434	0.516704	0.999985	48.4576	-1.55581	0.639417	-2.43316	0.0149676	0.0443823
ENSG00000196371	FUT4	12.996	-0.633906	0.186506	-3.39884	0.000676714	0.038773	12.8291	-0.253412	0.206559	-1.22683	0.219887	0.806328	13.5501	-0.0286727	0.185015	-0.154975	0.876841	0.999998
ENSG00000143033	MTF2	234.336	0.19858	0.0585094	3.39399	0.000688832	0.0389055	229.796	0.167002	0.0980154	1.70384	0.0884114	0.607868	241.569	0.113235	0.0730072	1.55101	0.120899	0.244257
ENSG00000116761	CTH	134.852	-0.719292	0.212093	-3.3914	0.000695373	0.0391566	112.765	-0.508729	0.241528	-2.10629	0.0351793	0.421679	136.353	-0.288886	0.226163	-1.27733	0.201485	0.36711
ENSG00000143772	ITPKB	296.746	0.293343	0.0865188	3.3905	0.000697642	0.0391664	273.194	0.0802384	0.0856054	0.937305	0.348602	0.921093	272.879	-0.139289	0.108275	-1.28644	0.198289	0.362594
ENSG00000102317	RBM3	1088.57	-0.201236	0.0593905	-3.38835	0.000703157	0.0393578	1106.05	-0.132085	0.0765717	-1.72499	0.0845292	0.598732	1262.74	-0.0980129	0.0618964	-1.5835	0.113308	0.231805
ENSG00000076382	SPAG5	140.499	-0.421856	0.124535	-3.38744	0.000705487	0.0393704	145.582	-0.309603	0.174929	-1.76988	0.0767478	0.580351	185.884	-0.0423523	0.165923	-0.255254	0.798527	0.999998
ENSG00000114948	ADAM23	60.9297	0.879299	0.259806	3.38445	0.000713217	0.0393965	73.3477	1.1794	0.327255	3.60391	0.000313464	0.0386117	57.3875	0.322417	0.302152	1.06707	0.285939	0.481734
ENSG00000123342	MMP19	223.454	-0.954737	0.28207	-3.38475	0.000712434	0.0393965	179.182	-0.588187	0.287978	-2.04248	0.0411044	0.453803	263.923	1.16185	0.287096	4.04689	5.1903e-05	0.000410823
ENSG00000156475	PPP2R2B	45.3867	0.765073	0.225924	3.38641	0.000708125	0.0393965	41.022	0.180259	0.270241	0.667031	0.504752	0.999985	34.0615	-0.157879	0.276528	-0.570932	0.568046	0.805884
ENSG00000179593	ALOX15B	44.5729	1.01292	0.299325	3.384	0.000714384	0.0393965	44.9673	1.01402	0.323382	3.13568	0.00171457	0.106297	27.3453	-0.774918	0.38072	-2.0354	0.0418105	0.10279
ENSG00000198879	SFMBT2	241.467	0.455776	0.134736	3.38273	0.000717679	0.0394618	226.307	0.15351	0.141446	1.08529	0.277795	0.862186	211.809	0.283774	0.15603	1.81871	0.068956	0.154586
ENSG00000115904	SOS1	1441.87	0.139329	0.0412634	3.37658	0.00073392	0.0401188	1405.81	0.0482438	0.0499166	0.966488	0.3338	0.908956	1509.99	0.0888263	0.0467319	1.90076	0.0573332	0.133034
ENSG00000170348	TMED10	2243.64	-0.275803	0.0816675	-3.37715	0.000732413	0.0401188	2421.73	-0.0419635	0.085366	-0.491572	0.623022	0.999985	2488.59	-0.471834	0.0854851	-5.51949	3.39978e-08	8.84439e-07
ENSG00000129654	FOXJ1	63.8971	-1.09785	0.325449	-3.37333	0.000742662	0.0404783	63.8526	-0.745337	0.289572	-2.57392	0.0100552	0.249456	70.946	-1.01561	0.250852	-4.04866	5.15113e-05	0.000408416
ENSG00000123983	ACSL3	938.529	-0.329765	0.0979726	-3.36589	0.000762965	0.0410266	959.667	-0.0822748	0.119333	-0.689454	0.490537	0.999985	1088.7	0.0556541	0.102933	0.540681	0.588728	0.826577
ENSG00000149428	HYOU1	2419.5	-0.292367	0.0868684	-3.36563	0.000763694	0.0410266	2446.43	-0.011886	0.0970994	-0.122411	0.902574	0.999985	2684.41	-0.20861	0.0885201	-2.35664	0.018441	0.0527224
ENSG00000162433	AK4	26.1969	-0.594512	0.176631	-3.36584	0.000763097	0.0410266	26.52	-0.174004	0.216855	-0.802398	0.422323	0.972787	31.9357	-0.0793937	0.184041	-0.431392	0.666183	0.901049
ENSG00000164920	OSR2	19.2248	1.29155	0.383594	3.36698	0.000759958	0.0410266	14.1291	0.922934	0.392521	2.3513	0.0187081	0.326747	13.706	0.222893	0.368589	0.604721	0.545364	0.782468
ENSG00000181789	COPG1	2651.39	-0.224473	0.0666954	-3.36564	0.000763661	0.0410266	2803.75	-0.080156	0.0638208	-1.25595	0.209133	0.797175	2914.61	-0.251898	0.071809	-3.50789	0.000451683	0.00244554
ENSG00000124920	MYRF	198.184	-0.701295	0.208558	-3.36259	0.000772147	0.0412437	236.388	-0.197078	0.195768	-1.00669	0.314083	0.89396	334.221	-0.251058	0.208097	-1.20645	0.227645	0.403934
ENSG00000151322	NPAS3	95.742	-1.15976	0.344877	-3.36283	0.00077148	0.0412437	83.7325	-0.918241	0.37561	-2.44467	0.0144986	0.29874	112.363	-2.21998	0.257282	-8.62858	6.21183e-18	2.46781e-15
ENSG00000148677	ANKRD1	24.2929	-1.78712	0.531838	-3.36028	0.00077863	0.0414715	30.028	-0.634349	0.507664	-1.24955	0.211465	0.799045	27.8562	1.93038	0.432651	4.46175	8.12944e-06	8.60016e-05
ENSG00000117281	CD160	14.4277	0.920214	0.27392	3.35943	0.000781041	0.0414817	12.579	0.225673	0.297881	0.757593	0.448695	0.987147	10.2927	-0.426088	0.353572	-1.2051	0.228167	0.404666
ENSG00000136457	CHAD	57.2842	-0.998833	0.297443	-3.35806	0.000784917	0.0415695	77.4181	-0.173315	0.295404	-0.586705	0.557402	0.999985	62.939	-0.613274	0.261614	-2.34419	0.0190683	0.0541264
ENSG00000172543	CTSW	180.591	0.737805	0.219778	3.35705	0.000787785	0.0416035	192.801	0.483381	0.218184	2.21547	0.0267279	0.377396	147.912	0.0979878	0.222244	0.440901	0.659284	0.894373
ENSG00000165125	TRPV6	81.1392	0.868204	0.258796	3.35478	0.000794268	0.0418277	88.2146	0.978389	0.268886	3.63867	0.000274048	0.035632	57.1976	0.19691	0.274416	0.717559	0.473029	0.703665
ENSG00000115598	IL1RL2	55.6264	-0.668544	0.199523	-3.35072	0.000806029	0.0421191	60.8264	-0.528225	0.189252	-2.79112	0.00525268	0.190224	85.5772	0.0369495	0.212498	0.173882	0.861959	0.999998
ENSG00000125780	TGM3	669.718	-0.949902	0.283523	-3.35036	0.000807071	0.0421191	595.754	-0.288465	0.281518	-1.02468	0.305515	0.886702	1224.65	-0.0946057	0.286164	-0.330599	0.740947	0.967943
ENSG00000163687	DNASE1L3	41.6219	0.80533	0.240414	3.34976	0.000808813	0.0421191	39.6081	-0.0598632	0.262677	-0.227897	0.819727	0.999985	36.0582	0.350238	0.302451	1.158	0.246863	0.429704
ENSG00000278662	GOLGA6L10	196.881	0.840084	0.250741	3.35041	0.000806919	0.0421191	224.646	0.117627	0.300618	0.391282	0.695589	0.999985	178.125	-0.096649	0.254017	-0.380483	0.703587	0.935777
ENSG00000154358	OBSCN	916.808	0.549344	0.164253	3.3445	0.000824323	0.0428075	948.885	0.441895	0.166093	2.66053	0.00780187	0.228847	824.238	-0.208131	0.147683	-1.40931	0.158743	0.30326
ENSG00000119689	DLST	658.765	-0.283423	0.0848454	-3.34046	0.000836395	0.043244	683.65	-0.183484	0.0805267	-2.27855	0.0226936	0.355405	774.497	-0.56996	0.0941402	-6.05438	1.4096e-09	6.06453e-08
ENSG00000154529	CNTNAP3B	63.3398	-0.76218	0.228188	-3.34014	0.000837353	0.043244	66.9998	-0.137379	0.263854	-0.520661	0.602603	0.999985	69.1947	-0.268484	0.215226	-1.24745	0.212232	0.38246
ENSG00000059769	DNAJC25	39.7381	-0.359218	0.107682	-3.33592	0.000850186	0.0434407	41.0931	-0.276598	0.14815	-1.86701	0.0619002	0.534705	47.0302	0.0744106	0.099603	0.747072	0.45502	0.684251
ENSG00000100596	SPTLC2	1133.47	-0.220848	0.0661872	-3.33673	0.000847714	0.0434407	1130.16	-0.0388435	0.0982028	-0.395543	0.692442	0.999985	1526.07	0.222795	0.101757	2.18949	0.0285615	0.0754938
ENSG00000137975	CLCA2	584.352	0.968081	0.290073	3.33737	0.000845753	0.0434407	542.398	1.37511	0.328547	4.18543	2.8463e-05	0.00875278	695.59	0.28526	0.33957	0.840063	0.400873	0.623708
ENSG00000164972	C9orf24	29.3939	-1.08571	0.325469	-3.33583	0.000850457	0.0434407	29.2503	-0.451862	0.321902	-1.40373	0.1604	0.734711	24.11	-1.37872	0.327293	-4.21249	2.52575e-05	0.000224361
ENSG00000148396	SEC16A	1831.97	-0.218116	0.0654588	-3.33211	0.000861907	0.0439056	1836.89	-0.0928334	0.0565897	-1.64046	0.100909	0.633783	2131.77	0.0472149	0.0583134	0.809676	0.418127	0.643632
ENSG00000164294	GPX8	100.465	-0.84131	0.252617	-3.33037	0.000867303	0.0440604	117.165	-0.380376	0.25261	-1.50578	0.132123	0.68718	121.687	-0.664455	0.212903	-3.12093	0.00180282	0.00773135
ENSG00000180739	S1PR5	4.44353	1.77316	0.532819	3.32788	0.000875088	0.0442156	5.56925	0.69623	0.445507	1.56278	0.118104	0.660365	4.3431	-0.474129	0.585445	-0.80986	0.418021	0.643522
ENSG00000196208	GREB1	452.454	-0.999524	0.300309	-3.32832	0.000873713	0.0442156	474.378	-0.571672	0.288248	-1.98327	0.0473378	0.485913	570.233	-1.38934	0.28309	-4.90776	9.21204e-07	1.3973e-05
ENSG00000122952	ZWINT	46.8131	-0.585677	0.176123	-3.32539	0.000882963	0.0442547	52.8375	-0.530041	0.223117	-2.37562	0.0175196	0.320245	51.9271	-1.0804	0.182314	-5.92606	3.1028e-09	1.19209e-07
ENSG00000138615	CILP	505.372	-1.34025	0.402974	-3.32589	0.000881373	0.0442547	392.127	-0.990579	0.338699	-2.92466	0.0034483	0.153764	536.349	-3.34011	0.380257	-8.78382	1.58012e-18	6.86139e-16
ENSG00000163202	LCE3D	2462.5	-1.07339	0.322774	-3.32552	0.000882539	0.0442547	1509.61	-0.367178	0.301667	-1.21716	0.223542	0.807836	2135.49	-0.27367	0.321448	-0.851365	0.394567	0.615793
ENSG00000006125	AP2B1	1999.01	-0.236798	0.0712717	-3.32247	0.000892251	0.0442825	2005.82	-0.324314	0.0951899	-3.40702	0.000656757	0.0614823	2349.9	-0.240061	0.0898286	-2.67243	0.00753032	0.0250859
ENSG00000131771	PPP1R1B	22.9301	1.59791	0.48106	3.32164	0.000894901	0.0442825	18.6889	2.00002	0.570369	3.50654	0.000453977	0.0491318	13.429	-0.0825076	0.512634	-0.160948	0.872134	0.999998
ENSG00000154099	DNAAF1	319.35	-0.850366	0.25603	-3.32135	0.000895839	0.0442825	376.747	-0.277953	0.26062	-1.06651	0.286194	0.870866	288.052	-0.248604	0.218556	-1.13749	0.255335	0.44116
ENSG00000167286	CD3D	1051.35	0.560864	0.16889	3.32088	0.00089733	0.0442825	965.83	0.258305	0.162475	1.58982	0.111876	0.64862	918.09	-0.14074	0.196346	-0.716797	0.473499	0.704196
ENSG00000172673	THEMIS	129.894	0.640483	0.192822	3.32162	0.000894959	0.0442825	125.115	0.241693	0.181992	1.32804	0.184165	0.768127	103.575	-0.156033	0.179544	-0.869051	0.384819	0.60447
ENSG00000181019	NQO1	112.43	-0.51755	0.155887	-3.32002	0.000900098	0.0442825	126.004	-0.30285	0.173479	-1.74575	0.0808551	0.589276	140.049	-0.177422	0.1416	-1.25298	0.210212	0.379822
ENSG00000185008	ROBO2	30.4674	-1.29669	0.390549	-3.32018	0.00089959	0.0442825	44.1469	-0.54788	0.331102	-1.65472	0.0979817	0.632629	53.1278	-1.13324	0.285606	-3.96783	7.2531e-05	0.000540207
ENSG00000121064	SCPEP1	1184.57	0.333842	0.100787	3.31237	0.000925107	0.0446896	1357.95	0.28436	0.117074	2.42889	0.0151453	0.304199	1196.64	0.270182	0.108191	2.49728	0.012515	0.0383021
ENSG00000126787	DLGAP5	83.5765	-0.710011	0.214086	-3.31648	0.000911585	0.0446896	97.3098	-0.526613	0.254129	-2.07223	0.0382441	0.441186	101.193	-0.803636	0.207417	-3.87449	0.00010685	0.000741673
ENSG00000134954	ETS1	774.209	0.404916	0.122132	3.31539	0.000915141	0.0446896	705.929	0.219873	0.120287	1.8279	0.0675638	0.545579	754.539	0.205439	0.145526	1.4117	0.158038	0.302283
ENSG00000152078	TMEM56	8.84874	-1.16286	0.350763	-3.31523	0.000915669	0.0446896	9.05745	-0.887399	0.462533	-1.91856	0.0550398	0.51397	9.3813	-0.889189	0.34614	-2.56887	0.010203	0.0322789
ENSG00000163734	CXCL3	239.059	-0.773023	0.23337	-3.31244	0.000924857	0.0446896	335.185	-0.336594	0.258713	-1.30103	0.193247	0.779884	424.234	0.560559	0.230164	2.43548	0.0148722	0.0441414
ENSG00000182378	PLCXD1	381.835	-0.644643	0.194607	-3.31253	0.000924549	0.0446896	353.878	0.181857	0.216067	0.841671	0.399972	0.958069	501.371	0.516411	0.197143	2.61948	0.00880637	0.0286445
ENSG00000196405	EVL	905.437	0.386009	0.116522	3.31275	0.000923827	0.0446896	848.984	0.183446	0.112613	1.62899	0.103315	0.638821	824.917	0.0358037	0.119377	0.29992	0.764238	0.987875
ENSG00000091262	ABCC6	47.0364	-0.630887	0.190829	-3.30604	0.00094626	0.0455937	42.4654	-0.123023	0.198526	-0.619682	0.535467	0.999985	51.0001	-0.277891	0.21202	-1.31068	0.189965	0.350358
ENSG00000108840	HDAC5	424.207	0.305446	0.0925508	3.3003	0.000965801	0.0463662	420.011	0.0241325	0.0879269	0.274461	0.783731	0.999985	393.724	0.165169	0.0860855	1.91866	0.055027	0.128513
ENSG00000141294	LRRC46	67.5918	-0.8868	0.268737	-3.29988	0.000967253	0.0463662	66.2192	-0.214981	0.246586	-0.871831	0.3833	0.947898	56.3686	-0.69236	0.224008	-3.09078	0.00199633	0.00838622
ENSG00000005073	HOXA11	24.9034	1.46953	0.445775	3.29658	0.000978706	0.0465721	23.9834	1.12145	0.435492	2.57514	0.0100198	0.249139	18.1337	-0.519101	0.453134	-1.14558	0.25197	0.436517
ENSG00000108176	DNAJC12	29.9942	-0.771526	0.23399	-3.29725	0.000976352	0.0465721	30.8698	-0.331415	0.251971	-1.31529	0.188413	0.773554	47.5151	-0.191243	0.261663	-0.730878	0.464854	0.694835
ENSG00000119888	EPCAM	2856.22	-0.721754	0.218994	-3.29577	0.000981515	0.0465721	3398.3	-0.283955	0.203098	-1.39812	0.162078	0.736552	3995.03	-0.783475	0.219836	-3.56391	0.000365374	0.00205924
ENSG00000135472	FAIM2	7.29274	-1.11125	0.33715	-3.29601	0.000980689	0.0465721	10.0467	0.00403124	0.486313	0.00828941	0.993386	0.999985	10.7674	-0.110704	0.333873	-0.331574	0.740211	0.967395
ENSG00000058085	LAMC2	3482.68	-0.624293	0.189563	-3.29333	0.000990068	0.046859	3910.62	-0.135305	0.191399	-0.706929	0.47961	0.999985	4334.43	0.201537	0.189841	1.06161	0.288415	0.485073
ENSG00000198959	TGM2	6410.84	-0.445051	0.135187	-3.29211	0.000994374	0.046944	6644.78	-0.2155	0.163487	-1.31815	0.187454	0.772644	7635.44	0.396383	0.140599	2.81925	0.0048136	0.0173412
ENSG00000135272	MDFIC	177.736	0.314146	0.0955251	3.28862	0.00100679	0.0474103	174.29	-0.143933	0.121882	-1.18092	0.237634	0.820833	168.942	-0.0262524	0.109588	-0.239555	0.810675	0.999998
ENSG00000197157	SND1	2335.05	-0.253844	0.0774109	-3.27917	0.00104112	0.0489038	2444.09	-0.117392	0.0732082	-1.60353	0.108817	0.64748	2561.61	-0.448495	0.0693046	-6.47136	9.71239e-11	5.83118e-09
ENSG00000112619	PRPH2	5.56804	-1.44097	0.439664	-3.27744	0.00104755	0.0490824	4.47868	-1.26836	0.509173	-2.49102	0.0127378	0.280246	5.64366	0.0762005	0.436057	0.174749	0.861277	0.999998
ENSG00000106258	CYP3A5	743.532	0.694363	0.211992	3.27542	0.00105506	0.0493109	781.311	0.944292	0.228556	4.13156	3.60311e-05	0.00952357	654.859	0.719649	0.226754	3.1737	0.00150507	0.00668318
ENSG00000119912	IDE	569.689	-0.269102	0.0822236	-3.2728	0.00106487	0.0493988	587.311	-0.148721	0.0822375	-1.80843	0.0705389	0.557023	661.776	-0.376183	0.0901695	-4.17195	3.02e-05	0.00026058
ENSG00000132517	SLC52A1	3.98011	1.13944	0.348025	3.27401	0.00106031	0.0493988	4.05725	0.753337	0.383091	1.96647	0.0492446	0.491345	3.57221	0.865563	0.374602	2.31062	0.0208537	0.0583166
ENSG00000176153	GPX2	49.4822	0.559001	0.170779	3.27324	0.00106324	0.0493988	50.04	0.402374	0.246941	1.62944	0.103221	0.638667	47.3194	0.220507	0.217892	1.012	0.311538	0.515375
ENSG00000064270	ATP2C2	282.377	-0.710728	0.217365	-3.26975	0.00107644	0.0494834	277.987	0.0689293	0.174416	0.395201	0.692695	0.999985	304.96	-0.263455	0.187499	-1.4051	0.159992	0.30502
ENSG00000107242	PIP5K1B	168.35	-0.425893	0.130261	-3.26953	0.00107728	0.0494834	149.555	-0.217177	0.188412	-1.15267	0.249046	0.832144	163.363	-0.311683	0.118582	-2.6284	0.00857866	0.0280331
ENSG00000119457	SLC46A2	22.5453	-0.878551	0.268646	-3.27029	0.00107437	0.0494834	13.057	-0.798968	0.302835	-2.63829	0.00833242	0.23181	12.663	-0.647031	0.29609	-2.18525	0.0288707	0.0761727
ENSG00000176749	CDK5R1	33.1808	0.634563	0.194034	3.27037	0.00107406	0.0494834	32.908	0.536862	0.21915	2.44975	0.0142954	0.297283	36.0515	0.0920338	0.232848	0.395252	0.692657	0.925724
ENSG00000113396	SLC27A6	15.6467	-1.49488	0.457516	-3.26737	0.00108551	0.0496175	18.2786	-1.36587	0.480628	-2.84185	0.00448529	0.175919	14.4663	-1.82438	0.377463	-4.83327	1.34309e-06	1.9217e-05
ENSG00000158813	EDA	16.3579	-1.18888	0.363819	-3.26778	0.00108396	0.0496175	15.2865	-0.879082	0.468637	-1.87583	0.0606788	0.529645	18.0904	-1.26572	0.308626	-4.10115	4.1111e-05	0.000336825
ENSG00000145349	CAMK2D	494.565	0.206514	0.0632867	3.26315	0.00110182	0.0501181	517.03	0.229256	0.0850992	2.69399	0.00706031	0.218849	516.299	-0.102776	0.0672859	-1.52746	0.126647	0.253756
ENSG00000186810	CXCR3	20.6684	0.533085	0.163354	3.26338	0.00110094	0.0501181	18.1471	0.192365	0.198896	0.967164	0.333462	0.908925	18.4508	0.332152	0.205607	1.61547	0.106208	0.220051
ENSG00000100023	PPIL2	478.783	0.202257	0.0620553	3.2593	0.00111686	0.0505562	505.097	0.0420937	0.0762946	0.551726	0.581136	0.999985	513.536	0.069441	0.0724327	0.958696	0.337712	0.548374
ENSG00000159516	SPRR2G	315.437	-1.60707	0.493012	-3.25971	0.00111527	0.0505562	192.999	-0.995012	0.43482	-2.28833	0.0221182	0.350949	308.635	0.650198	0.426866	1.52319	0.127712	0.255423
ENSG00000205045	SLFN12L	147.344	0.57448	0.17632	3.25817	0.00112132	0.0506354	137.445	0.184357	0.184285	1.00039	0.317124	0.894442	141.9	0.218308	0.216803	1.00694	0.313963	0.518239
ENSG00000164199	ADGRV1	102.524	-0.793547	0.243627	-3.25722	0.00112508	0.0506827	120.055	-0.987681	0.259283	-3.80927	0.000139376	0.0234779	120.126	-0.318669	0.196735	-1.61978	0.105278	0.218491
ENSG00000110917	MLEC	350.416	-0.382238	0.117446	-3.25457	0.00113562	0.0507513	359.597	-0.181606	0.122747	-1.47952	0.139001	0.699642	403.187	-0.554162	0.123242	-4.49653	6.90706e-06	7.48787e-05
ENSG00000128595	CALU	805.606	-0.290999	0.0894249	-3.25412	0.00113746	0.0507513	818.933	-0.0964327	0.107917	-0.893579	0.371547	0.940191	858.114	-0.336543	0.112273	-2.99756	0.00272155	0.010849
ENSG00000152518	ZFP36L2	1071.24	0.29088	0.0893822	3.25434	0.00113658	0.0507513	1015.82	0.0866336	0.0982054	0.882167	0.377686	0.944406	1012.66	0.0622911	0.0753288	0.826923	0.408281	0.632544
ENSG00000161013	MGAT4B	737.665	-0.256133	0.0786631	-3.25608	0.00112963	0.0507513	797.375	0.0605805	0.0778268	0.778402	0.436332	0.980246	790.388	-0.167767	0.0853833	-1.96486	0.04943	0.117935
ENSG00000172379	ARNT2	137.406	-0.624806	0.192154	-3.25159	0.00114763	0.0510831	147.036	-0.299329	0.187612	-1.59547	0.110608	0.64862	158.422	-0.443417	0.157212	-2.8205	0.00479483	0.0172803
ENSG00000157404	KIT	181.826	0.731068	0.224921	3.25033	0.00115271	0.0511873	242.177	0.781878	0.205337	3.80777	0.000140226	0.0234779	200.493	0.406026	0.209126	1.94153	0.0521935	0.123206
ENSG00000158402	CDC25C	10.3498	-1.08306	0.333292	-3.24958	0.00115577	0.0512018	14.4517	-0.930809	0.30248	-3.07726	0.00208914	0.118172	15.2686	-0.539959	0.240198	-2.24797	0.024578	0.0665776
ENSG00000145649	GZMA	385.114	0.548855	0.169118	3.24539	0.00117289	0.0518372	395.609	0.297683	0.191883	1.55137	0.120812	0.667014	338.727	0.0932892	0.190954	0.488543	0.625165	0.861737
ENSG00000102054	RBBP7	665.307	-0.364588	0.112403	-3.24358	0.00118039	0.0519233	714.111	-0.300109	0.113233	-2.65036	0.00804062	0.229676	775.799	-0.791636	0.106676	-7.42092	1.1631e-13	1.51869e-11
ENSG00000150961	SEC24D	1454.47	-0.257018	0.0792342	-3.24378	0.00117955	0.0519233	1461.57	-0.0207859	0.0794374	-0.261664	0.793581	0.999985	1941.45	0.191685	0.10193	1.88056	0.0600322	0.138028
ENSG00000108798	ABI3	91.1645	0.481913	0.148891	3.23668	0.0012093	0.0529965	91.8125	0.17616	0.153464	1.14789	0.251013	0.834117	76.2361	-0.238021	0.190194	-1.25146	0.210765	0.380674
ENSG00000163501	IHH	12.4738	-1.46879	0.453833	-3.2364	0.00121046	0.0529965	9.93144	-1.09037	0.457858	-2.38146	0.017244	0.320245	13.6262	-1.87416	0.36403	-5.14837	2.62755e-07	4.87558e-06
ENSG00000185339	TCN2	391.537	-0.43596	0.134755	-3.23521	0.00121552	0.0530937	517.611	-0.0329234	0.135429	-0.243104	0.807925	0.999985	589.795	0.015225	0.14269	0.106699	0.915028	0.999998
ENSG00000143387	CTSK	379.12	0.855825	0.264665	3.23362	0.00122234	0.0532671	490.636	-0.171943	0.252629	-0.680615	0.496115	0.999985	299.665	-0.413776	0.277624	-1.49042	0.136115	0.268576
ENSG00000109943	CRTAM	50.2324	0.733032	0.226851	3.23133	0.00123215	0.053378	42.5688	0.190964	0.24713	0.772727	0.439684	0.981773	52.9871	0.307456	0.244127	1.25941	0.207882	0.376304
ENSG00000188817	SNTN	60.1022	-1.1797	0.365077	-3.23137	0.00123198	0.053378	61.5767	-0.535137	0.386478	-1.38465	0.16616	0.744838	60.6915	-0.944445	0.327979	-2.87959	0.00398191	0.0148559
ENSG00000197093	GAL3ST4	27.4316	0.648309	0.200651	3.23103	0.00123345	0.053378	27.5066	-0.280266	0.230712	-1.21478	0.224448	0.808881	23.1133	-0.582299	0.215036	-2.70791	0.00677084	0.0230241
ENSG00000165072	MAMDC2	16.9131	1.00686	0.311777	3.22941	0.00124045	0.0535145	14.2318	0.62254	0.389112	1.5999	0.109621	0.647842	14.9824	0.336432	0.31085	1.08229	0.279121	0.472465
ENSG00000166780	C16orf45	106.979	-0.764975	0.236909	-3.22898	0.00124233	0.0535145	117.769	-0.142825	0.212125	-0.673308	0.500751	0.999985	118.682	-0.894062	0.190198	-4.70068	2.59294e-06	3.30255e-05
ENSG00000070081	NUCB2	1049.98	-0.468331	0.145143	-3.22669	0.0012523	0.05382	1095.17	-0.116464	0.143988	-0.808848	0.418603	0.971069	1149.79	-0.625687	0.130554	-4.79256	1.64667e-06	2.26412e-05
ENSG00000154175	ABI3BP	233.195	0.890806	0.276318	3.22385	0.00126482	0.0542333	416.702	0.188757	0.266193	0.7091	0.478263	0.999985	130.095	-0.526191	0.255654	-2.05821	0.0395699	0.0981858
ENSG00000142319	SLC6A3	14.0388	-1.41708	0.439819	-3.22197	0.00127311	0.0543022	12.7666	-0.541259	0.477127	-1.13441	0.256621	0.840573	18.4131	2.38638	0.413606	5.76968	7.94213e-09	2.62935e-07
ENSG00000157593	SLC35B2	133.82	-0.32004	0.0993446	-3.22152	0.00127514	0.0543022	148.147	-0.0167324	0.112281	-0.149022	0.881536	0.999985	179.315	0.327091	0.0896708	3.64769	0.000264613	0.00157603
ENSG00000159625	DRC7	38.6223	-0.857747	0.266203	-3.22216	0.00127229	0.0543022	41.8593	-0.852455	0.284262	-2.99884	0.0027101	0.136769	44.766	-0.756577	0.230491	-3.28246	0.00102906	0.00485341
ENSG00000158486	DNAH3	222.015	-0.747099	0.231984	-3.22048	0.00127977	0.0543758	269.586	0.0126602	0.239586	0.0528417	0.957858	0.999985	222.096	-0.0769215	0.245061	-0.313887	0.753607	0.979148
ENSG00000183010	PYCR1	159.053	-0.78375	0.243438	-3.21951	0.0012841	0.0544361	175.999	-0.52146	0.229074	-2.27638	0.0228231	0.355405	175.365	-0.74561	0.193755	-3.84822	0.000118981	0.00080845
ENSG00000131473	ACLY	1434.87	-0.170208	0.0529035	-3.21733	0.00129388	0.0547264	1427.73	-0.10985	0.0567231	-1.93659	0.0527951	0.50439	1553.21	-0.235504	0.0668551	-3.5226	0.000427336	0.00234063
ENSG00000100263	RHBDD3	14.5374	-0.488248	0.151815	-3.21607	0.0012996	0.0548218	16.2259	-0.284726	0.157672	-1.80581	0.0709474	0.557733	18.1212	0.0019809	0.157629	0.0125669	0.989973	0.999998
ENSG00000114850	SSR3	357.927	-0.192927	0.0599982	-3.21554	0.001302	0.0548218	378.957	-0.0687838	0.0716192	-0.960409	0.336849	0.911128	393.702	-0.24354	0.0637379	-3.82096	0.000132935	0.000885223
ENSG00000076258	FMO4	83.8157	0.525985	0.163646	3.21416	0.00130829	0.0549627	101.382	0.469866	0.217315	2.16215	0.0306068	0.396665	94.8776	0.270758	0.211752	1.27865	0.201019	0.366494
ENSG00000137672	TRPC6	16.3458	1.25757	0.391836	3.20942	0.00133003	0.0557509	16.1276	0.662544	0.388494	1.70542	0.0881168	0.607421	15.9037	-0.580236	0.342388	-1.69467	0.0901373	0.192811
ENSG00000173269	MMRN2	11.181	1.0683	0.333305	3.20518	0.00134979	0.0564524	12.7609	0.746787	0.330678	2.25835	0.0239238	0.36268	13.1457	-0.168472	0.324343	-0.519426	0.603463	0.8413
ENSG00000170385	SLC30A1	179.92	-0.382929	0.119607	-3.20157	0.00136683	0.0570375	195.289	-0.150477	0.129695	-1.16023	0.245955	0.829584	295.526	0.417342	0.135838	3.07235	0.00212383	0.00881836
ENSG00000178752	ERFE	2.86011	-1.25597	0.392587	-3.19921	0.00137803	0.0572495	3.78528	-1.71341	0.467404	-3.6658	0.000246562	0.0340455	5.10229	-1.33478	0.314734	-4.24096	2.22564e-05	0.000202008
ENSG00000197168	NEK5	46.2873	-0.96287	0.300967	-3.19926	0.00137782	0.0572495	52.4125	-0.265001	0.308129	-0.860032	0.389771	0.951955	45.9038	-0.664716	0.277807	-2.39273	0.0167235	0.0487543
ENSG00000184838	PRR16	10.9415	-1.02872	0.321644	-3.19831	0.00138235	0.0573015	12.5548	-0.563085	0.347319	-1.62123	0.104967	0.641627	13.5011	-1.34248	0.277467	-4.83835	1.30924e-06	1.88047e-05
ENSG00000150594	ADRA2A	29.8631	-1.01843	0.31855	-3.19707	0.00138832	0.0574218	28.6225	-0.548054	0.328882	-1.66641	0.095631	0.626648	38	-1.12161	0.292225	-3.83816	0.000123959	0.000835585
ENSG00000110375	UPK2	18.7025	1.19446	0.374072	3.19313	0.0014074	0.0580826	22.834	1.09679	0.401595	2.73107	0.00631284	0.209195	12.8805	0.259362	0.482058	0.53803	0.590556	0.828092
ENSG00000183067	IGSF5	15.5709	1.14095	0.358016	3.18686	0.00143825	0.059225	19.0232	1.0451	0.383192	2.72736	0.00638435	0.210819	12.7384	0.232949	0.376911	0.618048	0.536544	0.773259
ENSG00000143870	PDIA6	1707.55	-0.288127	0.0904581	-3.1852	0.00144652	0.0594346	1755.47	-0.0908055	0.0950008	-0.95584	0.339153	0.912204	1905.24	-0.443814	0.0904784	-4.90519	9.3336e-07	1.41459e-05
ENSG00000243137	PSG4	57.6103	-1.58685	0.498313	-3.18444	0.00145032	0.05946	31.9462	-0.297142	0.540477	-0.549778	0.582472	0.999985	50.6383	0.795487	0.553048	1.43837	0.150329	0.290274
ENSG00000176083	ZNF683	58.5482	0.736294	0.231358	3.18248	0.00146017	0.0597328	45.4631	0.395957	0.205108	1.93048	0.0535471	0.506665	44.548	-0.309474	0.238115	-1.29968	0.193709	0.356174
ENSG00000144642	RBMS3	14.7997	1.16177	0.365342	3.17995	0.00147299	0.0601258	18.9158	-0.0720352	0.477209	-0.150951	0.880014	0.999985	16.0125	-0.689266	0.362918	-1.89923	0.057534	0.133428
ENSG00000100385	IL2RB	397.602	0.528455	0.166281	3.17808	0.00148252	0.0601273	371.906	0.245163	0.16588	1.47795	0.13942	0.699642	399.265	0.441115	0.193442	2.28035	0.0225869	0.0621233
ENSG00000163521	GLB1L	76.4532	-0.492286	0.154902	-3.17805	0.00148268	0.0601273	87.1484	-0.245201	0.15996	-1.53289	0.125303	0.674346	83.5246	-0.193494	0.166894	-1.15938	0.246301	0.429074
ENSG00000165272	AQP3	1143.72	0.612718	0.192759	3.17868	0.00147946	0.0601273	1250.47	1.00937	0.18835	5.35904	8.36652e-08	0.000174052	1216.63	0.0816421	0.167838	0.486434	0.626659	0.862904
ENSG00000165959	CLMN	330.961	-0.363512	0.114429	-3.17673	0.00148944	0.0602709	346.533	-0.232743	0.0958811	-2.42742	0.0152067	0.304199	373.344	-0.255019	0.139766	-1.82462	0.0680585	0.153001
ENSG00000128573	FOXP2	9.59972	1.4909	0.469502	3.17549	0.00149585	0.0603141	19.0612	0.162817	0.512487	0.3177	0.750713	0.999985	10.1948	0.277459	0.488297	0.568217	0.569887	0.807845
ENSG00000185361	TNFAIP8L1	6.47847	-0.587817	0.185123	-3.17527	0.00149696	0.0603141	5.99477	-0.286854	0.27166	-1.05593	0.291001	0.874677	6.66339	-0.488866	0.237673	-2.05688	0.0396976	0.0984373
ENSG00000076351	SLC46A1	37.474	-0.767869	0.24208	-3.17196	0.00151414	0.0606143	37.7107	-0.384136	0.260204	-1.47629	0.139867	0.700081	32.4774	-0.718389	0.223671	-3.21182	0.00131899	0.00596823
ENSG00000105374	NKG7	94.5434	0.532235	0.167735	3.17308	0.00150831	0.0606143	103.557	0.227414	0.191904	1.18504	0.236001	0.820091	85.7455	-0.181184	0.210175	-0.862065	0.388652	0.608648
ENSG00000144730	IL17RD	26.4644	-1.1038	0.347931	-3.17247	0.00151147	0.0606143	27.466	-0.857688	0.3595	-2.38578	0.0170429	0.320245	39.8573	-2.22773	0.277966	-8.01439	1.10688e-15	2.52044e-13
ENSG00000067225	PKM	18615.4	-0.272872	0.0860492	-3.17111	0.00151856	0.0606613	19692	-0.161016	0.0895275	-1.79851	0.0720967	0.561742	21682.9	-0.197176	0.0869712	-2.26715	0.0233813	0.0638642
ENSG00000049246	PER3	274.427	0.505324	0.159422	3.16973	0.00152581	0.060821	298.02	0.183836	0.17882	1.02805	0.303926	0.885518	300.1	-0.0750396	0.159253	-0.471196	0.6375	0.87294
ENSG00000101310	SEC23B	3256.66	-0.219247	0.0692214	-3.16734	0.00153842	0.0611931	3292.67	-0.131262	0.0754619	-1.73945	0.0819558	0.59301	3712.49	-0.0507561	0.067041	-0.75709	0.448996	0.677595
ENSG00000150627	WDR17	27.8943	-0.831095	0.262564	-3.1653	0.00154922	0.0613683	31.7886	-0.574042	0.293387	-1.9566	0.0503943	0.496596	27.1493	-0.555796	0.210647	-2.63852	0.00832686	0.0273346
ENSG00000156234	CXCL13	203.542	0.829029	0.261914	3.16527	0.00154939	0.0613683	184.208	0.836511	0.269745	3.10112	0.00192789	0.113509	164.832	0.20511	0.294313	0.696911	0.485858	0.718001
ENSG00000111490	TBC1D30	187.39	-0.442657	0.139938	-3.16325	0.00156021	0.0616662	184.445	-0.716149	0.150982	-4.74327	2.103e-06	0.00157498	259.18	0.21651	0.178328	1.21411	0.224706	0.399706
ENSG00000074842	MYDGF	419.508	-0.275162	0.0870816	-3.15981	0.0015787	0.0622656	426.095	-0.147458	0.100875	-1.46179	0.143798	0.706091	455.533	-0.277569	0.0935324	-2.96763	0.0030011	0.0117577
ENSG00000113013	HSPA9	4982.12	-0.151345	0.0479344	-3.15734	0.00159218	0.0626649	5023.78	-0.104174	0.0607429	-1.71499	0.0863462	0.602826	5850.61	0.0373065	0.0758612	0.491773	0.62288	0.859395
ENSG00000153563	CD8A	591.297	0.517281	0.16395	3.15512	0.00160435	0.0628236	554.27	0.269387	0.157184	1.71383	0.0865593	0.603795	517.027	0.0264623	0.171788	0.154041	0.877578	0.999998
ENSG00000171681	ATF7IP	2005.46	0.166885	0.0528823	3.15579	0.00160066	0.0628236	2009.8	0.0713863	0.0581654	1.2273	0.219711	0.806122	2116.63	0.151083	0.053302	2.83448	0.00459007	0.0166808
ENSG00000198821	CD247	468.675	0.529612	0.167877	3.15476	0.00160629	0.0628236	459.809	0.276193	0.188293	1.46683	0.142423	0.703816	474.236	0.157774	0.192179	0.820974	0.411661	0.636253
ENSG00000166592	RRAD	33.6297	-0.650412	0.206209	-3.15413	0.00160975	0.0628272	55.6103	-0.0502093	0.280085	-0.179264	0.85773	0.999985	55.4141	1.06655	0.212401	5.02141	5.12943e-07	8.54386e-06
ENSG00000127863	TNFRSF19	35.95	-1.00088	0.317401	-3.15336	0.00161402	0.0628628	36.1504	-0.491479	0.309421	-1.58838	0.1122	0.64862	39.1816	-1.41871	0.237526	-5.97285	2.3315e-09	9.27281e-08
ENSG00000185352	HS6ST3	3.38092	-1.67088	0.529992	-3.15265	0.00161796	0.0628852	3.69031	-0.836297	0.552276	-1.51427	0.129957	0.682814	4.60844	-1.31553	0.382415	-3.44005	0.000581605	0.00302162
ENSG00000130487	KLHDC7B	35.7572	-0.588244	0.186873	-3.14782	0.00164493	0.0636972	24.9327	0.162462	0.241095	0.673849	0.500407	0.999985	49.3838	0.971501	0.23024	4.21952	2.44827e-05	0.000218832
ENSG00000168229	PTGDR	29.8179	0.830477	0.263837	3.14769	0.00164567	0.0636972	27.0916	0.104406	0.254129	0.410841	0.681189	0.999985	21.8163	-0.0184017	0.308515	-0.0596459	0.952438	0.999998
ENSG00000164683	HEY1	32.9589	-0.653686	0.207766	-3.14625	0.00165377	0.0637468	39.8106	-0.549901	0.220092	-2.49851	0.0124718	0.277759	38.1746	-0.857062	0.193792	-4.42258	9.75279e-06	0.000100533
ENSG00000182175	RGMA	12.0512	0.802252	0.254948	3.14673	0.0016511	0.0637468	14.5243	0.480665	0.256069	1.87709	0.0605051	0.528622	15.0891	-0.187813	0.312906	-0.600222	0.548358	0.785715
ENSG00000143248	RGS5	29.6063	1.10079	0.349972	3.14537	0.00165874	0.063807	43.1524	0.110208	0.409661	0.269022	0.787913	0.999985	22.604	-0.590316	0.408317	-1.44573	0.148253	0.287095
ENSG00000111799	COL12A1	1113.96	-0.792948	0.252186	-3.1443	0.00166484	0.0639101	857.549	-0.191517	0.232824	-0.822581	0.410747	0.966543	1161.05	-1.09839	0.223177	-4.9216	8.58411e-07	1.31379e-05
ENSG00000164296	TIGD6	11.4142	-0.580837	0.185034	-3.13907	0.00169484	0.0647955	13.3073	-0.327568	0.222044	-1.47524	0.140147	0.700662	13.6638	-0.148029	0.195537	-0.75704	0.449026	0.677595
ENSG00000189221	MAOA	1127.18	0.520327	0.16573	3.1396	0.00169181	0.0647955	1093.52	0.537799	0.169177	3.17891	0.00147828	0.0984974	864.989	-0.0759011	0.183167	-0.414382	0.678594	0.912875
ENSG00000093167	LRRFIP2	669.937	-0.233859	0.0745489	-3.13699	0.00170692	0.0649916	675.225	-0.100885	0.0857949	-1.17589	0.239639	0.822753	753.602	-0.0660543	0.0818973	-0.80655	0.419926	0.645293
ENSG00000114698	PLSCR4	49.0464	0.566632	0.180598	3.13753	0.0017038	0.0649916	51.7993	0.149177	0.185372	0.804741	0.420969	0.972679	55.4905	-0.0367249	0.171587	-0.21403	0.830523	0.999998
ENSG00000114770	ABCC5	259.414	0.386395	0.123243	3.13524	0.00171715	0.0652484	274.726	0.338806	0.142527	2.37713	0.0174478	0.320245	243.383	0.100814	0.107482	0.937956	0.348267	0.56088
ENSG00000114805	PLCH1	136.627	-0.778239	0.24834	-3.13376	0.00172581	0.0653029	135.202	-0.543698	0.241868	-2.24791	0.0245819	0.364696	158.455	-0.668692	0.201547	-3.31781	0.000907277	0.00436053
ENSG00000166794	PPIB	1605.9	-0.249781	0.0797314	-3.13278	0.00173159	0.0653029	1671.65	-0.0595935	0.0843886	-0.70618	0.480076	0.999985	1803.24	-0.412911	0.085438	-4.83288	1.34573e-06	1.92401e-05
ENSG00000173467	AGR3	260.423	-0.703393	0.224539	-3.13262	0.00173256	0.0653029	274.635	-0.0539011	0.226125	-0.238369	0.811595	0.999985	289.801	-0.491392	0.213784	-2.29854	0.0215311	0.0597369
ENSG00000183914	DNAH2	138.485	-0.803208	0.256262	-3.13432	0.00172253	0.0653029	157.336	-0.0564518	0.236202	-0.238997	0.811108	0.999985	124.84	0.166316	0.260348	0.638824	0.522937	0.759394
ENSG00000163902	RPN1	2734.77	-0.216999	0.0692927	-3.13163	0.00173838	0.0653903	2835.86	-0.039862	0.0845991	-0.471187	0.637507	0.999985	2931.99	-0.314057	0.0748517	-4.19572	2.72004e-05	0.000239032
ENSG00000169126	ARMC4	52.2884	-1.14179	0.364825	-3.1297	0.00174988	0.0656906	52.9812	-0.707566	0.358063	-1.9761	0.0481439	0.488562	49.6932	-0.77513	0.294275	-2.63403	0.00843774	0.0276597
ENSG00000079931	MOXD1	31.1736	1.34444	0.42982	3.12791	0.00176052	0.0657735	41.6054	0.994542	0.369082	2.69463	0.00704662	0.218849	31.7973	-0.572969	0.404339	-1.41705	0.156468	0.300049
ENSG00000104635	SLC39A14	55.5004	-0.685598	0.219212	-3.12756	0.00176264	0.0657735	42.1256	-0.0827158	0.21366	-0.387137	0.698654	0.999985	47.8881	-0.181473	0.191372	-0.948276	0.342989	0.554162
ENSG00000184164	CRELD2	166.257	-0.269185	0.0860384	-3.12866	0.00175603	0.0657735	170.222	0.0703946	0.115896	0.607397	0.543588	0.999985	195.687	-0.144903	0.0970127	-1.49364	0.135269	0.267189
ENSG00000251664	PCDHA12	54.2922	-0.968928	0.310004	-3.12554	0.0017748	0.0660955	66.4339	-0.388504	0.344765	-1.12687	0.259799	0.844481	75.7912	-0.942573	0.282039	-3.34199	0.000831796	0.00406898
ENSG00000115423	DNAH6	179.544	-0.975875	0.312311	-3.12469	0.0017799	0.0661534	181.181	-0.366749	0.230455	-1.59142	0.111516	0.64862	161.599	-0.454905	0.265511	-1.71332	0.0866535	0.186814
ENSG00000107175	CREB3	276.629	-0.293165	0.093943	-3.12067	0.00180442	0.0668952	289.893	-0.135021	0.0844005	-1.59976	0.109652	0.647842	325.518	-0.321991	0.0925364	-3.47961	0.000502135	0.00266435
ENSG00000148082	SHC3	12.6692	0.869619	0.278702	3.12024	0.00180701	0.0668952	12.2138	-0.0120465	0.318182	-0.0378603	0.969799	0.999985	11.3502	-0.124888	0.312653	-0.399447	0.689564	0.923044
ENSG00000142494	SLC47A1	91.8881	-1.12116	0.359454	-3.11905	0.00181434	0.0670338	97.4786	-1.05955	0.328229	-3.22808	0.00124622	0.0904381	124.381	-3.40577	0.36512	-9.32783	1.08062e-20	8.07097e-18
ENSG00000117318	ID3	54.1022	0.482895	0.154869	3.11808	0.00182032	0.067122	57.6415	-0.082625	0.191483	-0.431501	0.666104	0.999985	52.8094	-0.426142	0.170949	-2.4928	0.0126739	0.0386962
ENSG00000111275	ALDH2	214.82	-0.330623	0.106205	-3.11308	0.00185147	0.0681363	214.123	-0.273548	0.124097	-2.20431	0.0275023	0.380224	223.84	-0.457032	0.150946	-3.02778	0.00246357	0.00997316
ENSG00000142621	FHAD1	225.086	-0.602511	0.194047	-3.10497	0.00190298	0.0698942	238.63	-0.120627	0.167483	-0.720234	0.471381	0.999985	201.033	-0.162042	0.141046	-1.14886	0.250612	0.43479
ENSG00000071246	VASH1	114.522	0.482091	0.155377	3.10271	0.00191756	0.0699321	104.884	-0.0442564	0.146576	-0.301934	0.762702	0.999985	100.51	0.149029	0.175811	0.847669	0.396623	0.618448
ENSG00000133640	LRRIQ1	117.839	-1.01575	0.327262	-3.10379	0.00191061	0.0699321	123.912	-0.193679	0.285301	-0.678858	0.497228	0.999985	111.542	-0.641302	0.230982	-2.77642	0.0054961	0.0193738
ENSG00000165650	PDZD8	599.136	-0.222117	0.071578	-3.10314	0.00191478	0.0699321	618.747	-0.0541002	0.0737591	-0.733471	0.463271	0.994609	689.224	-0.0138625	0.0776231	-0.178587	0.858262	0.999998
ENSG00000183160	TMEM119	9.54012	0.811243	0.261481	3.10249	0.00191897	0.0699321	8.01509	0.634911	0.326186	1.94647	0.0515986	0.499008	6.24092	-0.342584	0.283189	-1.20974	0.22638	0.402071
ENSG00000169692	AGPAT2	108.101	-0.299849	0.0967238	-3.10006	0.00193483	0.0702914	115.248	-0.0599285	0.117111	-0.511723	0.608845	0.999985	125.577	-0.183429	0.11788	-1.55607	0.119692	0.242343
ENSG00000189233	NUGGC	45.398	0.821206	0.26492	3.09982	0.00193635	0.0702914	33.2344	0.151565	0.254912	0.594575	0.552127	0.999985	42.1679	-0.390515	0.298732	-1.30725	0.191129	0.352193
ENSG00000162174	ASRGL1	654.697	-0.806639	0.260708	-3.09403	0.00197455	0.0715002	687.072	-0.473329	0.228989	-2.06704	0.0387306	0.443467	663.126	-1.48333	0.241735	-6.1362	8.45178e-10	3.8677e-08
ENSG00000166959	MS4A8	285.201	-0.954003	0.308378	-3.09362	0.0019773	0.0715002	295.749	-0.27454	0.256479	-1.07042	0.284431	0.869524	293.505	-0.469521	0.282395	-1.66264	0.0963842	0.203769
ENSG00000091490	SEL1L3	2587.79	-0.499031	0.161473	-3.0905	0.0019982	0.0719777	2869.07	-0.274262	0.151782	-1.80695	0.0707698	0.557435	2898.69	-0.61599	0.128509	-4.79336	1.64014e-06	2.25845e-05
ENSG00000108984	MAP2K6	370.297	-0.611437	0.19782	-3.09088	0.00199567	0.0719777	389.905	-0.299398	0.187451	-1.5972	0.11022	0.64862	401.914	-0.561495	0.180984	-3.10246	0.00191919	0.00812405
ENSG00000181982	CCDC149	78.9863	-0.418792	0.135552	-3.08952	0.00200478	0.0720757	79.3632	-0.380526	0.16228	-2.34487	0.0190339	0.330107	92.8262	-0.375493	0.139706	-2.68773	0.00719389	0.0241895
ENSG00000138696	BMPR1B	297.138	-0.909341	0.294444	-3.08834	0.00201281	0.0720872	339.149	-0.377438	0.262808	-1.43618	0.150952	0.722278	324.624	-1.51328	0.264267	-5.7263	1.02642e-08	3.28736e-07
ENSG00000198851	CD3E	1701.89	0.502426	0.162661	3.08878	0.0020098	0.0720872	1546.64	0.227587	0.168024	1.35449	0.17558	0.758508	1455.52	-0.0729303	0.188362	-0.387181	0.698622	0.931031
ENSG00000102904	TSNAXIP1	33.8185	-0.89467	0.289758	-3.08764	0.00201749	0.0721167	34.9465	-0.304914	0.310574	-0.981776	0.32621	0.902807	33.1486	-0.586211	0.244898	-2.39369	0.0166798	0.0486708
ENSG00000010810	FYN	535.433	0.413219	0.133931	3.08531	0.00203338	0.0724076	489.204	0.125829	0.156721	0.802884	0.422042	0.972787	523.237	0.192003	0.167349	1.14733	0.251247	0.435595
ENSG00000103522	IL21R	73.888	0.617921	0.200277	3.08533	0.00203326	0.0724076	65.8383	-0.0241709	0.192203	-0.125757	0.899924	0.999985	66.3626	-0.0697703	0.26503	-0.263254	0.792355	0.999998
ENSG00000173875	ZNF791	156.999	0.226333	0.0733807	3.08436	0.0020399	0.0725019	160.762	0.118774	0.0720998	1.64735	0.0994859	0.632629	164.8	0.182566	0.0871116	2.09577	0.0361029	0.0910521
ENSG00000143297	FCRL5	80.8285	0.87888	0.285022	3.08355	0.00204544	0.072533	104.331	0.377482	0.264885	1.42508	0.154135	0.727411	76.9441	-0.514424	0.301752	-1.70479	0.0882334	0.189607
ENSG00000163606	CD200R1	65.7638	0.534972	0.173517	3.0831	0.00204854	0.072533	70.5116	0.0834967	0.190883	0.437423	0.661805	0.999985	82.5224	0.362126	0.21313	1.69908	0.0893039	0.191489
ENSG00000108700	CCL8	119.227	-1.3101	0.425188	-3.08123	0.00206144	0.0728519	121.821	0.663285	0.382721	1.73308	0.0830823	0.595474	870.081	5.4793	0.450253	12.1694	4.52607e-34	4.22554e-30
ENSG00000165837	ERICH6B	5.06685	8.95304	2.90631	3.08055	0.00206616	0.072881	2.8737	0.403849	2.91328	0.138624	0.889748	0.999985	1.05018	-0.0390242	2.91253	-0.0133987	0.98931	0.999998
ENSG00000100628	ASB2	45.7467	0.586731	0.190544	3.07923	0.00207534	0.0730668	39.85	0.236265	0.179182	1.31858	0.18731	0.77258	44.5207	-0.0393852	0.203608	-0.193437	0.846617	0.999998
ENSG00000068366	ACSL4	2108.69	-0.327172	0.106279	-3.07841	0.00208107	0.0731309	1878.91	-0.398369	0.105199	-3.7868	0.000152599	0.0248444	2173.61	-0.208664	0.113321	-1.84135	0.06557	0.148493
ENSG00000124490	CRISP2	25.5044	-0.96386	0.313228	-3.07718	0.00208969	0.0731609	23.001	-0.44901	0.350117	-1.28246	0.199682	0.786257	30.8124	-0.631653	0.304411	-2.075	0.0379864	0.0949633
ENSG00000136929	HEMGN	616.343	1.31011	0.425751	3.07717	0.00208975	0.0731609	708.864	0.0953032	0.403091	0.236431	0.813098	0.999985	595.775	-1.583	0.454234	-3.485	0.000492134	0.00262397
ENSG00000184831	APOO	109.801	-0.438598	0.142711	-3.07333	0.00211686	0.0739713	128.044	-0.222344	0.125238	-1.77536	0.0758381	0.577189	123.593	-0.203806	0.127561	-1.59772	0.110106	0.226671
ENSG00000001036	FUCA2	186.648	-0.304572	0.0991572	-3.07161	0.00212906	0.0740738	206.628	-0.0799142	0.104199	-0.766936	0.44312	0.984517	207.709	-0.341634	0.105915	-3.22554	0.00125734	0.00572752
ENSG00000087586	AURKA	163.702	-0.394183	0.128311	-3.07209	0.00212565	0.0740738	176.792	-0.207332	0.174067	-1.19111	0.233611	0.818415	181.752	-0.460916	0.146707	-3.14174	0.00167947	0.00731491
ENSG00000184347	SLIT3	55.6583	-0.981185	0.319475	-3.07125	0.00213168	0.0740738	53.4337	-0.937656	0.36566	-2.56428	0.0103389	0.252379	50.2834	-1.31737	0.277126	-4.75368	1.99748e-06	2.66216e-05
ENSG00000186205	MARC1	93.9491	-0.73731	0.240279	-3.06856	0.00215093	0.0746041	75.2889	-0.791406	0.240547	-3.29003	0.00100178	0.0780232	97.059	-0.69326	0.192914	-3.59362	0.000326121	0.00187306
ENSG00000165102	HGSNAT	293.712	-0.25902	0.0844329	-3.06776	0.00215671	0.0746661	303.852	-0.222093	0.0956261	-2.32252	0.020205	0.340502	345.253	-0.161865	0.079803	-2.02831	0.042529	0.104199
ENSG00000124783	SSR1	818.345	-0.179256	0.0584621	-3.06619	0.00216803	0.0748931	834.597	-0.086896	0.0802571	-1.08272	0.278932	0.863072	904.565	-0.295862	0.0627528	-4.71471	2.42054e-06	3.12345e-05
ENSG00000152583	SPARCL1	110.603	1.0149	0.331046	3.06575	0.00217128	0.0748931	122.696	0.719348	0.392326	1.83355	0.0667211	0.545273	121.019	-1.10907	0.380885	-2.91183	0.00359316	0.0136171
ENSG00000116106	EPHA4	84.3495	0.490316	0.160111	3.06234	0.00219612	0.075294	96.9925	0.74672	0.183676	4.06542	4.79462e-05	0.0113633	90.0623	0.598644	0.188646	3.17336	0.00150684	0.0066894
ENSG00000119523	ALG2	508.977	-0.228584	0.0746467	-3.06221	0.00219707	0.075294	514.69	-0.135552	0.0758658	-1.78673	0.0739806	0.569781	596.894	-0.237267	0.0827609	-2.86689	0.00414526	0.0153572
ENSG00000174607	UGT8	96.4033	-0.736201	0.240381	-3.06265	0.0021939	0.075294	104.592	-0.314632	0.281366	-1.11823	0.263469	0.847278	116.319	-1.10617	0.198827	-5.5635	2.6442e-08	7.12445e-07
ENSG00000180509	KCNE1	3.47174	-1.30111	0.424929	-3.06195	0.00219901	0.075294	3.06607	-0.287759	0.50194	-0.573295	0.566445	0.999985	5.15113	0.233477	0.38632	0.604362	0.545603	0.78269
ENSG00000156709	AIFM1	683.866	-0.327238	0.106929	-3.06031	0.00221106	0.0754946	713.674	-0.174142	0.104828	-1.66122	0.0966697	0.629547	780.02	-0.6162	0.109676	-5.61839	1.92746e-08	5.53196e-07
ENSG00000180398	MCFD2	145.3	-0.274428	0.0896967	-3.05951	0.00221699	0.0754946	151.645	-0.185636	0.119921	-1.54798	0.121626	0.667999	172.253	-0.19837	0.125413	-1.58173	0.113711	0.232477
ENSG00000183291	SEP15	465.878	-0.195731	0.0639656	-3.05995	0.00221375	0.0754946	456.611	0.0135055	0.0711451	0.18983	0.849442	0.999985	484.989	-0.0398567	0.0628199	-0.63446	0.525781	0.762159
ENSG00000113758	DBN1	269.76	-0.379898	0.12427	-3.05705	0.00223529	0.0758739	280.555	-0.159479	0.153628	-1.03809	0.299228	0.882064	342.508	-0.255546	0.1494	-1.71048	0.087178	0.187856
ENSG00000147231	CXorf57	11.4782	1.07521	0.351728	3.05692	0.00223624	0.0758739	10.4708	-0.073551	0.371386	-0.198045	0.84301	0.999985	9.86029	-0.189971	0.328032	-0.579124	0.562506	0.800358
ENSG00000138119	MYOF	3731.59	-0.299553	0.0980101	-3.05635	0.00224048	0.07588	4083.32	-0.0113457	0.0999546	-0.113509	0.909627	0.999985	4729.57	0.0434011	0.0987056	0.439703	0.660152	0.895356
ENSG00000115380	EFEMP1	288.114	0.730264	0.23917	3.05333	0.00226317	0.0765099	372.317	0.817785	0.251933	3.24604	0.00117024	0.085923	401.215	-0.323035	0.225493	-1.43257	0.151981	0.292888
ENSG00000113504	SLC12A7	397.102	-0.294117	0.0964208	-3.05034	0.00228579	0.0771352	426.576	-0.13419	0.102007	-1.31551	0.18834	0.773477	543.555	0.316895	0.112521	2.81633	0.00485759	0.0174694
ENSG00000128596	CCDC136	23.7896	0.686241	0.225098	3.04863	0.00229884	0.0774356	26.1264	-0.0145101	0.252969	-0.0573593	0.954259	0.999985	24.1482	0.259677	0.276539	0.939027	0.347717	0.56016
ENSG00000069493	CLEC2D	218.063	0.387217	0.127085	3.04692	0.00231203	0.0776958	200.997	0.280363	0.145999	1.92031	0.0548186	0.513184	249.324	0.515182	0.199792	2.5786	0.00992026	0.0315986
ENSG00000175544	CABP4	17.1699	-0.803134	0.263621	-3.04655	0.00231487	0.0776958	17.7099	0.196025	0.272605	0.719083	0.47209	0.999985	17.5721	-0.519199	0.254735	-2.03819	0.0415307	0.102209
ENSG00000091409	ITGA6	2303.37	-0.511848	0.168091	-3.04506	0.00232635	0.0777432	2632.21	-0.181472	0.15659	-1.1589	0.246497	0.829788	2563.47	-0.812486	0.138968	-5.84657	5.01814e-09	1.8038e-07
ENSG00000094755	GABRP	7851.82	0.723838	0.237705	3.04511	0.00232595	0.0777432	7790.59	1.08208	0.280376	3.8594	0.000113664	0.0205026	6420.92	0.825795	0.284648	2.90111	0.00371845	0.0140264
ENSG00000198932	GPRASP1	69.006	0.498971	0.163879	3.04475	0.00232876	0.0777432	65.7309	0.214105	0.197488	1.08414	0.278301	0.862402	65.991	-0.0777414	0.22695	-0.342549	0.731938	0.96035
ENSG00000152332	UHMK1	735.578	0.1355	0.0445137	3.04401	0.00233451	0.0777963	754.773	-0.0104989	0.0631813	-0.166171	0.868023	0.999985	723.225	-0.0812348	0.0563212	-1.44235	0.149204	0.28843
ENSG00000153930	ANKFN1	304.656	-0.849973	0.279391	-3.04224	0.00234826	0.0781152	316.578	-0.406321	0.252633	-1.60835	0.107759	0.646023	356.113	-1.03062	0.261406	-3.94259	8.06064e-05	0.000590924
ENSG00000078967	UBE2D4	20.2737	0.658623	0.216538	3.04161	0.0023532	0.0781404	21.5111	-0.130885	0.2187	-0.598467	0.549529	0.999985	20.1149	-0.244998	0.196117	-1.24925	0.211575	0.381693
ENSG00000148444	COMMD3	61.1393	0.484521	0.159344	3.04073	0.00236007	0.0781411	65.1724	-0.00252179	0.12348	-0.0204227	0.983706	0.999985	60.6648	-0.3258	0.138925	-2.34515	0.0190192	0.0540199
ENSG00000158423	RIBC1	37.9265	-0.978041	0.321724	-3.04	0.00236576	0.0781411	42.5708	-0.15254	0.315203	-0.483943	0.628426	0.999985	34.7894	-0.61749	0.234582	-2.6323	0.00848089	0.027767
ENSG00000169919	GUSB	1283.99	-0.228396	0.075128	-3.04008	0.00236512	0.0781411	1396.84	-0.0992346	0.0826435	-1.20076	0.229846	0.815039	1446.44	-0.234348	0.0704113	-3.32827	0.000873884	0.00423383
ENSG00000085491	SLC25A24	545.902	-0.249565	0.0821341	-3.0385	0.00237756	0.0783188	536	-0.0836184	0.077671	-1.07657	0.281672	0.866482	576.728	-0.230541	0.0843786	-2.73222	0.00629098	0.0216725
ENSG00000100665	SERPINA4	21.9081	-1.46257	0.4814	-3.03815	0.00238036	0.0783188	13.9583	-0.521214	0.690905	-0.754394	0.450613	0.988129	11.2263	-1.77533	0.453278	-3.91664	8.97913e-05	0.000646331
ENSG00000118922	KLF12	102.689	0.465962	0.153605	3.03352	0.00241722	0.0783188	99.1766	0.082435	0.159664	0.516302	0.605643	0.999985	93.1851	-0.328037	0.172834	-1.89798	0.0576982	0.133659
ENSG00000138311	ZNF365	256.408	-0.867407	0.285894	-3.03402	0.00241317	0.0783188	204.476	0.413663	0.284509	1.45395	0.14596	0.711113	332.358	0.872346	0.26051	3.34861	0.000812186	0.00399255
ENSG00000164483	SAMD3	71.4892	0.69553	0.229221	3.03432	0.00241077	0.0783188	71.9	0.604211	0.24902	2.42635	0.0152514	0.304199	64.6161	-0.164096	0.244627	-0.670799	0.502349	0.736018
ENSG00000177731	FLII	3281.19	-0.189558	0.0624624	-3.03475	0.00240738	0.0783188	3280	-0.0842367	0.0592282	-1.42224	0.154956	0.728067	3568.74	-0.0356019	0.0492599	-0.722736	0.469842	0.70012
ENSG00000182718	ANXA2	13458.1	-0.360065	0.118669	-3.03419	0.00241179	0.0783188	14317.6	-0.0560967	0.123238	-0.455191	0.648972	0.999985	16527.2	0.119492	0.128001	0.933526	0.350549	0.563534
ENSG00000196169	KIF19	24.0142	-1.10504	0.363854	-3.03705	0.0023891	0.0783188	29.1805	-0.214729	0.349474	-0.614436	0.538927	0.999985	23.0176	-0.575566	0.309101	-1.86206	0.0625942	0.142828
ENSG00000240505	TNFRSF13B	12.2515	1.27224	0.41929	3.03426	0.00241123	0.0783188	12.9674	-0.328808	0.369289	-0.890379	0.373262	0.941136	13.0537	-0.135494	0.388353	-0.348894	0.727169	0.956648
ENSG00000243896	OR2A7	37.9366	1.13944	0.375585	3.03377	0.00241521	0.0783188	36.6103	-0.369432	0.39679	-0.931052	0.351827	0.923018	35.5029	0.954746	0.394237	2.42176	0.0154457	0.04559
ENSG00000275395	FCGBP	212379	-0.678737	0.223671	-3.03453	0.00240909	0.0783188	225644	0.146248	0.210676	0.694183	0.487567	0.999985	232681	-0.233983	0.220885	-1.0593	0.289464	0.486314
ENSG00000051108	HERPUD1	1521.28	-0.198428	0.065479	-3.0304	0.00244228	0.0788573	1516.8	-0.0455975	0.084901	-0.537067	0.591221	0.999985	1671.44	0.0262948	0.0744773	0.353058	0.724045	0.953739
ENSG00000112902	SEMA5A	182.042	0.771539	0.254574	3.0307	0.00243985	0.0788573	155.978	0.704227	0.230723	3.05226	0.00227129	0.12201	162.152	-0.415269	0.24099	-1.72318	0.0848565	0.183576
ENSG00000002933	TMEM176A	389.728	-0.356319	0.117633	-3.02907	0.00245308	0.0789334	383.068	-0.0726558	0.122331	-0.593927	0.552561	0.999985	370.034	-0.549023	0.129156	-4.25084	2.12973e-05	0.000194837
ENSG00000164675	IQUB	21.7563	-0.812425	0.268193	-3.02925	0.00245161	0.0789334	24.2934	-0.435698	0.330245	-1.31932	0.187063	0.772106	27.4294	-0.688435	0.253163	-2.71933	0.00654134	0.0223863
ENSG00000206177	HBM	30.2153	1.73795	0.573923	3.02819	0.00246023	0.0790276	31.4886	-0.396558	0.49306	-0.804279	0.421236	0.972679	32.757	-1.04109	0.668987	-1.55622	0.119657	0.2423
ENSG00000018236	CNTN1	28.1198	1.51568	0.500625	3.02757	0.00246532	0.0790553	33.6977	0.264623	0.621152	0.42602	0.670093	0.999985	37.0143	-0.96459	0.489496	-1.97058	0.0487722	0.116648
ENSG00000069431	ABCC9	19.6119	1.7954	0.593847	3.02333	0.00250009	0.0790888	17.3799	1.31127	0.666661	1.96692	0.0491928	0.491345	14.4616	0.0371104	0.809717	0.0458313	0.963445	0.999998
ENSG00000102580	DNAJC3	818.204	-0.230967	0.0763802	-3.02391	0.00249529	0.0790888	828.567	-0.130714	0.0923785	-1.41498	0.157073	0.730161	901.253	-0.123442	0.067506	-1.8286	0.0674593	0.151988
ENSG00000114354	TFG	501.344	-0.169301	0.0559983	-3.02332	0.00250021	0.0790888	543.497	-0.00268003	0.0600861	-0.0446032	0.964424	0.999985	610.656	0.25141	0.0703458	3.57391	0.000351687	0.00199717
ENSG00000128228	SDF2L1	116.045	-0.325627	0.107681	-3.024	0.00249458	0.0790888	112.962	-0.131299	0.121058	-1.08459	0.278104	0.862314	122.474	-0.564457	0.142099	-3.97228	7.11884e-05	0.000531692
ENSG00000136240	KDELR2	819.596	-0.226883	0.0750042	-3.02494	0.00248681	0.0790888	845.05	-0.0506992	0.0878797	-0.576915	0.563997	0.999985	914.198	-0.283505	0.0829783	-3.41662	0.000634041	0.00323996
ENSG00000155966	AFF2	450.408	-0.426522	0.140995	-3.02509	0.00248556	0.0790888	350.434	-0.564447	0.168778	-3.34431	0.000824866	0.0701999	512.701	-0.0499134	0.146558	-0.340571	0.733426	0.961695
ENSG00000164764	SBSPON	40.0927	-0.824885	0.272615	-3.02582	0.00247958	0.0790888	52.4548	-0.751702	0.313363	-2.39882	0.0164478	0.314559	54.5376	-0.985773	0.253684	-3.88582	0.000101984	0.000716152
ENSG00000170482	SLC23A1	38.9676	-0.681461	0.225268	-3.02511	0.00248542	0.0790888	39.213	-0.18347	0.226507	-0.809996	0.417942	0.970379	35.7911	-0.736821	0.213119	-3.45732	0.000545571	0.00286375
ENSG00000138400	MDH1B	42.2081	-1.03163	0.341535	-3.02057	0.00252297	0.0796738	48.2402	-0.28951	0.307814	-0.940535	0.346943	0.918786	40.8325	-0.991794	0.280415	-3.53688	0.000404885	0.00223537
ENSG00000100228	RAB36	89.65	-0.617841	0.204809	-3.01667	0.00255566	0.0800556	93.5675	-0.433907	0.268778	-1.61437	0.106447	0.644453	87.6523	-0.86384	0.203967	-4.23519	2.28354e-05	0.000206581
ENSG00000134775	FHOD3	63.5826	-0.88952	0.294878	-3.01658	0.00255647	0.0800556	79.6275	-0.338371	0.25439	-1.33013	0.183477	0.767336	68.0067	-0.696105	0.203041	-3.42839	0.000607178	0.00312751
ENSG00000140545	MFGE8	159.493	0.607918	0.201394	3.01855	0.00253992	0.0800556	171.387	0.428986	0.211157	2.0316	0.0421946	0.458774	180.415	-0.0837664	0.224287	-0.373479	0.708792	0.939754
ENSG00000154229	PRKCA	221.029	0.395609	0.131118	3.01719	0.00255127	0.0800556	228.734	0.270489	0.108812	2.48585	0.0129244	0.283268	219.031	0.164188	0.128784	1.2749	0.202343	0.368326
ENSG00000255833	TIFAB	6.64389	1.04052	0.344837	3.01743	0.00254924	0.0800556	6.84234	-0.366837	0.381534	-0.961479	0.336311	0.910918	6.31838	-0.640951	0.449775	-1.42505	0.154144	0.296382
ENSG00000026559	KCNG1	6.94635	1.17866	0.391418	3.01127	0.00260161	0.0813329	8.91861	0.720726	0.459558	1.5683	0.116811	0.658403	4.96558	0.546638	0.522933	1.04533	0.29587	0.495203
ENSG00000154165	GPR15	17.4044	0.826151	0.274518	3.00946	0.00261711	0.0815447	12.2765	-0.0086285	0.270417	-0.0319081	0.974545	0.999985	15.5948	0.0234614	0.281515	0.0833399	0.933581	0.999998
ENSG00000165309	ARMC3	76.0061	-1.09727	0.364562	-3.00984	0.00261385	0.0815447	78.4699	-0.410093	0.28642	-1.43179	0.152204	0.725072	81.1202	-1.022	0.265065	-3.85566	0.000115419	0.000789127
ENSG00000181804	SLC9A9	134.76	0.420538	0.139808	3.00796	0.00263011	0.0818135	124.645	0.4269	0.150204	2.84214	0.00448115	0.175919	129.907	0.252619	0.184036	1.37266	0.169859	0.320073
ENSG00000002726	AOC1	207.65	-0.591879	0.19695	-3.00522	0.00265386	0.0818711	232.121	-0.0498839	0.220678	-0.226048	0.821164	0.999985	278.624	-0.112889	0.209085	-0.539921	0.589251	0.827007
ENSG00000134853	PDGFRA	108.947	1.13203	0.376487	3.00682	0.00264	0.0818711	68.1179	1.11218	0.490452	2.26766	0.0233498	0.357406	113.629	-1.30452	0.41567	-3.13835	0.00169901	0.00738623
ENSG00000172339	ALG14	45.5565	-0.554517	0.184469	-3.00602	0.00264691	0.0818711	54.3806	-0.0175237	0.189381	-0.0925314	0.926276	0.999985	58.4299	-0.591104	0.196057	-3.01495	0.00257019	0.0103489
ENSG00000183840	GPR39	17.0515	-0.86942	0.289293	-3.00532	0.00265298	0.0818711	18.2667	-0.227266	0.288162	-0.788675	0.430302	0.977667	20.0007	-0.678101	0.278983	-2.43062	0.0150731	0.0446476
ENSG00000250361	GYPB	45.6279	1.84307	0.613237	3.00548	0.00265162	0.0818711	48.2114	1.00558	0.616576	1.63091	0.102909	0.63774	38.4903	-2.31213	0.840837	-2.74979	0.00596332	0.0207157
ENSG00000043039	BARX2	82.4721	0.664233	0.221106	3.00414	0.00266329	0.0820268	90.772	0.697494	0.216311	3.2245	0.00126193	0.0910363	83.7943	0.182913	0.236442	0.773609	0.439162	0.666357
ENSG00000122735	DNAI1	261.073	-1.28327	0.427356	-3.00282	0.00267489	0.0821995	285	0.0728423	0.328977	0.221421	0.824765	0.999985	240.562	-0.586602	0.336479	-1.74335	0.0812722	0.177218
ENSG00000167114	SLC27A4	172.411	-0.310351	0.103364	-3.0025	0.00267769	0.0821995	177.05	-0.0784541	0.106912	-0.733822	0.463057	0.994609	195.968	-0.367013	0.123143	-2.98039	0.0028788	0.011367
ENSG00000088826	SMOX	81.0458	-0.41526	0.138438	-2.99962	0.00270321	0.08276	82.9075	-0.102679	0.155446	-0.66054	0.508907	0.999985	95.1649	-0.260478	0.167279	-1.55715	0.119435	0.24203
ENSG00000095585	BLNK	742.186	0.433754	0.144612	2.99944	0.00270481	0.08276	821.808	0.395729	0.170127	2.32608	0.0200144	0.338901	819.566	0.48339	0.179357	2.69513	0.00703613	0.0237703
ENSG00000105976	MET	2310.24	-0.482355	0.16089	-2.99804	0.00271718	0.0828861	2608	-0.0719016	0.172578	-0.416632	0.676948	0.999985	3059.16	-0.154295	0.156801	-0.984022	0.325104	0.53239
ENSG00000206075	SERPINB5	95.0384	0.815714	0.272088	2.99798	0.00271779	0.0828861	106.725	1.14518	0.272475	4.20287	2.63549e-05	0.00875278	107.691	0.370255	0.270435	1.36911	0.170966	0.321607
ENSG00000115085	ZAP70	262.998	0.515601	0.172065	2.99655	0.00273057	0.0831399	247.996	0.354709	0.181682	1.95237	0.0508949	0.497568	233.649	-0.0510312	0.196659	-0.25949	0.795257	0.999998
ENSG00000108688	CCL7	39.1094	-1.51134	0.50491	-2.99328	0.00275995	0.0837719	28.9888	-1.06779	0.449817	-2.37382	0.0176051	0.32033	198.818	4.36388	0.518227	8.42078	3.73982e-17	1.12629e-14
ENSG00000148297	MED22	61.9182	0.331417	0.110731	2.99299	0.00276263	0.0837719	61.8701	0.0297766	0.114604	0.259822	0.795001	0.999985	61.8942	-0.275084	0.114531	-2.40183	0.0163133	0.0477358
ENSG00000167984	NLRC3	171.518	0.496415	0.165873	2.99275	0.00276476	0.0837719	171.617	0.318454	0.180109	1.76812	0.0770407	0.581543	154.782	-0.134344	0.201429	-0.666955	0.504801	0.738513
ENSG00000080546	SESN1	124.541	0.329155	0.110002	2.99225	0.00276927	0.0837727	122.33	0.118741	0.0937551	1.26651	0.205332	0.793868	109.871	-0.238192	0.140933	-1.69011	0.091007	0.194381
ENSG00000147573	TRIM55	23.6883	-0.970287	0.324374	-2.99126	0.00277829	0.0837743	22.3353	-0.509944	0.451079	-1.1305	0.258267	0.843349	21.3662	-0.663433	0.354218	-1.87295	0.0610756	0.140047
ENSG00000169223	LMAN2	1330.82	-0.188924	0.0631547	-2.99145	0.00277656	0.0837743	1351.18	-0.0534727	0.0715202	-0.747658	0.454666	0.990196	1470.49	-0.257536	0.0669734	-3.84535	0.000120378	0.000816159
ENSG00000167074	TEF	25.9497	0.504216	0.168653	2.98966	0.00279285	0.0840778	30.8424	0.336011	0.202373	1.66035	0.0968435	0.629585	27.863	0.123463	0.182499	0.676513	0.498715	0.732133
ENSG00000110799	VWF	465.78	0.599405	0.200527	2.98915	0.00279757	0.0840847	552.503	0.853722	0.237784	3.59032	0.000330267	0.0395561	519.376	0.204308	0.252914	0.807815	0.419197	0.644589
ENSG00000004809	SLC22A16	11.0411	-0.904405	0.302732	-2.98748	0.00281288	0.0842758	13.9652	-0.340381	0.317613	-1.07168	0.283862	0.869172	15.7598	-0.0775654	0.306035	-0.253453	0.799919	0.999998
ENSG00000162676	GFI1	70.1435	0.603085	0.201871	2.98747	0.00281295	0.0842758	63.2302	0.325229	0.19398	1.67661	0.0936186	0.621027	56.8608	0.133283	0.205909	0.647293	0.517442	0.752995
ENSG00000131738	KRT33B	18.6706	-6.98568	2.33946	-2.98602	0.00282635	0.0845418	1.39259	-0.293171	2.91262	-0.100656	0.919824	0.999985	3.76643	-0.239555	2.74783	-0.0871797	0.930529	0.999998
ENSG00000112039	FANCE	136.353	0.364825	0.122213	2.98515	0.00283437	0.0846464	137.29	0.177144	0.13524	1.30986	0.190245	0.776427	133.763	-0.197138	0.148318	-1.32916	0.183796	0.34097
ENSG00000227471	AKR1B15	29.609	1.24425	0.416924	2.98435	0.00284181	0.084733	46.5811	1.0823	0.401205	2.69763	0.00698343	0.218796	30.4439	1.26724	0.400511	3.16407	0.00155578	0.00686102
ENSG00000126709	IFI6	360.691	-0.579192	0.194168	-2.98294	0.00285493	0.0849888	331.093	-0.226163	0.189182	-1.19547	0.231902	0.816763	969.3	1.70006	0.225689	7.53276	4.96797e-14	7.08107e-12
ENSG00000143178	TBX19	45.0686	0.562211	0.188572	2.98141	0.00286924	0.0852789	48.0334	0.159392	0.22506	0.70822	0.478808	0.999985	50.305	0.527827	0.171355	3.08032	0.00206777	0.00862588
ENSG00000133321	RARRES3	866.277	0.447844	0.150291	2.97985	0.00288385	0.0855771	825.849	0.358755	0.149488	2.39989	0.0164001	0.314119	809.203	0.549643	0.119119	4.61425	3.94517e-06	4.68304e-05
ENSG00000175764	TTLL11	26.1442	0.43945	0.147812	2.97304	0.00294871	0.087363	31.1799	0.197487	0.18683	1.05704	0.290493	0.874677	28.3785	-0.30265	0.142198	-2.12837	0.0333062	0.0852493
ENSG00000123977	DAW1	27.9272	-1.16825	0.39326	-2.97067	0.00297154	0.0875287	26.4596	-0.233851	0.366619	-0.63786	0.523565	0.999985	24.7514	-0.673492	0.34022	-1.97958	0.0477505	0.11462
ENSG00000124939	SCGB2A1	385.74	-0.929058	0.312669	-2.97138	0.00296462	0.0875287	467.997	-0.488997	0.27252	-1.79435	0.0727566	0.564273	381.189	-1.92306	0.286203	-6.71923	1.82689e-11	1.34298e-09
ENSG00000134910	STT3A	2205.07	-0.31314	0.105416	-2.97051	0.00297303	0.0875287	2279.66	-0.0757593	0.105437	-0.718529	0.472431	0.999985	2351.82	-0.492156	0.090028	-5.4667	4.585e-08	1.13649e-06
ENSG00000156976	EIF4A2	1728.47	0.171138	0.0576112	2.97056	0.00297255	0.0875287	1811.59	0.109629	0.0585474	1.87248	0.0611396	0.532075	1808.59	-0.0581015	0.0537674	-1.08061	0.279872	0.47352
ENSG00000163032	VSNL1	6.08831	1.72507	0.580843	2.96995	0.0029785	0.0875521	8.15808	1.23164	0.605664	2.03353	0.0419986	0.457836	7.56302	-0.331502	0.698605	-0.474521	0.635129	0.871034
ENSG00000161405	IKZF3	235.162	0.542263	0.182632	2.96915	0.00298622	0.0876412	206.852	0.337402	0.165062	2.04409	0.0409445	0.453344	211.411	0.0290414	0.194882	0.14902	0.881538	0.999998
ENSG00000157423	HYDIN	185.191	-0.890796	0.300107	-2.96826	0.00299488	0.0877575	209.271	-0.41297	0.267976	-1.54107	0.123299	0.671187	181.452	-0.773894	0.249384	-3.10323	0.00191422	0.00810669
ENSG00000100644	HIF1A	6856.23	-0.349877	0.117916	-2.96716	0.00300565	0.0879353	6476.18	-0.268539	0.102073	-2.63085	0.00851718	0.235202	8523.92	0.307547	0.129884	2.36786	0.0178912	0.0514421
ENSG00000109016	DHRS7B	123.124	-0.331378	0.111737	-2.96569	0.00302005	0.0882186	137.99	0.0100258	0.0964024	0.103999	0.91717	0.999985	136.812	-0.486203	0.109086	-4.45708	8.30852e-06	8.76479e-05
ENSG00000153904	DDAH1	111.135	-0.737102	0.248678	-2.96408	0.00303591	0.0885433	116.983	-0.495532	0.205615	-2.41001	0.0159523	0.309301	134.67	-0.99099	0.199782	-4.96037	7.03607e-07	1.11906e-05
ENSG00000102531	FNDC3A	2306.21	-0.230059	0.0776749	-2.96182	0.0030583	0.0887808	2231.96	-0.231909	0.0674795	-3.43673	0.000588784	0.0574156	2668.6	0.0490459	0.0873131	0.561725	0.574304	0.811789
ENSG00000128408	RIBC2	31.3089	-0.846853	0.285888	-2.96219	0.00305462	0.0887808	32.9423	-0.930215	0.300524	-3.09531	0.00196605	0.114375	29.2337	-0.736451	0.249528	-2.95138	0.00316359	0.0122859
ENSG00000187908	DMBT1	18058.9	-0.741588	0.250316	-2.96261	0.00305043	0.0887808	20384.5	0.290451	0.26659	1.08951	0.275931	0.861376	21374.2	0.53272	0.268866	1.98136	0.0475506	0.114239
ENSG00000168703	WFDC12	11.8278	-1.54739	0.522573	-2.9611	0.00306541	0.0888494	8.75216	-0.421083	0.564909	-0.7454	0.45603	0.991289	21.989	0.450864	0.5016	0.898852	0.368731	0.585306
ENSG00000102359	SRPX2	341.134	0.578084	0.19527	2.96043	0.00307205	0.088904	358.216	1.27759	0.2594	4.92517	8.42891e-07	0.000876747	295.631	0.618678	0.253298	2.44249	0.0145862	0.0434862
ENSG00000163083	INHBB	11.3515	-0.790717	0.267302	-2.95814	0.00309501	0.0894077	12.868	-0.24217	0.280373	-0.863744	0.387729	0.949859	14.274	0.121147	0.258406	0.468824	0.639196	0.874581
ENSG00000166897	ELFN2	3.51278	-1.57135	0.531266	-2.95774	0.00309902	0.0894077	6.27237	-0.699949	0.49897	-1.40279	0.16068	0.734711	5.32497	-0.609022	0.471581	-1.29145	0.196549	0.360083
ENSG00000121075	TBX4	16.9182	1.40136	0.474098	2.95585	0.00311811	0.0896816	21.3546	1.15509	0.47252	2.44454	0.0145038	0.29874	12.6859	1.31182	0.490208	2.67605	0.00744949	0.0248815
ENSG00000152969	JAKMIP1	59.1493	0.62887	0.212749	2.95592	0.00311741	0.0896816	53.6614	0.328501	0.234446	1.40118	0.161159	0.735358	45.1925	0.0586996	0.216298	0.271383	0.786097	0.999998
ENSG00000122218	COPA	3252.5	-0.190396	0.0644404	-2.9546	0.00313074	0.089894	3208.84	-0.167673	0.0646976	-2.59163	0.00955215	0.245529	3667.63	-0.0130087	0.0733525	-0.177345	0.859237	0.999998
ENSG00000168032	ENTPD3	176.182	-0.691883	0.234206	-2.95417	0.00313511	0.089894	206.474	-0.191817	0.212758	-0.90157	0.367285	0.935887	195.387	-1.16828	0.225787	-5.17424	2.2884e-07	4.35565e-06
ENSG00000137218	FRS3	13.9287	0.71913	0.243511	2.95317	0.00314525	0.089909	13.1998	-0.309362	0.216347	-1.42994	0.152736	0.725348	12.9716	-0.226851	0.194096	-1.16876	0.2425	0.424364
ENSG00000198901	PRC1	92.2602	-0.435487	0.147457	-2.95331	0.00314384	0.089909	103.98	-0.322913	0.17931	-1.80086	0.0717243	0.559835	103.961	-0.306366	0.157935	-1.93982	0.0524015	0.123572
ENSG00000001561	ENPP4	191.743	-0.407097	0.137903	-2.95206	0.00315665	0.0900192	203.953	0.0959557	0.123729	0.77553	0.438027	0.981287	189.193	-0.316251	0.124551	-2.53913	0.0111127	0.0347043
ENSG00000050555	LAMC3	403.65	0.998395	0.338226	2.95185	0.00315874	0.0900192	195.257	0.124757	0.459082	0.271752	0.785812	0.999985	306.701	-0.327907	0.335919	-0.976149	0.32899	0.537202
ENSG00000125952	MAX	930.704	0.200521	0.0679724	2.95003	0.00317742	0.0903494	916.183	0.0609812	0.0848274	0.718885	0.472212	0.999985	996.83	0.342886	0.079329	4.32233	1.54393e-05	0.0001486
ENSG00000131044	TTLL9	23.2373	-1.02306	0.346881	-2.94931	0.00318482	0.0903494	28.058	0.250904	0.3393	0.739476	0.459618	0.992393	18.996	-0.023776	0.284886	-0.0834578	0.933488	0.999998
ENSG00000162896	PIGR	28895.2	-0.76084	0.257958	-2.94948	0.00318313	0.0903494	33894.9	-0.0983605	0.236621	-0.415689	0.677638	0.999985	32914.3	-0.79742	0.253284	-3.14832	0.0016421	0.00717113
ENSG00000107669	ATE1	213.124	0.189747	0.0643727	2.94763	0.00320225	0.090706	218.309	0.0794369	0.0785627	1.01113	0.311955	0.892124	215.251	-0.078634	0.0703185	-1.11826	0.263458	0.452166
ENSG00000115993	TRAK2	804.259	0.278271	0.0944261	2.94697	0.00320904	0.0907609	834.443	0.00409591	0.107606	0.0380639	0.969637	0.999985	785.607	-0.196321	0.0936643	-2.096	0.0360818	0.0910186
ENSG00000156968	MPV17L	20.6172	-0.793308	0.269267	-2.94617	0.00321735	0.0908587	21.1705	-0.42489	0.265558	-1.59999	0.109601	0.647842	21.8144	-0.586386	0.225835	-2.59652	0.00941728	0.0303015
ENSG00000066185	ZMYND12	20.1309	-0.843407	0.286391	-2.94495	0.00323002	0.0910789	23.4432	-0.245249	0.278814	-0.879618	0.379066	0.944406	21.3845	-0.830658	0.243078	-3.41725	0.000632562	0.00323506
ENSG00000135426	TESPA1	106.27	0.501376	0.170301	2.94406	0.00323934	0.0911071	99.759	0.246237	0.195617	1.25877	0.208114	0.796019	108.109	0.167216	0.199836	0.836766	0.402724	0.625961
ENSG00000147138	GPR174	87.7558	0.589196	0.200139	2.94393	0.00324077	0.0911071	76.7739	0.248934	0.181199	1.37382	0.169499	0.74971	68.5552	-0.150112	0.222323	-0.675197	0.499551	0.733188
ENSG00000115561	CHMP3	2.5376	-0.912726	0.310132	-2.94302	0.00325027	0.0912311	2.99229	-0.520167	0.3496	-1.48789	0.13678	0.694568	3.20443	0.277934	0.295977	0.939039	0.347711	0.56016
ENSG00000197147	LRRC8B	133.179	-0.257016	0.0873438	-2.94258	0.00325494	0.0912311	142.295	-0.0352859	0.101905	-0.346264	0.729145	0.999985	159.911	0.125062	0.097776	1.27906	0.200874	0.366318
ENSG00000152785	BMP3	58.3023	0.804076	0.273301	2.94209	0.00326003	0.091237	59.2061	0.997724	0.227675	4.38223	1.1747e-05	0.00490254	53.727	0.244837	0.223816	1.09392	0.273988	0.465985
ENSG00000153714	LURAP1L	69.7856	-0.649929	0.2212	-2.9382	0.00330125	0.0922525	86.3823	-0.0253143	0.249698	-0.10138	0.919249	0.999985	89.5985	-0.31916	0.22054	-1.44718	0.147847	0.286548
ENSG00000118492	ADGB	47.7166	-1.05462	0.359119	-2.93669	0.0033174	0.0922898	47.9903	-0.630908	0.342038	-1.84456	0.065102	0.540334	35.937	-0.426416	0.313522	-1.36009	0.173803	0.326121
ENSG00000163319	MRPS18C	38.8401	0.326178	0.111051	2.93719	0.00331197	0.0922898	41.7871	0.0693216	0.120397	0.575777	0.564766	0.999985	40.4886	-0.0407258	0.121875	-0.334159	0.738259	0.965862
ENSG00000173762	CD7	73.5852	0.42061	0.143217	2.93687	0.00331546	0.0922898	68.1982	0.367383	0.146064	2.51522	0.0118958	0.271886	81.3494	0.627356	0.178727	3.51014	0.000447874	0.00242961
ENSG00000073712	FERMT2	70.68	-0.633514	0.215839	-2.93513	0.00333409	0.0926164	71.2949	-0.326468	0.219396	-1.48803	0.136743	0.694568	86.0336	-0.584935	0.175319	-3.33642	0.000848664	0.0041375
ENSG00000126778	SIX1	152.71	-0.736426	0.250978	-2.93423	0.00334376	0.0927473	158.836	-0.549619	0.249924	-2.19914	0.0278676	0.382246	175.001	-0.992233	0.249728	-3.97325	7.08977e-05	0.000529945
ENSG00000163638	ADAMTS9	265.097	-0.844218	0.288014	-2.93117	0.00337684	0.0933875	217.283	0.0660318	0.253365	0.260619	0.794386	0.999985	557.556	0.580565	0.254924	2.2774	0.0227621	0.0624536
ENSG00000185634	SHC4	7.19111	-1.11756	0.381256	-2.93127	0.00337584	0.0933875	7.51761	-0.742039	0.468817	-1.58279	0.113469	0.650516	7.17809	0.553628	0.477936	1.15837	0.246712	0.42952
ENSG00000145491	ROPN1L	31.119	-0.608968	0.208095	-2.9264	0.00342911	0.0944379	31.4309	-0.264213	0.261013	-1.01226	0.311413	0.891801	28.5591	-0.692096	0.22587	-3.06414	0.002183	0.0090219
ENSG00000170465	KRT6C	1323.91	-0.979213	0.334623	-2.92632	0.00342997	0.0944379	1404.69	-0.0696215	0.331855	-0.209795	0.833828	0.999985	2767.8	0.293438	0.361754	0.811152	0.417278	0.642588
ENSG00000171596	NMUR1	6.98116	1.06865	0.365163	2.92649	0.00342811	0.0944379	7.20983	0.229693	0.387213	0.593195	0.553051	0.999985	6.14291	-0.347045	0.327164	-1.06077	0.288796	0.48554
ENSG00000135100	HNF1A	28.1014	-0.924212	0.316021	-2.92452	0.00344984	0.0948453	27.167	-0.327073	0.372693	-0.877593	0.380164	0.945262	32.8925	-0.417175	0.228109	-1.82884	0.0674232	0.151934
ENSG00000185614	FAM212A	5.20138	1.05067	0.35961	2.92171	0.00348121	0.0955671	5.96506	0.255667	0.40055	0.63829	0.523285	0.999985	6.04015	-0.0407598	0.269057	-0.151491	0.879588	0.999998
ENSG00000127561	SYNGR3	3.72074	0.976391	0.334468	2.91923	0.00350894	0.0961872	5.53243	0.312159	0.327422	0.953384	0.340396	0.913095	4.46582	0.847637	0.355917	2.38156	0.0172396	0.0499763
ENSG00000101443	WFDC2	5392.07	-0.638254	0.218942	-2.91517	0.00355491	0.0971622	6480.91	-0.0226489	0.195428	-0.115894	0.907737	0.999985	6455.64	-0.569327	0.206419	-2.75811	0.00581362	0.0203091
ENSG00000113924	HGD	493.979	-0.800781	0.274667	-2.91546	0.00355161	0.0971622	528.773	-0.414153	0.24206	-1.71095	0.0870904	0.605269	581.709	-0.881211	0.271564	-3.24495	0.00117473	0.00540927
ENSG00000075618	FSCN1	149.571	0.447945	0.153743	2.9136	0.00357291	0.0975116	150.803	0.278487	0.136452	2.04091	0.0412598	0.453903	173.268	0.290816	0.155243	1.87329	0.0610288	0.139957
ENSG00000185760	KCNQ5	12.5957	1.04456	0.358637	2.91258	0.00358455	0.0976867	13.6641	-0.016485	0.392234	-0.0420285	0.966476	0.999985	14.024	-0.083417	0.306426	-0.272226	0.785448	0.999998
ENSG00000163737	PF4	13.8517	1.41572	0.486325	2.91106	0.00360207	0.0980213	14.6186	1.16778	0.570899	2.04552	0.0408039	0.452236	13.4774	-1.589	0.534836	-2.971	0.00296837	0.0116562
ENSG00000134780	DAGLA	61.6245	-0.4742	0.162978	-2.90959	0.00361899	0.0983387	57.8867	-0.0225666	0.184954	-0.122012	0.902889	0.999985	66.2105	-0.0525111	0.185247	-0.283466	0.77682	0.999067
ENSG00000198400	NTRK1	33.5611	0.892062	0.306728	2.90831	0.00363382	0.0985984	31.2411	0.110491	0.377978	0.292321	0.770041	0.999985	36.9664	0.795794	0.309596	2.57042	0.0101574	0.032173
ENSG00000170373	CST1	17.2116	-1.64737	0.566548	-2.90773	0.00364062	0.0986398	21.3237	-0.0678192	0.58309	-0.11631	0.907407	0.999985	20.6933	0.557796	0.464952	1.19968	0.230262	0.407608
ENSG00000163508	EOMES	88.791	0.651729	0.224258	2.90616	0.00365895	0.0989928	85.0023	0.174141	0.234364	0.743037	0.457459	0.991737	74.5366	-0.0172507	0.203183	-0.0849021	0.932339	0.999998
ENSG00000107959	PITRM1	624.096	-0.177459	0.0610954	-2.90462	0.00367701	0.0993377	635.898	-0.0296713	0.0664197	-0.446724	0.655074	0.999985	733.344	0.120322	0.0613598	1.96092	0.0498886	0.11891
ENSG00000152661	GJA1	328.45	0.72978	0.251363	2.90329	0.00369259	0.0996147	306.916	0.693762	0.277868	2.49673	0.0125343	0.278531	445.553	-0.274865	0.262029	-1.04899	0.294185	0.492868
ENSG00000081818	PCDHB4	35.397	1.25297	0.431975	2.90057	0.00372487	0.0996231	23.8088	0.580803	0.51267	1.1329	0.257257	0.841625	24.2621	-0.655615	0.412644	-1.58881	0.112102	0.22987
ENSG00000110777	POU2AF1	55.0899	0.813056	0.280286	2.90081	0.00372198	0.0996231	57.7117	0.53599	0.265311	2.02024	0.043359	0.464422	52.5423	-0.0839241	0.318784	-0.263263	0.792348	0.999998
ENSG00000153294	ADGRF4	31.2219	1.025	0.353311	2.90114	0.00371805	0.0996231	44.4057	1.5882	0.342383	4.63865	3.50684e-06	0.00218862	39.0837	0.457995	0.372141	1.2307	0.218434	0.391383
ENSG00000181449	SOX2	15.7326	1.32123	0.455441	2.90098	0.00371998	0.0996231	19.8913	1.32511	0.456194	2.9047	0.003676	0.158325	12.0985	-0.335721	0.570512	-0.588456	0.556227	0.793844
ENSG00000206418	RAB12	144.519	0.293553	0.101158	2.90192	0.00370887	0.0996231	146.593	0.225166	0.105995	2.12432	0.0336434	0.414601	158.983	0.415639	0.106409	3.90605	9.38152e-05	0.000670643
ENSG00000244509	APOBEC3C	224.982	0.277111	0.0955217	2.90103	0.00371944	0.0996231	217.005	0.145929	0.102519	1.42343	0.154612	0.727724	213.453	0.0583088	0.099254	0.587471	0.556888	0.794545
ENSG00000184058	TBX1	7.72256	0.916533	0.316078	2.89971	0.00373512	0.0997544	10.5336	0.419253	0.312277	1.34257	0.179413	0.762269	8.0316	0.440341	0.360809	1.22043	0.222302	0.39626
ENSG00000101842	VSIG1	36.9594	-0.810627	0.279869	-2.89645	0.00377415	0.100653	45.2179	-0.415505	0.331476	-1.2535	0.210024	0.7973	47.6806	0.0377441	0.318225	0.118608	0.905586	0.999998
ENSG00000198380	GFPT1	2218.95	-0.338961	0.117045	-2.896	0.00377956	0.100654	2394.91	-0.0747647	0.107073	-0.698262	0.485013	0.999985	2702.81	-0.217017	0.114481	-1.89567	0.0580039	0.13429
ENSG00000162444	RBP7	67.0454	-0.619282	0.214389	-2.88859	0.00386976	0.102909	57.0185	0.146018	0.22864	0.638639	0.523058	0.999985	71.609	0.295751	0.235722	1.25466	0.209601	0.3789
ENSG00000188130	MAPK12	15.4612	0.651105	0.225448	2.88805	0.00387636	0.102938	13.7418	0.0169205	0.243255	0.0695584	0.944545	0.999985	14.1204	0.546567	0.250148	2.18498	0.0288905	0.0762034
ENSG00000118058	KMT2A	2096.88	0.194028	0.0672024	2.88721	0.00388672	0.103067	2142.68	0.171768	0.0625319	2.74689	0.00601635	0.204769	2090.44	0.0375016	0.066976	0.559926	0.57553	0.812882
ENSG00000177614	PGBD5	16.834	0.876511	0.303751	2.88562	0.00390638	0.103442	17.6074	0.150399	0.285298	0.527165	0.598079	0.999985	15.0756	-0.504378	0.266758	-1.89077	0.0586549	0.135574
ENSG00000179144	GIMAP7	317.555	0.526896	0.182766	2.88289	0.0039404	0.104195	294.388	0.268897	0.178678	1.50493	0.132343	0.68718	313.59	0.179605	0.204112	0.87993	0.378897	0.597632
ENSG00000103257	SLC7A5	1704.94	-0.469825	0.163051	-2.88146	0.00395832	0.104374	1565.03	-0.138161	0.163018	-0.847522	0.396704	0.956166	2454.61	0.675624	0.140052	4.8241	1.40636e-06	1.99087e-05
ENSG00000130508	PXDN	421.877	-0.598596	0.207709	-2.88189	0.00395294	0.104374	401.46	-0.00444725	0.208306	-0.0213496	0.982967	0.999985	611.922	-0.0905872	0.237735	-0.381042	0.703172	0.935358
ENSG00000021852	C8B	12.8948	-1.52597	0.529826	-2.88013	0.00397511	0.104573	8.02129	-1.19499	0.815192	-1.4659	0.142675	0.704078	10.3992	0.953924	0.604253	1.57868	0.114409	0.233724
ENSG00000127324	TSPAN8	63.5933	-0.846844	0.294046	-2.87997	0.00397709	0.104573	93.1738	-0.165182	0.315645	-0.523314	0.600756	0.999985	85.7684	-1.27771	0.257178	-4.96817	6.75863e-07	1.08045e-05
ENSG00000153253	SCN3A	15.4983	1.03695	0.360118	2.87948	0.00398326	0.104589	21.6272	-0.288475	0.448036	-0.643866	0.519662	0.999985	16.7365	-0.654591	0.40851	-1.60238	0.109071	0.224911
ENSG00000115616	SLC9A2	27.2153	-0.962179	0.334216	-2.87891	0.0039905	0.104632	29.1151	-1.00682	0.392449	-2.56548	0.0103034	0.251961	29.1868	-1.44615	0.279863	-5.16735	2.3743e-07	4.50539e-06
ENSG00000100167	SEPT3	6.83233	1.06277	0.369512	2.87614	0.00402575	0.105389	10.1037	-0.198224	0.43644	-0.454185	0.649696	0.999985	6.27981	-0.105895	0.435579	-0.243114	0.807917	0.999998
ENSG00000156284	CLDN8	4.8578	1.85492	0.645019	2.87575	0.00403066	0.105389	3.61469	2.04911	0.694537	2.95032	0.00317441	0.149106	2.61188	-0.36163	0.922186	-0.392144	0.694952	0.927861
ENSG00000088727	KIF9	51.4871	-0.473554	0.164697	-2.87531	0.00403637	0.105391	58.2376	-0.541715	0.180377	-3.00324	0.00267125	0.136273	64.9873	-0.347176	0.147803	-2.34891	0.0188287	0.0536319
ENSG00000073861	TBX21	63.4319	0.656569	0.228449	2.87403	0.00405271	0.105587	61.7635	0.43651	0.218128	2.00116	0.0453747	0.47602	60.1521	-0.0135167	0.256388	-0.0527195	0.957955	0.999998
ENSG00000134398	ERN2	547.572	-0.676653	0.235453	-2.87384	0.00405516	0.105587	600.621	0.0440151	0.230807	0.190701	0.848759	0.999985	702.394	-0.744361	0.221543	-3.35989	0.000779732	0.00385367
ENSG00000146477	SLC22A3	33.5788	0.693909	0.241495	2.87339	0.00406092	0.10559	38.2031	0.66154	0.318761	2.07535	0.0379543	0.440284	33.4132	0.527614	0.321042	1.64344	0.100292	0.210387
ENSG00000165304	MELK	68.9237	-0.555216	0.193323	-2.87197	0.00407926	0.105919	72.066	-0.19241	0.198908	-0.967333	0.333377	0.908925	70.8259	-0.490731	0.193079	-2.5416	0.0110346	0.0344832
ENSG00000188229	TUBB4B	3560.09	-0.220804	0.0768958	-2.87147	0.00408564	0.105938	3970.06	-0.0156656	0.0977956	-0.160188	0.872733	0.999985	4149.57	-0.140409	0.0932039	-1.50647	0.131946	0.261956
ENSG00000124702	KLHDC3	558.23	0.19213	0.0669218	2.87096	0.00409226	0.105962	555.12	-0.0397477	0.0888176	-0.44752	0.6545	0.999985	534.036	-0.318695	0.0718594	-4.43498	9.20788e-06	9.53575e-05
ENSG00000166183	ASPG	21.8114	0.834583	0.290782	2.87014	0.00410294	0.106092	23.277	0.849766	0.314831	2.69912	0.00695236	0.218404	22.5042	0.843885	0.34992	2.41165	0.0158804	0.0466445
ENSG00000079112	CDH17	12.8142	0.927221	0.323299	2.86799	0.00413083	0.106518	13.7958	0.830707	0.415708	1.9983	0.0456847	0.477713	12.0346	-0.906197	0.471094	-1.9236	0.0544046	0.127347
ENSG00000110171	TRIM3	42.6769	-0.381002	0.132845	-2.86803	0.00413043	0.106518	44.3166	-0.19299	0.126996	-1.51966	0.128596	0.681489	52.3399	-0.124546	0.144769	-0.860309	0.389619	0.609774
ENSG00000101400	SNTA1	49.3606	0.361558	0.126091	2.86743	0.00413825	0.106545	49.7267	0.118781	0.130385	0.911	0.362296	0.93157	53.2959	-0.217067	0.138296	-1.56959	0.116512	0.237112
ENSG00000107281	NPDC1	23.1069	-0.605782	0.211292	-2.86704	0.00414327	0.106545	23.7697	-0.151086	0.209623	-0.720751	0.471063	0.999985	27.1572	-0.568474	0.229914	-2.47255	0.0134151	0.0405779
ENSG00000102974	CTCF	644.293	0.149375	0.0521352	2.86515	0.0041681	0.10689	641.155	0.0284146	0.0542512	0.523759	0.600446	0.999985	642.044	-0.189806	0.0510752	-3.71622	0.000202228	0.00125615
ENSG00000157020	SEC13	784.481	-0.144705	0.0505033	-2.86525	0.00416683	0.10689	770.242	-0.0468915	0.0710346	-0.660122	0.509176	0.999985	807.565	-0.287517	0.0672141	-4.27762	1.889e-05	0.000175917
ENSG00000164087	POC1A	28.568	-0.418628	0.14624	-2.86261	0.00420173	0.107604	31.4432	-0.400799	0.161704	-2.4786	0.0131898	0.286822	37.0452	-0.634343	0.187205	-3.38849	0.000702781	0.00353406
ENSG00000115107	STEAP3	164.009	-0.465502	0.162718	-2.86078	0.00422595	0.108077	170.026	-0.306322	0.167571	-1.82802	0.0675472	0.545579	168.871	-0.777515	0.180286	-4.31268	1.61287e-05	0.000154122
ENSG00000013375	PGM3	215.076	-0.368647	0.128955	-2.85873	0.00425338	0.108402	239.029	-0.0330499	0.105554	-0.313109	0.754198	0.999985	255.571	-0.262336	0.113896	-2.30329	0.0212623	0.0592641
ENSG00000114248	LRRC31	15.6294	-0.990685	0.346532	-2.85885	0.00425177	0.108402	14.0134	-0.796227	0.423995	-1.87792	0.0603927	0.528622	23.0391	-0.00986511	0.292229	-0.0337582	0.97307	0.999998
ENSG00000167994	RAB3IL1	52.3524	0.660178	0.23095	2.85853	0.00425605	0.108402	45.1997	0.0347394	0.238865	0.145435	0.884367	0.999985	39.0556	-0.568404	0.21914	-2.5938	0.00949228	0.0305201
ENSG00000111845	PAK1IP1	191.892	-0.39863	0.139507	-2.85742	0.00427103	0.108605	198.391	-0.401255	0.111898	-3.5859	0.00033592	0.0395561	208.979	-0.674622	0.139648	-4.83086	1.35947e-06	1.93772e-05
ENSG00000145147	SLIT2	177.665	-0.786626	0.275326	-2.85707	0.00427567	0.108605	184.202	-0.756428	0.266354	-2.83993	0.00451234	0.175919	248.474	-1.88554	0.236915	-7.95874	1.73804e-15	3.73019e-13
ENSG00000011465	DCN	570.804	1.06118	0.371531	2.85624	0.00428697	0.108685	830.23	0.208152	0.387544	0.537106	0.591194	0.999985	663.312	-0.886229	0.314731	-2.81583	0.00486509	0.0174829
ENSG00000188959	C9orf152	68.1589	-0.722466	0.252966	-2.85598	0.00429043	0.108685	78.135	-0.163124	0.240489	-0.678301	0.497581	0.999985	86.0149	-0.612256	0.239096	-2.56071	0.0104459	0.032958
ENSG00000178537	SLC25A20	147.62	-0.431053	0.150971	-2.85519	0.00430106	0.108807	164.788	-0.00190656	0.104396	-0.0182628	0.985429	0.999985	164.812	-0.339633	0.115236	-2.94728	0.00320587	0.0124062
ENSG00000139644	TMBIM6	6207.56	-0.192718	0.0675098	-2.85466	0.00430827	0.108842	6174.18	-0.0512453	0.0770108	-0.66543	0.505776	0.999985	6816.13	-0.0342314	0.0626791	-0.546137	0.584972	0.822794
ENSG00000016602	CLCA4	6135.53	0.758228	0.265804	2.85258	0.00433653	0.109261	6373.21	1.17465	0.280303	4.19063	2.78183e-05	0.00875278	4426.47	0.602835	0.291009	2.07154	0.0383086	0.0955643
ENSG00000143341	HMCN1	148.594	-0.767381	0.268977	-2.85296	0.00433136	0.109261	153.963	-1.07144	0.305993	-3.50153	0.000462603	0.0497524	253.016	-1.38695	0.260839	-5.31726	1.05339e-07	2.23511e-06
ENSG00000143320	CRABP2	169.397	0.609307	0.213663	2.85172	0.00434839	0.109265	203.521	0.87458	0.192376	4.54619	5.46254e-06	0.00287225	238.446	0.31069	0.208809	1.48791	0.136774	0.269621
ENSG00000171492	LRRC8D	249.449	-0.307774	0.107915	-2.85201	0.00434438	0.109265	263.842	-0.301401	0.104126	-2.89457	0.00379682	0.158325	308.728	-0.34578	0.10366	-3.33572	0.000850791	0.00414344
ENSG00000175445	LPL	189.231	0.833805	0.292477	2.85084	0.00436034	0.109418	247.917	-0.242044	0.32465	-0.745554	0.455937	0.991289	201.61	0.228528	0.305994	0.746836	0.455163	0.684338
ENSG00000065357	DGKA	958.955	0.265464	0.0931513	2.84982	0.00437442	0.109624	998.582	0.290917	0.10012	2.90568	0.00366452	0.158325	963.195	0.190504	0.0949282	2.00682	0.0447692	0.108703
ENSG00000171962	DRC3	66.5098	-0.848706	0.297945	-2.84853	0.00439212	0.109921	69.3735	-0.286908	0.269382	-1.06506	0.286848	0.871193	63.8928	-1.03957	0.235635	-4.41178	1.02527e-05	0.000104782
ENSG00000095203	EPB41L4B	124.64	-0.598665	0.210255	-2.84733	0.00440881	0.110028	140.869	-0.316196	0.202742	-1.5596	0.118855	0.66271	162.915	-0.481181	0.205129	-2.34574	0.0189891	0.053959
ENSG00000138434	SSFA2	1683.91	-0.26376	0.092649	-2.84687	0.00441508	0.110028	1627.03	-0.0302576	0.0868453	-0.348408	0.727534	0.999985	1993.24	0.109515	0.0896576	1.22148	0.221906	0.395932
ENSG00000167656	LY6D	37.1265	0.769433	0.270306	2.84652	0.00441996	0.110028	36.8827	1.53362	0.314839	4.87114	1.10958e-06	0.00109341	41.4059	0.56175	0.28683	1.95848	0.0501736	0.119526
ENSG00000172201	ID4	21.2384	0.821299	0.288465	2.84714	0.00441144	0.110028	28.6714	-0.13229	0.306267	-0.431944	0.665782	0.999985	23.4386	-1.10644	0.277128	-3.99252	6.53741e-05	0.000497419
ENSG00000162616	DNAJB4	136.565	0.390457	0.137236	2.84514	0.00443923	0.110361	163.906	0.336334	0.16105	2.08838	0.0367634	0.431494	223.771	1.26346	0.179899	7.02312	2.16969e-12	2.12107e-10
ENSG00000117020	AKT3	170.917	0.393026	0.138274	2.84237	0.00447799	0.110969	169.086	0.101071	0.124157	0.814061	0.41561	0.969349	161.679	-0.0104696	0.169236	-0.0618637	0.950671	0.999998
ENSG00000152779	SLC16A12	71.3308	-1.08711	0.382537	-2.84185	0.00448531	0.110969	78.358	-0.908656	0.354494	-2.56325	0.0103699	0.252806	75.0801	-1.98068	0.286055	-6.92411	4.38714e-12	3.84586e-10
ENSG00000164485	IL22RA2	10.4105	1.08843	0.383023	2.8417	0.00448742	0.110969	9.16233	0.424403	0.371082	1.14369	0.252753	0.835969	6.85224	0.0560793	0.416729	0.13457	0.892952	0.999998
ENSG00000182871	COL18A1	1171.08	-0.404635	0.142374	-2.84206	0.00448231	0.110969	1226	-0.352733	0.181654	-1.94179	0.052163	0.501704	1345.13	-0.616211	0.152261	-4.04708	5.18598e-05	0.000410656
ENSG00000044574	HSPA5	6776.2	-0.263696	0.0928513	-2.83998	0.00451159	0.111353	6616.29	0.00469937	0.12003	0.0391515	0.96877	0.999985	7728.97	0.138814	0.0825269	1.68205	0.0925592	0.197111
ENSG00000151012	SLC7A11	288.174	-0.541106	0.190547	-2.83975	0.00451489	0.111353	254.15	-0.0957123	0.192254	-0.497843	0.618595	0.999985	441.42	1.13129	0.20452	5.53143	3.1763e-08	8.37682e-07
ENSG00000183760	ACP7	135.66	-1.00234	0.353278	-2.83725	0.00455041	0.112082	116.203	0.0628539	0.331325	0.189705	0.84954	0.999985	186.135	0.561249	0.368432	1.52334	0.127673	0.255374
ENSG00000111796	KLRB1	346.79	0.455768	0.160687	2.83637	0.00456301	0.112244	310.763	0.221499	0.186733	1.18618	0.23555	0.819894	271.249	-0.2663	0.192263	-1.38508	0.166027	0.313867
ENSG00000170266	GLB1	1321.36	-0.207061	0.0730236	-2.83553	0.0045749	0.112389	1434.35	-0.138024	0.086669	-1.59254	0.111263	0.64862	1456.43	-0.485003	0.0710167	-6.82943	8.52544e-12	6.9514e-10
ENSG00000014138	POLA2	140.804	-0.266024	0.0938949	-2.83321	0.00460828	0.112912	154.001	-0.325117	0.104302	-3.11706	0.00182662	0.109412	162.921	-0.351777	0.107	-3.28763	0.00101034	0.00477717
ENSG00000167476	JSRP1	4.54575	1.1688	0.412524	2.83329	0.00460721	0.112912	6.91114	0.0572389	0.412522	0.138754	0.889645	0.999985	2.72956	0.0891737	0.50337	0.177153	0.859388	0.999998
ENSG00000170502	NUDT9	136.758	-0.269414	0.0951258	-2.83219	0.00462303	0.113125	134.428	-0.107907	0.0966147	-1.11688	0.264044	0.847604	150.594	-0.352143	0.134334	-2.6214	0.00875691	0.0285257
ENSG00000080573	COL5A3	54.7931	0.596628	0.210834	2.82985	0.00465695	0.113658	47.155	0.59622	0.216798	2.75011	0.00595745	0.204769	55.1598	-0.149727	0.225205	-0.66485	0.506147	0.739612
ENSG00000118705	RPN2	7436.83	-0.222684	0.0786817	-2.83019	0.00465207	0.113658	7796.87	-0.0222407	0.0874592	-0.254298	0.799266	0.999985	7882.17	-0.379364	0.078983	-4.80311	1.56218e-06	2.17193e-05
ENSG00000205129	C4orf47	25.4756	-0.636568	0.225024	-2.82889	0.00467104	0.113853	29.9817	-0.387001	0.24381	-1.5873	0.112444	0.64862	33.4331	0.0945256	0.245783	0.384589	0.700542	0.93279
ENSG00000025796	SEC63	1657.29	-0.174811	0.0618183	-2.82781	0.00468669	0.113937	1710.11	-0.0317301	0.0622016	-0.510117	0.60997	0.999985	1808.84	-0.323336	0.0721005	-4.48453	7.3076e-06	7.87348e-05
ENSG00000064886	CHI3L2	72.8887	0.674639	0.238554	2.82803	0.00468353	0.113937	94.9342	0.361846	0.237148	1.52583	0.127053	0.678542	99.8821	0.534	0.261777	2.0399	0.0413601	0.101883
ENSG00000005471	ABCB4	60.7634	0.681629	0.241163	2.82642	0.00470713	0.11422	54.9562	0.0323006	0.21079	0.153236	0.878212	0.999985	58.2661	-0.172685	0.24726	-0.698392	0.484932	0.717086
ENSG00000173540	GMPPB	118.211	-0.309236	0.109418	-2.82619	0.00471056	0.11422	123.514	-0.0560034	0.106692	-0.524908	0.599647	0.999985	136.013	-0.194536	0.100189	-1.9417	0.0521739	0.123191
ENSG00000115425	PECR	137.535	-0.445569	0.157804	-2.82356	0.0047493	0.11493	152.654	-0.10097	0.130679	-0.772656	0.439726	0.981773	161.616	-0.397901	0.170159	-2.33841	0.0193661	0.0547803
ENSG00000136068	FLNB	3141.32	-0.385809	0.136648	-2.82337	0.0047521	0.11493	3517.65	0.00443164	0.115595	0.0383375	0.969419	0.999985	4096.66	-0.194376	0.120642	-1.61119	0.107139	0.221598
ENSG00000196557	CACNA1H	34.7954	0.961134	0.340673	2.82128	0.00478321	0.115532	23.3624	0.228114	0.30499	0.74794	0.454496	0.990196	28.2258	-0.0692158	0.307549	-0.225056	0.821936	0.999998
ENSG00000087085	ACHE	221.313	0.7266	0.257752	2.81899	0.00481755	0.116212	268.958	1.35476	0.305881	4.42904	9.46553e-06	0.0042196	200.419	1.53618	0.262372	5.85497	4.77087e-09	1.72974e-07
ENSG00000143185	XCL2	52.9584	0.61294	0.217497	2.81815	0.00483013	0.116365	50.9737	0.376732	0.236588	1.59235	0.111305	0.64862	52.4009	0.209372	0.259373	0.807223	0.419538	0.645008
ENSG00000007306	CEACAM7	4564.89	0.678098	0.240662	2.81763	0.00483789	0.116402	4672.86	1.08989	0.272298	4.00256	6.2661e-05	0.0139667	3820.29	0.66385	0.270086	2.45792	0.0139742	0.0419632
ENSG00000101082	SLA2	110.229	0.421318	0.14957	2.81686	0.00484956	0.116533	105.933	0.390895	0.188416	2.07464	0.0380201	0.440581	113.21	0.55698	0.184889	3.0125	0.00259105	0.0104133
ENSG00000117983	MUC5B	458184	-1.11097	0.39455	-2.8158	0.00486561	0.116768	525304	-0.359637	0.388584	-0.925505	0.354703	0.925265	562285	-1.08526	0.33559	-3.23388	0.00122122	0.00559575
ENSG00000088298	EDEM2	416.692	-0.251889	0.0895302	-2.81345	0.00490125	0.117137	398.128	-0.223048	0.10136	-2.20056	0.0277675	0.381624	420.85	-0.168831	0.0754066	-2.23894	0.0251599	0.0679112
ENSG00000125498	KIR2DL1	50.9599	1.12918	0.401251	2.81416	0.0048905	0.117137	54.7841	0.209535	0.494655	0.423599	0.671859	0.999985	35.9148	-0.0470036	0.521918	-0.0900593	0.92824	0.999998
ENSG00000135052	GOLM1	1191.28	-0.467497	0.16614	-2.81388	0.00489477	0.117137	1286.09	0.0100169	0.16652	0.0601547	0.952032	0.999985	1431.45	-0.236444	0.144112	-1.64069	0.100861	0.211203
ENSG00000137842	TMEM62	192.313	-0.29933	0.106404	-2.81314	0.00490604	0.117137	201.117	0.138455	0.10702	1.29373	0.195759	0.780832	269.782	0.324423	0.115476	2.80943	0.00496287	0.0177932
ENSG00000008226	DLEC1	234.247	-0.538412	0.191491	-2.81169	0.00492822	0.117517	256.599	-0.257391	0.193284	-1.33167	0.182969	0.767138	197.168	0.0958673	0.152513	0.628583	0.529622	0.765588
ENSG00000074966	TXK	118.607	0.499871	0.177881	2.81014	0.00495205	0.117935	107.493	0.178285	0.166934	1.06799	0.285523	0.870499	112.268	0.304062	0.209257	1.45305	0.14621	0.284082
ENSG00000163141	BNIPL	164.795	0.666611	0.237294	2.80921	0.00496626	0.118122	196.211	0.933621	0.258254	3.61513	0.000300198	0.0374708	174.055	0.568288	0.283659	2.00342	0.0451319	0.109371
ENSG00000117724	CENPF	155.503	-0.477457	0.170054	-2.80768	0.00499001	0.118537	180.988	-0.335602	0.222858	-1.5059	0.132093	0.68718	190.749	-0.752948	0.177386	-4.24467	2.18911e-05	0.000199293
ENSG00000159200	RCAN1	260.519	-0.46037	0.164001	-2.80711	0.00499877	0.118594	263.458	-0.161722	0.128881	-1.25481	0.209546	0.797175	328.211	-0.40493	0.168867	-2.39792	0.0164885	0.0481881
ENSG00000135945	REV1	390.506	0.154906	0.0552049	2.80601	0.00501585	0.118698	403.78	0.175785	0.0687102	2.55836	0.0105168	0.255953	402.516	0.0884025	0.0670835	1.3178	0.187571	0.346839
ENSG00000163564	PYHIN1	126.292	0.560084	0.199585	2.80624	0.0050123	0.118698	115.934	0.182691	0.186673	0.978672	0.327742	0.902944	119.752	0.0642926	0.206107	0.311938	0.755088	0.980323
ENSG00000089101	CFAP61	41.4582	-1.0564	0.376561	-2.8054	0.0050254	0.118774	47.0238	-0.712995	0.357252	-1.99577	0.0459585	0.478843	43.2129	-0.670626	0.313092	-2.14194	0.0321981	0.082936
ENSG00000113494	PRLR	50.4784	-0.882853	0.314844	-2.8041	0.00504578	0.119105	68.0433	-0.766703	0.332607	-2.30513	0.0211592	0.345031	65.4497	-0.179456	0.257483	-0.696963	0.485826	0.718001
ENSG00000148358	GPR107	740.154	-0.202015	0.0720642	-2.80326	0.00505887	0.119263	751.396	0.0412319	0.0799636	0.515633	0.606111	0.999985	817.599	0.0894565	0.0662989	1.34929	0.177244	0.331181
ENSG00000164690	SHH	100.579	-0.73992	0.264051	-2.80219	0.00507571	0.119509	116.003	-0.180114	0.272534	-0.660887	0.508685	0.999985	124.877	-1.24502	0.251669	-4.94703	7.53534e-07	1.17938e-05
ENSG00000158457	TSPAN33	112.559	0.379879	0.135598	2.8015	0.00508653	0.119613	108.319	-0.0190511	0.157324	-0.121095	0.903616	0.999985	109.245	-0.102914	0.151286	-0.680263	0.496338	0.729332
ENSG00000170959	DCDC1	57.3095	-0.924774	0.330352	-2.79936	0.00512036	0.120258	59.5443	-0.489351	0.288456	-1.69645	0.0898008	0.611273	51.8251	-0.787505	0.253917	-3.10143	0.00192586	0.00814617
ENSG00000183520	UTP11	223.699	-0.160278	0.057317	-2.79634	0.00516857	0.121238	223.653	-0.045692	0.0667499	-0.684525	0.493643	0.999985	240.867	-0.123104	0.086919	-1.4163	0.156687	0.300284
ENSG00000158055	GRHL3	306.159	0.651474	0.233202	2.7936	0.00521248	0.122114	376.515	0.979126	0.267173	3.66476	0.000247567	0.0340455	335.42	0.745015	0.276858	2.69096	0.00712469	0.0240087
ENSG00000107562	CXCL12	17.4118	1.09084	0.390706	2.79198	0.00523873	0.122576	23.6085	0.286887	0.429767	0.667542	0.504426	0.999985	32.2095	-1.08876	0.387773	-2.80772	0.00498939	0.0178777
ENSG00000127948	POR	978.202	-0.256635	0.0919473	-2.79112	0.00525267	0.122595	1007.4	0.0205292	0.0941037	0.218155	0.827309	0.999985	1114.51	0.358326	0.0753705	4.75419	1.99244e-06	2.65735e-05
ENSG00000197415	VEPH1	58.9883	-0.861554	0.308648	-2.79138	0.00524835	0.122595	58.6587	-0.219616	0.297435	-0.738365	0.460293	0.992915	48.9252	-1.26375	0.224921	-5.61865	1.92457e-08	5.53196e-07
ENSG00000156735	BAG4	185.072	0.169965	0.0609162	2.79014	0.0052685	0.122658	192.134	0.0300905	0.0913635	0.329349	0.741892	0.999985	189.81	-0.18223	0.0689099	-2.64447	0.00818199	0.0269158
ENSG00000174175	SELP	26.4801	-0.738283	0.264575	-2.79045	0.00526352	0.122658	30.6919	-0.56723	0.287675	-1.97177	0.0486353	0.490396	24.0543	-0.156301	0.263777	-0.592551	0.553482	0.790833
ENSG00000213047	DENND1B	399.45	0.232144	0.0832843	2.78736	0.0053139	0.123561	383.541	0.193806	0.0842195	2.3012	0.0213803	0.347329	437.956	0.540634	0.103204	5.23848	1.61902e-07	3.22284e-06
ENSG00000074181	NOTCH3	618.363	0.456835	0.163931	2.78674	0.00532407	0.123644	732.46	0.832269	0.161531	5.15239	2.57191e-07	0.000343956	711.554	0.272572	0.224965	1.21162	0.225658	0.400979
ENSG00000166947	EPB42	167.915	0.973565	0.349538	2.78529	0.00534795	0.123891	165.575	0.129035	0.361409	0.357032	0.721068	0.999985	144.066	-0.871017	0.419891	-2.07439	0.0380433	0.0950548
ENSG00000254986	DPP3	277.271	-0.204439	0.0733903	-2.78564	0.00534228	0.123891	286.271	-0.0370585	0.0806843	-0.459303	0.646017	0.999985	310.801	-0.189059	0.0827754	-2.28401	0.0223712	0.0616553
ENSG00000111728	ST8SIA1	26.5666	0.649295	0.233326	2.78279	0.00538944	0.124697	22.8842	0.116264	0.21413	0.542958	0.587159	0.999985	24.8802	0.208564	0.263164	0.792525	0.428054	0.654115
ENSG00000114923	SLC4A3	18.1348	-0.695313	0.250298	-2.77794	0.00547047	0.126416	17.6108	-0.479449	0.241373	-1.98634	0.0469954	0.484102	19.3464	-0.60149	0.235948	-2.54925	0.0107955	0.0338664
ENSG00000023734	STRAP	821.645	-0.147816	0.0532504	-2.77586	0.00550565	0.126759	828.326	-0.128604	0.0558974	-2.30071	0.0214078	0.347329	873.239	-0.253939	0.0602589	-4.21413	2.50743e-05	0.000223159
ENSG00000185697	MYBL1	135.053	0.505337	0.181998	2.7766	0.00549299	0.126759	126.567	0.247883	0.176795	1.40209	0.160887	0.734711	119.791	-0.0206158	0.184308	-0.111855	0.910938	0.999998
ENSG00000205809	KLRC2	53.4667	0.879396	0.316789	2.77596	0.00550381	0.126759	55.0366	-0.0302302	0.301791	-0.100169	0.92021	0.999985	50.997	-0.353914	0.355263	-0.996204	0.319151	0.52527
ENSG00000115392	FANCL	290.007	0.24901	0.0897487	2.77453	0.0055282	0.127016	283.181	0.120302	0.11001	1.09355	0.274154	0.860779	271.613	-0.0827244	0.120069	-0.688972	0.490841	0.722905
ENSG00000152952	PLOD2	443.316	-0.473702	0.170741	-2.7744	0.0055304	0.127016	446.175	0.140448	0.173284	0.810509	0.417648	0.970379	587.677	0.396407	0.159627	2.48333	0.0130161	0.0395696
ENSG00000009830	POMT2	275.208	-0.383592	0.138354	-2.77254	0.00556212	0.127517	273.891	-0.202863	0.116536	-1.74078	0.0817224	0.59301	314.322	-0.391166	0.11739	-3.33219	0.000861665	0.0041844
ENSG00000244038	DDOST	1616.91	-0.196698	0.0709509	-2.77232	0.00556587	0.127517	1707.79	-0.045588	0.0819959	-0.555979	0.578225	0.999985	1722.33	-0.466302	0.0747977	-6.23418	4.54155e-10	2.2581e-08
ENSG00000004846	ABCB5	4.63261	-1.72539	0.6225	-2.77171	0.00557627	0.127599	3.49231	0.304034	0.662445	0.458957	0.646265	0.999985	2.37587	-1.41107	0.880064	-1.60337	0.108852	0.224584
ENSG00000109586	GALNT7	778.524	-0.321887	0.116189	-2.77038	0.0055991	0.127741	869.414	-0.169517	0.113265	-1.49664	0.134487	0.690811	931.824	-0.42374	0.118319	-3.58135	0.000341827	0.00194948
ENSG00000124155	PIGT	915.154	-0.253041	0.0913453	-2.77015	0.00560297	0.127741	1021.62	0.0363668	0.0833684	0.436219	0.662678	0.999985	1016.08	-0.370005	0.100213	-3.69218	0.000222344	0.00136118
ENSG00000144674	GOLGA4	1910.92	-0.164416	0.0593452	-2.7705	0.00559705	0.127741	2024.37	0.0451822	0.0647372	0.697933	0.485219	0.999985	2248.7	0.00198781	0.068382	0.0290692	0.976809	0.999998
ENSG00000172572	PDE3A	232.646	-0.836441	0.302156	-2.76825	0.00563589	0.128023	236.54	-0.43073	0.291209	-1.47911	0.139111	0.699642	287.506	-0.986358	0.25345	-3.89172	9.95355e-05	0.000702922
ENSG00000186185	KIF18B	20.1598	-0.711574	0.257026	-2.76849	0.00563172	0.128023	25.4911	-0.0817174	0.265255	-0.308071	0.758028	0.999985	22.4302	-0.737115	0.255062	-2.88995	0.00385303	0.0144524
ENSG00000269743	SLC25A53	8.83214	0.905802	0.327152	2.76875	0.00562715	0.128023	7.84616	-0.102309	0.363322	-0.281594	0.778255	0.999985	6.65994	0.0711983	0.379515	0.187603	0.851188	0.999998
ENSG00000101856	PGRMC1	266.583	-0.41964	0.151657	-2.76703	0.00565699	0.128056	291.767	-0.121996	0.145348	-0.839333	0.401283	0.959875	302.268	-0.774408	0.132788	-5.83191	5.47954e-09	1.9341e-07
ENSG00000106392	C1GALT1	217.486	-0.260347	0.0940724	-2.76752	0.00564851	0.128056	217.154	0.0892622	0.113021	0.789786	0.429653	0.977429	275.475	0.266425	0.0967386	2.75408	0.00588582	0.0204961
ENSG00000136868	SLC31A1	493.248	-0.227203	0.0821122	-2.76698	0.00565789	0.128056	549.636	-0.19846	0.108653	-1.82655	0.0677671	0.546226	594.377	0.0161847	0.086934	0.186173	0.852309	0.999998
ENSG00000147535	PLPP5	133.668	-0.293846	0.106284	-2.76473	0.00569691	0.128783	146.573	0.0187924	0.101831	0.184545	0.853586	0.999985	147.41	-0.290404	0.128308	-2.26333	0.0236152	0.0644184
ENSG00000011295	TTC19	477.248	-0.217623	0.0789164	-2.75764	0.005822	0.130194	478.157	-0.0336284	0.082003	-0.410088	0.681742	0.999985	549.55	-0.239963	0.0858157	-2.79626	0.00516982	0.0184008
ENSG00000134594	RAB33A	31.55	0.645867	0.234124	2.75865	0.00580402	0.130194	29.1716	-0.0223879	0.271446	-0.0824764	0.934268	0.999985	30.7122	0.753903	0.287045	2.62642	0.0086287	0.0281719
ENSG00000148384	INPP5E	111.358	0.296052	0.107331	2.75831	0.00581007	0.130194	114.844	-0.0200454	0.138146	-0.145103	0.88463	0.999985	123.295	-0.110393	0.131212	-0.841336	0.40016	0.62315
ENSG00000152465	NMT2	94.8376	0.383708	0.138995	2.76059	0.00576975	0.130194	89.0822	0.220973	0.129692	1.70382	0.0884142	0.607868	82.0487	-0.100243	0.122159	-0.820592	0.411879	0.636429
ENSG00000152495	CAMK4	89.2607	0.497221	0.180217	2.75901	0.00579768	0.130194	81.1926	0.0435104	0.203746	0.213552	0.830896	0.999985	83.1408	0.176937	0.216775	0.816222	0.414373	0.639436
ENSG00000156299	TIAM1	611.028	0.375402	0.136113	2.75802	0.00581526	0.130194	697.325	0.609358	0.148983	4.09012	4.31146e-05	0.0106215	651.988	0.578935	0.148883	3.88852	0.000100857	0.000711252
ENSG00000160654	CD3G	493.201	0.485153	0.175879	2.75845	0.00580762	0.130194	452.691	0.201114	0.1457	1.38033	0.167484	0.746799	443.121	-0.106542	0.204996	-0.519727	0.603254	0.841159
ENSG00000165507	C10orf10	46.6133	0.583806	0.211597	2.75904	0.00579714	0.130194	58.4031	0.695321	0.219044	3.17435	0.00150172	0.0989037	47.4967	0.833637	0.228682	3.6454	0.000266979	0.00158658
ENSG00000169258	GPRIN1	7.70579	-0.70596	0.25583	-2.75949	0.00578918	0.130194	8.12669	-0.220028	0.259607	-0.847542	0.396693	0.956166	10.603	0.167458	0.215327	0.777692	0.436751	0.663548
ENSG00000127564	PKMYT1	4.87818	-0.87506	0.31741	-2.75688	0.0058356	0.130342	6.20376	-0.972014	0.386979	-2.5118	0.0120118	0.272933	5.27548	-0.374128	0.294163	-1.27184	0.20343	0.369751
ENSG00000100605	ITPK1	823.379	-0.24424	0.0886616	-2.75474	0.00587387	0.131041	750.229	-0.282947	0.119495	-2.36785	0.0178916	0.320866	825.55	-0.294089	0.107512	-2.7354	0.00623038	0.0214995
ENSG00000162598	C1orf87	50.8144	-0.988489	0.359114	-2.75258	0.00591284	0.131753	60.3224	-0.0407215	0.404128	-0.100764	0.919738	0.999985	48.938	-0.909554	0.33303	-2.73115	0.0063114	0.0217349
ENSG00000181036	FCRL6	58.8758	0.626378	0.227597	2.75213	0.00592091	0.131776	56.4454	-0.0736912	0.246349	-0.299134	0.764838	0.999985	43.9744	-0.627405	0.263524	-2.38083	0.0172738	0.05006
ENSG00000112299	VNN1	571.744	0.519636	0.188962	2.74995	0.00596051	0.132499	573.612	0.651259	0.226717	2.87257	0.00407147	0.164468	455.802	0.711277	0.210775	3.37459	0.000739268	0.00368926
ENSG00000112624	GLTSCR1L	576.796	0.219903	0.0799948	2.74897	0.00597833	0.132737	528.223	0.0853067	0.0813395	1.04877	0.294283	0.877924	527.011	-0.0288414	0.0701586	-0.411089	0.681008	0.915001
ENSG00000081181	ARG2	97.3824	-0.494654	0.179971	-2.74852	0.0059865	0.132761	87.5201	-0.0247235	0.177317	-0.139431	0.88911	0.999985	101.624	-0.196331	0.202435	-0.969848	0.332122	0.541416
ENSG00000148248	SURF4	801.393	-0.163887	0.0596427	-2.74782	0.0059993	0.132887	802.314	-0.00723698	0.0716079	-0.101064	0.9195	0.999985	901.639	0.0215103	0.0758959	0.283418	0.776856	0.999067
ENSG00000180251	SLC9A4	13.9629	-0.95151	0.346414	-2.74674	0.00601902	0.133166	17.1282	-0.219523	0.358346	-0.6126	0.540141	0.999985	21.2082	-0.936206	0.319525	-2.92999	0.00338972	0.0129698
ENSG00000005448	WDR54	59.0831	-0.457878	0.166886	-2.74366	0.00607584	0.133199	62.0501	-0.242077	0.160683	-1.50655	0.131927	0.687085	63.814	-0.52003	0.164026	-3.17041	0.00152224	0.00674336
ENSG00000107957	SH3PXD2A	443.138	0.371833	0.135508	2.74401	0.00606944	0.133199	537.295	0.581861	0.145347	4.00324	6.24803e-05	0.0139667	472.581	0.278657	0.172095	1.61921	0.105403	0.218663
ENSG00000124226	RNF114	345.909	0.134455	0.0489754	2.74536	0.00604443	0.133199	347.883	-0.0492707	0.0712306	-0.691707	0.489121	0.999985	393.228	0.304771	0.078101	3.90226	9.52982e-05	0.000679382
ENSG00000135299	ANKRD6	61.6144	-0.381451	0.139035	-2.74357	0.00607751	0.133199	64.1553	-0.299562	0.127012	-2.35853	0.0183476	0.323467	72.4465	-0.505742	0.137832	-3.66927	0.000243241	0.00146746
ENSG00000154764	WNT7A	41.6889	-0.572753	0.208731	-2.74398	0.00606999	0.133199	50.7291	0.258887	0.248038	1.04374	0.296606	0.879482	71.5658	0.549207	0.236456	2.32266	0.0201974	0.0567447
ENSG00000160799	CCDC12	239.396	0.22752	0.0828995	2.74453	0.00605971	0.133199	261.33	0.159717	0.0834376	1.91421	0.0555938	0.514527	232.326	-0.0856936	0.107736	-0.795403	0.426379	0.652463
ENSG00000170962	PDGFD	39.7826	0.727299	0.264863	2.74594	0.00603374	0.133199	34.8616	0.472583	0.31659	1.49273	0.135508	0.693769	33.8329	-0.268545	0.222882	-1.20487	0.228252	0.404779
ENSG00000173898	SPTBN2	2047.12	-0.584956	0.213057	-2.74554	0.0060411	0.133199	2390.49	-0.292742	0.178001	-1.64461	0.100051	0.632629	2776.09	-0.769944	0.222845	-3.45506	0.000550173	0.00288107
ENSG00000172209	GPR22	7.81343	0.65549	0.239043	2.74214	0.00610406	0.133625	8.90219	0.144999	0.322209	0.450014	0.6527	0.999985	8.16319	0.538624	0.322489	1.67021	0.0948785	0.201064
ENSG00000116194	ANGPTL1	15.4372	0.723779	0.264099	2.74056	0.00613347	0.133955	14.958	0.535975	0.283901	1.88789	0.0590402	0.523756	15.5425	0.573413	0.293141	1.9561	0.0504535	0.119993
ENSG00000198336	MYL4	32.8729	1.42262	0.519048	2.74083	0.00612836	0.133955	33.1418	-0.0893839	0.564346	-0.158385	0.874154	0.999985	26.9572	-1.26836	0.510535	-2.48437	0.0129781	0.0394734
ENSG00000102401	ARMCX3	58.0808	-0.255715	0.0933373	-2.73969	0.0061497	0.134152	61.3443	-0.0693086	0.11033	-0.628194	0.529877	0.999985	73.037	0.0989489	0.104301	0.948682	0.342782	0.554052
ENSG00000156689	GLYATL2	81.0228	-0.787951	0.287763	-2.73819	0.00617785	0.134609	86.6226	-0.493601	0.230242	-2.14383	0.0320461	0.404399	88.2609	-0.700774	0.271498	-2.58114	0.00984741	0.0314041
ENSG00000116350	SRSF4	798.293	0.127081	0.0464307	2.737	0.00620028	0.134824	795.046	0.0483702	0.0507048	0.953956	0.340106	0.912684	801.788	0.119274	0.0513922	2.32086	0.0202943	0.0569912
ENSG00000164414	SLC35A1	3.17618	-1.27034	0.464191	-2.73668	0.0062062	0.134824	2.16266	-0.361505	0.50263	-0.719227	0.472001	0.999985	3.24176	-0.0974979	0.505865	-0.192735	0.847166	0.999998
ENSG00000204209	DAXX	412.82	0.157444	0.0575346	2.73652	0.00620934	0.134824	415.794	0.0744589	0.0713398	1.04372	0.296614	0.879482	418.256	0.0645114	0.0700695	0.920677	0.357219	0.571992
ENSG00000131943	C19orf12	241.737	0.260786	0.0953165	2.736	0.00621918	0.134881	246.59	0.136655	0.105902	1.29039	0.196915	0.782768	248.607	0.10274	0.0895609	1.14715	0.251319	0.435632
ENSG00000109182	CWH43	50.9513	-0.813163	0.297252	-2.7356	0.00622663	0.134886	44.1226	-0.276356	0.361378	-0.764728	0.444434	0.98512	54.7967	-0.629557	0.282824	-2.22597	0.0260165	0.0697712
ENSG00000122644	ARL4A	66.0305	-0.477135	0.174471	-2.73474	0.00624287	0.135082	65.7546	0.0212074	0.155936	0.136001	0.891821	0.999985	75.6479	0.45809	0.141922	3.22777	0.00124759	0.00569001
ENSG00000058804	NDC1	121.912	-0.268413	0.0981969	-2.73341	0.00626814	0.135375	129.11	-0.302323	0.131861	-2.29274	0.0218631	0.349516	133.857	-0.570847	0.147373	-3.87348	0.000107291	0.000743355
ENSG00000147155	EBP	219.65	-0.314748	0.115154	-2.73327	0.00627091	0.135375	244.368	0.0634679	0.130828	0.485126	0.627587	0.999985	278.041	-0.147692	0.13569	-1.08845	0.276395	0.468913
ENSG00000165617	DACT1	19.5212	1.1512	0.421253	2.73281	0.0062797	0.135408	16.8516	0.125449	0.467205	0.26851	0.788307	0.999985	16.9907	-0.244631	0.424062	-0.576876	0.564023	0.801723
ENSG00000106069	CHN2	115.397	-0.425634	0.155866	-2.73076	0.00631882	0.136095	108.294	-0.330659	0.144752	-2.28432	0.0223528	0.352876	122.48	-0.32928	0.154165	-2.13589	0.0326882	0.0839242
ENSG00000234616	JRK	113.008	-0.416507	0.152588	-2.72962	0.00634083	0.136412	106.299	0.112613	0.150993	0.745819	0.455777	0.991289	133.151	-0.161134	0.173093	-0.930911	0.3519	0.565309
ENSG00000072736	NFATC3	743.211	0.248005	0.0908924	2.72856	0.00636113	0.136684	724.484	0.0394688	0.0999861	0.394743	0.693033	0.999985	681.573	-0.199015	0.100588	-1.97851	0.0478713	0.114788
ENSG00000164659	KIAA1324L	44.0962	0.573251	0.210121	2.7282	0.00636811	0.136684	43.5841	0.199019	0.18338	1.08528	0.277797	0.862186	37.874	-0.874281	0.162686	-5.37403	7.6994e-08	1.73418e-06
ENSG00000101194	SLC17A9	83.174	-0.482493	0.176894	-2.72759	0.00637994	0.136693	80.9482	-0.222552	0.165105	-1.34794	0.177678	0.761507	93.2459	-0.0792035	0.188026	-0.421237	0.673582	0.908424
ENSG00000121898	CPXM2	9.55295	1.51881	0.556867	2.72742	0.00638315	0.136693	13.9095	0.454171	0.547814	0.829061	0.40707	0.963825	9.21249	-0.511575	0.462871	-1.10522	0.269063	0.459354
ENSG00000100344	PNPLA3	31.5804	-0.833737	0.305901	-2.72552	0.00642008	0.136991	38.4239	0.0269537	0.337191	0.0799361	0.936288	0.999985	46.1797	-0.465757	0.31614	-1.47326	0.140681	0.275576
ENSG00000105519	CAPS	131.079	-0.613563	0.225142	-2.72523	0.00642573	0.136991	139.747	-0.301523	0.209157	-1.44161	0.149411	0.719687	134.159	-1.44533	0.217103	-6.65733	2.78839e-11	1.97965e-09
ENSG00000176894	PXMP2	3.53961	0.913777	0.335194	2.72611	0.00640855	0.136991	3.76345	-0.0602636	0.483133	-0.124735	0.900733	0.999985	2.76649	-1.29377	0.35704	-3.6236	0.000290526	0.00170106
ENSG00000213626	LBH	312.502	0.336421	0.123449	2.72519	0.0064264	0.136991	320.238	0.205857	0.1523	1.35166	0.176485	0.759699	331.824	0.258001	0.146781	1.75772	0.0787946	0.172845
ENSG00000094804	CDC6	77.553	-0.504199	0.185195	-2.72253	0.00647844	0.137787	96.2297	-0.475056	0.188931	-2.51444	0.0119221	0.271886	101.575	-0.338547	0.1737	-1.94904	0.0512909	0.121613
ENSG00000172667	ZMAT3	106.577	0.266649	0.0979324	2.72279	0.00647335	0.137787	111.805	-0.0243907	0.114888	-0.212299	0.831874	0.999985	109.015	-0.185586	0.107455	-1.72711	0.0841476	0.182465
ENSG00000008517	IL32	455.491	0.384385	0.141247	2.72136	0.00650131	0.137959	420.409	0.319955	0.138089	2.31703	0.0205022	0.343348	403.373	0.103078	0.156867	0.657105	0.511113	0.745645
ENSG00000173208	ABCD2	46.2679	0.543497	0.199695	2.72163	0.00649609	0.137959	39.0032	0.0878766	0.277482	0.316693	0.751477	0.999985	36.6271	-0.39677	0.241388	-1.6437	0.100238	0.21032
ENSG00000171055	FEZ2	208.393	0.211955	0.0779707	2.7184	0.00655993	0.139045	196.171	0.0350704	0.0925029	0.379127	0.704593	0.999985	204.188	0.0392969	0.0782397	0.502263	0.615483	0.852671
ENSG00000063180	CA11	20.5007	0.641885	0.236372	2.71557	0.00661621	0.140079	23.1387	0.093899	0.251448	0.373434	0.708826	0.999985	19.6824	-0.329111	0.235353	-1.39838	0.162	0.307781
ENSG00000144837	PLA1A	20.4937	-1.0615	0.391102	-2.71413	0.00664509	0.140532	23.0783	-0.430199	0.374748	-1.14797	0.250982	0.834117	26.1536	-0.967684	0.304992	-3.17281	0.00150969	0.0066973
ENSG00000106211	HSPB1	4251.57	0.382459	0.141084	2.71086	0.00671098	0.141605	4739.39	0.46145	0.157567	2.9286	0.00340488	0.153764	4992.61	0.515621	0.140576	3.66793	0.000244524	0.0014733
ENSG00000198056	PRIM1	80.5448	0.346725	0.127897	2.71098	0.00670856	0.141605	81.102	-0.0822356	0.176375	-0.466256	0.641033	0.999985	73.9398	-0.541185	0.17651	-3.06603	0.00216923	0.00897891
ENSG00000173482	PTPRM	406.958	-0.48053	0.177305	-2.7102	0.00672428	0.141725	379.675	-0.280515	0.18473	-1.51851	0.128886	0.681557	421.842	-0.676882	0.174162	-3.88651	0.000101694	0.000714386
ENSG00000107771	CCSER2	481.074	0.179293	0.0662065	2.70809	0.00676726	0.14219	457.345	0.0224243	0.067512	0.332153	0.739774	0.999985	516.132	0.150472	0.0822907	1.82854	0.0674685	0.151988
ENSG00000185561	TLCD2	17.2609	-0.503514	0.185916	-2.70828	0.00676329	0.14219	18.6614	-0.0227952	0.207851	-0.109671	0.912671	0.999985	19.4664	-0.0345885	0.198134	-0.174571	0.861417	0.999998
ENSG00000203786	KPRP	954.623	-1.05175	0.388386	-2.70799	0.00676912	0.14219	479.94	-0.410269	0.334527	-1.22642	0.220042	0.806577	934.85	-0.130205	0.344186	-0.378297	0.70521	0.936868
ENSG00000119326	CTNNAL1	145.596	-0.501736	0.18549	-2.70493	0.00683197	0.143349	159.302	-0.38232	0.173291	-2.20622	0.0273684	0.380224	178.546	-0.71083	0.155888	-4.55986	5.11873e-06	5.82786e-05
ENSG00000137075	RNF38	656.131	0.195613	0.0723547	2.70353	0.00686078	0.143792	598.536	0.0668448	0.0862698	0.774834	0.438438	0.981287	615.276	0.0903242	0.0677455	1.33329	0.182437	0.33902
ENSG00000162695	SLC30A7	448.699	-0.166147	0.0614785	-2.70252	0.00688171	0.144069	448.305	-0.168666	0.086478	-1.95039	0.05113	0.497568	577.609	0.155411	0.0930404	1.67036	0.094849	0.201024
ENSG00000106153	CHCHD2	660.709	-0.152436	0.0564228	-2.70168	0.00689898	0.144138	670.79	-0.0642647	0.0676753	-0.949603	0.342314	0.914285	707.525	-0.132884	0.0547812	-2.42571	0.0152783	0.0451958
ENSG00000177721	ANXA2R	10.8176	0.577893	0.213907	2.70161	0.00690041	0.144138	11.6865	0.0134241	0.290803	0.0461621	0.963181	0.999985	20.6474	1.04148	0.294838	3.53238	0.00041184	0.00226907
ENSG00000188508	KRTDAP	97.6877	-0.971462	0.359742	-2.70044	0.00692482	0.144486	69.0525	-0.46789	0.389254	-1.20202	0.229357	0.814049	126.833	-0.159073	0.332809	-0.477969	0.632672	0.86843
ENSG00000151292	CSNK1G3	422.442	0.179502	0.0664946	2.6995	0.00694432	0.14457	415.435	0.0958995	0.067491	1.42092	0.155339	0.7292	424.783	-0.076943	0.0702075	-1.09594	0.273106	0.464853
ENSG00000224383	PRR29	33.2469	-0.69142	0.256101	-2.69979	0.00693832	0.14457	35.4251	-0.500633	0.300448	-1.66629	0.0956556	0.626648	33.2052	-0.418707	0.215051	-1.94702	0.0515328	0.122002
ENSG00000138172	CALHM2	78.5691	0.422559	0.156648	2.69751	0.00698603	0.145277	76.6781	-0.0109089	0.165791	-0.0657989	0.947538	0.999985	64.9053	-0.129293	0.185771	-0.695982	0.48644	0.718568
ENSG00000106976	DNM1	68.0631	0.623887	0.2314	2.69614	0.00701472	0.145711	57.493	0.098249	0.264223	0.371841	0.710011	0.999985	65.23	-0.212817	0.24461	-0.870024	0.384287	0.603959
ENSG00000127329	PTPRB	36.9545	0.929362	0.34528	2.69162	0.00711065	0.14743	35.4118	0.0377103	0.345707	0.109082	0.913138	0.999985	40.3587	-0.567577	0.288601	-1.96665	0.0492234	0.117547
ENSG00000198856	OSTC	543.83	-0.219573	0.0815802	-2.6915	0.00711323	0.14743	598.134	0.00338803	0.0872138	0.0388474	0.969012	0.999985	615.987	-0.394763	0.0863875	-4.56968	4.88481e-06	5.59222e-05
ENSG00000135960	EDAR	11.7765	0.970765	0.360802	2.69057	0.00713294	0.147673	14.3591	0.0397969	0.37089	0.107301	0.91455	0.999985	15.451	0.0141539	0.318157	0.0444873	0.964516	0.999998
ENSG00000177508	IRX3	60.7211	-0.554551	0.206165	-2.68984	0.00714866	0.147673	61.4451	-0.0545533	0.202835	-0.268954	0.787965	0.999985	69.4512	-0.250775	0.191866	-1.30703	0.191202	0.352223
ENSG00000185962	LCE3A	137.589	-1.39547	0.518754	-2.69004	0.00714431	0.147673	48.4441	-0.269018	0.451706	-0.59556	0.551469	0.999985	75.6316	-0.441492	0.472927	-0.93353	0.350546	0.563534
ENSG00000057294	PKP2	351.929	-0.533814	0.198679	-2.68681	0.00721372	0.148853	396.094	-0.15868	0.17913	-0.885836	0.375706	0.943687	402.99	-0.867468	0.18423	-4.70862	2.49398e-06	3.20934e-05
ENSG00000133665	DYDC2	8.94846	-1.21954	0.454175	-2.68518	0.00724911	0.149418	9.3349	-0.655011	0.521594	-1.25579	0.209193	0.797175	8.95825	-1.35564	0.400226	-3.38718	0.000706147	0.0035488
ENSG00000109472	CPE	34.2025	-0.751362	0.279862	-2.68476	0.00725813	0.149439	39.8012	-0.514535	0.255927	-2.01048	0.0443806	0.47132	44.1006	-0.677673	0.252119	-2.68791	0.00719004	0.0241809
ENSG00000131941	RHPN2	345.135	-0.480603	0.179103	-2.68339	0.00728803	0.149725	386.173	-0.0527702	0.150413	-0.350835	0.725712	0.999985	474.263	-0.30562	0.174825	-1.74815	0.0804388	0.175728
ENSG00000146267	FAXC	6.64886	-0.83004	0.309313	-2.68349	0.00728581	0.149725	8.8556	-0.15977	0.307053	-0.520334	0.602831	0.999985	9.51156	-0.343784	0.28623	-1.20108	0.229721	0.406997
ENSG00000163817	SLC6A20	206.869	-0.666202	0.248323	-2.68281	0.00730068	0.14982	228.577	-0.145464	0.226733	-0.641567	0.521154	0.999985	289.48	-0.0120761	0.256884	-0.04701	0.962505	0.999998
ENSG00000114861	FOXP1	978.273	0.186086	0.0693791	2.68216	0.00731482	0.149946	972.466	0.164777	0.0590187	2.79196	0.00523905	0.190098	1074.01	0.2317	0.0734971	3.15251	0.00161873	0.00708839
ENSG00000103226	NOMO3	257.389	-0.366876	0.136919	-2.67951	0.00737302	0.150102	243.098	-0.074645	0.152514	-0.489431	0.624537	0.999985	253.061	-0.137622	0.164319	-0.83753	0.402295	0.62545
ENSG00000119777	TMEM214	707.558	-0.229915	0.085838	-2.67848	0.00739582	0.150102	698.332	-0.0106101	0.0868656	-0.122143	0.902785	0.999985	791.279	-0.298197	0.0907692	-3.28523	0.001019	0.00480958
ENSG00000128536	CDHR3	141.405	-1.02467	0.382584	-2.67827	0.00740025	0.150102	157.456	-0.360705	0.279161	-1.2921	0.196322	0.781714	137.82	-0.713744	0.311687	-2.28993	0.0220251	0.0608903
ENSG00000147697	GSDMC	70.8652	0.747106	0.278663	2.68103	0.0073395	0.150102	109.754	1.35612	0.256691	5.2831	1.27019e-07	0.000198181	79.3749	1.19417	0.282171	4.23209	2.31526e-05	0.000208843
ENSG00000148735	PLEKHS1	611.747	-0.707116	0.26379	-2.6806	0.00734903	0.150102	660.199	-0.343918	0.233051	-1.47572	0.140019	0.700394	727.103	-0.854173	0.26047	-3.27935	0.00104047	0.00490067
ENSG00000153558	FBXL2	56.1807	-0.615351	0.2297	-2.67893	0.00738582	0.150102	64.8202	-0.00159776	0.180326	-0.00886039	0.992931	0.999985	72.7201	-0.399988	0.204374	-1.95714	0.0503307	0.119785
ENSG00000157856	DRC1	91.3841	-0.939976	0.350934	-2.6785	0.00739531	0.150102	100.169	-0.187006	0.287	-0.65159	0.514665	0.999985	81.5296	-0.722202	0.272544	-2.64985	0.00805268	0.0265512
ENSG00000163689	C3orf67	30.5738	-0.746647	0.278657	-2.67945	0.00737431	0.150102	29.2555	-0.383712	0.270482	-1.41862	0.156009	0.729609	36.2799	-0.563675	0.290811	-1.93828	0.0525885	0.123825
ENSG00000170390	DCLK2	15.738	0.954313	0.356203	2.67913	0.00738147	0.150102	13.0562	-0.612521	0.420331	-1.45724	0.145051	0.708715	12.0062	-0.974784	0.352231	-2.76746	0.00564958	0.019825
ENSG00000172403	SYNPO2	77.2127	0.721901	0.269551	2.67816	0.00740275	0.150102	70.4889	0.0166422	0.269968	0.061645	0.950846	0.999985	66.9543	-0.0856493	0.249467	-0.343329	0.731351	0.95985
ENSG00000070540	WIPI1	575.229	-0.24961	0.0932292	-2.67738	0.00742	0.150289	625.386	-0.00374385	0.106946	-0.0350067	0.972074	0.999985	598.188	-0.40994	0.0996318	-4.11455	3.87941e-05	0.000321226
ENSG00000125798	FOXA2	70.5988	-0.81379	0.304013	-2.67683	0.00743232	0.150376	73.9099	-0.627076	0.344037	-1.8227	0.0683493	0.547584	92.2262	-1.52477	0.2657	-5.73868	9.54178e-09	3.07179e-07
ENSG00000185624	P4HB	9316.74	-0.262162	0.0979765	-2.67577	0.00745586	0.150689	9619	0.141616	0.102975	1.37525	0.169054	0.748891	10292.7	-0.160302	0.105211	-1.52362	0.127605	0.255319
ENSG00000061656	SPAG4	31.3567	-0.479094	0.179093	-2.67512	0.00747033	0.150818	33.4705	0.164423	0.174001	0.944959	0.34468	0.915925	40.436	0.17014	0.146672	1.16	0.246048	0.428763
ENSG00000135549	PKIB	20.6481	0.599116	0.224398	2.66989	0.00758769	0.153023	20.9709	0.271531	0.215587	1.2595	0.207851	0.795503	17.6545	-0.221288	0.241144	-0.917663	0.358796	0.573827
ENSG00000107159	CA9	5.54292	-1.12224	0.420983	-2.66576	0.00768139	0.154745	11.7367	-0.363809	0.466405	-0.780027	0.435375	0.979632	10.2099	-0.468473	0.400768	-1.16894	0.242429	0.424318
ENSG00000108846	ABCC3	329.802	-0.426566	0.16025	-2.66188	0.00777066	0.156375	360.231	-0.324009	0.136097	-2.38073	0.0172784	0.320245	382.656	-0.360461	0.146224	-2.46513	0.0136964	0.0413016
ENSG00000100376	FAM118A	83.357	0.299277	0.112488	2.66052	0.00780189	0.156498	86.5146	-0.043095	0.129964	-0.331592	0.740197	0.999985	90.047	0.249613	0.121717	2.05077	0.0402893	0.0995871
ENSG00000181215	C4orf50	4.93803	0.959636	0.360651	2.66084	0.00779451	0.156498	4.40357	0.0442081	0.536785	0.0823572	0.934363	0.999985	3.63634	0.111755	0.450353	0.248149	0.804019	0.999998
ENSG00000187626	ZKSCAN4	51.5739	0.372726	0.140078	2.66084	0.00779451	0.156498	53.2283	0.0782553	0.180315	0.433993	0.664294	0.999985	48.5133	-0.253628	0.144208	-1.75877	0.078617	0.172543
ENSG00000254995	STX16-NPEPL1	9.91841	-0.810769	0.304818	-2.65985	0.00781757	0.156645	7.18462	-0.264958	0.363248	-0.729413	0.465749	0.99629	9.63044	0.319309	0.29985	1.0649	0.286922	0.483041
ENSG00000239713	APOBEC3G	277.764	0.359652	0.135241	2.65935	0.00782923	0.15671	251.618	0.260695	0.114642	2.27398	0.0229669	0.355405	337.624	0.444118	0.169136	2.6258	0.0086445	0.0282136
ENSG00000105404	RABAC1	251.924	-0.250627	0.0942863	-2.65815	0.00785714	0.156997	260.086	-0.0684976	0.103435	-0.662229	0.507824	0.999985	258.651	-0.316372	0.0897899	-3.52347	0.000425936	0.00233451
ENSG00000169359	SLC33A1	331.408	-0.2516	0.0946681	-2.65771	0.00786734	0.156997	358.626	-0.0568805	0.0838995	-0.67796	0.497797	0.999985	361.613	-0.425853	0.114586	-3.71646	0.00020203	0.00125576
ENSG00000196664	TLR7	120.728	0.487093	0.18328	2.65765	0.00786872	0.156997	110.719	0.0296112	0.173473	0.170696	0.864463	0.999985	143.126	0.642675	0.217565	2.95394	0.00313748	0.0121946
ENSG00000103512	NOMO1	1949.57	-0.245607	0.0924571	-2.65644	0.007897	0.157393	1987.79	0.0163877	0.079661	0.205717	0.837012	0.999985	2108.89	-0.261047	0.0839815	-3.10839	0.00188112	0.00800099
ENSG00000106565	TMEM176B	1222.32	-0.29796	0.1122	-2.65561	0.00791651	0.157614	1202.46	-0.12819	0.110615	-1.15888	0.246503	0.829788	1224.49	-0.500064	0.109195	-4.57953	4.66021e-06	5.3913e-05
ENSG00000111684	LPCAT3	167.333	-0.287648	0.108402	-2.65353	0.00796553	0.158421	163.756	-0.190663	0.140288	-1.35908	0.174122	0.75649	175.837	-0.103469	0.0955171	-1.08326	0.278695	0.471956
ENSG00000180096	SEPT1	158.155	0.447315	0.168615	2.65288	0.00798083	0.158556	154.68	0.22277	0.160686	1.38636	0.165636	0.744038	141.135	-0.178492	0.179471	-0.994546	0.319957	0.526226
ENSG00000180447	GAS1	7.66386	-1.13509	0.427943	-2.65243	0.00799155	0.158601	10.5253	0.205977	0.455986	0.451719	0.651471	0.999985	10.6251	-1.24828	0.465657	-2.68069	0.007347	0.0245892
ENSG00000168702	LRP1B	10.1115	1.35674	0.511819	2.65082	0.00802959	0.159187	10.2935	0.327855	0.52299	0.626886	0.530734	0.999985	7.92302	-0.575033	0.546526	-1.05216	0.292726	0.490865
ENSG00000095739	BAMBI	40.6232	0.777533	0.293421	2.64989	0.00805191	0.159345	42.8922	-0.352429	0.286499	-1.23012	0.218652	0.805127	40.962	-0.0625881	0.301335	-0.207703	0.835461	0.999998
ENSG00000111846	GCNT2	141.323	-0.402572	0.151948	-2.64941	0.00806314	0.159345	151.947	-0.0369291	0.131693	-0.280417	0.779157	0.999985	187.711	-0.186146	0.137974	-1.34914	0.177293	0.33124
ENSG00000153347	FAM81B	55.6897	-0.882921	0.333226	-2.64962	0.00805825	0.159345	51.8099	-0.586384	0.305108	-1.92189	0.0546193	0.512601	47.937	-1.05006	0.30266	-3.46944	0.000521541	0.00275402
ENSG00000134545	KLRC1	97.0612	0.696181	0.262821	2.64888	0.008076	0.159431	105.753	0.280948	0.290611	0.966748	0.33367	0.908956	103.059	0.476191	0.284507	1.67374	0.0941815	0.199881
ENSG00000112984	KIF20A	68.1428	-0.61266	0.231396	-2.64767	0.0081049	0.159741	78.9322	-0.375637	0.276587	-1.35812	0.174427	0.757259	81.2501	-1.04663	0.234724	-4.45899	8.23457e-06	8.6966e-05
ENSG00000119636	BBOF1	111.867	-0.526587	0.198899	-2.64751	0.00810879	0.159741	114.072	-0.097027	0.158863	-0.610759	0.541359	0.999985	112.828	-0.720204	0.181181	-3.97505	7.03658e-05	0.000526812
ENSG00000174827	PDZK1	16.5392	-1.11027	0.419493	-2.64669	0.00812846	0.15996	13.09	-0.758237	0.626334	-1.21059	0.226051	0.811518	29.8346	-1.47188	0.408442	-3.60364	0.000313789	0.00181339
ENSG00000177548	RABEP2	79.0769	0.285062	0.107756	2.64545	0.00815828	0.160377	86.376	0.215705	0.108787	1.98282	0.047388	0.486157	81.0878	-0.143977	0.12353	-1.16552	0.243808	0.425934
ENSG00000117016	RIMS3	11.2243	0.594024	0.224614	2.64464	0.0081777	0.16059	11.3243	0.372258	0.273805	1.35957	0.173966	0.75649	9.62508	0.194313	0.242363	0.801745	0.422701	0.648121
ENSG00000205978	NYNRIN	206.814	0.491328	0.185888	2.64314	0.00821399	0.161134	225.863	0.733369	0.189981	3.86022	0.000113283	0.0205026	207.406	0.0765225	0.214384	0.356941	0.721136	0.950788
ENSG00000053524	MCF2L2	49.4209	0.489989	0.18551	2.64131	0.00825854	0.161668	50.2236	0.0871895	0.180652	0.482637	0.629353	0.999985	50.0227	0.434846	0.178507	2.43601	0.0148501	0.0441143
ENSG00000214029	ZNF891	15.647	0.621798	0.235393	2.64153	0.00825319	0.161668	15.257	0.0506325	0.209707	0.241444	0.809211	0.999985	16.7824	-0.0937661	0.210473	-0.445503	0.655956	0.890765
ENSG00000113163	COL4A3BP	1065.69	-0.185278	0.0701785	-2.6401	0.00828819	0.16191	1057.84	-0.084919	0.0703439	-1.2072	0.227356	0.812985	1177.77	0.0192921	0.065945	0.292548	0.769868	0.992884
ENSG00000198846	TOX	132.786	0.421285	0.159565	2.64021	0.00828555	0.16191	138.742	0.294707	0.158023	1.86496	0.0621873	0.534779	124.741	-0.262057	0.185531	-1.41247	0.157811	0.301911
ENSG00000138161	CUZD1	3.86728	0.960463	0.364368	2.63597	0.00838968	0.162705	4.10443	-0.568517	0.383472	-1.48255	0.138194	0.697415	3.55212	-0.611939	0.48307	-1.26677	0.205237	0.372419
ENSG00000158435	CNOT11	490.324	-0.186916	0.0708806	-2.63705	0.00836298	0.162705	500.982	-0.0687694	0.0713876	-0.963323	0.335386	0.910325	538.138	-0.116447	0.0526546	-2.21152	0.0270001	0.0720208
ENSG00000161798	AQP5	85.6736	-0.65844	0.249662	-2.63732	0.00835634	0.162705	96.9151	-0.157734	0.254671	-0.619365	0.535676	0.999985	118.98	-0.668474	0.22838	-2.92702	0.00342222	0.0130701
ENSG00000166532	RIMKLB	435.651	-0.427503	0.162192	-2.63579	0.00839426	0.162705	356.648	-0.0143467	0.153223	-0.0936334	0.9254	0.999985	558.108	0.133117	0.182553	0.729195	0.465882	0.695781
ENSG00000166596	CFAP52	73.0173	-0.986394	0.374229	-2.6358	0.00839383	0.162705	75.026	-0.180324	0.320003	-0.563506	0.57309	0.999985	60.92	-0.673009	0.288842	-2.33002	0.0198049	0.0557765
ENSG00000169188	APEX2	81.4058	0.17404	0.0660341	2.63561	0.0083985	0.162705	83.3097	0.0749952	0.0883498	0.848844	0.395968	0.956166	83.4771	-0.15813	0.0842665	-1.87655	0.06058	0.139081
ENSG00000170448	NFXL1	230.71	-0.314702	0.119391	-2.63589	0.0083916	0.162705	213.244	-0.0780849	0.111759	-0.698689	0.484747	0.999985	267.871	0.0755322	0.111323	0.678494	0.497459	0.730691
ENSG00000185055	EFCAB10	8.7003	-1.07157	0.40646	-2.63634	0.00838049	0.162705	8.69432	-0.535611	0.388953	-1.37706	0.168494	0.748627	6.23779	-0.290607	0.353609	-0.821831	0.411173	0.635759
ENSG00000150687	PRSS23	180.13	-0.607272	0.230579	-2.63368	0.00844642	0.163464	176.882	-0.192503	0.219978	-0.875103	0.381518	0.946746	228.869	-1.09513	0.212093	-5.16346	2.42429e-07	4.58626e-06
ENSG00000138271	GPR87	105.981	0.667721	0.253851	2.63037	0.00852922	0.164895	126.968	1.18569	0.255156	4.64691	3.36946e-06	0.00217539	107.41	0.602609	0.255439	2.35911	0.0183187	0.0524532
ENSG00000083642	PDS5B	915.896	0.170588	0.0648889	2.62892	0.00856559	0.165405	906.053	0.0112514	0.0605861	0.185709	0.852673	0.999985	904.099	0.00616541	0.0517024	0.119248	0.905079	0.999998
ENSG00000141503	MINK1	1042.62	0.110433	0.0420119	2.62862	0.00857327	0.165405	1108.47	0.122188	0.0590368	2.06969	0.0384817	0.442655	1103.83	0.0216592	0.0711681	0.304338	0.76087	0.985295
ENSG00000003989	SLC7A2	308.249	-0.669461	0.254979	-2.62555	0.00865079	0.165805	274.26	-0.10839	0.257606	-0.420756	0.673933	0.999985	367.297	-0.594242	0.248839	-2.38806	0.0169378	0.0492696
ENSG00000104213	PDGFRL	22.8259	-0.756001	0.287962	-2.62535	0.00865607	0.165805	27.7691	-0.0379782	0.30487	-0.124572	0.900863	0.999985	29.4715	-0.103664	0.227957	-0.454753	0.649287	0.88424
ENSG00000135063	FAM189A2	126.55	-0.888452	0.33831	-2.62615	0.00863573	0.165805	117.106	-0.841977	0.297611	-2.82912	0.00466762	0.179648	116.625	-2.24036	0.281861	-7.94848	1.88819e-15	4.0064e-13
ENSG00000159433	STARD9	137.676	0.42797	0.162954	2.62633	0.00863109	0.165805	128.145	0.172942	0.159363	1.08521	0.27783	0.862186	118.783	0.139591	0.186704	0.747656	0.454668	0.683925
ENSG00000159753	CARMIL2	133.57	0.408837	0.155674	2.62625	0.00863325	0.165805	125.57	0.234471	0.166052	1.41204	0.157939	0.730509	128.343	0.249464	0.196027	1.2726	0.203159	0.369402
ENSG00000160856	FCRL3	86.206	0.636867	0.242505	2.6262	0.00863448	0.165805	74.3919	0.219049	0.223886	0.978398	0.327878	0.902944	85.6319	-0.095305	0.236309	-0.403307	0.686723	0.92023
ENSG00000234719	RP11-166B2.1	52.4984	0.718876	0.273774	2.6258	0.0086446	0.165805	48.2734	-0.544183	0.293074	-1.85681	0.0633375	0.536107	55.4742	0.0629526	0.295623	0.212949	0.831367	0.999998
ENSG00000109063	MYH3	87.0923	0.542097	0.206625	2.62358	0.00870101	0.166495	72.9551	-0.117257	0.231661	-0.506157	0.612746	0.999985	84.6166	0.218716	0.176718	1.23765	0.215845	0.387674
ENSG00000169372	CRADD	94.3097	-0.307003	0.117091	-2.62193	0.00874339	0.167135	95.5012	-0.204692	0.137491	-1.48877	0.136549	0.694568	98.3562	0.301225	0.131991	2.28216	0.0224796	0.0618629
ENSG00000100218	RSPH14	10.694	-0.977847	0.373111	-2.62079	0.0087725	0.167152	11.4324	-0.255042	0.357742	-0.712919	0.475896	0.999985	10.448	-0.745665	0.315525	-2.36325	0.0181154	0.0519587
ENSG00000133561	GIMAP6	127.198	0.500647	0.191101	2.61981	0.00879796	0.167152	119.477	0.192716	0.174484	1.10449	0.269379	0.853399	121.496	0.135479	0.188323	0.719398	0.471896	0.70237
ENSG00000138180	CEP55	56.8638	-0.589474	0.224989	-2.62001	0.00879264	0.167152	62.5774	-0.361845	0.244017	-1.48287	0.13811	0.69718	63.5453	-0.726413	0.208569	-3.48284	0.000496125	0.00264148
ENSG00000156687	UNC5D	19.7229	-1.08984	0.415991	-2.61987	0.00879641	0.167152	19.8193	-1.92277	0.484589	-3.96783	7.25293e-05	0.0147917	24.0487	-2.98404	0.412292	-7.23768	4.56428e-13	5.04285e-11
ENSG00000178988	MRFAP1L1	66.9117	0.261078	0.0996379	2.62027	0.008786	0.167152	69.6187	0.0633858	0.0956371	0.662774	0.507475	0.999985	66.7759	-0.338101	0.092915	-3.63882	0.000273885	0.00162194
ENSG00000185532	PRKG1	8.45455	1.43388	0.547288	2.61998	0.0087936	0.167152	7.19215	0.532786	0.393112	1.3553	0.175321	0.758264	8.05124	-0.765869	0.45164	-1.69575	0.089933	0.192506
ENSG00000026297	RNASET2	1345.28	-0.289412	0.110573	-2.61739	0.00886038	0.167162	1270.48	-0.371529	0.122062	-3.04378	0.00233629	0.124622	1449.58	-0.210602	0.0768517	-2.74036	0.00613715	0.0212209
ENSG00000060709	RIMBP2	62.856	-0.833526	0.318454	-2.61742	0.0088598	0.167162	54.5822	-0.543547	0.337507	-1.61047	0.107295	0.645228	56.2331	-1.46807	0.278453	-5.27226	1.34752e-07	2.73786e-06
ENSG00000099994	SUSD2	74.45	-0.590584	0.225675	-2.61697	0.00887149	0.167162	89.1043	-0.126072	0.21697	-0.581058	0.561201	0.999985	84.4955	-1.01036	0.185172	-5.45635	4.86032e-08	1.18941e-06
ENSG00000120533	ENY2	300.196	-0.174299	0.06658	-2.61788	0.00884768	0.167162	307.858	-0.164654	0.0862612	-1.90878	0.0562902	0.516881	322.784	-0.115006	0.0766643	-1.50013	0.133581	0.264527
ENSG00000125730	C3	52234.9	-0.504699	0.192776	-2.61806	0.00884307	0.167162	58187.5	-0.0296187	0.176077	-0.168214	0.866415	0.999985	61630.5	-0.222277	0.187004	-1.18862	0.234589	0.413698
ENSG00000132640	BTBD3	178.988	-0.421836	0.161184	-2.61711	0.00886786	0.167162	183.174	-0.0655501	0.160054	-0.409551	0.682136	0.999985	222.514	-0.325529	0.174042	-1.8704	0.0614286	0.140735
ENSG00000144357	UBR3	1012.54	-0.149587	0.0571666	-2.61668	0.00887894	0.167162	1000.86	-0.10654	0.0735408	-1.44872	0.147416	0.715414	1107.77	-0.193754	0.0586326	-3.30455	0.000951289	0.00454399
ENSG00000179941	BBS10	41.3916	0.28667	0.109531	2.61726	0.00886391	0.167162	46.0212	-0.19046	0.148895	-1.27916	0.20084	0.787667	43.3448	-0.247129	0.124148	-1.9906	0.0465254	0.112238
ENSG00000196218	RYR1	113.742	0.378173	0.144425	2.61848	0.00883233	0.167162	116.235	0.279871	0.219734	1.27368	0.202776	0.789802	96.8302	-0.0485029	0.202701	-0.239283	0.810886	0.999998
ENSG00000112685	EXOC2	461.411	0.173082	0.0661993	2.61457	0.00893405	0.167693	453.195	0.0885509	0.0720736	1.22862	0.219215	0.805251	498.87	0.065199	0.0717938	0.908142	0.363803	0.579602
ENSG00000128923	FAM63B	159.257	0.193238	0.073889	2.61525	0.00891617	0.167693	164.149	0.104183	0.0842797	1.23616	0.216399	0.804677	164.245	0.00347696	0.0791546	0.0439261	0.964963	0.999998
ENSG00000185156	MFSD6L	18.6084	-0.409663	0.156666	-2.61489	0.00892575	0.167693	17.1005	-0.0835069	0.196989	-0.423917	0.671626	0.999985	20.9011	-0.494186	0.155415	-3.17978	0.00147385	0.0065664
ENSG00000100867	DHRS2	4.99267	-1.43406	0.548606	-2.61401	0.00894876	0.1678	6.38034	0.497071	0.598896	0.829978	0.406551	0.963608	7.38872	1.22874	0.461212	2.66414	0.00771845	0.0256166
ENSG00000065154	OAT	1046.99	-0.188451	0.0721952	-2.6103	0.00904625	0.169459	1102.98	-0.104637	0.0889911	-1.17582	0.239668	0.822753	1154.82	-0.334552	0.100831	-3.31795	0.000906819	0.00435945
ENSG00000128342	LIF	128.687	-0.587845	0.225317	-2.60896	0.00908168	0.169611	175.176	-0.425515	0.210395	-2.02246	0.043129	0.46355	196.182	0.915881	0.19501	4.69658	2.64556e-06	3.35584e-05
ENSG00000139626	ITGB7	94.3856	0.329133	0.126143	2.6092	0.00907546	0.169611	101.827	0.0788146	0.13453	0.585853	0.557974	0.999985	95.7749	0.211038	0.140142	1.50589	0.132097	0.262171
ENSG00000141338	ABCA8	29.3446	1.24524	0.477353	2.60863	0.00909066	0.169611	39.119	0.61295	0.491611	1.24682	0.212464	0.799585	38.7731	-1.18293	0.403273	-2.93332	0.00335359	0.0128552
ENSG00000163605	PPP4R2	534.834	-0.231387	0.088674	-2.60941	0.0090699	0.169611	519.754	-0.152586	0.0907354	-1.68166	0.0926355	0.618271	603.406	0.159382	0.0805258	1.97927	0.0477861	0.114672
ENSG00000008952	SEC62	1751.51	-0.127501	0.0489091	-2.6069	0.00913653	0.16962	1752.72	-0.102833	0.0663101	-1.55078	0.120954	0.667034	1894.21	-0.119059	0.0689599	-1.7265	0.0842575	0.182661
ENSG00000105771	SMG9	227.361	-0.233963	0.0897308	-2.60739	0.0091235	0.16962	226.69	-0.0660516	0.0894083	-0.738763	0.460051	0.992655	246.359	0.0345854	0.0875787	0.394906	0.692912	0.925999
ENSG00000139329	LUM	400.95	0.889464	0.341169	2.6071	0.00913118	0.16962	513.488	0.573413	0.383757	1.49421	0.135121	0.692926	556.335	-1.05701	0.323791	-3.26447	0.00109668	0.00511803
ENSG00000165646	SLC18A2	93.8987	0.714625	0.274115	2.60702	0.00913331	0.16962	45.118	0.490109	0.312966	1.56601	0.117346	0.659383	41.9932	0.227324	0.254775	0.892252	0.372258	0.590101
ENSG00000166173	LARP6	44.601	-0.620566	0.23799	-2.60753	0.00911987	0.16962	51.3452	-0.203619	0.220776	-0.922291	0.356377	0.926985	55.201	-0.881873	0.227583	-3.87495	0.000106645	0.000740805
ENSG00000173230	GOLGB1	2216.96	-0.188494	0.0723474	-2.6054	0.00917681	0.170199	2413.3	0.00348183	0.0803735	0.0433205	0.965446	0.999985	2542.93	-0.0599117	0.066117	-0.906147	0.364858	0.580741
ENSG00000111713	GYS2	46.2593	-0.896521	0.344344	-2.60356	0.00922613	0.170944	44.3142	-0.958246	0.456198	-2.1005	0.0356846	0.423732	92.1381	0.241946	0.347734	0.69578	0.486566	0.718593
ENSG00000177076	ACER2	30.3773	0.587576	0.225723	2.60309	0.00923883	0.17101	26.1894	0.505174	0.230734	2.18942	0.0285663	0.385822	29.6829	0.202695	0.22776	0.889951	0.373492	0.591706
ENSG00000130054	FAM155B	4.39212	-1.29876	0.4991	-2.6022	0.00926284	0.171285	4.97719	-1.07338	0.470915	-2.27934	0.0226466	0.355119	4.35305	-0.880053	0.434433	-2.02575	0.0427903	0.104716
ENSG00000136732	GYPC	1079.69	0.571692	0.219782	2.60117	0.00929052	0.171457	1200.64	-0.24126	0.229376	-1.05181	0.292885	0.87739	1093.89	-0.535689	0.253908	-2.10977	0.0348778	0.0886521
ENSG00000253767	PCDHGA8	4.44569	1.29168	0.496565	2.60123	0.00928907	0.171457	3.73684	0.17006	0.535759	0.317419	0.750925	0.999985	4.46672	-0.0462462	0.461104	-0.100295	0.92011	0.999998
ENSG00000075643	MOCOS	216.924	-0.555023	0.213417	-2.60065	0.00930475	0.171458	207.481	-0.22314	0.188767	-1.1821	0.237168	0.820833	307.518	-0.0614009	0.230307	-0.266604	0.789774	0.999998
ENSG00000155657	TTN	75.7895	0.7046	0.270948	2.6005	0.00930889	0.171458	65.0638	0.231656	0.280878	0.824755	0.409511	0.966237	68.3312	-0.166648	0.314708	-0.529533	0.596436	0.834018
ENSG00000166949	SMAD3	1819.92	0.363857	0.139946	2.59998	0.00932283	0.171546	2121.42	0.558548	0.169726	3.29089	0.000998723	0.0780232	1853.41	0.788349	0.140554	5.60885	2.03678e-08	5.79736e-07
ENSG00000106078	COBL	129.206	-0.478172	0.183949	-2.59948	0.00933643	0.171627	138.18	-0.410482	0.18361	-2.23562	0.0253767	0.370025	174.24	-0.41444	0.179949	-2.3031	0.0212732	0.0592856
ENSG00000145975	FAM217A	4.95585	-1.96005	0.754184	-2.59891	0.00935205	0.171745	1.60566	-0.115344	1.58979	-0.0725528	0.942162	0.999985	1.71017	0.634732	1.19292	0.532082	0.594669	0.832109
ENSG00000169604	ANTXR1	588.989	0.51635	0.198816	2.59712	0.00940085	0.172472	590.583	0.343591	0.170376	2.01666	0.0437315	0.46681	620.761	-0.31467	0.189195	-1.66321	0.0962704	0.203597
ENSG00000053254	FOXN3	177.7	0.25449	0.0980101	2.59657	0.00941603	0.172479	169.043	0.0109814	0.121312	0.0905213	0.927873	0.999985	170.67	0.247393	0.107518	2.30095	0.0213945	0.0595125
ENSG00000061337	LZTS1	3.3607	1.05391	0.405909	2.59643	0.00941971	0.172479	3.92062	-0.02212	0.411394	-0.0537683	0.95712	0.999985	4.57978	0.18695	0.406568	0.459824	0.645642	0.880794
ENSG00000183918	SH2D1A	68.5119	0.54407	0.209737	2.59406	0.0094849	0.173503	64.7176	0.221655	0.184368	1.20224	0.229269	0.81398	60.0519	0.267257	0.241832	1.10514	0.2691	0.459374
ENSG00000166224	SGPL1	811.96	-0.189183	0.0729568	-2.59309	0.00951193	0.173827	788.542	-0.143171	0.0680985	-2.1024	0.035518	0.423494	850.49	-0.298426	0.0731381	-4.08031	4.49756e-05	0.000362758
ENSG00000124479	NDP	8.28835	-1.20716	0.465636	-2.59249	0.00952844	0.173959	12.1074	-1.20466	0.512118	-2.35231	0.0186575	0.326471	9.18288	-2.11321	0.435414	-4.85333	1.21406e-06	1.76411e-05
ENSG00000155918	RAET1L	50.9184	-0.952604	0.367546	-2.59179	0.00954773	0.174141	73.6173	0.34528	0.434331	0.79497	0.426631	0.976155	106.538	-0.337849	0.306299	-1.10301	0.270024	0.460531
ENSG00000163947	ARHGEF3	514.333	0.246427	0.095096	2.59135	0.00956007	0.174196	496.784	0.144108	0.0816592	1.76475	0.0776057	0.582082	588.609	0.287654	0.123426	2.33058	0.0197756	0.055726
ENSG00000027869	SH2D2A	45.7913	0.410341	0.158441	2.58987	0.00960124	0.174776	40.3868	0.235724	0.167831	1.40454	0.160159	0.734711	45.7517	0.427746	0.195515	2.1878	0.0286845	0.0757885
ENSG00000106018	VIPR2	6.71159	1.0207	0.394401	2.58797	0.00965431	0.17523	7.30021	-0.13459	0.483408	-0.278419	0.780691	0.999985	5.82337	0.35544	0.455756	0.779891	0.435455	0.662281
ENSG00000113319	RASGRF2	50.0247	0.572413	0.221159	2.58824	0.00964683	0.17523	44.5286	0.0594971	0.244554	0.243289	0.807782	0.999985	41.0981	-0.0827086	0.203499	-0.406432	0.684425	0.918338
ENSG00000115602	IL1RL1	54.2774	0.680552	0.262901	2.58863	0.00963595	0.17523	73.7336	0.142163	0.271931	0.522788	0.601121	0.999985	59.1358	0.337459	0.304679	1.10759	0.26804	0.458234
ENSG00000004838	ZMYND10	77.549	-0.763423	0.295436	-2.58406	0.00976457	0.17706	79.1706	-0.383957	0.257563	-1.49073	0.136032	0.694568	74.0893	-0.874687	0.250457	-3.49236	0.000478777	0.00256299
ENSG00000077327	SPAG6	99.4357	-0.817221	0.31644	-2.58254	0.00980749	0.177625	94.7417	0.0109789	0.251446	0.0436632	0.965173	0.999985	86.4193	-0.813852	0.262896	-3.09571	0.0019634	0.00827366
ENSG00000120800	UTP20	515.894	-0.342286	0.132552	-2.58229	0.00981473	0.177625	548.104	-0.267512	0.115528	-2.31555	0.0205828	0.343469	586.47	-0.657183	0.119432	-5.50257	3.74303e-08	9.60827e-07
ENSG00000168994	PXDC1	93.2789	0.357169	0.138423	2.58027	0.0098723	0.178494	86.4031	0.191251	0.153559	1.24545	0.212965	0.800101	86.8152	0.627166	0.162446	3.86076	0.000113036	0.000776841
ENSG00000163492	CCDC141	41.0047	0.5536	0.214645	2.57914	0.00990459	0.178905	45.5684	0.148198	0.243188	0.609396	0.542262	0.999985	43.922	0.102329	0.28798	0.355332	0.722341	0.951905
ENSG00000005812	FBXL3	221.154	0.164393	0.0637625	2.5782	0.00993159	0.179219	213.052	0.00593864	0.0798143	0.0744057	0.940688	0.999985	219.578	0.00292835	0.0636407	0.0460138	0.963299	0.999998
ENSG00000164542	KIAA0895	31.3589	-0.712974	0.276714	-2.57657	0.00997853	0.179893	33.2435	-0.451391	0.224277	-2.01265	0.0441516	0.469711	39.4111	-0.545853	0.183882	-2.9685	0.00299253	0.0117338
ENSG00000111057	KRT18	4457.07	-0.475353	0.18452	-2.57616	0.00999058	0.179936	4761.65	-0.152247	0.171717	-0.886614	0.375287	0.943407	5229.14	-0.416647	0.181631	-2.29393	0.0217947	0.0603338
ENSG00000205464	ATP6AP1L	3.90683	0.948754	0.368983	2.57126	0.0101328	0.182322	3.61582	0.807853	0.47375	1.70523	0.0881514	0.607421	5.20682	-0.0501055	0.355483	-0.140951	0.887909	0.999998
ENSG00000090975	PITPNM2	55.5011	0.396639	0.154316	2.5703	0.0101611	0.182479	61.2153	0.460722	0.193644	2.37923	0.017349	0.320245	55.3699	0.233924	0.142362	1.64317	0.100349	0.210482
ENSG00000095596	CYP26A1	4.66951	7.46609	2.90473	2.57032	0.0101604	0.182479	2.51261	0.56278	2.90981	0.193408	0.84664	0.999985	1.00522	-0.461539	2.90999	-0.158605	0.87398	0.999998
ENSG00000128284	APOL3	188.301	0.387682	0.150931	2.5686	0.0102111	0.183201	174.621	0.238468	0.13937	1.71104	0.0870731	0.605269	218.041	0.81883	0.190237	4.30427	1.6754e-05	0.000158636
ENSG00000125354	SEPT6	492.384	0.327648	0.12767	2.56636	0.0102772	0.183859	471.268	0.128347	0.102805	1.24845	0.211865	0.799585	526.164	0.140558	0.146724	0.957974	0.338076	0.548679
ENSG00000145386	CCNA2	68.6684	-0.503595	0.19621	-2.56661	0.0102698	0.183859	68.4222	-0.295343	0.245916	-1.20099	0.229755	0.81487	66.7128	-0.708129	0.199366	-3.55191	0.00038244	0.00213574
ENSG00000166821	PEX11A	22.5768	0.589148	0.229561	2.56641	0.0102756	0.183859	23.1496	0.254093	0.244317	1.04001	0.298333	0.881449	23.2543	-0.235492	0.189642	-1.24177	0.214322	0.385458
ENSG00000198848	CES1	230.019	-0.639938	0.249429	-2.56561	0.0102994	0.18408	158.331	-0.0895217	0.299475	-0.298929	0.764995	0.999985	161.381	-0.163992	0.256455	-0.639456	0.522526	0.758856
ENSG00000103485	QPRT	21.8364	-0.702603	0.27397	-2.56453	0.0103317	0.18448	24.8032	-0.79042	0.270606	-2.92093	0.00348994	0.154473	22.2927	-1.2685	0.239836	-5.28901	1.2298e-07	2.55711e-06
ENSG00000110881	ASIC1	18.3931	-0.702494	0.274117	-2.56275	0.0103846	0.185248	20.108	-0.400937	0.304421	-1.31704	0.187824	0.77301	21.9453	-1.0426	0.22917	-4.54945	5.37872e-06	6.07938e-05
ENSG00000243772	KIR2DL3	49.5618	1.15602	0.451244	2.56184	0.0104118	0.185556	66.2961	-0.16728	0.49234	-0.339766	0.734033	0.999985	46.2898	0.2098	0.449126	0.467129	0.640408	0.875893
ENSG00000141424	SLC39A6	830.397	-0.217426	0.0849021	-2.5609	0.0104402	0.185645	877.642	-0.0471228	0.104376	-0.451472	0.651649	0.999985	935.746	-0.461294	0.103619	-4.45185	8.51335e-06	8.95053e-05
ENSG00000163512	AZI2	233.997	-0.206087	0.0804745	-2.5609	0.0104403	0.185645	235.355	-0.170004	0.093243	-1.82324	0.0682677	0.547359	303.974	0.306143	0.111124	2.75496	0.00586991	0.020456
ENSG00000178199	ZC3H12D	23.5602	0.613192	0.239464	2.56069	0.0104466	0.185645	23.1155	-0.0444611	0.284594	-0.156226	0.875855	0.999985	29.3686	0.209605	0.236777	0.885242	0.376026	0.594499
ENSG00000090861	AARS	1827.04	-0.226196	0.0883575	-2.56001	0.0104669	0.18583	1839.04	-0.16127	0.0927371	-1.739	0.0820339	0.593249	1991	-0.35018	0.0865487	-4.04604	5.20911e-05	0.000411963
ENSG00000136052	SLC41A2	179.397	-0.280574	0.109675	-2.55824	0.0105204	0.18625	177.927	-0.33497	0.126405	-2.64998	0.00804964	0.229676	238.357	0.135889	0.147381	0.922023	0.356516	0.571013
ENSG00000153485	TMEM251	23.7074	-0.46732	0.182655	-2.55848	0.010513	0.18625	27.0661	-0.18529	0.150172	-1.23385	0.217258	0.804952	24.9217	-0.315836	0.163559	-1.93102	0.0534812	0.125563
ENSG00000182866	LCK	330.989	0.418132	0.163414	2.55872	0.0105057	0.18625	305.676	0.221665	0.165474	1.33957	0.180384	0.76385	274.013	-0.220459	0.184632	-1.19405	0.232459	0.410641
ENSG00000074695	LMAN1	1851.63	-0.266681	0.104302	-2.55683	0.0105632	0.186653	1966.53	-0.0422904	0.101141	-0.418133	0.67585	0.999985	2129.58	-0.525608	0.107488	-4.88991	1.0088e-06	1.51236e-05
ENSG00000128833	MYO5C	1211.29	-0.482096	0.188534	-2.55708	0.0105556	0.186653	1386.06	-0.0639569	0.151056	-0.423398	0.672005	0.999985	1567.73	-0.402879	0.180462	-2.23249	0.0255826	0.0687802
ENSG00000107821	KAZALD1	27.0315	-0.791147	0.309507	-2.55615	0.0105838	0.186664	28.3061	-0.773033	0.306333	-2.52351	0.0116191	0.270578	27.6724	-1.63985	0.290989	-5.63543	1.74625e-08	5.14291e-07
ENSG00000174808	BTC	19.8579	-0.65717	0.25709	-2.55619	0.0105827	0.186664	20.2853	-0.00911026	0.310259	-0.0293634	0.976575	0.999985	20.8051	-0.489629	0.274853	-1.78142	0.0748432	0.165577
ENSG00000135164	DMTF1	477.601	0.192627	0.075402	2.55467	0.0106287	0.18728	461.32	0.0673417	0.0842523	0.799287	0.424124	0.974452	525.303	0.251226	0.0757843	3.31502	0.000916374	0.00439859
ENSG00000129007	CALML4	7.17223	-0.655559	0.256713	-2.55367	0.0106594	0.187567	7.80488	-0.0881346	0.338807	-0.260132	0.794762	0.999985	9.01629	-0.751467	0.244543	-3.07294	0.0021196	0.00880471
ENSG00000248905	FMN1	825.748	-0.267454	0.104741	-2.55349	0.0106651	0.187567	937.768	-0.0292853	0.113917	-0.257075	0.797121	0.999985	915.457	-0.195289	0.100771	-1.93796	0.0526286	0.123888
ENSG00000143641	GALNT2	662.42	-0.184102	0.0721507	-2.55163	0.0107221	0.187863	717.606	-0.00246827	0.074875	-0.0329652	0.973702	0.999985	791.29	-0.0512275	0.0972791	-0.526603	0.598469	0.836048
ENSG00000152760	TCTEX1D1	10.1974	-0.754429	0.295608	-2.55213	0.0107067	0.187863	10.1066	-1.13062	0.378381	-2.98805	0.00280763	0.139643	8.65179	0.4458	0.360001	1.23833	0.215593	0.387371
ENSG00000153975	ZUFSP	113.578	0.207961	0.0814926	2.5519	0.0107138	0.187863	110.992	-0.0245261	0.102464	-0.239364	0.810824	0.999985	126.615	0.137923	0.110692	1.246	0.212764	0.383246
ENSG00000275111	ZNF2	26.3739	0.508714	0.19934	2.55199	0.010711	0.187863	27.8139	0.122549	0.183272	0.668674	0.503703	0.999985	26.694	-0.252271	0.162387	-1.55352	0.120299	0.243309
ENSG00000064651	SLC12A2	468.487	-0.386366	0.151565	-2.54917	0.010798	0.188101	512.008	-0.139832	0.121329	-1.15249	0.249118	0.832156	620.451	-0.53389	0.126678	-4.21453	2.50294e-05	0.000222972
ENSG00000100060	MFNG	89.022	0.387736	0.152083	2.54949	0.010788	0.188101	81.8722	-0.162553	0.177402	-0.916298	0.359511	0.928942	77.9041	-0.0445762	0.162621	-0.274111	0.783999	0.999998
ENSG00000127152	BCL11B	41.0055	0.47907	0.187975	2.54858	0.0108162	0.188101	39.6659	0.304252	0.195003	1.56024	0.118704	0.662243	36.2478	-0.0676216	0.189487	-0.356867	0.721191	0.950793
ENSG00000144868	TMEM108	15.5835	-0.780061	0.305837	-2.55058	0.0107544	0.188101	15.5119	-0.613757	0.357242	-1.71804	0.0857887	0.601911	16.2499	-1.08316	0.283964	-3.81441	0.000136507	0.000905775
ENSG00000161243	FBXO27	8.03176	1.00466	0.394133	2.54903	0.0108022	0.188101	8.92513	0.225949	0.389902	0.579503	0.56225	0.999985	8.97295	-0.596839	0.340009	-1.75536	0.0791973	0.173483
ENSG00000163629	PTPN13	1537.73	0.380747	0.149331	2.54968	0.0107821	0.188101	1850.37	0.649848	0.163156	3.98298	6.80558e-05	0.0145086	1800.72	0.166469	0.191904	0.867461	0.38569	0.605278
ENSG00000165672	PRDX3	487.691	-0.178033	0.0698468	-2.5489	0.0108062	0.188101	517.478	-0.142125	0.0750808	-1.89297	0.0583623	0.522886	525.061	-0.457561	0.0802775	-5.69974	1.19989e-08	3.74654e-07
ENSG00000168807	SNTB2	168.921	0.209472	0.0821909	2.5486	0.0108155	0.188101	167.384	0.221062	0.0776145	2.84821	0.00439665	0.174035	168.188	0.100579	0.103472	0.972041	0.33103	0.539919
ENSG00000125912	NCLN	164.103	-0.222872	0.0874664	-2.54808	0.0108316	0.188194	166.826	-0.0786219	0.0774485	-1.01515	0.310034	0.890028	176.368	-0.177556	0.0832499	-2.13281	0.0329406	0.084464
ENSG00000185761	ADAMTSL5	7.71543	0.663844	0.260603	2.54734	0.0108547	0.18842	8.52765	0.818965	0.297932	2.74883	0.00598088	0.204769	6.81249	0.261338	0.299031	0.87395	0.382146	0.601587
ENSG00000087258	GNAO1	16.1961	0.723803	0.284299	2.54592	0.010899	0.189013	17.7921	-0.0618006	0.310656	-0.198936	0.842313	0.999985	14.1588	0.131857	0.241006	0.547111	0.584303	0.821977
ENSG00000135862	LAMC1	906.512	-0.392492	0.154218	-2.54505	0.0109262	0.18931	972.882	-0.219137	0.162718	-1.34672	0.178069	0.761507	1099.62	-0.468161	0.169957	-2.75458	0.00587673	0.0204721
ENSG00000127993	RBM48	70.2952	0.221309	0.0869986	2.54382	0.0109647	0.189625	71.8371	-0.0745307	0.110735	-0.673052	0.500914	0.999985	73.6188	-0.0191369	0.100806	-0.18984	0.849435	0.999998
ENSG00000159259	CHAF1B	52.5336	-0.407462	0.160166	-2.544	0.0109591	0.189625	54.4257	-0.230163	0.190312	-1.2094	0.22651	0.811965	57.1135	-0.431897	0.213291	-2.02492	0.0428759	0.104856
ENSG00000142875	PRKACB	441.257	0.302627	0.119011	2.54286	0.010995	0.189974	425.333	0.235014	0.113846	2.06433	0.0389867	0.44386	408.92	-0.153966	0.117855	-1.3064	0.191416	0.352583
ENSG00000136026	CKAP4	685.794	-0.335832	0.132088	-2.54249	0.0110067	0.19	636.997	0.0915655	0.135574	0.67539	0.499428	0.999985	818.619	0.134194	0.123183	1.08939	0.275982	0.468381
ENSG00000067704	IARS2	690.408	-0.207992	0.0818208	-2.54204	0.0110208	0.190035	743.773	-0.18624	0.0972902	-1.91427	0.0555856	0.514527	770.367	-0.429046	0.0828986	-5.17555	2.27236e-07	4.32955e-06
ENSG00000116793	PHTF1	309.459	-0.229209	0.0901807	-2.54167	0.0110326	0.190035	307.279	-0.172765	0.0987964	-1.7487	0.0803432	0.589276	332.737	0.0802227	0.0805786	0.995583	0.319453	0.525535
ENSG00000117505	DR1	227.294	0.190041	0.0747764	2.54146	0.0110392	0.190035	220.699	0.112454	0.068779	1.63501	0.102047	0.637089	223.611	0.0443968	0.0688915	0.644445	0.519287	0.755268
ENSG00000077942	FBLN1	3233.83	-0.66816	0.263196	-2.53864	0.0111285	0.190503	3090.55	-0.143448	0.259397	-0.553007	0.580258	0.999985	2872.5	-1.71753	0.265695	-6.4643	1.01769e-10	6.09046e-09
ENSG00000092820	EZR	7428.16	-0.2577	0.101502	-2.53886	0.0111215	0.190503	7827.53	0.00455983	0.099278	0.0459299	0.963366	0.999985	8830.45	0.0905195	0.091158	0.992996	0.320712	0.527328
ENSG00000101162	TUBB1	99.9612	0.863578	0.340123	2.53902	0.0111164	0.190503	94.784	0.193566	0.311544	0.621312	0.534394	0.999985	96.5005	-1.05545	0.344904	-3.06013	0.00221244	0.00912743
ENSG00000105246	EBI3	19.4735	0.582055	0.229157	2.53998	0.0110859	0.190503	17.9514	0.387743	0.235298	1.64788	0.0993771	0.632629	19.66	0.365148	0.226481	1.61227	0.106903	0.221274
ENSG00000162878	PKDCC	141.717	-0.675336	0.266017	-2.53869	0.0111268	0.190503	159.141	-0.346609	0.281835	-1.22983	0.21876	0.805127	204.61	-0.419537	0.269761	-1.55522	0.119894	0.24262
ENSG00000167741	GGT6	100.918	0.527818	0.207847	2.53945	0.0111027	0.190503	118.812	0.869204	0.228294	3.80739	0.000140444	0.0234779	128.838	0.0997307	0.269747	0.369719	0.711592	0.942263
ENSG00000205426	KRT81	29.6126	0.860355	0.338943	2.53835	0.0111377	0.190503	48.2041	0.804186	0.391503	2.0541	0.0399662	0.448832	38.5215	0.603446	0.355395	1.69796	0.0895157	0.191745
ENSG00000122035	RASL11A	30.3432	0.58642	0.231149	2.53698	0.0111814	0.191075	36.3237	0.272274	0.213223	1.27695	0.201621	0.789244	31.0696	-0.00264884	0.224531	-0.0117972	0.990587	0.999998
ENSG00000067248	DHX29	474.25	-0.180174	0.0710537	-2.53574	0.0112209	0.1913	483.813	-0.136148	0.0627555	-2.1695	0.0300445	0.393373	537.943	-0.310474	0.0679662	-4.56807	4.92247e-06	5.62843e-05
ENSG00000174938	SEZ6L2	125.652	-0.601372	0.237171	-2.53561	0.0112252	0.1913	153.644	-0.224879	0.214592	-1.04794	0.294667	0.878605	158.248	-0.74027	0.245211	-3.01891	0.00253686	0.0102307
ENSG00000186446	ZNF501	8.49805	0.791819	0.31222	2.53609	0.0112097	0.1913	9.14348	0.0633163	0.362136	0.174842	0.861204	0.999985	9.87049	-0.541786	0.264043	-2.05189	0.0401806	0.0993974
ENSG00000113361	CDH6	96.0148	-0.596505	0.235322	-2.53485	0.0112496	0.19154	111.317	-0.513716	0.270761	-1.89731	0.0577875	0.521173	129.85	-1.20201	0.274552	-4.37807	1.19736e-05	0.000119429
ENSG00000105514	RAB3D	542.957	-0.269643	0.106398	-2.5343	0.0112672	0.191665	534.349	-0.243461	0.12128	-2.00743	0.0447039	0.472342	578.007	-0.388323	0.106972	-3.63015	0.000283257	0.00166792
ENSG00000122188	LAX1	91.6224	0.55821	0.220431	2.53236	0.0113299	0.192033	85.1892	0.307726	0.203498	1.51219	0.130486	0.68345	80.3168	-0.143113	0.219912	-0.650774	0.515192	0.75013
ENSG00000139842	CUL4A	569.695	-0.165959	0.0655307	-2.53254	0.0113239	0.192033	574.644	-0.0347409	0.0630294	-0.551186	0.581506	0.999985	622.949	-0.0879812	0.0616201	-1.4278	0.15335	0.295038
ENSG00000140527	WDR93	12.3364	-0.951861	0.375801	-2.53288	0.0113129	0.192033	16.962	-0.62011	0.392471	-1.58002	0.114103	0.652122	14.2451	-1.21095	0.272348	-4.44633	8.73494e-06	9.14231e-05
ENSG00000167642	SPINT2	664.817	-0.282036	0.111349	-2.5329	0.0113123	0.192033	719.274	0.120736	0.114984	1.05003	0.293704	0.877756	775.648	-0.159368	0.114292	-1.3944	0.163197	0.309551
ENSG00000047457	CP	4179.81	-0.595079	0.235202	-2.53008	0.0114035	0.192757	5039.77	-0.0917307	0.200745	-0.456952	0.647706	0.999985	4708.32	-0.554453	0.227593	-2.43616	0.0148439	0.0441143
ENSG00000138413	IDH1	813.106	-0.281263	0.111158	-2.5303	0.0113964	0.192757	876.372	-0.0564546	0.100989	-0.559018	0.576149	0.999985	882.277	-0.372882	0.110029	-3.38895	0.000701619	0.00352927
ENSG00000163399	ATP1A1	5878.55	-0.179729	0.0710205	-2.53067	0.0113845	0.192757	5883.26	-0.019804	0.0806282	-0.245622	0.805975	0.999985	6217.09	-0.0877267	0.0828688	-1.05862	0.289772	0.486786
ENSG00000109790	KLHL5	526.376	0.279854	0.110666	2.52882	0.0114447	0.193278	486.046	-0.0154569	0.111897	-0.138135	0.890133	0.999985	488.132	0.0265499	0.108806	0.24401	0.807223	0.999998
ENSG00000178409	BEND3	13.0896	-0.457105	0.180828	-2.52785	0.0114763	0.193636	17.5677	-0.260587	0.176997	-1.47227	0.140947	0.702495	16.372	-0.455257	0.142356	-3.19801	0.00138379	0.00621408
ENSG00000124466	LYPD3	705.111	0.596137	0.235932	2.52673	0.011513	0.193756	832.206	1.35284	0.244554	5.53185	3.16879e-08	9.88821e-05	595.512	0.621366	0.24409	2.54564	0.0109076	0.0341724
ENSG00000127074	RGS13	8.05227	1.02913	0.407355	2.52638	0.0115246	0.193756	8.43295	1.0203	0.437931	2.32981	0.019816	0.337545	10.931	0.574466	0.390694	1.47037	0.141461	0.27667
ENSG00000197471	SPN	215.575	0.421503	0.166811	2.52683	0.0115097	0.193756	211.405	0.102645	0.161265	0.6365	0.524451	0.999985	194.182	-0.107844	0.191079	-0.564397	0.572484	0.809866
ENSG00000239697	TNFSF12	20.2113	0.475752	0.188315	2.52637	0.0115248	0.193756	19.0243	-0.230214	0.189995	-1.21169	0.225632	0.81073	17.7818	-0.481384	0.150698	-3.19436	0.0014014	0.00628105
ENSG00000114631	PODXL2	39.9655	-0.581471	0.230263	-2.52524	0.0115618	0.193874	45.2127	0.05232	0.231212	0.226286	0.820979	0.999985	50.1257	-0.673916	0.205374	-3.28141	0.00103291	0.00486908
ENSG00000162894	FCMR	194.725	0.450113	0.178248	2.52521	0.011563	0.193874	176.889	-0.000891293	0.203525	-0.00437927	0.996506	0.999985	181.257	-0.0160514	0.195453	-0.0821241	0.934548	0.999998
ENSG00000178852	EFCAB13	83.7315	0.491153	0.194472	2.52558	0.0115509	0.193874	76.4827	0.186649	0.159263	1.17195	0.241215	0.824158	66.5961	-0.488878	0.15589	-3.13604	0.00171244	0.00743253
ENSG00000102452	NALCN	3.64329	-1.58803	0.628988	-2.52473	0.0115786	0.1939	5.46942	-1.18887	0.721464	-1.64786	0.0993808	0.632629	5.97559	-1.85068	0.562417	-3.29059	0.00099978	0.00473851
ENSG00000138162	TACC2	624.675	0.47698	0.188938	2.52453	0.0115852	0.1939	755.239	0.685666	0.176544	3.88382	0.00010283	0.0192528	576.045	0.0814848	0.222284	0.36658	0.713932	0.944544
ENSG00000134539	KLRD1	119.592	0.565518	0.224094	2.52358	0.0116167	0.194253	107.581	0.487955	0.219861	2.21938	0.0264609	0.375854	118.734	0.167868	0.242773	0.691459	0.489277	0.721455
ENSG00000106638	TBL2	170.361	-0.334358	0.132533	-2.52283	0.0116415	0.194493	175.855	-0.245256	0.106139	-2.3107	0.0208492	0.344232	198.994	-0.244787	0.120359	-2.03381	0.0419712	0.103076
ENSG00000100918	REC8	371.675	-0.266594	0.105687	-2.5225	0.0116525	0.194504	366.903	-0.201237	0.133078	-1.51218	0.130488	0.68345	520.268	0.582601	0.14151	4.11704	3.83772e-05	0.000318763
ENSG00000116729	WLS	434.261	0.433163	0.171763	2.52187	0.0116733	0.194677	406.881	0.212066	0.187886	1.1287	0.259025	0.84424	395.683	-0.126441	0.143434	-0.881526	0.378033	0.596603
ENSG00000236320	SLFN14	10.9943	1.26273	0.500844	2.52121	0.0116951	0.194867	9.38554	0.512813	0.485008	1.05733	0.290362	0.874677	8.8234	-0.406731	0.459316	-0.885515	0.375879	0.594327
ENSG00000053900	ANAPC4	440.692	-0.319055	0.126566	-2.52086	0.0117067	0.194886	421.008	-0.201824	0.109393	-1.84495	0.0650455	0.540334	424.949	-0.423216	0.0983048	-4.30514	1.66881e-05	0.000158333
ENSG00000162374	ELAVL4	7.57512	1.16839	0.463584	2.52034	0.0117241	0.195001	6.28367	0.630742	0.569466	1.1076	0.268033	0.853176	8.70001	0.378665	0.441632	0.85742	0.391213	0.611744
ENSG00000068438	FTSJ1	289.484	-0.233004	0.0924688	-2.51982	0.0117416	0.19512	309.922	0.084379	0.0995003	0.848028	0.396422	0.956166	327.475	-0.0849368	0.104632	-0.811763	0.416928	0.64221
ENSG00000173894	CBX2	7.355	-1.11657	0.443182	-2.51944	0.0117542	0.195155	8.78798	-0.546662	0.450039	-1.2147	0.22448	0.808881	12.1707	-0.531958	0.36459	-1.45906	0.144549	0.281517
ENSG00000124935	SCGB1D2	470.499	-1.04054	0.41308	-2.51897	0.0117699	0.195243	430.178	-0.613834	0.358429	-1.71257	0.0867919	0.604091	254.72	-2.80943	0.37194	-7.55343	4.23939e-14	6.28237e-12
ENSG00000116525	TRIM62	100.056	0.394414	0.156616	2.51836	0.0117904	0.19541	114.168	0.424623	0.176903	2.40032	0.0163808	0.314119	90.1882	0.369642	0.167416	2.20793	0.0272491	0.0725606
ENSG00000133134	BEX2	24.5009	0.729318	0.289713	2.51738	0.0118232	0.195778	27.0385	-0.132165	0.280125	-0.471806	0.637065	0.999985	26.3346	-0.213984	0.216859	-0.986739	0.32377	0.531047
ENSG00000186973	FAM183A	70.9357	-0.946826	0.376282	-2.51627	0.0118605	0.196223	62.7813	-0.594403	0.317322	-1.87318	0.0610431	0.531833	54.2172	-0.856666	0.291617	-2.93764	0.00330722	0.0127115
ENSG00000105948	TTC26	65.7085	-0.578406	0.229951	-2.51534	0.0118916	0.196511	72.8078	-0.300424	0.197455	-1.52148	0.12814	0.68104	67.7203	-0.808845	0.175688	-4.60388	4.14691e-06	4.88377e-05
ENSG00000196569	LAMA2	316.051	0.694383	0.276083	2.51513	0.0118989	0.196511	319.901	0.22573	0.290698	0.776512	0.437447	0.980877	367.632	-0.561624	0.256045	-2.19346	0.0282746	0.0748112
ENSG00000127418	FGFRL1	36.1266	-0.371331	0.147662	-2.51474	0.0119122	0.196556	35.7968	-0.359638	0.175488	-2.04936	0.040427	0.449741	40.673	-0.287239	0.127832	-2.247	0.0246399	0.0667261
ENSG00000101546	RBFA	33.8768	-0.458446	0.182329	-2.51439	0.0119239	0.196576	33.8308	-0.334213	0.182867	-1.82763	0.067605	0.54559	36.4348	-0.133265	0.142412	-0.935767	0.349393	0.562209
ENSG00000063978	RNF4	390.425	0.167275	0.0665745	2.51261	0.0119843	0.196705	386.344	0.0517367	0.0767501	0.674094	0.500252	0.999985	401.718	-0.0569095	0.0720576	-0.789778	0.429658	0.655974
ENSG00000069122	ADGRF5	12.6398	1.41082	0.561464	2.51276	0.0119792	0.196705	15.1196	0.292908	0.525933	0.55693	0.577575	0.999985	16.5584	-1.26078	0.502965	-2.50669	0.0121866	0.037473
ENSG00000117791	MARC2	31.0031	-0.654022	0.260257	-2.51298	0.0119716	0.196705	36.1118	-0.137708	0.288823	-0.476791	0.633511	0.999985	37.2669	-0.615253	0.215271	-2.85804	0.00426272	0.0157011
ENSG00000124664	SPDEF	171.956	-0.528817	0.210397	-2.51342	0.0119566	0.196705	187.746	-0.0998825	0.220491	-0.453	0.650549	0.999985	225.032	-0.411401	0.240848	-1.70813	0.0876115	0.18864
ENSG00000173267	SNCG	16.7464	0.728868	0.289961	2.51367	0.0119481	0.196705	20.3031	1.20615	0.351232	3.43406	0.000594618	0.0576841	18.5396	0.434978	0.310968	1.39879	0.161877	0.307584
ENSG00000101773	RBBP8	1022.01	-0.209175	0.0832626	-2.51223	0.011997	0.19674	1139.72	-0.0872362	0.0814613	-1.07089	0.284218	0.869524	1289.12	-0.220825	0.0894991	-2.46734	0.013612	0.0410736
ENSG00000131378	RFTN1	572.215	0.379801	0.151285	2.5105	0.0120561	0.196846	528.018	0.18838	0.133507	1.41101	0.158241	0.731183	592.168	0.146259	0.181418	0.806199	0.420128	0.645436
ENSG00000135144	DTX1	19.5794	0.531248	0.211595	2.51069	0.0120496	0.196846	17.4867	0.444206	0.239413	1.85539	0.0635399	0.536566	21.0609	-0.0804216	0.270138	-0.297705	0.765928	0.989169
ENSG00000149201	CCDC81	51.8776	-0.785569	0.312894	-2.51066	0.0120506	0.196846	56.5173	-0.279723	0.276442	-1.01187	0.311601	0.89193	46.9942	-0.611831	0.243345	-2.51426	0.0119284	0.0368265
ENSG00000162929	KIAA1841	104.412	-0.33861	0.134863	-2.51077	0.0120468	0.196846	113.052	-0.122441	0.111752	-1.09565	0.273233	0.859205	119.11	-0.366718	0.10955	-3.34749	0.000815466	0.00400167
ENSG00000175183	CSRP2	50.9526	-0.632227	0.251799	-2.51084	0.0120443	0.196846	50.3902	-0.287737	0.213318	-1.34887	0.177379	0.761016	53.1115	-0.903868	0.190578	-4.74276	2.10826e-06	2.78398e-05
ENSG00000168374	ARF4	1378.52	-0.203379	0.0810666	-2.50879	0.0121145	0.197627	1434.78	-0.0651164	0.102577	-0.634804	0.525556	0.999985	1574.56	0.0409361	0.0842875	0.485673	0.627199	0.863457
ENSG00000161800	RACGAP1	180.429	-0.294164	0.11729	-2.50801	0.0121413	0.197892	186.528	-0.241002	0.131942	-1.82657	0.0677648	0.546226	189.237	-0.543147	0.137485	-3.9506	7.79562e-05	0.000573748
ENSG00000168329	CX3CR1	171.148	0.482077	0.192271	2.50728	0.0121666	0.19813	174.792	0.394911	0.199251	1.98197	0.0474824	0.48618	143.051	-0.753369	0.237877	-3.16706	0.0015399	0.00680706
ENSG00000007312	CD79B	87.8573	0.671371	0.268147	2.50374	0.0122887	0.199946	86.6696	0.383418	0.232458	1.64941	0.0990645	0.632629	125.164	-0.384436	0.296129	-1.2982	0.194217	0.356826
ENSG00000198758	EPS8L3	94.4914	-0.618192	0.246945	-2.50336	0.0123021	0.199989	116.069	-0.0711236	0.211522	-0.336246	0.736685	0.999985	160.246	0.534434	0.235404	2.27028	0.0231905	0.0634451
ENSG00000006118	TMEM132A	165.004	-0.404069	0.161494	-2.50207	0.0123469	0.200369	169.531	0.159509	0.162305	0.982771	0.32572	0.902807	170.333	-0.102283	0.18055	-0.56651	0.571047	0.808384
ENSG00000077147	TM9SF3	2235.07	-0.149076	0.0595785	-2.50217	0.0123435	0.200369	2322.81	-0.0257611	0.063821	-0.403646	0.686473	0.999985	2571.16	-0.0828397	0.0672601	-1.23163	0.218086	0.390904
ENSG00000062038	CDH3	1799.1	0.544822	0.217782	2.50169	0.0123604	0.200414	1988.15	0.900532	0.198878	4.52807	5.95262e-06	0.00290483	1728.35	0.507166	0.22233	2.28113	0.0225405	0.0620213
ENSG00000105369	CD79A	180.699	0.626402	0.250495	2.50066	0.0123963	0.200475	204.926	0.391293	0.209851	1.86462	0.0622346	0.534779	193.269	-0.431623	0.26913	-1.60377	0.108765	0.224428
ENSG00000185681	MORN5	27.7887	-1.01588	0.406242	-2.50067	0.0123958	0.200475	26.7977	-0.0393356	0.370858	-0.106066	0.91553	0.999985	21.8475	-0.97507	0.407172	-2.39474	0.0166322	0.0485397
ENSG00000255837	TAS2R20	8.2174	-0.817094	0.326681	-2.50119	0.0123775	0.200475	5.54522	0.0209856	0.369993	0.056719	0.954769	0.999985	7.66124	0.46417	0.3717	1.24877	0.211748	0.381913
ENSG00000104140	RHOV	53.5457	0.575203	0.230419	2.49633	0.0125485	0.202261	64.3631	1.03267	0.23178	4.4554	8.37357e-06	0.00382386	50.5433	0.689024	0.27702	2.48727	0.0128728	0.0392104
ENSG00000154227	CERS3	166.009	0.635051	0.254475	2.49554	0.0125767	0.202261	211.604	1.09726	0.291571	3.76326	0.000167713	0.0262095	187.079	0.596459	0.320951	1.85841	0.0631102	0.143935
ENSG00000163518	FCRL4	16.0743	0.969926	0.388643	2.49567	0.0125718	0.202261	17.3832	-0.181981	0.425652	-0.427534	0.66899	0.999985	16.0231	0.164267	0.399111	0.411582	0.680646	0.914713
ENSG00000164938	TP53INP1	181.072	0.273134	0.109456	2.49537	0.0125825	0.202261	179.449	0.18854	0.106839	1.76472	0.0776104	0.582082	175.639	0.0845109	0.089341	0.945937	0.344181	0.555779
ENSG00000168309	FAM107A	14.2045	1.15259	0.461582	2.49705	0.0125231	0.202261	8.42936	0.879883	0.548433	1.60436	0.108635	0.64748	6.0788	-1.46792	0.612803	-2.39542	0.0166014	0.048465
ENSG00000204815	TTC25	67.6815	-0.816627	0.327155	-2.49614	0.0125552	0.202261	64.5574	-0.212946	0.270085	-0.788441	0.430439	0.977667	61.4637	-0.528932	0.261805	-2.02033	0.0433489	0.105888
ENSG00000274750	HIST1H3E	57.473	-0.523102	0.209547	-2.49634	0.0125481	0.202261	66.2006	-0.167565	0.207291	-0.808356	0.418885	0.971364	58.4136	-0.447131	0.178335	-2.50726	0.0121671	0.0374274
ENSG00000034677	RNF19A	1045.32	0.186361	0.0746997	2.49481	0.0126025	0.202409	1065.79	0.262199	0.0840026	3.12133	0.00180039	0.109351	1189.2	0.582926	0.0808295	7.21179	5.52201e-13	6.02965e-11
ENSG00000108819	PPP1R9B	513.794	0.258092	0.103608	2.49105	0.0127368	0.20379	467.867	-0.0462405	0.111679	-0.414048	0.678839	0.999985	476.092	-0.0706201	0.0804387	-0.877937	0.379978	0.598983
ENSG00000113389	NPR3	46.4809	-1.04416	0.419195	-2.49087	0.012743	0.20379	30.5731	-1.61913	0.399936	-4.04847	5.15528e-05	0.0119163	27.5545	-2.82939	0.312895	-9.04264	1.52939e-19	8.65356e-17
ENSG00000138767	CNOT6L	629.447	0.186615	0.0749189	2.4909	0.0127421	0.20379	601.118	0.0981953	0.0557382	1.76172	0.078116	0.584133	632.639	0.0661814	0.0834814	0.792769	0.427913	0.653966
ENSG00000158715	SLC45A3	31.8545	-0.520037	0.208771	-2.49095	0.0127402	0.20379	29.1356	-0.0105987	0.202693	-0.0522893	0.958298	0.999985	29.5741	-0.521598	0.199543	-2.61396	0.00894992	0.0290076
ENSG00000198643	FAM3D	267.017	0.581225	0.233267	2.49168	0.0127141	0.20379	311.665	0.798346	0.227547	3.50848	0.000450674	0.049058	267.009	-0.011758	0.246682	-0.0476644	0.961984	0.999998
ENSG00000105877	DNAH11	271.17	-0.598327	0.240305	-2.48987	0.0127792	0.203845	317.375	0.216498	0.217825	0.993906	0.320269	0.896455	236.787	-0.241942	0.22826	-1.05994	0.289173	0.485954
ENSG00000185669	SNAI3	10.4136	0.570874	0.229227	2.49042	0.0127591	0.203845	10.6179	0.353603	0.221809	1.59417	0.110897	0.64862	7.99222	0.159748	0.281436	0.567619	0.570294	0.808227
ENSG00000235098	ANKRD65	30.1688	0.646227	0.259513	2.49015	0.0127688	0.203845	40.2796	0.643865	0.271969	2.36742	0.0179124	0.320932	30.077	0.351611	0.293879	1.19645	0.231522	0.409217
ENSG00000138795	LEF1	117.254	0.614468	0.246822	2.48952	0.0127916	0.20387	97.2346	0.191724	0.238289	0.804588	0.421058	0.972679	112.388	0.0692959	0.221792	0.312437	0.754709	0.980103
ENSG00000075702	WDR62	75.3448	-0.459349	0.184588	-2.4885	0.0128282	0.204093	90.1671	-0.379493	0.209945	-1.80758	0.0706715	0.55722	78.5835	-0.0622361	0.202684	-0.307059	0.758798	0.983294
ENSG00000102243	VGLL1	162.226	0.675724	0.271555	2.48835	0.0128338	0.204093	202.512	0.811091	0.295462	2.74517	0.00604803	0.204769	192	0.456989	0.313123	1.45945	0.14444	0.281405
ENSG00000121742	GJB6	88.6163	0.712518	0.286391	2.48792	0.0128493	0.204093	123.313	0.664419	0.364381	1.82342	0.0682404	0.547359	183.852	-0.069448	0.314626	-0.220732	0.825301	0.999998
ENSG00000172349	IL16	640.697	0.355409	0.142839	2.48817	0.0128401	0.204093	587.336	0.148567	0.134509	1.10452	0.26937	0.853399	534.83	-0.116328	0.161431	-0.720606	0.471152	0.701823
ENSG00000111912	NCOA7	1194.7	0.388285	0.156108	2.48729	0.0128722	0.204109	1381.05	0.330565	0.186063	1.77663	0.0756286	0.57678	1606	1.19895	0.161463	7.42555	1.1231e-13	1.47679e-11
ENSG00000118997	DNAH7	255.831	-0.540466	0.217289	-2.48732	0.012871	0.204109	265.312	-0.193188	0.199972	-0.966074	0.334007	0.908956	254.62	-0.649028	0.173574	-3.7392	0.000184605	0.00116255
ENSG00000108551	RASD1	106.914	-0.48773	0.196204	-2.48583	0.0129249	0.204773	144.201	0.0910084	0.217791	0.41787	0.676043	0.999985	134.752	-0.159362	0.209816	-0.759533	0.447534	0.676135
ENSG00000127191	TRAF2	189.783	0.202197	0.0813717	2.48486	0.0129604	0.204814	204.369	0.120048	0.0987384	1.21582	0.224052	0.808584	199.263	0.205499	0.0893102	2.30096	0.0213938	0.0595125
ENSG00000142687	KIAA0319L	768.465	-0.222362	0.0894837	-2.48494	0.0129572	0.204814	799.932	0.0711142	0.0919089	0.773746	0.439081	0.981687	873.336	-0.319528	0.0913859	-3.49647	0.000471466	0.00253184
ENSG00000151882	CCL28	37.287	-0.602126	0.242277	-2.48528	0.0129448	0.204814	51.5497	-0.21173	0.233263	-0.907688	0.364043	0.933169	53.022	-0.79005	0.220567	-3.58191	0.000341093	0.00194648
ENSG00000106823	ECM2	9.86024	0.81162	0.326832	2.48329	0.0130174	0.205021	11.9097	0.10255	0.353026	0.290488	0.771443	0.999985	11.8435	-0.604463	0.377169	-1.60263	0.109015	0.224822
ENSG00000137807	KIF23	99.2284	-0.497598	0.200362	-2.4835	0.0130099	0.205021	115.296	-0.0922924	0.218621	-0.422157	0.67291	0.999985	113.331	-0.449483	0.192388	-2.33634	0.0194737	0.0550345
ENSG00000168036	CTNNB1	5041.35	-0.153036	0.0616074	-2.48405	0.0129898	0.205021	5174.75	-0.042719	0.0643988	-0.663351	0.507106	0.999985	6090.34	0.150592	0.06991	2.15408	0.0312336	0.0810442
ENSG00000196172	ZNF681	168.273	0.366603	0.147607	2.48363	0.0130049	0.205021	205.494	0.111199	0.1632	0.681364	0.495641	0.999985	193.652	-0.137511	0.154808	-0.888266	0.374398	0.592738
ENSG00000126458	RRAS	82.7601	0.205532	0.0827992	2.48229	0.0130541	0.205427	87.1372	0.092566	0.101593	0.911147	0.362218	0.93157	86.2842	-0.107944	0.112651	-0.958212	0.337956	0.54858
ENSG00000126882	FAM78A	53.0938	0.470338	0.18951	2.48186	0.0130698	0.2055	48.6964	0.0276542	0.166067	0.166524	0.867745	0.999985	43.8267	-0.13163	0.187304	-0.702761	0.482205	0.714242
ENSG00000122512	PMS2	320.836	0.270723	0.109103	2.48135	0.0130884	0.20562	344.929	-0.180611	0.102689	-1.75882	0.0786088	0.585438	333.804	-0.376425	0.103211	-3.64713	0.000265184	0.00157893
ENSG00000131634	TMEM204	19.7107	0.591146	0.238347	2.48019	0.0131313	0.205804	19.1548	0.111195	0.265121	0.419414	0.674914	0.999985	17.453	-0.580614	0.228977	-2.53569	0.0112225	0.0349945
ENSG00000131779	PEX11B	52.2164	0.361594	0.145777	2.48045	0.0131215	0.205804	54.8682	-0.179139	0.168633	-1.0623	0.288098	0.872261	56.2448	-0.306406	0.119133	-2.57196	0.0101124	0.0320846
ENSG00000144867	SRPRB	313.902	-0.326911	0.131812	-2.48014	0.0131331	0.205804	334.193	-0.14722	0.142248	-1.03496	0.300689	0.88235	374.053	-0.667749	0.127568	-5.23444	1.65484e-07	3.26976e-06
ENSG00000137040	RANBP6	102.058	0.184946	0.0745892	2.47952	0.0131558	0.205986	98.0321	0.101385	0.0801523	1.26491	0.205904	0.794098	100.89	0.0535075	0.0802351	0.666884	0.504847	0.738522
ENSG00000007174	DNAH9	393.947	-0.817228	0.330131	-2.47547	0.0133062	0.206894	400.79	-0.0493888	0.297241	-0.166157	0.868033	0.999985	325.383	-0.554473	0.293056	-1.89203	0.0584865	0.13524
ENSG00000111341	MGP	157.853	0.757847	0.306129	2.47558	0.0133019	0.206894	175.927	0.144451	0.32723	0.441436	0.658897	0.999985	172.268	-1.57956	0.286184	-5.5194	3.40158e-08	8.84439e-07
ENSG00000116667	C1orf21	147.249	0.344063	0.13898	2.47563	0.0133002	0.206894	156.536	0.311007	0.14773	2.10524	0.0352704	0.422083	140.298	0.0333122	0.120406	0.276667	0.782036	0.999998
ENSG00000141756	FKBP10	103.909	-0.779135	0.314626	-2.47639	0.013272	0.206894	95.3644	-0.0255584	0.338015	-0.0756132	0.939727	0.999985	103.823	-1.09117	0.263415	-4.1424	3.43684e-05	0.000290637
ENSG00000143184	XCL1	45.6025	0.566209	0.228686	2.47592	0.0132893	0.206894	35.5794	-0.139975	0.29694	-0.47139	0.637362	0.999985	44.506	0.190429	0.231474	0.82268	0.41069	0.635433
ENSG00000149212	SESN3	410.908	0.321314	0.129779	2.47584	0.0132922	0.206894	424.77	-0.00594595	0.154116	-0.0385811	0.969224	0.999985	387.697	-0.758284	0.164869	-4.59932	4.23874e-06	4.97459e-05
ENSG00000158528	PPP1R9A	203.449	-0.660901	0.266794	-2.47719	0.0132421	0.206894	218.174	-0.313218	0.246853	-1.26885	0.204496	0.792892	242.557	-0.551021	0.18686	-2.94884	0.00318973	0.0123629
ENSG00000170873	MTSS1	345.983	0.373069	0.150675	2.47598	0.0132872	0.206894	343.377	0.574983	0.155116	3.7068	0.000209897	0.03023	298.263	0.043822	0.14185	0.308932	0.757373	0.982128
ENSG00000188706	ZDHHC9	368.131	-0.340577	0.137592	-2.47528	0.0133134	0.206894	429.369	0.00670488	0.131906	0.0508306	0.95946	0.999985	443.312	-0.209003	0.137173	-1.52365	0.127597	0.255319
ENSG00000129255	MPDU1	870.819	-0.193894	0.0783579	-2.47447	0.0133435	0.20719	970.692	0.0993524	0.0907434	1.09487	0.273573	0.859558	993.621	-0.00335255	0.0917296	-0.0365482	0.970845	0.999998
ENSG00000130640	TUBGCP2	470.356	-0.147507	0.0596402	-2.47328	0.0133879	0.207706	464.73	-0.219738	0.0756474	-2.90476	0.00367532	0.158325	470.293	-0.150497	0.0523645	-2.87403	0.00405274	0.0150713
ENSG00000175066	GK5	165.109	-0.243058	0.0983009	-2.47259	0.0134137	0.207929	171.037	-0.0289967	0.101987	-0.284318	0.776167	0.999985	190.227	-0.197951	0.0989285	-2.00095	0.0453981	0.109931
ENSG00000183624	HMCES	244.246	0.190831	0.0771874	2.47231	0.0134245	0.207929	243.51	0.081408	0.0863161	0.943138	0.34561	0.916651	244.357	-0.138395	0.0874234	-1.58305	0.113411	0.231965
ENSG00000108039	XPNPEP1	447.463	-0.207668	0.0840298	-2.47136	0.01346	0.208306	463.509	-0.0131481	0.0839331	-0.15665	0.87552	0.999985	510.804	-0.128992	0.096466	-1.33718	0.181164	0.337257
ENSG00000163608	NEPRO	249.053	0.155984	0.0631416	2.47038	0.013497	0.208534	270.715	0.0381291	0.0746169	0.510998	0.609352	0.999985	253.11	-0.20568	0.0849363	-2.42158	0.0154531	0.0456046
ENSG00000168386	FILIP1L	75.509	0.401971	0.16271	2.47047	0.0134934	0.208534	68.0156	0.207172	0.206468	1.00341	0.315663	0.8944	70.3176	0.183599	0.193264	0.94999	0.342117	0.553267
ENSG00000066056	TIE1	12.6274	0.882603	0.357368	2.46973	0.0135216	0.208615	15.3478	0.342041	0.401911	0.851038	0.394748	0.955431	16.2705	0.34383	0.395335	0.869717	0.384455	0.604051
ENSG00000119514	GALNT12	259.856	-0.501293	0.202986	-2.4696	0.0135265	0.208615	298.697	-0.109101	0.180565	-0.60422	0.545697	0.999985	317.151	-0.735608	0.206421	-3.56362	0.000365775	0.00206026
ENSG00000163132	MSX1	144.552	-0.657249	0.266162	-2.46935	0.0135357	0.208615	148.552	-0.23198	0.25381	-0.913991	0.360722	0.930627	146.762	-1.26039	0.220483	-5.71649	1.08747e-08	3.42994e-07
ENSG00000132141	CCT6B	21.8589	-0.615016	0.249177	-2.46818	0.01358	0.208802	18.512	-0.365574	0.26491	-1.37999	0.167588	0.747085	20.0119	-0.611075	0.246775	-2.47624	0.0132773	0.0402392
ENSG00000135925	WNT10A	6.62177	0.813284	0.32959	2.46756	0.0136037	0.208802	10.7459	0.684833	0.367383	1.86409	0.0623097	0.534779	7.8887	0.378421	0.318133	1.18951	0.234241	0.413163
ENSG00000165868	HSPA12A	9.62247	-0.793029	0.321364	-2.4677	0.0135986	0.208802	8.97799	0.179728	0.380173	0.472753	0.636389	0.999985	9.32183	-0.588722	0.344118	-1.71081	0.0871155	0.187745
ENSG00000183943	PRKX	340.489	0.25978	0.105254	2.46814	0.0135817	0.208802	311.283	0.080143	0.114092	0.70244	0.482405	0.999985	305.662	0.193208	0.122471	1.57759	0.11466	0.234187
ENSG00000189013	KIR2DL4	39.7587	0.763191	0.309216	2.46815	0.0135814	0.208802	42.7651	0.253014	0.340379	0.743329	0.457282	0.991626	58.341	1.9039	0.402753	4.72722	2.27616e-06	2.97622e-05
ENSG00000130203	APOE	2001.2	0.56075	0.227346	2.46651	0.0136438	0.209246	2375.12	0.0119699	0.265035	0.0451635	0.963977	0.999985	1584.06	-0.427368	0.24553	-1.7406	0.081754	0.178102
ENSG00000105669	COPE	240.177	-0.140263	0.0568774	-2.46606	0.0136607	0.209334	236.084	-0.0350507	0.0704649	-0.497421	0.618892	0.999985	255.452	0.00201538	0.0624173	0.0322887	0.974242	0.999998
ENSG00000213085	CFAP45	149.104	-0.535325	0.217168	-2.46502	0.0137005	0.209772	156.086	-0.259926	0.238873	-1.08813	0.276536	0.861536	132.573	-0.181451	0.19954	-0.909348	0.363167	0.578736
ENSG00000105879	CBLL1	286.725	0.138001	0.0560775	2.4609	0.0138588	0.212022	288.812	-0.0472275	0.0731509	-0.645617	0.518528	0.999985	309.345	0.026761	0.0730604	0.366286	0.714152	0.944714
ENSG00000078269	SYNJ2	432.786	-0.290029	0.117918	-2.45959	0.0139098	0.212453	428.053	0.01607	0.097138	0.165435	0.868602	0.999985	555.245	-0.0227673	0.120023	-0.189691	0.849551	0.999998
ENSG00000160188	RSPH1	192.067	-0.653718	0.26576	-2.4598	0.0139014	0.212453	210.423	-0.343118	0.228149	-1.50392	0.132601	0.68718	189.886	-1.1117	0.240736	-4.61791	3.87623e-06	4.61e-05
ENSG00000035499	DEPDC1B	19.6841	-0.590051	0.239982	-2.45873	0.0139428	0.212784	20.0203	-0.318386	0.2267	-1.40444	0.160188	0.734711	24.3031	-0.300239	0.23934	-1.25445	0.20968	0.379007
ENSG00000137642	SORL1	16675.8	-0.392431	0.159702	-2.45727	0.0139996	0.213477	14752.5	-0.341327	0.154359	-2.21126	0.0270177	0.379038	15569	-0.324706	0.136741	-2.3746	0.0175681	0.0507475
ENSG00000109180	OCIAD1	565.935	-0.122407	0.0498209	-2.45693	0.0140128	0.213504	556.374	-0.0699124	0.056182	-1.24439	0.213356	0.800693	614.13	-0.156932	0.059941	-2.61811	0.00884171	0.0287417
ENSG00000156345	CDK20	37.0355	-0.526829	0.214497	-2.45611	0.014045	0.213631	37.2689	-0.429313	0.194493	-2.20734	0.0272904	0.380224	40.4877	-0.685709	0.165878	-4.13382	3.56783e-05	0.000298738
ENSG00000169047	IRS1	428.616	0.42916	0.174729	2.45615	0.0140436	0.213631	488.825	0.406675	0.199182	2.04172	0.0411789	0.453803	450.279	0.284937	0.207668	1.37208	0.170039	0.320348
ENSG00000269713	NBPF9	432.398	-0.296216	0.120617	-2.45584	0.0140555	0.213631	436.874	-0.154542	0.130707	-1.18236	0.237062	0.820833	455.308	-0.186894	0.124201	-1.50478	0.132382	0.262597
ENSG00000106701	FSD1L	124.702	-0.439745	0.179129	-2.45491	0.0140919	0.214011	126.252	-0.215013	0.161213	-1.33372	0.182295	0.766267	135.532	0.0515854	0.160538	0.321328	0.747962	0.973915
ENSG00000008283	CYB561	130.188	-0.403771	0.164532	-2.45406	0.0141255	0.214196	152.945	-0.0046763	0.12878	-0.0363123	0.971033	0.999985	164.578	-0.583813	0.167234	-3.491	0.000481219	0.00257527
ENSG00000136152	COG3	451.185	-0.176284	0.0718434	-2.45373	0.0141384	0.214196	481.972	0.0521314	0.056769	0.918307	0.358458	0.927632	511.565	-0.0560825	0.0591426	-0.948259	0.342998	0.554162
ENSG00000177675	CD163L1	41.4363	0.575659	0.2346	2.45379	0.0141361	0.214196	44.2872	-0.0184408	0.244046	-0.0755628	0.939767	0.999985	36.5397	0.192352	0.189159	1.01688	0.309212	0.512571
ENSG00000153956	CACNA2D1	46.8742	0.728253	0.296956	2.45239	0.014191	0.214732	47.1472	0.270436	0.253017	1.06885	0.285139	0.870197	45.4864	0.23448	0.330219	0.710073	0.477659	0.70914
ENSG00000171867	PRNP	746.568	-0.279604	0.114019	-2.45225	0.0141968	0.214732	689.575	-0.22111	0.119629	-1.84829	0.0645599	0.538375	1062.02	0.380166	0.162171	2.34422	0.0190667	0.0541264
ENSG00000205758	CRYZL1	141.145	0.204338	0.083422	2.44945	0.0143075	0.216231	140.785	-0.00566587	0.0807636	-0.0701538	0.944071	0.999985	146.301	-0.100019	0.0910737	-1.09822	0.272107	0.463477
ENSG00000087303	NID2	84.6549	-0.729028	0.297724	-2.44867	0.0143383	0.216522	57.0645	-0.139652	0.322636	-0.432847	0.665126	0.999985	73.2134	-0.0321291	0.289984	-0.110796	0.911778	0.999998
ENSG00000169432	SCN9A	52.4629	-0.539442	0.220343	-2.44819	0.0143574	0.216636	47.0686	-0.607218	0.221265	-2.7443	0.00606399	0.204939	64.9095	-0.163681	0.212998	-0.768464	0.442212	0.670189
ENSG00000005469	CROT	177.382	0.339344	0.138745	2.44581	0.0144528	0.217804	202.201	0.428633	0.126074	3.39985	0.000674219	0.0618794	179.82	-0.212837	0.186163	-1.14328	0.252922	0.437776
ENSG00000152503	TRIM36	44.4725	-0.439395	0.179662	-2.44567	0.0144581	0.217804	45.1989	0.000404238	0.164496	0.00245743	0.998039	0.999985	53.273	0.0172094	0.175902	0.097835	0.922063	0.999998
ENSG00000104660	LEPROTL1	129.247	0.25709	0.105228	2.44317	0.0145589	0.218793	125.11	-0.0485079	0.107774	-0.450089	0.652646	0.999985	130.373	0.271277	0.114616	2.36683	0.017941	0.0515662
ENSG00000156787	TBC1D31	195.67	0.32492	0.132974	2.44349	0.0145459	0.218793	197.475	-0.0124113	0.144842	-0.0856885	0.931714	0.999985	186.323	-0.208304	0.145094	-1.43566	0.1511	0.291552
ENSG00000173171	MTX1	65.9346	-0.25983	0.106343	-2.44331	0.0145534	0.218793	67.0146	-0.092814	0.120462	-0.770483	0.441013	0.982832	67.765	-0.107035	0.089167	-1.20039	0.229989	0.407273
ENSG00000043143	JADE2	349.87	0.256171	0.104915	2.44169	0.0146186	0.219378	327.798	0.133636	0.100953	1.32375	0.185585	0.769835	353.641	0.0545724	0.117876	0.462966	0.643389	0.878747
ENSG00000111670	GNPTAB	1849.19	0.202526	0.0829629	2.44116	0.0146401	0.219378	1905.48	0.0859516	0.094335	0.911132	0.362226	0.93157	1738.04	-0.191468	0.092465	-2.07071	0.0383861	0.0957191
ENSG00000171234	UGT2B7	288.346	-0.669562	0.274271	-2.44125	0.0146367	0.219378	313.05	-0.553676	0.267583	-2.06918	0.0385295	0.442729	332.518	-1.48368	0.248125	-5.97959	2.23702e-09	8.92514e-08
ENSG00000173599	PC	109.136	-0.316157	0.129517	-2.44105	0.0146447	0.219378	124.827	-0.0643714	0.121371	-0.530367	0.595857	0.999985	116.426	-0.26918	0.134186	-2.00602	0.0448538	0.108867
ENSG00000081059	TCF7	207.521	0.374409	0.153427	2.44031	0.0146746	0.219648	183.239	0.177691	0.164526	1.08002	0.280132	0.864499	197.927	0.0453821	0.166685	0.272262	0.785421	0.999998
ENSG00000142920	AZIN2	22.4691	0.460178	0.188733	2.43825	0.0147587	0.220731	20.3059	0.180214	0.217296	0.829349	0.406907	0.963825	24.1177	0.168934	0.206605	0.817665	0.413549	0.638427
ENSG00000152061	RABGAP1L	1182.95	0.200338	0.0821892	2.43752	0.0147885	0.221	1142.22	0.24482	0.0876076	2.79451	0.00519784	0.18978	1216.07	0.37355	0.0912136	4.09534	4.21558e-05	0.000344328
ENSG00000001626	CFTR	2084.42	-0.514761	0.211682	-2.43177	0.0150254	0.222367	2370.05	-0.0481973	0.184735	-0.260899	0.79417	0.999985	2809.51	-0.334287	0.236345	-1.4144	0.157243	0.301102
ENSG00000102007	PLP2	965.653	-0.204917	0.0842554	-2.4321	0.0150116	0.222367	987.233	-0.116261	0.102327	-1.13617	0.255883	0.839773	1054.19	-0.246301	0.0845745	-2.91223	0.00358854	0.0136051
ENSG00000112539	C6orf118	23.2862	-1.0931	0.449489	-2.43186	0.0150214	0.222367	25.2992	-0.216255	0.341155	-0.633891	0.526152	0.999985	20.5187	-1.21164	0.377678	-3.20812	0.00133606	0.00603167
ENSG00000116521	SCAMP3	222.669	-0.196389	0.0807642	-2.43164	0.0150308	0.222367	224.187	-0.00872819	0.0851756	-0.102473	0.918381	0.999985	247.343	-0.21714	0.0875072	-2.4814	0.0130868	0.0397457
ENSG00000116885	OSCP1	80.3082	-0.499001	0.20522	-2.43154	0.0150346	0.222367	77.6581	-0.27581	0.167409	-1.64752	0.0994506	0.632629	78.4528	-0.376959	0.166077	-2.26979	0.0232206	0.0635089
ENSG00000126705	AHDC1	143.758	0.305217	0.125517	2.43168	0.015029	0.222367	151.392	0.516086	0.147448	3.50013	0.000465025	0.0497524	149.863	0.124267	0.1727	0.719555	0.471799	0.702283
ENSG00000136861	CDK5RAP2	1290.7	-0.222546	0.0914154	-2.43445	0.0149145	0.222367	1353.47	-0.0802157	0.081098	-0.98912	0.322604	0.898828	1356.8	-0.35813	0.0752331	-4.76028	1.93328e-06	2.59326e-05
ENSG00000153283	CD96	709.404	0.381482	0.156776	2.43329	0.0149622	0.222367	620.807	0.214764	0.161213	1.33218	0.182801	0.766723	660.39	0.165425	0.173454	0.95371	0.34023	0.551026
ENSG00000159618	ADGRG5	45.2321	0.556783	0.228922	2.4322	0.0150073	0.222367	46.0543	0.172301	0.203216	0.847872	0.396509	0.956166	41.5981	-0.343791	0.199437	-1.72381	0.0847429	0.183462
ENSG00000163626	COX18	56.6644	-0.332293	0.136538	-2.43371	0.0149449	0.222367	63.4922	-0.1351	0.137478	-0.9827	0.325755	0.902807	61.8745	-0.489487	0.126164	-3.87976	0.00010456	0.000730667
ENSG00000173432	SAA1	2246.77	-0.527815	0.216908	-2.43336	0.0149596	0.222367	2513.55	0.294843	0.200684	1.46919	0.141782	0.703071	2449.52	0.159213	0.22836	0.697203	0.485676	0.717902
ENSG00000185052	SLC24A3	187.342	0.397129	0.163248	2.43267	0.014988	0.222367	181.933	0.666535	0.204215	3.26389	0.00109894	0.0826324	163.29	0.289651	0.211631	1.36866	0.171106	0.321773
ENSG00000213965	NUDT19	78.4835	0.321945	0.132223	2.43486	0.0148975	0.222367	77.341	-0.0643989	0.137374	-0.468784	0.639224	0.999985	78.6669	-0.45432	0.152606	-2.97709	0.00291002	0.0114609
ENSG00000148175	STOM	2318.62	0.304726	0.125358	2.43085	0.0150636	0.22262	2373.21	0.409364	0.13349	3.06662	0.00216496	0.120638	2359.57	0.743165	0.128524	5.7823	7.36872e-09	2.47017e-07
ENSG00000182263	FIGN	4.08623	-0.99481	0.409394	-2.42996	0.0151006	0.22299	5.19349	0.0830428	0.423011	0.196314	0.844365	0.999985	6.25526	-0.627711	0.38786	-1.6184	0.105577	0.218941
ENSG00000113088	GZMK	88.8203	0.570733	0.234989	2.42876	0.0151504	0.223373	93.1223	0.174252	0.249147	0.699394	0.484306	0.999985	79.0486	0.172849	0.250494	0.690031	0.490175	0.722322
ENSG00000186523	FAM86B1	18.5796	-1.11316	0.458277	-2.42901	0.0151402	0.223373	23.2622	-0.189037	0.467056	-0.404741	0.685668	0.999985	17.9473	-1.13154	0.363474	-3.11313	0.00185112	0.00790136
ENSG00000060237	WNK1	9961.49	0.187723	0.0773812	2.42595	0.0152682	0.223572	9428.88	0.153484	0.0761215	2.0163	0.0437685	0.466939	9042.21	-0.0310258	0.0790029	-0.392717	0.694529	0.927495
ENSG00000073605	GSDMB	119.374	0.374224	0.154183	2.42714	0.0152183	0.223572	125.321	0.610434	0.147997	4.12464	3.71319e-05	0.00952357	127.193	0.43947	0.150118	2.9275	0.00341699	0.0130581
ENSG00000089195	TRMT6	177.931	-0.224466	0.0924592	-2.42773	0.0151935	0.223572	193.493	-0.264664	0.116746	-2.26701	0.0233895	0.357417	207.845	0.0110876	0.114853	0.0965378	0.923093	0.999998
ENSG00000106105	GARS	1940.05	-0.149862	0.061741	-2.42728	0.0152127	0.223572	1806.15	-0.169602	0.071115	-2.3849	0.0170838	0.320245	2436.16	0.279888	0.0946173	2.95811	0.00309531	0.0120583
ENSG00000112182	BACH2	36.7577	0.529639	0.21831	2.42608	0.0152628	0.223572	31.1828	0.220092	0.211502	1.04062	0.298054	0.881449	41.3883	0.239219	0.246135	0.971902	0.331099	0.539985
ENSG00000136141	LRCH1	307.083	0.214345	0.0882818	2.42796	0.0151838	0.223572	300.54	-0.00185222	0.0852557	-0.0217255	0.982667	0.999985	306.23	0.0130096	0.104577	0.124402	0.900997	0.999998
ENSG00000170634	ACYP2	15.6833	0.433076	0.178444	2.42695	0.0152262	0.223572	17.1118	0.0767003	0.184145	0.41652	0.677029	0.999985	15.982	-0.243094	0.143133	-1.69838	0.0894357	0.191617
ENSG00000185163	DDX51	56.3368	0.262375	0.108145	2.42614	0.0152604	0.223572	55.6489	0.0289847	0.122103	0.23738	0.812362	0.999985	54.0832	-0.386287	0.107246	-3.60187	0.000315934	0.00182241
ENSG00000189431	RASSF10	24.3506	0.564976	0.232896	2.42587	0.0152716	0.223572	35.5377	0.707122	0.262803	2.69069	0.00713036	0.219337	22.855	0.274006	0.257721	1.06319	0.287696	0.484083
ENSG00000165816	VWA2	105.184	-0.610702	0.251782	-2.42552	0.0152865	0.223616	115.387	0.0828847	0.220713	0.375532	0.707265	0.999985	111.953	-0.801292	0.201442	-3.97778	6.95603e-05	0.000522038
ENSG00000030110	BAK1	60.0644	0.312573	0.128904	2.42485	0.0153148	0.223855	63.9115	0.0791549	0.126491	0.625774	0.531463	0.999985	70.5435	0.447782	0.112273	3.98833	6.65403e-05	0.000504032
ENSG00000114867	EIF4G1	5855.06	-0.135748	0.0560225	-2.4231	0.0153885	0.224471	6121.83	0.00592597	0.0580918	0.10201	0.918748	0.999985	6702.22	-0.00150146	0.0659851	-0.0227545	0.981846	0.999998
ENSG00000162191	UBXN1	516.72	0.136941	0.0565238	2.42272	0.015405	0.224471	511.323	0.00748133	0.0587583	0.127324	0.898684	0.999985	517.547	0.0369212	0.0604323	0.610952	0.541231	0.778093
ENSG00000163093	BBS5	8.82282	-0.817514	0.33733	-2.42348	0.0153724	0.224471	8.94201	-0.656228	0.333656	-1.96678	0.0492085	0.491345	10.1009	-0.508334	0.282942	-1.7966	0.072399	0.161028
ENSG00000165794	SLC39A2	15.7398	0.876253	0.361663	2.42285	0.0153994	0.224471	17.1187	1.32143	0.367058	3.60007	0.00031813	0.0389303	12.3897	0.768673	0.390311	1.96939	0.0489087	0.116915
ENSG00000118785	SPP1	18239.3	0.665412	0.274843	2.42106	0.0154751	0.225317	17136.5	-0.0867892	0.256576	-0.33826	0.735167	0.999985	11575.1	0.528186	0.264216	1.99907	0.0456007	0.110307
ENSG00000113083	LOX	37.9409	-0.630811	0.260733	-2.41937	0.0155473	0.226192	40.904	-0.0547524	0.288391	-0.189854	0.849423	0.999985	50.8962	-0.0298643	0.225454	-0.132463	0.894618	0.999998
ENSG00000148357	HMCN2	44.8766	0.728072	0.301072	2.41826	0.0155947	0.226705	45.0757	0.917071	0.308234	2.97524	0.00292755	0.142001	40.4047	0.584727	0.314825	1.85731	0.0632674	0.144223
ENSG00000169116	PARM1	518.709	0.412442	0.170583	2.41784	0.015613	0.226796	514.829	0.549318	0.179498	3.0603	0.00221113	0.121405	465.11	0.258258	0.174618	1.47899	0.139143	0.27317
ENSG00000162543	UBXN10	96.9911	-0.580631	0.240236	-2.41692	0.0156526	0.227017	94.504	-0.314141	0.229173	-1.37076	0.17045	0.750371	95.8233	-0.993277	0.207638	-4.7837	1.72098e-06	2.35414e-05
ENSG00000169857	AVEN	40.2755	-0.392215	0.162277	-2.41695	0.015651	0.227017	45.003	-0.0557421	0.120292	-0.463391	0.643084	0.999985	44.8515	-0.228106	0.125053	-1.82407	0.0681413	0.153164
ENSG00000125510	OPRL1	14.5209	0.692988	0.286803	2.41625	0.0156813	0.227257	13.4693	-0.352852	0.238674	-1.47839	0.139304	0.699642	13.7793	-0.336546	0.315435	-1.06693	0.286004	0.481756
ENSG00000183644	C11orf88	49.7078	-0.993536	0.411391	-2.41507	0.0157324	0.227818	45.7725	-0.27947	0.361343	-0.773419	0.439275	0.981773	41.6655	-1.19428	0.305427	-3.9102	9.22205e-05	0.000661268
ENSG00000196092	PAX5	22.4874	0.794036	0.328822	2.41479	0.0157443	0.227818	21.1647	0.222069	0.337774	0.657449	0.510892	0.999985	26.7219	-0.212212	0.343183	-0.618365	0.536335	0.773018
ENSG00000107731	UNC5B	98.6361	0.416525	0.172534	2.41416	0.0157714	0.228033	115.312	0.418969	0.125669	3.33391	0.000856329	0.0715761	122.074	-0.0272286	0.191295	-0.142338	0.886813	0.999998
ENSG00000066629	EML1	77.2992	0.566774	0.23482	2.41365	0.0157937	0.228179	74.694	0.240922	0.260017	0.926561	0.354154	0.924673	78.692	-0.448216	0.248128	-1.80639	0.0708576	0.158373
ENSG00000182621	PLCB1	256.661	-0.418127	0.173258	-2.41332	0.0158079	0.228208	258.165	-0.314833	0.201684	-1.56103	0.118517	0.661599	304.109	-0.652599	0.17024	-3.83342	0.000126375	0.000848193
ENSG00000182752	PAPPA	16.5318	1.061	0.439842	2.41223	0.0158553	0.228715	19.8806	0.344759	0.471158	0.731726	0.464336	0.994885	28.5467	-0.217344	0.47142	-0.461042	0.644769	0.879948
ENSG00000070182	SPTB	184.444	0.861543	0.357293	2.4113	0.0158956	0.22912	185.644	0.289893	0.345884	0.83812	0.401963	0.960066	191.207	-0.924247	0.340384	-2.7153	0.00662151	0.0225959
ENSG00000116871	MAP7D1	1054.96	0.243654	0.101108	2.40985	0.0159592	0.229808	1006.76	0.148964	0.105106	1.41728	0.1564	0.729609	946.211	0.344454	0.0730316	4.71651	2.39925e-06	3.10177e-05
ENSG00000175664	TEX26	31.3257	-0.976614	0.40534	-2.40937	0.0159802	0.229808	35.058	-0.946921	0.412076	-2.29793	0.0215657	0.347885	32.4393	-1.18621	0.363594	-3.26247	0.00110446	0.00514383
ENSG00000180530	NRIP1	463.263	-0.21998	0.0912922	-2.40963	0.0159687	0.229808	475.186	-0.252847	0.105098	-2.40583	0.0161356	0.311772	594.206	-0.27973	0.11359	-2.46264	0.0137917	0.0415352
ENSG00000163322	FAM175A	51.3406	0.32174	0.133565	2.40886	0.0160024	0.22995	51.0122	-0.150266	0.178222	-0.843138	0.399151	0.957748	52.8651	-0.190817	0.146097	-1.3061	0.191519	0.352736
ENSG00000083520	DIS3	653.246	0.141202	0.0586678	2.4068	0.016093	0.231074	676.052	0.0661518	0.0691393	0.956789	0.338674	0.912022	688.673	0.0560857	0.0644662	0.870002	0.384299	0.603959
ENSG00000214367	HAUS3	126.562	0.242238	0.100669	2.40629	0.0161153	0.231217	133.739	0.000405047	0.0938831	0.00431437	0.996558	0.999985	139.792	0.188751	0.104519	1.80589	0.0709353	0.158471
ENSG00000141576	RNF157	35.0338	0.54585	0.226999	2.40463	0.0161887	0.231914	30.6286	-0.290363	0.232875	-1.24686	0.212448	0.799585	31.6339	-0.249791	0.228988	-1.09084	0.275342	0.46755
ENSG00000168243	GNG4	7.3174	0.921292	0.383106	2.4048	0.0161814	0.231914	9.02326	0.418762	0.330114	1.26854	0.204606	0.792892	7.91959	0.00179727	0.392434	0.00457981	0.996346	0.999998
ENSG00000088766	CRLS1	179.476	-0.325299	0.135298	-2.40432	0.0162028	0.231938	196.063	-0.247984	0.129809	-1.91038	0.0560843	0.515497	207.921	-0.527201	0.13797	-3.82113	0.00013284	0.000884907
ENSG00000168785	TSPAN5	171.467	0.482798	0.200845	2.40383	0.0162244	0.23207	168.89	0.582909	0.243183	2.397	0.0165299	0.315162	158.908	0.0336055	0.210031	0.160003	0.872879	0.999998
ENSG00000221946	FXYD7	2.00905	1.29492	0.538754	2.40354	0.0162373	0.232076	1.95727	0.318478	0.657151	0.484635	0.627936	0.999985	1.9885	0.573774	0.51732	1.10913	0.267375	0.457392
ENSG00000112115	IL17A	49.4296	0.854074	0.355466	2.40269	0.0162751	0.232393	37.1609	0.185625	0.386148	0.480709	0.630723	0.999985	44.6753	-0.15943	0.389863	-0.40894	0.682584	0.916262
ENSG00000147548	WHSC1L1	940.575	0.132731	0.0552604	2.40192	0.0163091	0.232393	953.268	0.047864	0.0579584	0.825834	0.408898	0.966154	975.245	0.0772973	0.0492184	1.5705	0.1163	0.236733
ENSG00000160606	TLCD1	31.4002	-0.471085	0.196089	-2.40241	0.0162874	0.232393	43.7074	0.229288	0.199107	1.15158	0.249493	0.832865	36.719	-0.00539639	0.178344	-0.0302584	0.975861	0.999998
ENSG00000259207	ITGB3	38.2721	-0.95265	0.396588	-2.40211	0.0163007	0.232393	40.0929	-0.416163	0.397874	-1.04597	0.295576	0.878983	49.2678	-0.707547	0.352803	-2.0055	0.0449097	0.10896
ENSG00000110448	CD5	192.547	0.43494	0.181238	2.39982	0.0164031	0.233554	162.746	0.178206	0.174702	1.02006	0.3077	0.889474	182.486	0.0662617	0.185021	0.358131	0.720245	0.950016
ENSG00000145335	SNCA	1407.93	0.760546	0.317064	2.39871	0.0164529	0.233744	1402.59	-0.0716166	0.292313	-0.245	0.806456	0.999985	1262.55	-0.654492	0.364806	-1.79408	0.0728	0.161824
ENSG00000159164	SV2A	6.71692	0.821359	0.342367	2.39906	0.0164372	0.233744	6.05165	0.436248	0.391912	1.11313	0.265654	0.849438	7.41151	-0.0851749	0.435069	-0.195773	0.844788	0.999998
ENSG00000232434	C9orf172	13.1395	0.514323	0.214419	2.39869	0.016454	0.233744	15.1181	0.147818	0.231362	0.638904	0.522885	0.999985	13.9056	0.459592	0.21427	2.14492	0.0319592	0.0824799
ENSG00000072195	SPEG	13.553	0.620497	0.258817	2.39744	0.0165102	0.234365	17.1474	0.498591	0.278487	1.79035	0.073397	0.566452	12.5436	-0.247831	0.301119	-0.823034	0.410489	0.635174
ENSG00000124406	ATP8A1	489.628	0.278503	0.1162	2.39676	0.0165409	0.234623	464.75	-0.0312886	0.115144	-0.271735	0.785826	0.999985	480.49	-0.0550651	0.131361	-0.41919	0.675077	0.909796
ENSG00000089685	BIRC5	16.6105	-0.682539	0.284907	-2.39566	0.0165906	0.23472	18.9458	-0.267476	0.342385	-0.781214	0.434676	0.9793	18.4438	-0.978956	0.25266	-3.8746	0.000106802	0.000741615
ENSG00000111875	ASF1A	115.239	0.287983	0.120233	2.39522	0.0166106	0.23472	118.712	0.117493	0.0986593	1.1909	0.233694	0.818415	107.736	-0.156052	0.12227	-1.27629	0.201854	0.36753
ENSG00000136003	ISCU	657.762	0.134688	0.0562271	2.39543	0.016601	0.23472	656.181	-0.0823344	0.0547059	-1.50504	0.132315	0.68718	591.629	-0.157256	0.071457	-2.20071	0.0277567	0.0736287
ENSG00000169241	SLC50A1	294.07	-0.223527	0.0933174	-2.39534	0.0166048	0.23472	333.276	0.0327521	0.0936463	0.349743	0.726532	0.999985	345.912	-0.312396	0.0808999	-3.86151	0.000112689	0.000775284
ENSG00000233198	RNF224	3.05304	1.51485	0.632244	2.39599	0.0165755	0.23472	12.3983	0.476605	0.531646	0.896471	0.370001	0.938818	4.65893	0.649742	0.663492	0.979277	0.327443	0.535145
ENSG00000065621	GSTO2	50.8549	-0.464793	0.194164	-2.39382	0.0166741	0.235088	52.3962	-0.487878	0.205742	-2.37131	0.0177249	0.320332	52.0215	-0.514604	0.175906	-2.92546	0.00343949	0.0131307
ENSG00000105122	RASAL3	318.957	0.320476	0.133866	2.394	0.0166657	0.235088	295.449	0.232024	0.125434	1.84977	0.0643473	0.537953	280.54	0.0653973	0.1592	0.410787	0.681229	0.915232
ENSG00000157045	NTAN1	209.734	0.242742	0.101404	2.39381	0.0166743	0.235088	211.716	0.0360734	0.120047	0.300493	0.763801	0.999985	201.82	0.0171293	0.0887576	0.19299	0.846967	0.999998
ENSG00000049860	HEXB	3667.02	-0.255336	0.106766	-2.39154	0.0167777	0.235657	3943.11	-0.26886	0.11288	-2.38182	0.0172271	0.320245	3666.44	-0.190109	0.106031	-1.79295	0.0729804	0.162109
ENSG00000095370	SH2D3C	326.907	0.383777	0.160412	2.39244	0.0167367	0.235657	274.868	-0.0148478	0.147464	-0.100688	0.919798	0.999985	259.456	-0.0155214	0.156461	-0.0992025	0.920977	0.999998
ENSG00000106799	TGFBR1	1155.23	0.269865	0.11284	2.39158	0.0167762	0.235657	1080.62	-0.0656014	0.107725	-0.608973	0.542542	0.999985	978.492	-0.162422	0.0914124	-1.77681	0.0756001	0.166955
ENSG00000114473	IQCG	266.862	-0.34088	0.142505	-2.39206	0.0167541	0.235657	269.363	-0.16222	0.151525	-1.07058	0.284357	0.869524	273.03	-0.410032	0.124157	-3.30253	0.000958178	0.00457222
ENSG00000123989	CHPF	113.83	-0.407045	0.170154	-2.39221	0.0167472	0.235657	128.903	-0.0783508	0.161842	-0.484119	0.628302	0.999985	137.131	-0.750063	0.192104	-3.90446	9.44347e-05	0.000674296
ENSG00000131508	UBE2D2	805.066	-0.140157	0.0586383	-2.3902	0.0168392	0.235989	811.282	-0.0615091	0.0572514	-1.07437	0.282658	0.867148	849.047	-0.135722	0.0788813	-1.72058	0.0853266	0.184379
ENSG00000156510	HKDC1	73.208	-0.524017	0.219234	-2.39021	0.0168386	0.235989	74.7117	-0.223427	0.236282	-0.945597	0.344354	0.915655	100.265	-0.445424	0.212707	-2.09407	0.0362534	0.0913156
ENSG00000177839	PCDHB9	13.6043	1.37487	0.575166	2.39039	0.0168305	0.235989	19.9209	0.102816	0.533178	0.192836	0.847088	0.999985	15.1128	-0.413148	0.584249	-0.707145	0.479476	0.71114
ENSG00000104814	MAP4K1	361.71	0.388168	0.162431	2.38973	0.0168606	0.236111	337.691	0.158055	0.143134	1.10425	0.269485	0.853446	313.513	-0.13987	0.179472	-0.779342	0.435778	0.662528
ENSG00000070731	ST6GALNAC2	147.212	-0.315762	0.132239	-2.38781	0.016949	0.23664	142.1	-0.226481	0.177097	-1.27885	0.20095	0.787684	149.196	-0.596944	0.122788	-4.86157	1.16457e-06	1.70148e-05
ENSG00000100522	GNPNAT1	105.553	-0.379605	0.158932	-2.38847	0.0169186	0.23664	108.28	-0.389008	0.137198	-2.83537	0.00457722	0.177512	128.579	-0.476563	0.144348	-3.30149	0.000961736	0.00458568
ENSG00000146678	IGFBP1	49.1144	6.93357	2.90372	2.38783	0.0169483	0.23664	218.64	-3.92508	2.9106	-1.34855	0.177482	0.761282	15.4871	4.27158	1.38826	3.07692	0.00209151	0.00870544
ENSG00000157765	SLC34A2	5335.95	-0.552474	0.231361	-2.38793	0.0169438	0.23664	6010.06	-0.219542	0.218826	-1.00327	0.31573	0.8944	7020.52	-0.498878	0.258818	-1.92753	0.0539139	0.126451
ENSG00000166428	PLD4	91.7436	0.432625	0.181308	2.38613	0.0170266	0.237547	93.5018	0.256659	0.167772	1.52981	0.126065	0.675844	82.9419	-0.159683	0.211405	-0.755345	0.450042	0.678647
ENSG00000205542	TMSB4X	14228.2	0.195105	0.0817848	2.38559	0.0170518	0.23772	13101.5	0.0376082	0.0646662	0.581575	0.560853	0.999985	12995.9	-0.00310752	0.0813226	-0.0382123	0.969518	0.999998
ENSG00000137103	TMEM8B	41.1112	0.496218	0.208163	2.3838	0.017135	0.238525	48.1766	0.457996	0.174165	2.62967	0.00854682	0.235248	36.9105	-0.371005	0.186597	-1.98827	0.0467823	0.112712
ENSG00000173852	DPY19L1	126.885	-0.273149	0.114578	-2.38395	0.0171278	0.238525	119.004	-0.0832519	0.132002	-0.630684	0.528247	0.999985	131.338	-0.455539	0.137885	-3.30377	0.000953935	0.00455546
ENSG00000144224	UBXN4	1242.83	-0.108505	0.0455837	-2.38036	0.0172959	0.240451	1235.89	-0.0558375	0.0544007	-1.02641	0.304698	0.886344	1376.26	0.0904509	0.0464369	1.94782	0.0514362	0.12186
ENSG00000188833	ENTPD8	25.3532	-0.635624	0.267037	-2.38029	0.0172991	0.240451	27.2255	0.00882786	0.285297	0.0309427	0.975315	0.999985	27.9833	-0.347615	0.230129	-1.51052	0.13091	0.260482
ENSG00000074657	ZNF532	444.504	0.288846	0.121388	2.37952	0.0173351	0.240684	492.784	0.358361	0.10214	3.50852	0.00045061	0.049058	437.205	-0.0807327	0.135645	-0.595177	0.551725	0.789048
ENSG00000111665	CDCA3	10.1492	-0.718908	0.302163	-2.3792	0.0173502	0.240684	12.3835	-0.549152	0.368748	-1.48923	0.136426	0.694568	11.4806	-0.814379	0.318329	-2.5583	0.0105186	0.033137
ENSG00000162782	TDRD5	7.20451	-1.27132	0.534368	-2.37911	0.0173545	0.240684	6.74711	-1.24666	0.626805	-1.98891	0.0467113	0.483191	8.47039	-0.150814	0.467268	-0.322756	0.74688	0.972923
ENSG00000139410	SDSL	70.1176	-0.370698	0.155915	-2.37756	0.0174276	0.241519	67.0255	-0.228653	0.131774	-1.73519	0.0827074	0.594941	79.5808	-0.253828	0.145923	-1.73946	0.0819541	0.178496
ENSG00000175215	CTDSP2	1167.37	0.152177	0.0640138	2.37725	0.0174425	0.241546	1137.24	0.0972364	0.0832193	1.16844	0.242631	0.82551	1102.09	-0.0903502	0.0740212	-1.2206	0.222238	0.396183
ENSG00000112320	SOBP	126.773	-0.802088	0.337507	-2.3765	0.0174776	0.241853	120.246	-0.74437	0.319537	-2.32953	0.0198312	0.337545	140.325	-1.72674	0.26787	-6.44617	1.14709e-10	6.71422e-09
ENSG00000145990	GFOD1	26.093	0.481834	0.202782	2.37612	0.0174959	0.241928	27.3265	0.676056	0.238949	2.82929	0.00466512	0.179648	24.2764	-0.165176	0.21148	-0.781049	0.434773	0.661621
ENSG00000089692	LAG3	114.094	0.484253	0.203845	2.37559	0.0175208	0.242093	101.255	0.447786	0.179602	2.49321	0.0126593	0.279504	157.518	0.732538	0.262268	2.79309	0.00522065	0.0185606
ENSG00000160094	ZNF362	152.916	0.291721	0.122839	2.37482	0.0175575	0.242241	145.945	0.182829	0.124808	1.46488	0.142952	0.704099	145.527	-0.501462	0.118945	-4.21591	2.48776e-05	0.000221831
ENSG00000169084	DHRSX	295.7	-0.234025	0.0985378	-2.37498	0.0175498	0.242241	285.928	-0.00914668	0.0949115	-0.0963707	0.923226	0.999985	319.947	0.0987088	0.0838161	1.17768	0.238923	0.419401
ENSG00000105492	SIGLEC6	18.4599	0.75521	0.318318	2.3725	0.0176681	0.242872	28.6844	0.207802	0.307532	0.675707	0.499227	0.999985	18.5819	0.423679	0.307275	1.37883	0.167949	0.316889
ENSG00000124279	FASTKD3	70.4558	0.283828	0.119627	2.37261	0.0176628	0.242872	72.1861	0.00666354	0.164969	0.0403926	0.96778	0.999985	71.7719	0.0636476	0.159143	0.399941	0.6892	0.922689
ENSG00000134013	LOXL2	96.0525	-0.51582	0.217368	-2.37302	0.0176433	0.242872	51.6954	-0.216385	0.235045	-0.920611	0.357254	0.926985	100.719	0.252038	0.233395	1.07987	0.280198	0.473857
ENSG00000161888	SPC24	6.89427	-0.901847	0.379995	-2.37331	0.0176294	0.242872	8.4004	-0.969711	0.373476	-2.59645	0.00941939	0.24537	8.3015	-1.42139	0.288965	-4.9189	8.70309e-07	1.32982e-05
ENSG00000228278	ORM2	70.0633	-0.709367	0.29887	-2.3735	0.0176206	0.242872	62.0014	-0.507821	0.414163	-1.22614	0.220146	0.806577	59.7223	0.0103079	0.338558	0.0304464	0.975711	0.999998
ENSG00000081189	MEF2C	287.691	0.38614	0.162811	2.37171	0.0177061	0.243037	255.097	-0.00740221	0.144065	-0.0513812	0.959022	0.999985	295.697	0.175969	0.163944	1.07335	0.283116	0.477623
ENSG00000168497	SDPR	17.8151	0.855335	0.36064	2.37171	0.0177058	0.243037	20.1154	0.458446	0.367802	1.24645	0.212599	0.799585	18.4295	-0.501078	0.426664	-1.17441	0.240231	0.421103
ENSG00000169299	PGM2	590.143	0.248192	0.104709	2.3703	0.0177738	0.243787	615.199	0.281784	0.108427	2.59883	0.00935433	0.245262	579.252	0.165782	0.0994465	1.66705	0.0955043	0.202206
ENSG00000072778	ACADVL	3305	-0.194166	0.0819819	-2.3684	0.0178652	0.244861	3458.21	0.0980915	0.0755947	1.2976	0.194426	0.780775	3934.19	0.16449	0.0822911	1.99888	0.0456216	0.110329
ENSG00000069869	NEDD4	163.682	0.196818	0.0831347	2.36746	0.0179108	0.24519	162.851	0.237026	0.091551	2.589	0.00962551	0.245529	166.207	0.018659	0.0772492	0.241543	0.809134	0.999998
ENSG00000165164	CFAP47	131.024	-0.84369	0.356384	-2.36736	0.0179155	0.24519	142.217	-0.586696	0.300688	-1.95118	0.051036	0.497568	109.52	-0.809533	0.293606	-2.75721	0.00582973	0.0203488
ENSG00000141934	PLPP2	299.256	-0.459794	0.194336	-2.36598	0.0179825	0.245569	325.98	-0.0585496	0.160046	-0.365829	0.714493	0.999985	361.704	-0.625121	0.177121	-3.52935	0.000416581	0.00229114
ENSG00000163554	SPTA1	58.8622	0.947151	0.400289	2.36617	0.0179731	0.245569	61.4065	-0.0550366	0.499624	-0.110156	0.912286	0.999985	87.1968	1.89486	0.441022	4.29651	1.73505e-05	0.00016362
ENSG00000205363	C15orf59	42.0051	0.681691	0.288117	2.36603	0.0179802	0.245569	42.9435	0.714228	0.331459	2.1548	0.0311773	0.39927	32.5628	0.454014	0.345842	1.31278	0.189258	0.349434
ENSG00000004864	SLC25A13	986.504	-0.282145	0.119307	-2.36486	0.018037	0.245774	897.96	-0.166515	0.0983676	-1.69279	0.0904961	0.613453	1138.25	0.398451	0.107689	3.70002	0.000215582	0.00132631
ENSG00000083099	LYRM2	42.1694	0.364724	0.154224	2.3649	0.0180351	0.245774	41.3612	-0.12764	0.193986	-0.657989	0.510545	0.999985	43.8637	-0.234006	0.162823	-1.43718	0.150667	0.290836
ENSG00000104964	AES	1511.02	0.231593	0.097918	2.36517	0.0180217	0.245774	1623.33	0.197653	0.103944	1.90153	0.057233	0.520182	1510.83	-0.0282342	0.0830551	-0.339946	0.733897	0.962106
ENSG00000179902	C1orf194	46.3938	-0.805653	0.340729	-2.3645	0.0180543	0.245831	53.085	-0.627116	0.287644	-2.18018	0.0292441	0.388545	47.9445	-1.07387	0.288741	-3.71915	0.000199891	0.00124495
ENSG00000139998	RAB15	65.2297	0.420878	0.178023	2.36418	0.0180702	0.245867	66.3867	0.0591446	0.20022	0.295398	0.76769	0.999985	51.0687	-0.356384	0.234961	-1.51678	0.129323	0.257981
ENSG00000177200	CHD9	1343.47	0.16306	0.0689811	2.36384	0.0180865	0.245911	1373.52	0.045928	0.0518504	0.88578	0.375736	0.943687	1364.9	-0.19375	0.0504324	-3.84178	0.000122146	0.000825447
ENSG00000058668	ATP2B4	1639.36	0.15102	0.0639154	2.36281	0.0181372	0.245944	1589.01	0.0998488	0.0889704	1.12227	0.261748	0.845387	1698.75	-0.000510941	0.0694347	-0.00735858	0.994129	0.999998
ENSG00000091656	ZFHX4	13.4665	-0.769631	0.32569	-2.36308	0.018124	0.245944	20.6709	-0.538863	0.343279	-1.56975	0.116473	0.658154	19.6634	-0.878205	0.310725	-2.8263	0.00470885	0.0170259
ENSG00000163755	HPS3	305.314	0.167588	0.0709175	2.36314	0.0181208	0.245944	289.689	-0.0505413	0.0787829	-0.641526	0.521181	0.999985	275.921	-0.263616	0.0856494	-3.07785	0.002085	0.00868503
ENSG00000174227	PIGG	352.515	-0.149087	0.0631037	-2.36258	0.0181483	0.245944	354.014	-0.0551649	0.0765061	-0.721052	0.470878	0.999985	385.229	-0.0464294	0.0689619	-0.673261	0.500781	0.734337
ENSG00000197635	DPP4	899.696	-0.42588	0.180271	-2.36245	0.0181547	0.245944	1013.78	-0.506419	0.186257	-2.71892	0.00654958	0.214384	1091.84	-0.827187	0.149716	-5.52503	3.29429e-08	8.62705e-07
ENSG00000123080	CDKN2C	44.4193	0.433185	0.183454	2.36127	0.0182124	0.24619	43.1822	0.115518	0.170547	0.677336	0.498193	0.999985	43.5077	-0.230698	0.190954	-1.20814	0.226994	0.403046
ENSG00000151657	KIN	164.055	0.167652	0.070997	2.36139	0.0182063	0.24619	168.157	0.129893	0.0922316	1.40834	0.159031	0.732569	170.199	0.169048	0.0675978	2.50079	0.0123918	0.037981
ENSG00000153015	CWC27	158.133	0.221335	0.0937151	2.36178	0.0181873	0.24619	164.76	0.0554602	0.079343	0.698993	0.484557	0.999985	157.883	-0.240202	0.0714616	-3.36127	0.00077585	0.00383753
ENSG00000171451	DSEL	2.52907	-1.48057	0.627402	-2.35984	0.0182828	0.246963	2.46975	-0.512702	0.502665	-1.01997	0.307744	0.889474	3.26304	-0.700486	0.342396	-2.04584	0.0407725	0.100635
ENSG00000168918	INPP5D	2161.05	0.3004	0.127331	2.3592	0.0183143	0.247031	1910.91	-0.0146039	0.123873	-0.117894	0.906151	0.999985	2059.84	0.090298	0.139987	0.645044	0.518898	0.754761
ENSG00000171503	ETFDH	214.072	-0.210683	0.0892967	-2.35936	0.0183063	0.247031	240.343	-0.0347465	0.0960168	-0.36188	0.717442	0.999985	250.147	-0.105689	0.104367	-1.01267	0.311219	0.514985
ENSG00000105793	GTPBP10	90.1549	0.210208	0.0891399	2.35819	0.0183645	0.247481	91.4575	0.050004	0.0979145	0.51069	0.609568	0.999985	94.8558	-0.151251	0.0990658	-1.52677	0.126818	0.254045
ENSG00000147804	SLC39A4	48.7359	-0.406906	0.172565	-2.35799	0.0183741	0.247481	55.2229	-0.0314405	0.151431	-0.207622	0.835524	0.999985	53.7828	-0.593364	0.16224	-3.65733	0.000254858	0.00152719
ENSG00000164746	C7orf57	17.8102	-0.70813	0.300352	-2.35767	0.0183902	0.247519	19.6066	-0.112265	0.347452	-0.323108	0.746614	0.999985	20.6404	0.108632	0.406704	0.267103	0.78939	0.999998
ENSG00000181778	TMEM252	7.1771	1.10691	0.469638	2.35695	0.0184258	0.247821	4.88542	-0.502115	0.567009	-0.885551	0.375859	0.943727	8.27445	0.944627	0.508112	1.85909	0.0630139	0.143733
ENSG00000170190	SLC16A5	97.6739	-0.25826	0.109685	-2.35456	0.0185446	0.249238	105.784	-0.194968	0.111002	-1.75643	0.0790144	0.587483	111.668	-0.22341	0.136704	-1.63427	0.102203	0.213525
ENSG00000187994	RINL	63.0617	0.366344	0.155678	2.35321	0.0186121	0.249966	57.0537	0.130801	0.150268	0.87045	0.384054	0.948501	53.2118	-0.0587464	0.161526	-0.363695	0.716085	0.946602
ENSG00000096060	FKBP5	453.917	0.281186	0.119536	2.35231	0.0186573	0.250355	394.299	0.132039	0.123979	1.06501	0.286872	0.871193	393.804	0.128212	0.139404	0.919713	0.357723	0.572553
ENSG00000133742	CA1	211.584	1.0367	0.440803	2.35183	0.0186812	0.250355	273.069	0.444966	0.395041	1.12638	0.260005	0.844566	214.614	-1.03783	0.385387	-2.69296	0.00708204	0.0238908
ENSG00000136872	ALDOB	14.7661	-0.759038	0.322738	-2.35187	0.0186792	0.250355	20.6252	-0.0782684	0.393214	-0.199048	0.842225	0.999985	23.9329	0.317254	0.330976	0.958539	0.337791	0.548451
ENSG00000110711	AIP	337.874	0.18847	0.0801632	2.35109	0.0187187	0.250499	339.983	0.123038	0.0741323	1.6597	0.096974	0.629585	332.534	-0.117457	0.089842	-1.30738	0.191085	0.352146
ENSG00000264230	ANXA8L1	51.308	0.970432	0.412719	2.35132	0.0187071	0.250499	82.3661	1.84015	0.420435	4.37677	1.20449e-05	0.00490254	83.1871	0.845435	0.375758	2.24995	0.0244522	0.0662756
ENSG00000006451	RALA	573.903	-0.330457	0.140587	-2.35056	0.0187453	0.250621	566.241	0.00337171	0.142817	0.0236087	0.981165	0.999985	648.276	0.643096	0.106554	6.03539	1.5858e-09	6.63902e-08
ENSG00000144061	NPHP1	95.6398	-0.671178	0.285562	-2.35037	0.0187547	0.250621	111.394	-0.148413	0.247217	-0.600337	0.548282	0.999985	101.694	-0.717905	0.221173	-3.24589	0.00117084	0.00539536
ENSG00000129910	CDH15	5.0526	-1.66646	0.709217	-2.34971	0.0187879	0.250881	3.48414	-1.71634	0.814785	-2.10649	0.0351619	0.421679	7.05121	-0.209259	0.486672	-0.429979	0.667211	0.901981
ENSG00000173200	PARP15	156.524	0.421999	0.179656	2.34892	0.0188278	0.250881	154.524	0.0175212	0.159181	0.110071	0.912353	0.999985	183.647	0.409504	0.171503	2.38773	0.0169527	0.0493055
ENSG00000204052	LRRC73	6.27171	-0.853662	0.363376	-2.34925	0.0188111	0.250881	6.27577	-0.646887	0.374993	-1.72506	0.0845162	0.598732	5.95116	-0.757111	0.31789	-2.38168	0.0172339	0.0499677
ENSG00000228049	POLR2J2	9.44741	0.641944	0.273272	2.3491	0.0188188	0.250881	9.23895	-0.382521	0.318121	-1.20244	0.229193	0.81398	9.09508	0.116476	0.226749	0.513676	0.607479	0.844778
ENSG00000165695	AK8	26.7832	-0.717925	0.305697	-2.34849	0.0188499	0.250996	29.6407	-0.0971328	0.272754	-0.356119	0.721752	0.999985	27.8991	-0.890802	0.252578	-3.52683	0.000420559	0.00230961
ENSG00000104237	RP1	159.418	-0.788616	0.335872	-2.34796	0.0188764	0.251151	171.794	-0.290408	0.306141	-0.948607	0.34282	0.914856	132.37	-0.287306	0.275824	-1.04163	0.297584	0.497626
ENSG00000206053	HN1L	327.701	-0.313806	0.133664	-2.34773	0.0188884	0.251151	357.409	-0.22572	0.130701	-1.727	0.0841679	0.598732	380.463	-0.526385	0.138915	-3.78926	0.000151098	0.000983033
ENSG00000116771	AGMAT	13.9271	-0.535498	0.22812	-2.34743	0.0189032	0.251169	12.3763	-0.240727	0.267178	-0.901001	0.367588	0.936373	13.7294	-0.370926	0.243197	-1.52521	0.127208	0.254689
ENSG00000263961	C1orf186	57.3195	-0.595751	0.253967	-2.34579	0.018987	0.252104	68.0549	-0.397767	0.230752	-1.72378	0.0847469	0.598856	81.473	-0.637604	0.231629	-2.7527	0.00591064	0.020571
ENSG00000108960	MMD	43.473	0.333039	0.141998	2.34537	0.0190082	0.252206	46.7752	0.0910913	0.145862	0.624504	0.532297	0.999985	41.5811	0.00686025	0.173167	0.0396165	0.968399	0.999998
ENSG00000112977	DAP	304.914	-0.145307	0.0619678	-2.34489	0.0190329	0.252355	307.19	-0.0458804	0.0719521	-0.637651	0.523701	0.999985	308.044	-0.188626	0.0761814	-2.47601	0.0132859	0.0402586
ENSG00000163050	COQ8A	358.291	0.24659	0.105232	2.3433	0.0191139	0.253249	356.362	-0.184857	0.124602	-1.48358	0.13792	0.696713	322.553	-0.304643	0.0962714	-3.16442	0.0015539	0.00685595
ENSG00000081803	CADPS2	380.074	-0.564714	0.241046	-2.34277	0.0191413	0.253433	434.153	-0.301479	0.207732	-1.45129	0.1467	0.713108	479.147	-0.868362	0.238168	-3.646	0.00026635	0.00158385
ENSG00000162998	FRZB	3.91233	1.68461	0.71928	2.34208	0.0191767	0.253543	8.34779	0.405776	0.611473	0.663604	0.506944	0.999985	4.0021	-0.84075	0.831538	-1.01108	0.311979	0.515967
ENSG00000165548	TMEM63C	38.691	-0.597728	0.25519	-2.34229	0.019166	0.253543	33.5979	-0.845283	0.301838	-2.80045	0.00510309	0.188081	41.3516	-0.62928	0.258713	-2.43234	0.0150015	0.0444686
ENSG00000170035	UBE2E3	274.867	-0.226762	0.0968493	-2.34139	0.0192122	0.253831	287.311	-0.169571	0.103723	-1.63485	0.102081	0.637089	283.529	-0.481295	0.0816946	-5.89139	3.82964e-09	1.42444e-07
ENSG00000111640	GAPDH	9519.33	-0.16852	0.0720174	-2.33999	0.0192841	0.254243	9652.99	-0.174886	0.073585	-2.37665	0.0174708	0.320245	10993.1	0.0699893	0.0746475	0.937598	0.348451	0.561128
ENSG00000112742	TTK	48.1591	-0.525894	0.224734	-2.34008	0.0192799	0.254243	54.8182	-0.322766	0.250204	-1.29001	0.197047	0.782891	54.5176	-0.832055	0.248765	-3.34474	0.000823604	0.00403313
ENSG00000116824	CD2	695.736	0.383359	0.163798	2.34044	0.0192609	0.254243	631.066	0.222105	0.161158	1.37818	0.168148	0.748333	638.636	0.0202228	0.184386	0.109676	0.912666	0.999998
ENSG00000104290	FZD3	85.8454	-0.462928	0.197873	-2.33952	0.0193085	0.254386	97.9339	-0.365508	0.196723	-1.85798	0.0631721	0.536107	108.658	-0.718207	0.150634	-4.76789	1.86169e-06	2.5153e-05
ENSG00000100294	MCAT	47.134	-0.28439	0.121616	-2.33842	0.0193654	0.254901	49.104	-0.046004	0.160922	-0.285878	0.774972	0.999985	53.3316	-0.282762	0.121881	-2.31999	0.0203416	0.0570937
ENSG00000130768	SMPDL3B	51.959	-0.46519	0.198949	-2.33824	0.0193749	0.254901	62.5221	-0.047768	0.171231	-0.278969	0.780269	0.999985	60.7933	-0.904221	0.180525	-5.00883	5.4761e-07	9.01673e-06
ENSG00000065989	PDE4A	378.123	-0.304589	0.13033	-2.33707	0.0194357	0.255341	344.755	-0.118559	0.122004	-0.97176	0.33117	0.906738	412.337	0.101565	0.127519	0.79647	0.425759	0.651674
ENSG00000176473	WDR25	39.1493	-0.348107	0.148934	-2.33733	0.0194222	0.255341	37.3517	-0.164476	0.147813	-1.11273	0.265825	0.84976	43.314	-0.252133	0.140905	-1.78939	0.073552	0.163092
ENSG00000131725	WDR44	362.948	0.118753	0.0508585	2.33498	0.0195447	0.256054	360.676	0.145692	0.0791593	1.84049	0.0656968	0.541948	384.577	0.237397	0.0686902	3.45606	0.000548136	0.00287413
ENSG00000168237	GLYCTK	54.4029	-0.319107	0.136655	-2.33512	0.0195371	0.256054	54.9109	-0.0117256	0.144511	-0.0811395	0.935331	0.999985	61.563	-0.100889	0.150564	-0.670072	0.502812	0.736526
ENSG00000183722	LHFP	4.65052	0.885852	0.379384	2.33498	0.0195447	0.256054	4.63169	0.988382	0.461882	2.1399	0.0323626	0.406518	5.55495	-0.894806	0.417797	-2.14172	0.0322156	0.0829583
ENSG00000204257	HLA-DMA	1218.21	-0.238291	0.102052	-2.335	0.0195434	0.256054	1185.95	-0.105555	0.101982	-1.03504	0.300652	0.88235	1284.92	-0.304033	0.1012	-3.00428	0.00266208	0.0106666
ENSG00000178184	PARD6G	7.54413	0.707493	0.303088	2.33428	0.0195808	0.256347	8.73293	0.302834	0.37527	0.806977	0.41968	0.971882	10.8172	1.39898	0.30835	4.53698	5.70661e-06	6.38047e-05
ENSG00000099338	CATSPERG	37.3396	0.420827	0.180343	2.33349	0.0196227	0.256715	42.8657	0.279813	0.185859	1.50551	0.132192	0.68718	48.7279	0.324222	0.155975	2.07868	0.0376471	0.0942035
ENSG00000128606	LRRC17	13.3301	-0.732321	0.314079	-2.33164	0.0197194	0.256723	11.9259	-0.856024	0.306013	-2.79735	0.00515238	0.189525	14.2109	-0.959081	0.245444	-3.90753	9.32435e-05	0.000667577
ENSG00000148925	BTBD10	354.481	0.201347	0.0863324	2.33223	0.0196885	0.256723	357.863	0.27741	0.10352	2.67977	0.00736726	0.222475	330.461	0.138185	0.0916135	1.50834	0.131466	0.26131
ENSG00000159588	CCDC17	83.8377	-0.382364	0.163976	-2.33182	0.0197101	0.256723	95.3448	-0.24433	0.18249	-1.33887	0.180613	0.763946	83.4088	-0.21815	0.194686	-1.12053	0.26249	0.450852
ENSG00000162722	TRIM58	159.958	0.782811	0.335613	2.33248	0.0196754	0.256723	180.372	-0.0276847	0.391282	-0.0707538	0.943594	0.999985	159.626	-1.22441	0.341281	-3.58768	0.000333629	0.00191148
ENSG00000186472	PCLO	278.938	-0.511491	0.219353	-2.33182	0.0197103	0.256723	312.834	-0.246359	0.195289	-1.26151	0.207124	0.794552	382.231	-0.569485	0.196279	-2.90141	0.00371493	0.0140217
ENSG00000188176	SMTNL2	10.5259	0.93153	0.399462	2.33196	0.0197027	0.256723	10.847	0.439469	0.443537	0.990827	0.32177	0.898361	16.3422	0.530005	0.46981	1.12813	0.259267	0.446507
ENSG00000198074	AKR1B10	36.8091	0.879821	0.377112	2.33305	0.0196457	0.256723	66.4698	1.44107	0.355186	4.05721	4.96619e-05	0.0116227	100.685	1.00423	0.359885	2.79043	0.00526377	0.0186818
ENSG00000127483	HP1BP3	1132.62	0.0973123	0.0417716	2.32963	0.0198258	0.257929	1164.31	0.042268	0.0608146	0.69503	0.487037	0.999985	1152.52	-0.0536517	0.0607184	-0.883615	0.376904	0.595444
ENSG00000139193	CD27	28.4098	0.541365	0.232446	2.32899	0.0198595	0.258187	30.6081	0.278715	0.193364	1.4414	0.149473	0.719742	26.3914	-0.387436	0.24602	-1.57482	0.115299	0.235157
ENSG00000146285	SCML4	85.5405	0.579576	0.248915	2.3284	0.0198907	0.258413	69.3397	0.188062	0.248097	0.758019	0.44844	0.987147	73.3351	0.0199726	0.215551	0.0926582	0.926175	0.999998
ENSG00000158062	UBXN11	164.047	-0.284429	0.122269	-2.32625	0.0200051	0.25972	183.871	-0.0601309	0.118358	-0.508044	0.611422	0.999985	178.116	0.131113	0.13777	0.95168	0.341259	0.552309
ENSG00000167861	HID1	231.573	-0.48927	0.210489	-2.32444	0.020102	0.260796	258.273	-0.0807167	0.187894	-0.429587	0.667496	0.999985	306.922	-0.507963	0.195274	-2.60128	0.00928773	0.0299414
ENSG00000005844	ITGAL	1410.92	0.318427	0.137006	2.32418	0.020116	0.260796	1264.53	-0.0307491	0.151689	-0.202711	0.839361	0.999985	1184.4	-0.105719	0.168534	-0.627287	0.530471	0.766519
ENSG00000038382	TRIO	1341.46	-0.195867	0.0843129	-2.3231	0.0201739	0.261016	1335.38	-0.0925972	0.0766029	-1.2088	0.226741	0.812313	1532.28	0.174787	0.0812998	2.14991	0.0315622	0.0817264
ENSG00000105866	SP4	198.968	0.253989	0.109332	2.3231	0.0201736	0.261016	177.71	-0.0497588	0.117115	-0.424871	0.670931	0.999985	183.494	-0.0388065	0.138176	-0.280848	0.778827	0.999998
ENSG00000188559	RALGAPA2	1449.43	-0.170759	0.0735055	-2.32308	0.0201748	0.261016	1372.17	-0.153933	0.07289	-2.11186	0.0346985	0.419135	1692.82	0.185784	0.0933068	1.99111	0.0464684	0.11213
ENSG00000164543	STK17A	365.561	0.251523	0.108284	2.32281	0.0201892	0.261021	345.095	0.165671	0.0868203	1.9082	0.0563648	0.516953	355.149	0.215531	0.0990035	2.17701	0.02948	0.0774737
ENSG00000007402	CACNA2D2	15.4399	0.665863	0.28674	2.32218	0.020223	0.261278	18.4619	0.120762	0.345373	0.349658	0.726595	0.999985	17.0126	-0.0969895	0.251607	-0.38548	0.699881	0.93231
ENSG00000136206	SPDYE1	48.2669	0.669121	0.288367	2.32038	0.0203206	0.261803	45.5131	0.121799	0.375234	0.324594	0.745488	0.999985	52.653	0.568554	0.308767	1.84137	0.065567	0.148493
ENSG00000137502	RAB30	39.8538	0.4328	0.186562	2.31987	0.0203477	0.261803	42.6268	0.207946	0.185473	1.12117	0.262216	0.845877	43.9162	-0.0826441	0.214738	-0.38486	0.700341	0.932589
ENSG00000165533	TTC8	230.738	-0.409401	0.176422	-2.32057	0.0203099	0.261803	250.48	-0.24902	0.154929	-1.60732	0.107985	0.64616	239.532	-0.674113	0.126733	-5.31916	1.04247e-07	2.22457e-06
ENSG00000169860	P2RY1	29.2771	-0.555438	0.239419	-2.31994	0.0203441	0.261803	35.3869	-0.0423289	0.229021	-0.184825	0.853366	0.999985	39.251	0.43358	0.23397	1.85314	0.0638617	0.145382
ENSG00000178695	KCTD12	123.09	0.380858	0.164157	2.32008	0.0203366	0.261803	100.94	-0.16312	0.179033	-0.911119	0.362233	0.93157	107.489	0.356666	0.171441	2.0804	0.0374891	0.0938962
ENSG00000185896	LAMP1	1758.15	-0.203485	0.0876674	-2.32111	0.0202812	0.261803	1750.61	-0.082439	0.0861256	-0.957196	0.338469	0.91182	1866.69	-0.00341144	0.0856038	-0.0398515	0.968212	0.999998
ENSG00000182093	WRB	70.2901	-0.347041	0.149635	-2.31926	0.0203811	0.262053	77.7388	-0.251261	0.157937	-1.59089	0.111634	0.64862	69.488	-0.667233	0.172184	-3.87511	0.000106578	0.000740703
ENSG00000137077	CCL21	13.9908	1.33568	0.576131	2.31836	0.0204299	0.262499	21.8591	-0.251681	0.570878	-0.440867	0.65931	0.999985	15.3003	-0.705056	0.666349	-1.05809	0.290015	0.487019
ENSG00000070770	CSNK2A2	496.445	0.118983	0.0513285	2.31807	0.0204453	0.262505	505.023	0.0157514	0.0604367	0.260626	0.794381	0.999985	511.832	-0.0956708	0.0602694	-1.58739	0.112425	0.230378
ENSG00000103449	SALL1	317.637	-0.661356	0.28534	-2.31779	0.020461	0.262505	327.78	-0.462994	0.274972	-1.68378	0.0922237	0.61668	371.97	-0.957554	0.228371	-4.19297	2.75324e-05	0.000240902
ENSG00000163576	EFHB	39.0707	-0.837028	0.361165	-2.31757	0.0204724	0.262505	37.2706	-0.2305	0.311512	-0.739941	0.459336	0.992084	33.4705	-0.428773	0.262718	-1.63206	0.102666	0.214331
ENSG00000136859	ANGPTL2	22.6993	0.706005	0.304888	2.31562	0.0205788	0.263688	22.7236	0.037276	0.277355	0.134398	0.893088	0.999985	24.0139	-0.154792	0.290114	-0.533555	0.593649	0.831199
ENSG00000055813	CCDC85A	7.87717	-0.95801	0.413826	-2.31501	0.0206126	0.26394	8.1184	-1.17094	0.461518	-2.53715	0.0111759	0.263535	8.69355	-1.81933	0.34756	-5.23458	1.65359e-07	3.26976e-06
ENSG00000156873	PHKG2	196.674	0.178112	0.0769487	2.31468	0.0206303	0.263986	221.991	0.16587	0.101813	1.62916	0.10328	0.638819	213.07	0.264901	0.114679	2.30993	0.0208918	0.0584138
ENSG00000099954	CECR2	120.555	0.573181	0.247662	2.31437	0.0206476	0.264027	128.723	1.10836	0.300378	3.68988	0.000224362	0.0320666	101.292	0.474001	0.291719	1.62485	0.104194	0.216817
ENSG00000113263	ITK	844.047	0.361707	0.156384	2.31294	0.0207258	0.264303	748.083	0.270549	0.170952	1.5826	0.113513	0.650516	840.675	0.327634	0.205824	1.59182	0.111426	0.228807
ENSG00000124440	HIF3A	4.56293	1.5191	0.656776	2.31296	0.0207249	0.264303	2.59498	0.356263	0.791829	0.449924	0.652765	0.999985	1.45221	-1.65802	0.932095	-1.77881	0.0752705	0.166345
ENSG00000141527	CARD14	31.501	0.602609	0.260514	2.31316	0.0207141	0.264303	41.7354	1.04986	0.304086	3.45252	0.000555376	0.0556059	31.7593	0.840472	0.321342	2.6155	0.00890961	0.0289171
ENSG00000168078	PBK	17.8046	-0.878818	0.379939	-2.31305	0.02072	0.264303	21.8558	-1.16446	0.510507	-2.28098	0.0225499	0.355119	30.0392	-1.33527	0.352406	-3.78901	0.000151246	0.000983652
ENSG00000049768	FOXP3	32.6678	0.445399	0.192662	2.31181	0.020788	0.264464	30.8553	0.0866293	0.219496	0.394673	0.693084	0.999985	34.9807	0.419051	0.210659	1.98924	0.0466752	0.112498
ENSG00000151364	KCTD14	15.5125	-0.65372	0.282789	-2.31169	0.020795	0.264464	16.4974	-0.363437	0.339882	-1.06931	0.284932	0.869964	19.8067	-0.276883	0.221745	-1.24865	0.211792	0.381913
ENSG00000170017	ALCAM	990.804	-0.21899	0.0947293	-2.31174	0.0207917	0.264464	1001.07	-0.251914	0.102305	-2.46239	0.0138015	0.29327	1085.56	-0.224206	0.0960172	-2.33506	0.0195403	0.055206
ENSG00000176809	LRRC37A3	137.256	0.50379	0.217896	2.31207	0.020774	0.264464	141.691	-0.0501191	0.170539	-0.293887	0.768844	0.999985	136.787	0.247041	0.183979	1.34277	0.179347	0.334308
ENSG00000163600	ICOS	120.831	0.522408	0.226039	2.31114	0.0208249	0.264616	94.3571	0.194678	0.227827	0.8545	0.392828	0.953946	136.343	0.533372	0.207612	2.56908	0.010197	0.0322654
ENSG00000204099	NEU4	2.0172	-1.04364	0.451606	-2.31096	0.0208352	0.264616	1.70679	-0.11766	0.472496	-0.249018	0.803347	0.999985	4.02397	1.69585	0.387883	4.37207	1.23075e-05	0.000122172
ENSG00000172071	EIF2AK3	387.938	-0.172995	0.0748862	-2.31011	0.0208823	0.265034	399.326	0.0457376	0.0873755	0.52346	0.600654	0.999985	457.68	-0.0891887	0.0777406	-1.14726	0.251274	0.435595
ENSG00000003436	TFPI	103.325	-0.416783	0.180463	-2.30953	0.0209144	0.265216	124.56	-0.042742	0.192595	-0.221926	0.824371	0.999985	158.146	-0.178382	0.232764	-0.766364	0.44346	0.671773
ENSG00000005486	RHBDD2	249.839	-0.165309	0.0716227	-2.30806	0.020996	0.265216	245.068	-0.168313	0.0675017	-2.49347	0.0126502	0.279504	289.977	0.0462291	0.0573262	0.806421	0.42	0.645293
ENSG00000009307	CSDE1	6937.43	0.087696	0.0379922	2.30827	0.0209843	0.265216	6939.52	0.00886607	0.0461044	0.192304	0.847504	0.999985	6824.62	-0.0725014	0.043936	-1.65016	0.0989105	0.208073
ENSG00000102158	MAGT1	1134.32	-0.184448	0.079874	-2.30924	0.0209304	0.265216	1221.61	0.0846153	0.0973802	0.868917	0.384893	0.948501	1313.56	0.0399679	0.073843	0.541255	0.588332	0.826255
ENSG00000113161	HMGCR	883.226	-0.182725	0.0791374	-2.30896	0.0209456	0.265216	880.305	-0.016587	0.111559	-0.148684	0.881803	0.999985	999.7	-0.106342	0.0910396	-1.16809	0.242772	0.42464
ENSG00000175602	CCDC85B	7.48906	0.410608	0.17786	2.3086	0.0209659	0.265216	9.18685	0.272567	0.227697	1.19706	0.231283	0.815999	7.44547	0.401978	0.177799	2.26086	0.0237679	0.0647686
ENSG00000232040	ZBED9	29.7955	-0.627217	0.271702	-2.30847	0.0209729	0.265216	35.0591	-0.302686	0.280097	-1.08065	0.279853	0.864096	34.3697	-0.672993	0.220761	-3.04851	0.00229981	0.00941813
ENSG00000146143	PRIM2	94.3882	0.214182	0.0928118	2.3077	0.0210159	0.265289	110.308	0.126466	0.103301	1.22425	0.220859	0.806677	103.189	-0.193654	0.110541	-1.75188	0.0797951	0.174507
ENSG00000148481	FAM188A	451.795	0.199522	0.0865415	2.3055	0.0211385	0.266656	426.688	-0.0826093	0.0914418	-0.903409	0.366309	0.934515	423.939	0.0688702	0.090753	0.758875	0.447927	0.676602
ENSG00000170893	TRH	10.5354	-1.12833	0.489484	-2.30515	0.0211582	0.266724	20.6922	-0.140212	0.484708	-0.28927	0.772374	0.999985	15.9531	-1.87565	0.472013	-3.97373	7.07566e-05	0.000529314
ENSG00000065717	TLE2	157.577	0.460899	0.200273	2.30136	0.0213714	0.269231	175.979	0.311249	0.197391	1.57681	0.114839	0.6543	153.883	-0.203092	0.177931	-1.1414	0.253701	0.438947
ENSG00000011478	QPCTL	38.6517	-0.344601	0.149888	-2.29906	0.0215018	0.270276	41.8958	-0.186432	0.119268	-1.56313	0.118022	0.660365	43.5113	-0.28648	0.109356	-2.6197	0.0088007	0.0286333
ENSG00000090530	P3H2	200.597	0.430601	0.187272	2.29934	0.0214857	0.270276	197.155	0.369412	0.1882	1.96287	0.0496611	0.492371	222.527	0.767674	0.226434	3.39028	0.00069822	0.00351311
ENSG00000101977	MCF2	6.46967	-1.0017	0.435736	-2.29887	0.0215122	0.270276	5.1371	-0.0326129	0.503472	-0.0647759	0.948352	0.999985	5.42787	1.26944	0.375047	3.38475	0.000712418	0.00357492
ENSG00000166851	PLK1	51.7291	-0.409467	0.17808	-2.29934	0.0214858	0.270276	57.3301	-0.16518	0.218571	-0.755727	0.449813	0.988129	59.7482	-0.79259	0.193711	-4.09161	4.28392e-05	0.000348112
ENSG00000105372	RPS19	3967.08	0.186606	0.0812113	2.29778	0.0215744	0.270875	3970.82	0.00281341	0.0675194	0.0416682	0.966763	0.999985	3715.26	-0.302043	0.0705113	-4.28362	1.83879e-05	0.000171927
ENSG00000108784	NAGLU	182.054	-0.286898	0.124961	-2.2959	0.0216816	0.272039	200.277	-0.113112	0.128245	-0.881997	0.377778	0.944406	186.537	-0.542178	0.140009	-3.87246	0.00010774	0.000745083
ENSG00000143147	GPR161	11.7171	-0.549115	0.239233	-2.29531	0.0217154	0.27228	12.6695	-0.296613	0.261293	-1.13517	0.256302	0.84041	14.7833	-0.20187	0.254465	-0.793308	0.427598	0.653685
ENSG00000173480	ZNF417	172.771	-0.266993	0.116339	-2.29495	0.0217358	0.272353	179	-0.0315979	0.103321	-0.305821	0.759741	0.999985	205.42	-0.100177	0.0947893	-1.05684	0.290585	0.487888
ENSG00000105697	HAMP	159.746	0.614184	0.268019	2.29157	0.0219304	0.273881	171.734	0.136232	0.283047	0.481304	0.630301	0.999985	135.521	0.0577708	0.280892	0.205669	0.837049	0.999998
ENSG00000130338	TULP4	386.267	0.171872	0.0750022	2.29156	0.021931	0.273881	389.098	0.0979129	0.0856212	1.14356	0.252807	0.835969	372.827	-0.115473	0.121248	-0.952366	0.340911	0.551842
ENSG00000148158	SNX30	154.141	-0.2411	0.105184	-2.29217	0.0218961	0.273881	146.899	-0.101506	0.106704	-0.95129	0.341457	0.913373	140.223	-0.485675	0.0916548	-5.29896	1.16467e-07	2.44441e-06
ENSG00000169744	LDB2	18.2981	0.958669	0.418301	2.29182	0.0219163	0.273881	21.4291	0.0439185	0.406827	0.107954	0.914032	0.999985	19.9711	-0.320322	0.365074	-0.877417	0.38026	0.599377
ENSG00000243811	APOBEC3D	159.689	0.355235	0.154959	2.29244	0.0218802	0.273881	159.709	0.323218	0.16098	2.00782	0.0446628	0.472323	145.948	0.154776	0.164787	0.939253	0.347601	0.560097
ENSG00000150628	SPATA4	6.49742	-1.15916	0.506036	-2.29068	0.0219821	0.274336	6.05095	-0.520674	0.486847	-1.06948	0.284853	0.869964	5.32899	-1.19055	0.422515	-2.81778	0.00483576	0.0173976
ENSG00000173376	NDNF	100.017	-0.629552	0.274982	-2.28943	0.0220546	0.275058	103.577	-0.233012	0.264345	-0.881468	0.378065	0.944406	113.999	-0.885551	0.231123	-3.83152	0.000127355	0.000853235
ENSG00000149328	GLB1L2	78.2895	-0.642088	0.280523	-2.2889	0.0220852	0.275255	108.46	-0.338912	0.304471	-1.11312	0.265657	0.849438	87.1931	-1.09181	0.210132	-5.19584	2.03797e-07	3.94565e-06
ENSG00000011426	ANLN	105.148	-0.389468	0.170203	-2.28825	0.022123	0.275477	147.411	-0.510244	0.234993	-2.17132	0.0299072	0.39253	130.2	-0.548794	0.20422	-2.68726	0.00720398	0.0242104
ENSG00000140044	JDP2	96.5329	0.293054	0.128078	2.28809	0.0221325	0.275477	92.6481	-0.00569116	0.0890237	-0.0639286	0.949027	0.999985	96.1572	0.144903	0.0997169	1.45314	0.146184	0.284082
ENSG00000169562	GJB1	30.315	-0.731261	0.319691	-2.2874	0.0221726	0.275793	35.5022	-0.451774	0.381996	-1.18267	0.23694	0.820833	36.6286	-1.32063	0.246364	-5.36047	8.30054e-08	1.84302e-06
ENSG00000160214	RRP1	183.55	-0.248385	0.108621	-2.28672	0.0222124	0.275958	183.76	-0.062446	0.0947373	-0.659149	0.5098	0.999985	214.842	0.191703	0.0980185	1.95578	0.0504912	0.120052
ENSG00000160404	TOR2A	40.4854	-0.264187	0.115534	-2.28666	0.0222154	0.275958	37.979	-0.118772	0.135033	-0.879575	0.379089	0.944406	40.7237	-0.270923	0.0900214	-3.00954	0.00261645	0.010504
ENSG00000120162	MOB3B	107.882	-0.3777	0.165309	-2.28481	0.0223242	0.276942	119.698	0.211086	0.161715	1.3053	0.191792	0.778125	142.411	0.339507	0.137808	2.46362	0.0137543	0.0414495
ENSG00000186141	POLR3C	236.907	0.174108	0.0761992	2.2849	0.0223187	0.276942	246.391	0.0756457	0.0565166	1.33847	0.180744	0.763946	251.059	0.109271	0.0722141	1.51315	0.130242	0.259429
ENSG00000138771	SHROOM3	759.165	-0.389115	0.170452	-2.28284	0.0224397	0.277637	790.037	-0.0262991	0.176955	-0.14862	0.881853	0.999985	913.997	-0.424174	0.176823	-2.39887	0.0164458	0.0480783
ENSG00000175264	CHST1	3.36854	-0.903026	0.395447	-2.28356	0.0223975	0.277637	4.22071	-0.172243	0.435662	-0.395359	0.692578	0.999985	5.21691	-0.411828	0.358474	-1.14884	0.250624	0.43479
ENSG00000219438	FAM19A5	4.08221	-0.959531	0.420265	-2.28315	0.0224213	0.277637	4.97199	-0.298749	0.4219	-0.708106	0.47888	0.999985	4.98069	-1.17716	0.346904	-3.39333	0.000690482	0.00348639
ENSG00000243710	CFAP57	53.4138	-0.743469	0.325652	-2.28302	0.0224294	0.277637	61.1412	0.13638	0.267383	0.510056	0.610012	0.999985	55.4675	-0.92033	0.264621	-3.47792	0.000505325	0.00267823
ENSG00000117560	FASLG	70.6846	0.479949	0.2103	2.28221	0.0224767	0.277912	67.7599	0.250579	0.199956	1.25317	0.210143	0.797536	71.2811	0.579105	0.254417	2.27621	0.0228335	0.0625876
ENSG00000184349	EFNA5	67.773	-0.464362	0.203616	-2.28058	0.0225732	0.27892	80.9541	-0.0416037	0.222393	-0.187073	0.851604	0.999985	85.6605	-0.399427	0.1868	-2.13826	0.0324956	0.0835524
ENSG00000141252	VPS53	450.619	-0.10189	0.0446903	-2.27991	0.0226129	0.279226	457.648	-0.0202276	0.0628673	-0.32175	0.747642	0.999985	491.682	0.0389594	0.0665731	0.585212	0.558405	0.796223
ENSG00000010626	LRRC23	124.812	-0.47433	0.208182	-2.27844	0.0227003	0.27949	141.593	-0.0778608	0.187278	-0.415751	0.677592	0.999985	121.525	-0.6431	0.193891	-3.31682	0.000910495	0.00437375
ENSG00000061936	SFSWAP	550.49	0.167016	0.0732916	2.27878	0.02268	0.27949	548.139	0.0150888	0.0742203	0.203298	0.838902	0.999985	574.563	0.156039	0.061783	2.52559	0.0115504	0.0358613
ENSG00000105011	ASF1B	16.9322	-0.48677	0.213655	-2.27829	0.022709	0.27949	18.6542	-0.247672	0.200992	-1.23225	0.217856	0.804952	16.252	-0.888832	0.184881	-4.80758	1.52767e-06	2.13349e-05
ENSG00000135317	SNX14	577.863	-0.147569	0.0647602	-2.2787	0.022685	0.27949	554.133	-0.0432214	0.0858127	-0.503672	0.614492	0.999985	622.146	-0.114391	0.0635238	-1.80076	0.0717404	0.159887
ENSG00000137098	SPAG8	21.9824	-0.682937	0.299626	-2.2793	0.0226494	0.27949	24.2418	-0.659652	0.312756	-2.10916	0.0349309	0.420544	20.567	-0.926693	0.284199	-3.26071	0.00111133	0.00516959
ENSG00000105677	TMEM147	149.48	-0.216041	0.0948556	-2.27758	0.0227517	0.279791	152.574	-0.10039	0.0998976	-1.00493	0.314932	0.894218	163.251	-0.699397	0.101636	-6.88137	5.92808e-12	5.03132e-10
ENSG00000134014	ELP3	728.79	-0.326493	0.143363	-2.27738	0.0227635	0.279791	724.577	-0.3564	0.134381	-2.65216	0.00799795	0.229526	739.903	-0.785131	0.120058	-6.53962	6.16771e-11	3.95751e-09
ENSG00000161682	FAM171A2	7.5915	-0.704625	0.309689	-2.27527	0.0228898	0.281159	11.8331	0.0275685	0.317082	0.0869442	0.930716	0.999985	14.231	-0.922154	0.249295	-3.69904	0.000216415	0.00132968
ENSG00000116748	AMPD1	12.5062	1.0309	0.453535	2.27304	0.0230238	0.282619	20.0274	0.341816	0.446732	0.765149	0.444183	0.98501	7.82937	-0.0238776	0.568549	-0.0419974	0.966501	0.999998
ENSG00000164825	DEFB1	216.365	-0.451551	0.198729	-2.2722	0.0230744	0.283055	230.915	-0.365517	0.211872	-1.72518	0.0844942	0.598732	309.582	-0.285547	0.197173	-1.4482	0.14756	0.286111
ENSG00000160209	PDXK	1239.33	-0.175416	0.0773047	-2.26915	0.023259	0.285133	1237.19	-0.0751711	0.0724559	-1.03747	0.299515	0.882225	1395.32	0.218466	0.0738751	2.95724	0.00310405	0.0120898
ENSG00000066455	GOLGA5	836.733	-0.141904	0.0625479	-2.26873	0.0232848	0.285261	847.86	0.0171842	0.072705	0.236355	0.813157	0.999985	924.342	-0.146021	0.0692316	-2.10916	0.0349307	0.0887502
ENSG00000196418	ZNF124	210.879	0.317337	0.139901	2.2683	0.0233109	0.285394	216.954	-0.0451538	0.111995	-0.403177	0.686818	0.999985	193.324	-0.357658	0.130588	-2.73883	0.00616586	0.0213083
ENSG00000154118	JPH3	31.7884	-0.631499	0.278453	-2.26788	0.0233364	0.28552	35.0831	-0.472119	0.208217	-2.26744	0.0233632	0.357406	41.6	0.0613956	0.2578	0.238152	0.811763	0.999998
ENSG00000082497	SERTAD4	26.7353	-0.666323	0.293912	-2.26708	0.0233851	0.285929	30.7262	-0.59776	0.248145	-2.40892	0.016	0.309791	34.4173	-0.965008	0.253031	-3.81379	0.000136851	0.000907093
ENSG00000198844	ARHGEF15	10.1804	-0.978285	0.431805	-2.26557	0.0234776	0.286872	7.95783	-1.30182	0.568713	-2.28906	0.0220761	0.350678	11.4622	-2.12947	0.354217	-6.01177	1.83513e-09	7.48155e-08
ENSG00000105270	CLIP3	15.6127	0.747597	0.330199	2.26408	0.0235693	0.287804	19.0471	0.406349	0.42552	0.954945	0.339606	0.912204	18.6444	-0.879046	0.350317	-2.50929	0.0120975	0.0372543
ENSG00000140521	POLG	982.944	0.154985	0.0684793	2.26323	0.0236213	0.288063	929.592	0.0550171	0.0629781	0.873591	0.382341	0.947217	1004.86	0.0230386	0.065448	0.352015	0.724827	0.954307
ENSG00000248483	POU5F2	14.2251	-0.620716	0.274238	-2.26342	0.0236097	0.288063	10.4469	0.21966	0.29334	0.748824	0.453963	0.990191	12.5594	0.737655	0.265932	2.77384	0.00553984	0.0195059
ENSG00000112796	ENPP5	100.587	-0.536824	0.237272	-2.26248	0.0236679	0.288442	117.511	-0.525289	0.245229	-2.14203	0.0321908	0.405046	116.119	-0.9143	0.197215	-4.63605	3.55124e-06	4.29183e-05
ENSG00000164136	IL15	20.3981	0.567937	0.25112	2.26161	0.0237213	0.288905	19.5742	0.0716969	0.27905	0.256932	0.797231	0.999985	29.1759	0.799098	0.191232	4.17868	2.93203e-05	0.0002544
ENSG00000100364	KIAA0930	255.168	0.221585	0.0980107	2.26083	0.0237701	0.289123	260.129	-0.12758	0.0850509	-1.50004	0.133605	0.688374	233.494	-0.190047	0.0881216	-2.15665	0.0310331	0.0806583
ENSG00000170627	GTSF1	10.7013	0.658502	0.291256	2.2609	0.0237652	0.289123	10.0876	-0.291649	0.365574	-0.797784	0.424996	0.975027	9.70308	0.483416	0.387468	1.24763	0.212167	0.382428
ENSG00000198176	TFDP1	490.65	-0.15769	0.0697606	-2.26045	0.0237933	0.289216	501.039	-0.058588	0.0947973	-0.618035	0.536552	0.999985	531.992	-0.321718	0.0848393	-3.79209	0.000149383	0.000973569
ENSG00000172893	DHCR7	161.224	-0.285906	0.12652	-2.25978	0.0238351	0.289348	163.163	-0.238311	0.141184	-1.68795	0.0914215	0.615532	186.225	-0.432441	0.129685	-3.33455	0.000854366	0.00415652
ENSG00000183833	MAATS1	66.8325	-0.667626	0.295414	-2.25996	0.0238234	0.289348	67.716	-0.359612	0.288543	-1.2463	0.212653	0.799585	58.7457	-0.369632	0.226981	-1.62848	0.103424	0.215625
ENSG00000152672	CLEC4F	6.85961	0.940534	0.416293	2.25931	0.0238643	0.289515	7.47238	-0.384182	0.441802	-0.869581	0.38453	0.948501	6.84058	0.133706	0.385236	0.347075	0.728535	0.95777
ENSG00000152669	CCNO	25.5765	-0.661822	0.293003	-2.25875	0.0238988	0.289746	27.0495	0.104642	0.23447	0.446293	0.655385	0.999985	29.5326	-0.783269	0.241963	-3.23714	0.00120735	0.00553897
ENSG00000134333	LDHA	13050	-0.187657	0.0831004	-2.25819	0.0239336	0.289792	12613.6	-0.125585	0.09948	-1.26241	0.206801	0.794098	16068.2	0.348085	0.0954544	3.64661	0.000265718	0.0015816
ENSG00000134716	CYP2J2	21.2933	0.653231	0.289248	2.25838	0.0239222	0.289792	16.5198	1.20674	0.302043	3.99525	6.46266e-05	0.0142353	17.4076	-0.346754	0.293528	-1.18133	0.237471	0.417402
ENSG00000132744	ACY3	66.4626	-0.633736	0.28068	-2.25786	0.0239544	0.289856	85.7946	-0.144507	0.276397	-0.522825	0.601096	0.999985	84.3992	-1.01789	0.253366	-4.01747	5.88274e-05	0.000455023
ENSG00000165409	TSHR	15.6836	0.8157	0.361382	2.25717	0.0239974	0.290001	12.5521	-0.566696	0.447261	-1.26704	0.205143	0.793736	15.178	0.859831	0.339248	2.53452	0.0112602	0.0350768
ENSG00000198626	RYR2	9.61455	1.09557	0.485361	2.25722	0.0239942	0.290001	8.92599	-0.633433	0.504806	-1.25481	0.209549	0.797175	7.65215	-0.127976	0.481909	-0.265561	0.790577	0.999998
ENSG00000168958	MFF	358.164	0.140174	0.0621125	2.25678	0.0240218	0.290109	366.775	0.0511581	0.075984	0.673274	0.500773	0.999985	349.373	-0.13439	0.0795655	-1.68905	0.0912108	0.194701
ENSG00000166743	ACSM1	17.3481	-0.667219	0.295724	-2.25622	0.0240569	0.290344	19.4486	-0.0731913	0.385732	-0.189746	0.849508	0.999985	20.4054	-0.105024	0.218833	-0.47993	0.631277	0.867408
ENSG00000164342	TLR3	143.978	0.423921	0.187933	2.25571	0.0240889	0.290543	151.228	0.31074	0.149132	2.08365	0.0371921	0.433217	183.498	0.172211	0.157903	1.09061	0.275443	0.467637
ENSG00000042445	RETSAT	220.388	-0.195739	0.0869578	-2.25096	0.0243881	0.291714	236.587	0.0746452	0.0848077	0.880169	0.378768	0.944406	248.746	-0.386873	0.113417	-3.41106	0.000647111	0.00329413
ENSG00000083720	OXCT1	333.065	0.258252	0.114674	2.25205	0.0243191	0.291714	327.295	0.0931433	0.122347	0.761305	0.446475	0.986314	324.74	-0.297418	0.143746	-2.06905	0.0385411	0.0960032
ENSG00000108389	MTMR4	418.36	-0.111292	0.0494476	-2.2507	0.0244044	0.291714	419.584	-0.102434	0.0477294	-2.14613	0.0318623	0.403487	437.86	-0.0550449	0.0535756	-1.02742	0.304221	0.50596
ENSG00000114902	SPCS1	618.011	-0.146435	0.0650172	-2.25226	0.0243059	0.291714	662.999	-0.000175265	0.0709978	-0.0024686	0.99803	0.999985	657.585	-0.299044	0.0675656	-4.42598	9.60066e-06	9.90954e-05
ENSG00000117399	CDC20	70.8127	-0.48654	0.216169	-2.25074	0.0244018	0.291714	84.398	-0.2989	0.227077	-1.31629	0.188076	0.773196	85.3763	-0.8803	0.188716	-4.66469	3.09085e-06	3.83206e-05
ENSG00000125821	DTD1	120.83	0.32002	0.142147	2.25133	0.0243645	0.291714	127.09	-0.0440138	0.168028	-0.261944	0.793365	0.999985	121.71	-0.472197	0.135646	-3.48109	0.000499371	0.00265346
ENSG00000135519	KCNH3	21.5362	-0.501458	0.222578	-2.25295	0.0242621	0.291714	16.9225	0.0506783	0.292178	0.17345	0.862298	0.999985	20.1272	0.0202117	0.24196	0.0835332	0.933428	0.999998
ENSG00000155111	CDK19	355.131	0.265747	0.117933	2.25338	0.0242353	0.291714	366.278	-0.0335356	0.119742	-0.280066	0.779427	0.999985	350.891	0.080742	0.0837568	0.964005	0.335043	0.545179
ENSG00000163029	SMC6	360.257	0.167811	0.0745179	2.25196	0.0243248	0.291714	369.427	-0.0330999	0.100293	-0.330032	0.741376	0.999985	376.052	-0.0937202	0.0905207	-1.03535	0.300508	0.501349
ENSG00000169436	COL22A1	56.3347	0.602259	0.26758	2.25076	0.0244008	0.291714	72.0118	0.639031	0.287056	2.22616	0.0260037	0.37365	62.3882	0.544459	0.335251	1.62403	0.104369	0.21705
ENSG00000180901	KCTD2	163.359	0.184921	0.0821503	2.25101	0.0243849	0.291714	172.302	0.0532136	0.0825061	0.644966	0.518949	0.999985	163.127	-0.197583	0.0938677	-2.10491	0.0352995	0.0894439
ENSG00000189430	NCR1	81.4247	0.509639	0.226268	2.25237	0.024299	0.291714	69.9538	-0.176685	0.238357	-0.741262	0.458535	0.992043	85.3625	0.547689	0.221549	2.47209	0.0134327	0.0406245
ENSG00000196199	MPHOSPH8	722.384	0.130816	0.0581026	2.25146	0.0243562	0.291714	696.8	0.0420601	0.0588941	0.714165	0.475125	0.999985	730.27	0.00544669	0.0600052	0.0907702	0.927675	0.999998
ENSG00000197008	ZNF138	66.2554	0.312156	0.138681	2.25089	0.0243927	0.291714	71.3831	0.0823733	0.122339	0.673321	0.500743	0.999985	74.0153	-0.070223	0.144046	-0.487506	0.6259	0.862495
ENSG00000142192	APP	8051.47	-0.23019	0.10232	-2.24971	0.0244673	0.291719	8340.93	0.0898215	0.104981	0.855598	0.39222	0.953237	8823.06	-0.289848	0.112582	-2.57454	0.0100372	0.0319058
ENSG00000176273	SLC35G1	2.54387	-0.949867	0.422127	-2.25019	0.0244368	0.291719	2.59467	0.245739	0.483615	0.508129	0.611363	0.999985	3.42038	-0.935549	0.41475	-2.25569	0.0240899	0.0655217
ENSG00000187123	LYPD6	9.58268	-0.817081	0.363176	-2.24982	0.0244605	0.291719	8.05709	-0.602214	0.373695	-1.61151	0.107068	0.645084	10.9992	-1.04341	0.266669	-3.91275	9.12511e-05	0.000655071
ENSG00000196653	ZNF502	17.712	0.493914	0.219505	2.25013	0.0244407	0.291719	18.3862	-0.0716198	0.235291	-0.304388	0.760832	0.999985	17.7887	-0.49168	0.211434	-2.32546	0.0200474	0.0563912
ENSG00000167754	KLK5	227.678	-0.655672	0.291493	-2.24935	0.02449	0.291804	253.57	0.0646201	0.298719	0.216324	0.828735	0.999985	333.922	0.956531	0.321871	2.97178	0.00296078	0.0116351
ENSG00000147434	CHRNA6	10.47	0.753814	0.335229	2.24865	0.0245345	0.292148	7.12271	-0.113667	0.381831	-0.297688	0.765941	0.999985	6.52724	-0.256243	0.432752	-0.592125	0.553767	0.790998
ENSG00000133265	HSPBP1	77.003	-0.251485	0.111869	-2.24803	0.0245742	0.292434	79.9808	-0.0611678	0.128708	-0.475243	0.634614	0.999985	82.1367	-0.35501	0.100171	-3.54404	0.000394042	0.0021839
ENSG00000142945	KIF2C	57.4188	-0.426378	0.189783	-2.24666	0.0246617	0.293289	60.1934	-0.382186	0.22869	-1.67119	0.0946834	0.623552	70.5855	-0.464869	0.199028	-2.33569	0.0195072	0.0551207
ENSG00000152284	TCF7L1	20.1861	0.665965	0.296466	2.24635	0.0246817	0.29334	22.5913	0.261324	0.335793	0.778231	0.436433	0.980246	22.0083	-0.00698858	0.288423	-0.0242303	0.980669	0.999998
ENSG00000146281	PM20D2	64.6549	-0.295718	0.13169	-2.24556	0.0247324	0.29357	61.8384	-0.365538	0.145786	-2.50735	0.0121639	0.274451	78.9147	-0.0484591	0.123493	-0.392404	0.69476	0.927672
ENSG00000151136	BTBD11	105.509	-0.296733	0.132142	-2.24556	0.024732	0.29357	112.334	-0.0149985	0.164896	-0.090957	0.927527	0.999985	147.793	-0.443247	0.151328	-2.92905	0.00340001	0.0129959
ENSG00000011258	MBTD1	197.771	0.158433	0.0705668	2.24516	0.0247581	0.293689	206.886	0.0609719	0.0739746	0.824227	0.409811	0.966237	205.557	-0.0377975	0.0595833	-0.634364	0.525843	0.762191
ENSG00000189280	GJB5	44.5944	0.514192	0.22912	2.24421	0.024819	0.294224	52.2065	1.04615	0.251704	4.15629	3.23456e-05	0.0094626	48.5046	0.251204	0.260822	0.963127	0.335484	0.545658
ENSG00000179295	PTPN11	2341.54	0.105988	0.0472424	2.2435	0.0248649	0.294581	2484.84	-0.0507602	0.0694693	-0.730686	0.464971	0.995569	2396.51	-0.104894	0.0510512	-2.05469	0.0399091	0.0988044
ENSG00000238269	PAGE2B	19.3317	1.84838	0.824506	2.24181	0.0249738	0.295684	13.673	0.474636	1.03742	0.457515	0.647301	0.999985	14.5396	-0.734708	0.733374	-1.00182	0.316431	0.521621
ENSG00000006282	SPATA20	149.692	-0.394763	0.176159	-2.24094	0.0250296	0.296158	169.091	-0.0655141	0.150617	-0.434971	0.663583	0.999985	179.437	-0.67756	0.168852	-4.01276	6.00138e-05	0.000461904
ENSG00000110057	UNC93B1	489.089	-0.199655	0.0891065	-2.24063	0.02505	0.296212	471.578	-0.070899	0.0990182	-0.71602	0.473979	0.999985	630.972	0.362673	0.119859	3.02583	0.00247952	0.0100233
ENSG00000140682	TGFB1I1	26.4907	0.711878	0.317767	2.24025	0.0250747	0.296316	23.2155	-0.412838	0.329025	-1.25473	0.209576	0.797175	25.2583	-0.770644	0.28683	-2.68676	0.00721482	0.0242377
ENSG00000135297	MTO1	217.182	0.181307	0.0809546	2.23961	0.0251161	0.296618	207.32	-0.050775	0.100238	-0.506543	0.612475	0.999985	214.657	-0.122117	0.0972025	-1.25631	0.209003	0.377893
ENSG00000119938	PPP1R3C	1108.94	-0.607456	0.271407	-2.23817	0.0252098	0.297193	898.71	-0.00376584	0.276807	-0.0136046	0.989145	0.999985	1516.17	0.699963	0.30776	2.27438	0.022943	0.0628509
ENSG00000124772	CPNE5	46.766	0.586192	0.26194	2.23789	0.0252284	0.297193	46.4354	0.368857	0.215663	1.71034	0.0872039	0.605636	46.0906	0.112768	0.237126	0.475562	0.634387	0.870336
ENSG00000130921	C12orf65	128.344	0.309199	0.138163	2.23793	0.0252254	0.297193	128.866	0.0108458	0.131163	0.0826892	0.934099	0.999985	127.277	-0.480785	0.155111	-3.09962	0.00193767	0.00818184
ENSG00000172215	CXCR6	188.61	0.335253	0.149781	2.23829	0.0252022	0.297193	164.365	0.136901	0.167592	0.816874	0.414	0.968726	163.21	0.26285	0.165498	1.58824	0.112232	0.230068
ENSG00000151572	ANO4	14.9924	1.02377	0.457601	2.23726	0.0252695	0.297489	15.707	0.0127452	0.526155	0.0242232	0.980675	0.999985	16.0364	-0.398069	0.416403	-0.955971	0.339087	0.549747
ENSG00000197982	C1orf122	49.921	-0.234299	0.104777	-2.23618	0.02534	0.298131	49.7891	-0.142387	0.114042	-1.24856	0.211827	0.799585	51.6104	-0.262416	0.116954	-2.24376	0.0248476	0.0672008
ENSG00000177272	KCNA3	81.1577	0.358835	0.160517	2.23549	0.0253851	0.298475	70.8867	0.149115	0.1934	0.771022	0.440694	0.98241	79.8779	0.257828	0.187976	1.3716	0.170189	0.320533
ENSG00000055163	CYFIP2	1622.68	0.307762	0.137906	2.23168	0.0256359	0.301233	1387.19	0.00514711	0.137853	0.0373378	0.970216	0.999985	1433.47	0.0134	0.149821	0.0894403	0.928732	0.999998
ENSG00000139173	TMEM117	61.8871	0.373394	0.167374	2.2309	0.0256875	0.301272	69.3317	0.166375	0.202217	0.822756	0.410647	0.966504	63.9203	-0.00835396	0.180146	-0.0463732	0.963013	0.999998
ENSG00000160183	TMPRSS3	352.701	-0.49705	0.222787	-2.23105	0.0256777	0.301272	381.469	-0.211904	0.215423	-0.983666	0.32528	0.902709	447.261	-0.782571	0.207985	-3.76263	0.000168134	0.0010755
ENSG00000187867	PALM3	19.0661	0.749523	0.335942	2.23111	0.025674	0.301272	17.2266	0.230498	0.399642	0.576762	0.5641	0.999985	17.1604	-0.0749939	0.32899	-0.227952	0.819684	0.999998
ENSG00000078061	ARAF	557.22	-0.126815	0.0568567	-2.23043	0.0257191	0.30132	529.166	-0.125887	0.0622741	-2.0215	0.0432278	0.464079	583.672	-0.0952876	0.0488468	-1.95074	0.0510876	0.121237
ENSG00000105732	ZNF574	76.1507	0.174865	0.0784022	2.23036	0.0257238	0.30132	77.4726	0.0758388	0.0955171	0.793982	0.427206	0.976155	77.621	-0.150374	0.0827216	-1.81784	0.0690892	0.154829
ENSG00000173947	PIFO	53.7265	-0.771574	0.346001	-2.22997	0.0257491	0.301427	53.3603	-0.405001	0.271847	-1.48981	0.136273	0.694568	53.3036	-1.23006	0.258171	-4.7645	1.89324e-06	2.55005e-05
ENSG00000138801	PAPSS1	661.756	-0.181706	0.0815687	-2.22764	0.0259043	0.302297	651.593	-0.0678679	0.0907498	-0.747857	0.454546	0.990196	635.605	-0.298194	0.0850074	-3.50786	0.000451729	0.00244554
ENSG00000143515	ATP8B2	435.371	0.313571	0.140736	2.22809	0.0258748	0.302297	401.713	0.0769378	0.150583	0.510934	0.609397	0.999985	396.289	-0.139502	0.157359	-0.886519	0.375338	0.593773
ENSG00000148541	FAM13C	11.9665	-1.08845	0.488594	-2.22773	0.0258986	0.302297	11.6555	-0.509876	0.500755	-1.01822	0.308576	0.889532	9.91649	-1.50272	0.380238	-3.95204	7.74874e-05	0.000570973
ENSG00000149084	HSD17B12	122.067	-0.221942	0.0996288	-2.22769	0.0259015	0.302297	128.995	-0.0539679	0.0986082	-0.547296	0.584175	0.999985	138.669	-0.400817	0.0904709	-4.43035	9.40818e-06	9.72699e-05
ENSG00000159917	ZNF235	63.6742	0.366123	0.164351	2.22768	0.0259017	0.302297	66.8298	-0.124219	0.170478	-0.728651	0.466215	0.996683	73.2063	-0.149511	0.156129	-0.957616	0.338256	0.548877
ENSG00000164045	CDC25A	20.6646	-0.542136	0.243418	-2.22718	0.0259354	0.302471	23.4784	-0.411898	0.252006	-1.63447	0.102159	0.637364	21.5772	-0.832646	0.261854	-3.17981	0.00147373	0.0065664
ENSG00000174326	SLC16A11	3.44452	0.794689	0.356871	2.22682	0.0259593	0.302561	3.37277	0.166837	0.334286	0.499084	0.61772	0.999985	4.09616	0.047462	0.318756	0.148898	0.881634	0.999998
ENSG00000165714	BORCS5	36.2961	-0.279643	0.125602	-2.22642	0.0259858	0.302682	39.2676	-0.173902	0.123981	-1.40265	0.16072	0.734711	46.5009	-0.00662795	0.100387	-0.0660242	0.947359	0.999998
ENSG00000124237	C20orf85	57.3215	-0.823936	0.370388	-2.22452	0.0261133	0.303811	60.9406	-0.325036	0.299655	-1.0847	0.278053	0.862314	52.4256	-1.3044	0.297564	-4.3836	1.16736e-05	0.000116686
ENSG00000131653	TRAF7	918.986	-0.149652	0.0672748	-2.22449	0.0261152	0.303811	996.631	-0.126438	0.0678855	-1.86253	0.062529	0.535331	973.959	-0.285698	0.078192	-3.6538	0.000258391	0.0015434
ENSG00000185070	FLRT2	14.6051	-0.660543	0.297027	-2.22385	0.0261585	0.304125	13.2612	-0.637406	0.291718	-2.18501	0.0288882	0.386891	10.7072	-1.02544	0.338559	-3.02884	0.00245495	0.00994336
ENSG00000242574	HLA-DMB	263.192	-0.296899	0.133537	-2.22334	0.0261926	0.304333	282.974	-0.174689	0.129776	-1.34608	0.178277	0.761507	275.561	-0.447054	0.122528	-3.64859	0.000263686	0.00157101
ENSG00000167701	GPT	16.5763	0.543234	0.244373	2.22297	0.026218	0.304438	17.6692	0.0350828	0.255291	0.137423	0.890697	0.999985	17.7466	0.382475	0.262925	1.45469	0.145755	0.283375
ENSG00000119698	PPP4R4	18.585	-0.831584	0.374414	-2.22103	0.026349	0.30577	19.4456	-0.100234	0.279024	-0.35923	0.719423	0.999985	15.971	0.679556	0.281838	2.41116	0.0159019	0.0466856
ENSG00000122194	PLG	44.3527	-0.941273	0.42393	-2.22035	0.0263948	0.305899	45.4907	-0.0100818	0.373655	-0.0269815	0.978474	0.999985	39.9879	-0.379373	0.333057	-1.13906	0.254676	0.440307
ENSG00000164509	IL31RA	26.8272	-1.02546	0.461891	-2.22014	0.0264092	0.305899	18.4622	-0.668283	0.48621	-1.37447	0.169295	0.749341	68.3611	2.71045	0.423327	6.40273	1.52618e-10	8.66166e-09
ENSG00000171735	CAMTA1	146.665	0.18066	0.0813715	2.22019	0.0264057	0.305899	151.466	0.166416	0.0991829	1.67787	0.0933718	0.620369	146.652	0.0305322	0.0883052	0.345758	0.729524	0.958531
ENSG00000182325	FBXL6	51.6848	-0.25952	0.116933	-2.21939	0.0264601	0.306109	54.34	-0.0213292	0.116798	-0.182616	0.855099	0.999985	59.9007	-0.233437	0.135611	-1.72138	0.085182	0.184153
ENSG00000188785	ZNF548	81.5872	0.213511	0.096196	2.21955	0.0264497	0.306109	80.1416	-0.0628291	0.125715	-0.499772	0.617236	0.999985	86.1173	0.0455405	0.144222	0.315767	0.752179	0.977702
ENSG00000119707	RBM25	3410.23	0.221048	0.0996119	2.2191	0.0264802	0.306151	3426.5	-0.040801	0.0971389	-0.420027	0.674466	0.999985	3079.12	-0.191906	0.0867836	-2.21132	0.0270139	0.0720371
ENSG00000092850	TEKT2	136.472	-0.636763	0.287319	-2.21623	0.026676	0.308034	153.167	-0.213907	0.276312	-0.774152	0.438841	0.981626	116.737	-0.718233	0.261821	-2.74322	0.00608398	0.0210718
ENSG00000165215	CLDN3	27.5417	-0.471247	0.212622	-2.21637	0.0266665	0.308034	31.9648	0.231834	0.199609	1.16144	0.245462	0.829455	41.3388	-0.397501	0.198912	-1.99838	0.0456753	0.110444
ENSG00000174915	PTDSS2	109.743	-0.269322	0.121541	-2.21588	0.0266994	0.308114	105.907	-0.022015	0.129038	-0.170608	0.864532	0.999985	113.431	-0.494044	0.136558	-3.61785	0.000297066	0.00173555
ENSG00000150773	PIH1D2	30.6772	-0.690286	0.311558	-2.21559	0.0267195	0.308156	33.3144	-0.562358	0.272447	-2.0641	0.0390083	0.44386	28.1481	-0.602386	0.226359	-2.6612	0.00778637	0.0258064
ENSG00000120051	CFAP58	47.8762	-0.522069	0.235744	-2.21456	0.0267902	0.308775	45.6277	-0.208362	0.270691	-0.769742	0.441453	0.982876	51.0442	0.570702	0.204519	2.79045	0.00526346	0.0186818
ENSG00000120903	CHRNA2	9.59321	1.13463	0.512404	2.21433	0.0268062	0.308775	10.518	0.412828	0.519516	0.794639	0.426823	0.976155	12.8656	1.59115	0.382539	4.15945	3.19016e-05	0.000272243
ENSG00000183696	UPP1	727.245	-0.440616	0.199069	-2.21338	0.0268714	0.309217	661.36	0.0805213	0.178068	0.452195	0.651129	0.999985	918.093	1.02816	0.17544	5.86044	4.61632e-09	1.68352e-07
ENSG00000185621	LMLN	65.0262	-0.345749	0.156215	-2.21329	0.0268777	0.309217	57.3647	-0.0471325	0.155035	-0.304012	0.761119	0.999985	65.1255	-0.334359	0.148259	-2.25523	0.0241191	0.0655618
ENSG00000106178	CCL24	26.3352	0.734291	0.331807	2.21301	0.0268971	0.309251	17.7254	-0.606668	0.403417	-1.50383	0.132626	0.68718	26.4735	0.18703	0.311621	0.600182	0.548385	0.785715
ENSG00000008277	ADAM22	30.1302	0.711868	0.321848	2.21182	0.0269792	0.310004	27.9534	-0.175447	0.312312	-0.561768	0.574274	0.999985	26.1973	-0.395762	0.262614	-1.50701	0.131808	0.261749
ENSG00000146109	ABT1	59.7702	0.176261	0.0797302	2.21072	0.0270551	0.310514	55.9603	-0.0716784	0.0976093	-0.73434	0.462741	0.994609	62.1708	-0.0343283	0.101262	-0.339005	0.734606	0.962768
ENSG00000150316	CWC15	398.969	0.145924	0.066014	2.2105	0.0270706	0.310514	391.131	0.019666	0.0639062	0.307732	0.758286	0.999985	391.747	-0.257289	0.0686222	-3.74935	0.00017729	0.0011259
ENSG00000164897	TMUB1	24.4416	-0.204298	0.0924272	-2.21036	0.0270799	0.310514	25.1359	0.0266634	0.125232	0.212911	0.831396	0.999985	25.0115	0.0446336	0.140351	0.318014	0.750474	0.975826
ENSG00000166452	AKIP1	47.7525	0.226724	0.10258	2.21022	0.02709	0.310514	54.8819	0.0439656	0.133366	0.329661	0.741656	0.999985	55.7096	-0.173655	0.130135	-1.33442	0.182066	0.338565
ENSG00000046889	PREX2	538.604	-0.566875	0.256617	-2.20903	0.0271724	0.310558	572.84	-0.405786	0.248923	-1.63017	0.103066	0.63813	632.996	-0.792478	0.216103	-3.66713	0.000245289	0.00147648
ENSG00000101220	C20orf27	23.9087	0.325892	0.147547	2.20873	0.0271935	0.310558	25.304	0.0324274	0.181324	0.178837	0.858066	0.999985	20.233	-0.458046	0.177187	-2.5851	0.00973507	0.0311024
ENSG00000103460	TOX3	162.783	-0.558049	0.252585	-2.20935	0.0271503	0.310558	169.644	-0.230537	0.249107	-0.925455	0.354729	0.925265	183.223	-0.732668	0.235571	-3.11018	0.00186974	0.00796347
ENSG00000159263	SIM2	15.3306	-0.812517	0.367737	-2.20951	0.0271394	0.310558	17.3274	-0.529729	0.393562	-1.34599	0.178307	0.761507	24.5007	-0.626215	0.406335	-1.54113	0.123285	0.248218
ENSG00000171302	CANT1	714.863	-0.211892	0.0959293	-2.20883	0.0271862	0.310558	684.617	-0.0289464	0.0959475	-0.30169	0.762889	0.999985	735.829	-0.0705796	0.0731067	-0.965433	0.334328	0.544205
ENSG00000177485	ZBTB33	256.892	0.146432	0.0662813	2.20924	0.0271578	0.310558	263.909	0.002334	0.0882712	0.0264412	0.978905	0.999985	284.741	0.247109	0.0795985	3.10444	0.00190638	0.0080808
ENSG00000176438	SYNE3	126.021	0.362887	0.164325	2.20835	0.0272199	0.310669	107.958	-0.0535914	0.171251	-0.312941	0.754325	0.999985	116.493	0.198338	0.200364	0.989887	0.322229	0.529077
ENSG00000137710	RDX	1163.39	-0.189273	0.0857354	-2.20764	0.0272693	0.311043	1171.54	-0.212676	0.0694353	-3.06293	0.00219179	0.121405	1301.86	-0.258584	0.0864538	-2.99101	0.00278055	0.0110559
ENSG00000126456	IRF3	167.072	0.148571	0.0673224	2.20686	0.0273239	0.311148	185.165	0.161263	0.0678219	2.37775	0.0174187	0.320245	176.79	0.0137067	0.0848237	0.16159	0.871629	0.999998
ENSG00000183454	GRIN2A	10.1392	1.00353	0.454717	2.20693	0.0273189	0.311148	10.5158	0.68684	0.594693	1.15495	0.248112	0.831558	8.46454	0.862544	0.47751	1.80634	0.0708659	0.158373
ENSG00000213741	RPS29	1973.61	0.212556	0.0963188	2.20679	0.0273284	0.311148	1987.38	0.0368568	0.0861878	0.427633	0.668918	0.999985	1785.71	-0.264483	0.0977981	-2.70438	0.0068432	0.023232
ENSG00000149554	CHEK1	62.0154	-0.378444	0.171541	-2.20615	0.0273738	0.311475	68.7693	-0.199538	0.18491	-1.07911	0.280539	0.86547	72.7953	-0.621162	0.199041	-3.12078	0.00180374	0.00773351
ENSG00000118971	CCND2	95.9693	0.329575	0.149426	2.20561	0.0274112	0.311711	85.6849	0.0940234	0.159023	0.591258	0.554348	0.999985	89.9263	0.264948	0.17015	1.55714	0.119436	0.24203
ENSG00000079102	RUNX1T1	20.5421	1.16046	0.526324	2.20485	0.0274647	0.311762	24.7023	0.0372674	0.469383	0.0793966	0.936717	0.999985	21.8186	-1.14497	0.470192	-2.43512	0.014887	0.0441784
ENSG00000163491	NEK10	106.11	-0.559595	0.253804	-2.20483	0.0274657	0.311762	99.4898	-0.216214	0.227032	-0.952348	0.34092	0.913233	89.5108	-0.669623	0.236774	-2.82811	0.00468239	0.0169437
ENSG00000164114	MAP9	53.9438	-0.495976	0.224938	-2.20494	0.0274582	0.311762	60.1622	-0.275354	0.222161	-1.23943	0.215185	0.802554	63.8464	-0.661015	0.156163	-4.23286	2.30733e-05	0.00020835
ENSG00000188243	COMMD6	111.942	0.238049	0.107979	2.20458	0.0274834	0.311774	114.211	-0.130202	0.107822	-1.20756	0.227216	0.81264	102.944	-0.501505	0.100765	-4.97696	6.45909e-07	1.04048e-05
ENSG00000166845	C18orf54	24.8169	0.491541	0.222992	2.20429	0.0275036	0.311813	25.4301	-0.528166	0.260784	-2.0253	0.0428368	0.462534	23.0463	-0.563349	0.236431	-2.38272	0.0171852	0.0498419
ENSG00000103021	CCDC113	58.7822	-0.578875	0.26265	-2.20398	0.0275259	0.311877	66.1097	-0.513486	0.273277	-1.87899	0.0602453	0.528327	66.382	-0.864511	0.252836	-3.41925	0.000627934	0.00321579
ENSG00000173848	NET1	1465.72	0.363044	0.164746	2.20366	0.0275481	0.31194	1613.81	0.436599	0.149612	2.91822	0.0035204	0.155454	1413.18	0.211494	0.151269	1.39813	0.162075	0.307891
ENSG00000111247	RAD51AP1	28.5694	-0.48065	0.218159	-2.20321	0.0275798	0.312109	30.1351	-0.30496	0.198412	-1.53701	0.124292	0.673098	28.5202	-0.707073	0.225433	-3.13651	0.0017097	0.00742406
ENSG00000142156	COL6A1	1099.73	-0.43732	0.198558	-2.20248	0.0276315	0.312505	935.519	-0.157752	0.183671	-0.858885	0.390404	0.952858	1058.39	-0.769	0.211367	-3.63822	0.000274526	0.00162419
ENSG00000163535	SGO2	38.747	-0.312634	0.141971	-2.2021	0.0276585	0.312621	42.8251	-0.15426	0.18125	-0.851091	0.394719	0.955431	43.5682	-0.45122	0.167742	-2.68996	0.00714605	0.0240633
ENSG00000074266	EED	152.988	0.190813	0.0866699	2.20161	0.0276932	0.312712	155.488	0.0325365	0.0960858	0.338619	0.734896	0.999985	160.898	0.203503	0.0735993	2.76501	0.00569203	0.019959
ENSG00000227500	SCAMP4	171.086	-0.209599	0.0952071	-2.20151	0.0276999	0.312712	180.746	-0.0917479	0.0878977	-1.0438	0.296576	0.879482	194.171	-0.260185	0.093038	-2.79655	0.00516514	0.0183877
ENSG00000154721	JAM2	11.7303	0.835116	0.379405	2.20112	0.0277275	0.312834	9.51356	-0.197626	0.485538	-0.407025	0.683989	0.999985	9.85275	-0.555174	0.404447	-1.37268	0.169853	0.320073
ENSG00000134184	GSTM1	794.855	0.447071	0.203158	2.20061	0.0277638	0.313055	686.7	0.428187	0.227802	1.87965	0.0601561	0.528285	659.658	-0.541569	0.184882	-2.92926	0.00339766	0.0129896
ENSG00000139044	B4GALNT3	553.515	-0.407654	0.185266	-2.20036	0.0277811	0.313061	619.983	-0.0192261	0.167927	-0.114491	0.908849	0.999985	731.362	-0.54344	0.187772	-2.89414	0.00380197	0.0142895
ENSG00000133019	CHRM3	2.88475	-1.01967	0.463575	-2.19957	0.0278373	0.313505	4.36656	-1.18022	0.722512	-1.63349	0.102366	0.637386	3.12831	-0.475667	0.482347	-0.986151	0.324059	0.531287
ENSG00000102996	MMP15	234.828	-0.411236	0.187053	-2.1985	0.0279136	0.314152	261.248	-0.0599969	0.150772	-0.397932	0.69068	0.999985	299.264	-0.0493249	0.18366	-0.268567	0.788263	0.999998
ENSG00000179218	CALR	19848.9	-0.170521	0.0775698	-2.19829	0.0279283	0.314152	20499.2	0.0774877	0.0875468	0.8851	0.376103	0.943776	21375.8	-0.100298	0.0675632	-1.48451	0.137675	0.270881
ENSG00000143353	LYPLAL1	69.7527	0.284789	0.129589	2.19762	0.0279761	0.314355	67.7545	-0.140117	0.13701	-1.02268	0.30646	0.887661	60.3832	-0.153419	0.119303	-1.28597	0.198455	0.362821
ENSG00000196683	TOMM7	617.912	0.224323	0.102078	2.19757	0.02798	0.314355	611.545	0.0369174	0.0993684	0.371521	0.71025	0.999985	545.688	-0.417352	0.0834149	-5.00332	5.63507e-07	9.24587e-06
ENSG00000204711	C9orf135	16.5375	-0.822296	0.374261	-2.19712	0.0280118	0.314523	17.208	-0.364787	0.450523	-0.809696	0.418115	0.970478	15.1931	-1.1012	0.347432	-3.16956	0.00152672	0.00675839
ENSG00000100350	FOXRED2	61.7087	-0.414998	0.188913	-2.19677	0.0280371	0.314579	68.2587	-0.326562	0.177116	-1.84377	0.0652165	0.540693	67.3963	-0.972243	0.175065	-5.55361	2.79823e-08	7.47475e-07
ENSG00000162971	TYW5	42.7041	-0.30954	0.140934	-2.19634	0.0280673	0.314579	46.871	-0.157083	0.130903	-1.2	0.230141	0.815466	47.8702	-0.130219	0.179082	-0.727149	0.467135	0.697062
ENSG00000196141	SPATS2L	716.146	-0.247715	0.112784	-2.19637	0.0280652	0.314579	766.12	0.020544	0.140541	0.146178	0.883781	0.999985	1009.46	0.464195	0.120865	3.84059	0.000122737	0.000828838
ENSG00000063660	GPC1	136.338	0.392304	0.178641	2.19605	0.0280882	0.314625	165.483	0.720159	0.153307	4.69749	2.63378e-06	0.00189662	152.844	0.0544899	0.201826	0.269985	0.787172	0.999998
ENSG00000105559	PLEKHA4	31.6383	0.577592	0.263096	2.19536	0.0281376	0.31499	45.2292	0.456511	0.251996	1.81158	0.0700516	0.555757	32.2462	0.281335	0.216658	1.29852	0.194108	0.356756
ENSG00000179813	FAM216B	35.291	-0.805405	0.367085	-2.19405	0.0282316	0.315663	34.4123	-0.760967	0.32983	-2.30715	0.0210464	0.345031	32.0558	-0.850392	0.308501	-2.75653	0.00584183	0.0203809
ENSG00000204252	HLA-DOA	70.333	0.339088	0.154548	2.19405	0.0282315	0.315663	66.0873	0.0840597	0.183676	0.457653	0.647202	0.999985	66.758	-0.235395	0.164953	-1.42704	0.153567	0.295396
ENSG00000130518	KIAA1683	59.5586	0.347459	0.158416	2.19333	0.0282836	0.316056	77.694	0.299475	0.205238	1.45916	0.14452	0.707902	66.2357	0.474338	0.166878	2.84242	0.00447729	0.0163537
ENSG00000178163	ZNF518B	177.185	0.141295	0.0644359	2.1928	0.028322	0.316296	175.035	-0.0459067	0.0729085	-0.629648	0.528925	0.999985	182.845	0.00647356	0.0570329	0.113506	0.90963	0.999998
ENSG00000142910	TINAGL1	1051.38	-0.496146	0.226326	-2.19218	0.0283669	0.316608	1185.54	0.474859	0.226131	2.09993	0.0357354	0.423732	1102.51	0.779007	0.243749	3.19594	0.00139376	0.00625354
ENSG00000006327	TNFRSF12A	19.3942	-0.406505	0.185467	-2.19179	0.0283947	0.316729	20.2772	-0.153157	0.194771	-0.786345	0.431665	0.97778	26.705	0.23108	0.168204	1.37381	0.169502	0.319497
ENSG00000138336	TET1	51.6478	0.448129	0.204497	2.19137	0.0284252	0.316881	55.2184	0.276297	0.227014	1.21709	0.223569	0.807836	47.6243	-0.699057	0.170165	-4.10811	3.9891e-05	0.000327981
ENSG00000138448	ITGAV	1406.74	-0.203264	0.0927801	-2.19081	0.0284652	0.317138	1414.86	-0.00429654	0.0815807	-0.0526661	0.957998	0.999985	1558.28	-0.162749	0.0991048	-1.64219	0.100551	0.210812
ENSG00000106483	SFRP4	171.429	-1.02769	0.46924	-2.19011	0.0285161	0.317327	173.218	-0.907925	0.419642	-2.16357	0.0304971	0.395976	135.847	-1.58609	0.354047	-4.47988	7.46847e-06	8.01905e-05
ENSG00000160307	S100B	106.907	0.487191	0.222436	2.19026	0.0285056	0.317327	110.153	0.23702	0.219056	1.08201	0.279248	0.863633	70.0462	-0.0757845	0.210668	-0.359735	0.719046	0.949305
ENSG00000013275	PSMC4	677.114	-0.106987	0.0488791	-2.1888	0.0286115	0.317821	679.499	-0.0709542	0.0620874	-1.14281	0.253117	0.835969	787.277	0.0973515	0.0659188	1.47684	0.139719	0.274037
ENSG00000143882	ATP6V1C2	375.581	-0.529204	0.241772	-2.18886	0.0286071	0.317821	315.676	-0.0973087	0.272417	-0.357205	0.720939	0.999985	461.129	-0.255442	0.298428	-0.855958	0.392021	0.612632
ENSG00000197063	MAFG	8.06063	-0.485076	0.221602	-2.18895	0.0286004	0.317821	7.66904	-0.00957624	0.249789	-0.0383373	0.969419	0.999985	11.8328	1.30109	0.224246	5.80207	6.55007e-09	2.25236e-07
ENSG00000148702	HABP2	103.757	-0.622535	0.284556	-2.18774	0.0286882	0.318455	118.511	-0.804561	0.291546	-2.75964	0.00578658	0.201006	152.172	-0.493013	0.268215	-1.83813	0.0660431	0.149311
ENSG00000148943	LIN7C	301.355	-0.184488	0.0843358	-2.18755	0.0287027	0.318455	305.907	-0.131466	0.0578051	-2.27429	0.0229484	0.355405	314.066	-0.12249	0.078466	-1.56106	0.11851	0.240506
ENSG00000134321	RSAD2	921.627	-0.592122	0.270767	-2.18683	0.028755	0.318846	1060.55	-0.106594	0.284563	-0.374588	0.707967	0.999985	7103.34	4.12955	0.342902	12.0429	2.11335e-33	9.86512e-30
ENSG00000130413	STK33	89.4534	-0.538631	0.246418	-2.18585	0.0288269	0.319454	93.0815	-0.318496	0.249563	-1.27621	0.20188	0.789584	80.5294	-1.00151	0.22918	-4.36996	1.24271e-05	0.000123032
ENSG00000102981	PARD6A	15.5762	0.342179	0.156719	2.18339	0.0290068	0.320758	15.7598	-0.0767454	0.190673	-0.402498	0.687317	0.999985	15.3655	-0.0713628	0.210924	-0.338335	0.735111	0.963092
ENSG00000128590	DNAJB9	341.721	-0.224338	0.102773	-2.18284	0.0290475	0.320758	337.233	-0.0333983	0.115275	-0.289727	0.772025	0.999985	415.717	0.112249	0.0870882	1.28891	0.197429	0.36134
ENSG00000133316	WDR74	87.8405	0.179548	0.0822533	2.18286	0.0290459	0.320758	101.87	-0.0477435	0.136473	-0.349838	0.726461	0.999985	103.261	0.0648517	0.112463	0.576652	0.564175	0.801878
ENSG00000140795	MYLK3	10.6738	-0.846258	0.38765	-2.18305	0.0290325	0.320758	9.16239	-0.461109	0.342372	-1.34681	0.178043	0.761507	8.8719	-2.23721	0.383565	-5.83266	5.45496e-09	1.92907e-07
ENSG00000167895	TMC8	680.36	0.318248	0.145777	2.18312	0.029027	0.320758	660.443	0.087869	0.14072	0.624423	0.53235	0.999985	611.263	-0.170657	0.146374	-1.1659	0.243656	0.425788
ENSG00000206069	TMEM211	4.62014	-1.26492	0.57927	-2.18365	0.028988	0.320758	5.3758	-0.472658	0.492252	-0.960196	0.336956	0.911286	5.02919	-0.704575	0.475003	-1.48331	0.137993	0.271364
ENSG00000168393	DTYMK	55.0289	-0.324808	0.14882	-2.18256	0.0290681	0.320796	57.6677	-0.2672	0.144147	-1.85366	0.0637876	0.537245	50.5062	-0.667596	0.152106	-4.38902	1.13863e-05	0.000114484
ENSG00000110583	NAA40	77.23	0.268387	0.122986	2.18226	0.0290905	0.320826	84.7839	0.162141	0.111706	1.4515	0.14664	0.713108	80.0943	-0.133231	0.130412	-1.02162	0.306961	0.509609
ENSG00000188321	ZNF559	50.9522	0.336444	0.154186	2.18206	0.0291052	0.320826	50.8859	-0.120739	0.159295	-0.757956	0.448477	0.987147	49.0772	-0.26987	0.138718	-1.94546	0.0517191	0.122333
ENSG00000196352	CD55	12028.9	-0.338431	0.155115	-2.18181	0.0291237	0.320841	11316.3	0.0044935	0.16296	0.0275743	0.978002	0.999985	13876.4	0.43064	0.12075	3.56637	0.000361967	0.0020456
ENSG00000162814	SPATA17	34.1959	-0.80406	0.368856	-2.17988	0.0292665	0.322153	37.1488	-0.0135568	0.266207	-0.0509257	0.959385	0.999985	39.023	-0.775097	0.227135	-3.4125	0.0006437	0.00328134
ENSG00000180801	ARSJ	30.8867	-0.563303	0.258442	-2.17961	0.0292863	0.322153	33.6198	-0.426261	0.300781	-1.41718	0.156431	0.729609	37.3781	-1.19623	0.217794	-5.49246	3.96363e-08	1.00692e-06
ENSG00000241598	KRTAP5-4	6.41876	2.44539	1.122	2.1795	0.0292944	0.322153	6.07135	-0.865103	1.2107	-0.71455	0.474887	0.999985	4.31256	-0.355762	0.709259	-0.501596	0.615952	0.85313
ENSG00000076043	REXO2	100.738	0.256594	0.11777	2.17877	0.0293487	0.32237	111.45	0.213986	0.117071	1.82783	0.0675746	0.545579	105.058	-0.10223	0.115115	-0.888066	0.374505	0.592858
ENSG00000168818	STX18	922.627	-0.412329	0.189237	-2.1789	0.029339	0.32237	918.699	-0.209261	0.160852	-1.30096	0.193274	0.779884	932.821	-0.9611	0.13897	-6.91586	4.65019e-12	4.03853e-10
ENSG00000107882	SUFU	275.682	0.239559	0.11003	2.17721	0.0294645	0.323263	281.724	0.146707	0.0920403	1.59394	0.11095	0.64862	259.351	-0.0433949	0.091894	-0.472228	0.636764	0.87226
ENSG00000221994	ZNF630	22.4181	0.358891	0.164832	2.17731	0.0294572	0.323263	25.3446	0.264123	0.202721	1.30289	0.192612	0.779019	22.3871	-0.253783	0.165259	-1.53567	0.12462	0.250474
ENSG00000171476	HOPX	324.39	0.491038	0.225611	2.17648	0.0295195	0.323675	381.938	0.728492	0.255698	2.84903	0.00438526	0.174035	333.294	0.540343	0.253078	2.13509	0.032754	0.0840664
ENSG00000171634	BPTF	2140.11	0.0988548	0.0454343	2.17578	0.029572	0.324061	2084.91	0.0624172	0.0405677	1.53859	0.123904	0.67203	2151.34	-0.0621282	0.0533112	-1.16539	0.243862	0.425987
ENSG00000013725	CD6	373.617	0.368276	0.169403	2.17397	0.0297073	0.324666	333.237	0.205738	0.157448	1.30671	0.191312	0.777898	377.916	0.16499	0.178869	0.922404	0.356318	0.570744
ENSG00000054219	LY75	32.7966	-0.333001	0.153131	-2.17461	0.0296593	0.324666	33.6039	-0.377887	0.212746	-1.77624	0.0756934	0.576893	35.6009	-0.520058	0.156942	-3.31369	0.000920751	0.00441733
ENSG00000123500	COL10A1	39.9163	0.536925	0.247015	2.17365	0.0297314	0.324666	48.3599	-0.0612656	0.320085	-0.191404	0.848209	0.999985	36.1382	-0.295729	0.268515	-1.10135	0.270744	0.461505
ENSG00000138073	PREB	363.403	-0.193607	0.0890676	-2.17371	0.0297268	0.324666	370.951	-0.0167335	0.0793374	-0.210916	0.832953	0.999985	391.681	-0.245616	0.0773518	-3.17531	0.00149675	0.00665253
ENSG00000171298	GAA	989.607	-0.1727	0.0794238	-2.17441	0.029674	0.324666	994.315	-0.0881479	0.0901283	-0.978027	0.328061	0.902944	1007.8	-0.241743	0.0720402	-3.35567	0.00079173	0.00390367
ENSG00000197705	KLHL14	46.6245	-0.576452	0.265125	-2.17426	0.0296853	0.324666	43.1913	-0.390013	0.286043	-1.36348	0.172732	0.754918	50.3916	-0.655494	0.229356	-2.85797	0.00426359	0.0157011
ENSG00000180891	CUEDC1	295.883	-0.365362	0.168302	-2.17087	0.0299411	0.326765	320.08	-0.554169	0.164008	-3.37891	0.000727749	0.0651944	336.007	-0.488797	0.13038	-3.74903	0.00017752	0.0011259
ENSG00000165118	C9orf64	82.8577	-0.237889	0.109674	-2.16905	0.0300789	0.328078	81.1036	-0.110025	0.11418	-0.963607	0.335243	0.91007	82.3687	-0.611761	0.126311	-4.84329	1.27705e-06	1.84702e-05
ENSG00000115361	ACADL	57.4621	-0.648968	0.299341	-2.16799	0.0301596	0.328766	71.9008	-0.812635	0.279475	-2.90772	0.00364078	0.158325	63.9896	-1.26387	0.222236	-5.68705	1.29251e-08	3.98248e-07
ENSG00000065618	COL17A1	287.921	-0.437659	0.201967	-2.16698	0.0302362	0.328959	580.005	0.203191	0.212228	0.957418	0.338356	0.91182	632.223	0.137012	0.214257	0.639473	0.522515	0.758856
ENSG00000125618	PAX8	386.182	-0.437836	0.202048	-2.16699	0.030236	0.328959	405.576	-0.052471	0.193878	-0.270639	0.786668	0.999985	504.372	-0.243984	0.185596	-1.3146	0.188646	0.348455
ENSG00000170955	PRKCDBP	4.3502	-0.607418	0.280325	-2.16683	0.0302477	0.328959	4.71854	-0.431384	0.292199	-1.47633	0.139855	0.700081	4.47299	-0.571295	0.244425	-2.3373	0.0194234	0.0549173
ENSG00000187699	C2orf88	229.505	-0.605058	0.279217	-2.16698	0.0302363	0.328959	253.924	-0.370089	0.27398	-1.35079	0.176763	0.759699	257.442	-1.2694	0.236075	-5.3771	7.56954e-08	1.71319e-06
ENSG00000133731	IMPA1	149.161	0.193369	0.0892965	2.16547	0.030352	0.329738	139.488	0.158643	0.122224	1.29797	0.194298	0.780775	159.345	0.255254	0.125554	2.03303	0.0420498	0.103255
ENSG00000150893	FREM2	113.71	-0.796641	0.36789	-2.16543	0.0303546	0.329738	164.373	-0.38613	0.35895	-1.07572	0.282052	0.866482	113.575	-1.77907	0.274819	-6.4736	9.56968e-11	5.78269e-09
ENSG00000175115	PACS1	1399.12	0.150398	0.0694859	2.16445	0.03043	0.330366	1355.1	0.0063568	0.0651679	0.0975449	0.922294	0.999985	1335.49	-0.00362086	0.0545024	-0.0664349	0.947032	0.999998
ENSG00000004660	CAMKK1	111.952	0.374975	0.173405	2.16242	0.0305862	0.330747	88.9928	-0.251768	0.21192	-1.18803	0.234821	0.819531	85.5001	0.420358	0.181554	2.31533	0.0205951	0.0576886
ENSG00000101444	AHCY	533.163	-0.22936	0.106027	-2.16322	0.0305243	0.330747	608.302	-0.0878996	0.119271	-0.736974	0.461138	0.99377	640.691	-0.657996	0.140142	-4.69521	2.66328e-06	3.37373e-05
ENSG00000104731	KLHDC4	141.353	0.210143	0.0971731	2.16257	0.0305745	0.330747	138.529	0.00540456	0.0962714	0.0561388	0.955231	0.999985	139.488	-0.0698428	0.109917	-0.635413	0.525159	0.761948
ENSG00000115896	PLCL1	77.1602	0.473407	0.218915	2.16252	0.0305783	0.330747	60.5106	0.045353	0.180219	0.251655	0.801307	0.999985	65.4771	0.178032	0.176605	1.00808	0.313414	0.517653
ENSG00000143479	DYRK3	61.5851	-0.312925	0.144713	-2.16238	0.030589	0.330747	69.3729	0.0350056	0.147783	0.236872	0.812756	0.999985	68.5504	-0.209054	0.113063	-1.84901	0.0644564	0.146563
ENSG00000161791	FMNL3	677.421	0.314701	0.145527	2.16249	0.0305802	0.330747	614.605	0.170347	0.128264	1.3281	0.184146	0.768127	666.62	0.261655	0.155779	1.67966	0.0930236	0.197874
ENSG00000172819	RARG	219.89	0.337572	0.156064	2.16304	0.0305385	0.330747	223.788	0.396475	0.169335	2.34137	0.0192131	0.331073	206.54	0.407976	0.177186	2.30253	0.0213054	0.0593398
ENSG00000134697	GNL2	501.423	-0.141071	0.0652662	-2.16148	0.0306586	0.331116	517.932	-0.101514	0.0530182	-1.9147	0.0555311	0.514527	558.73	-0.0109329	0.0676456	-0.16162	0.871605	0.999998
ENSG00000166133	RPUSD2	23.3476	0.422131	0.195283	2.16164	0.0306459	0.331116	22.4344	0.166119	0.226269	0.734167	0.462847	0.994609	23.1109	-0.45903	0.176034	-2.60762	0.00911731	0.0294887
ENSG00000106537	TSPAN13	627.225	-0.33177	0.153532	-2.16091	0.0307022	0.331291	697.896	0.0213653	0.143689	0.148692	0.881797	0.999985	740.611	-0.187573	0.120709	-1.55393	0.120201	0.243164
ENSG00000108370	RGS9	79.2359	0.54169	0.250715	2.16058	0.0307279	0.331291	71.5263	0.122239	0.249063	0.490798	0.623569	0.999985	63.9359	-0.28559	0.240884	-1.18559	0.235785	0.415142
ENSG00000127946	HIP1	935.047	-0.301637	0.139598	-2.16076	0.030714	0.331291	905.26	-0.462359	0.138355	-3.34182	0.000832322	0.0705139	1071.55	0.254229	0.135387	1.87779	0.06041	0.138759
ENSG00000108344	PSMD3	659.801	-0.139887	0.0647594	-2.16011	0.0307643	0.331491	654.612	-0.0514857	0.0641695	-0.802339	0.422357	0.972787	716.07	0.0374406	0.0645671	0.579871	0.562002	0.799907
ENSG00000277462	ZNF670	13.7698	0.45882	0.212491	2.15924	0.0308317	0.332026	15.2824	-0.0980295	0.276234	-0.354878	0.722681	0.999985	17.7853	-0.581384	0.228465	-2.54474	0.0109359	0.0342151
ENSG00000139613	SMARCC2	1798.32	0.114384	0.052991	2.15856	0.0308843	0.332402	1873.27	0.106885	0.0508527	2.10185	0.0355665	0.423494	1856.31	0.0265344	0.0575561	0.461017	0.644786	0.879948
ENSG00000166736	HTR3A	22.1172	-0.909478	0.421464	-2.1579	0.0309355	0.332761	32.1877	-0.440492	0.423629	-1.03981	0.29843	0.881449	73.7355	0.036724	0.34845	0.105392	0.916064	0.999998
ENSG00000001084	GCLC	557.367	0.193287	0.0895899	2.15747	0.0309691	0.332928	577.825	0.22777	0.10916	2.08657	0.0369267	0.432382	539.713	0.0548171	0.0867079	0.632204	0.527254	0.763445
ENSG00000129562	DAD1	457.005	-0.129569	0.0600686	-2.15702	0.0310044	0.332928	459.302	-0.0861794	0.0690731	-1.24765	0.212158	0.799585	483.091	-0.266594	0.0695195	-3.83481	0.000125661	0.000844491
ENSG00000139263	LRIG3	77.8334	0.553277	0.25648	2.1572	0.0309904	0.332928	84.5255	0.257688	0.212045	1.21526	0.224269	0.808881	83.3237	-0.836799	0.221978	-3.76974	0.000163417	0.00105109
ENSG00000112379	ARFGEF3	705.26	-0.40993	0.190073	-2.1567	0.0310293	0.333004	827.87	-0.16334	0.169965	-0.961018	0.336543	0.910918	866.232	-0.534564	0.184049	-2.90446	0.00367883	0.0139163
ENSG00000112992	NNT	483.217	-0.213917	0.0992481	-2.15537	0.0311326	0.333921	499.313	-0.213794	0.113853	-1.8778	0.0604083	0.528622	536.238	-0.609976	0.0939737	-6.49092	8.53139e-11	5.27477e-09
ENSG00000138395	CDK15	4.09391	1.49437	0.693621	2.15445	0.0312051	0.334507	5.98259	0.946528	0.669352	1.4141	0.157333	0.730161	5.00583	-0.0637464	0.516905	-0.123323	0.901851	0.999998
ENSG00000112357	PEX7	208.614	-0.277484	0.128813	-2.15416	0.0312278	0.334558	224.739	-0.0428307	0.144077	-0.297276	0.766256	0.999985	214.814	-0.335913	0.141569	-2.37279	0.0176545	0.0509262
ENSG00000107796	ACTA2	95.5153	0.466211	0.216499	2.15341	0.0312866	0.334996	83.5324	-0.126708	0.205608	-0.616262	0.537722	0.999985	85.7042	-0.424093	0.172446	-2.45929	0.0139213	0.0418188
ENSG00000164144	ARFIP1	312.572	-0.170473	0.0791782	-2.15303	0.0313166	0.335126	303.342	-0.181958	0.085476	-2.12875	0.0332746	0.412309	336.633	0.00172979	0.0788897	0.0219267	0.982506	0.999998
ENSG00000180573	HIST1H2AC	1706.7	0.156106	0.0725144	2.15275	0.031338	0.335162	1719.43	0.0578022	0.0738772	0.782409	0.433974	0.978582	1646.44	-0.098916	0.08027	-1.23229	0.21784	0.390656
ENSG00000127838	PNKD	445.51	-0.253223	0.117646	-2.15242	0.0313641	0.33525	457.214	-0.111821	0.0938665	-1.19128	0.233545	0.818415	477.661	-0.32076	0.102144	-3.14027	0.00168792	0.00734314
ENSG00000157637	SLC38A10	465.681	-0.16347	0.075957	-2.15214	0.0313867	0.3353	481.681	-0.0449564	0.071061	-0.632645	0.526965	0.999985	498.056	-0.330684	0.0670431	-4.93241	8.12203e-07	1.25542e-05
ENSG00000196937	FAM3C	528.425	-0.320263	0.148845	-2.15165	0.0314247	0.335514	592.007	0.198905	0.145799	1.36424	0.172492	0.754425	564.565	-0.223854	0.170721	-1.31123	0.18978	0.350189
ENSG00000106868	SUSD1	320.204	-0.168613	0.0784017	-2.15063	0.0315053	0.335934	320.904	-0.0669808	0.0775036	-0.864228	0.387463	0.949859	349.114	-0.117224	0.0918256	-1.27659	0.201746	0.367405
ENSG00000170324	FRMPD2	56.8819	-0.849296	0.394935	-2.15047	0.031518	0.335934	60.2788	-0.00114758	0.322406	-0.00355942	0.99716	0.999985	47.6946	-0.551708	0.281743	-1.95819	0.0502073	0.119591
ENSG00000197785	ATAD3A	182.107	-0.264027	0.122769	-2.15059	0.0315083	0.335934	177.647	-0.21637	0.12961	-1.66939	0.0950397	0.62483	201.032	-0.422219	0.12616	-3.34669	0.000817834	0.00401098
ENSG00000157916	RER1	1133.54	-0.142639	0.0663496	-2.14981	0.0315701	0.336298	1091	0.0216951	0.0757165	0.28653	0.774472	0.999985	1210.13	0.00362818	0.0863371	0.0420234	0.96648	0.999998
ENSG00000185304	RGPD2	225.572	-0.838405	0.390048	-2.14949	0.0315956	0.336378	76.2986	-0.709784	0.535193	-1.32622	0.184767	0.769266	258.91	1.51325	0.383785	3.94298	8.04764e-05	0.000590435
ENSG00000136114	THSD1	8.89546	0.634489	0.295368	2.14813	0.0317034	0.337212	9.31395	0.0667221	0.261874	0.254787	0.798888	0.999985	10.6923	-0.0145231	0.326334	-0.0445039	0.964503	0.999998
ENSG00000169895	SYAP1	1522.79	-0.282038	0.131313	-2.14782	0.031728	0.337212	1612.85	-0.226929	0.131571	-1.72476	0.0845702	0.598732	1916.25	0.23633	0.124174	1.90322	0.0570119	0.13242
ENSG00000197956	S100A6	2463.2	-0.172362	0.080248	-2.14787	0.031724	0.337212	2547.82	0.0023361	0.0980484	0.023826	0.980991	0.999985	2877.07	0.0109948	0.0898343	0.12239	0.90259	0.999998
ENSG00000120451	SNX19	522.421	-0.107838	0.0502305	-2.14687	0.0318038	0.337486	538.981	0.0256717	0.0603716	0.425229	0.67067	0.999985	567.604	0.0325457	0.0523441	0.621765	0.534096	0.770624
ENSG00000134318	ROCK2	723.016	-0.151872	0.0707366	-2.147	0.0317933	0.337486	747.308	-0.0859851	0.0893405	-0.962443	0.335827	0.910769	813.031	-0.263354	0.0760805	-3.46152	0.000537138	0.0028244
ENSG00000172661	FAM21C	4556.3	-0.173403	0.0807807	-2.14659	0.031826	0.337486	4110.55	-0.15849	0.0795898	-1.99134	0.046444	0.481251	5170.76	0.161116	0.111674	1.44274	0.149095	0.288338
ENSG00000197647	ZNF433	113.477	-0.339422	0.158114	-2.14669	0.0318181	0.337486	101.61	0.196736	0.154363	1.2745	0.202485	0.789802	125.709	0.476067	0.170123	2.79837	0.00513606	0.0182981
ENSG00000168743	NPNT	52.8712	0.647809	0.301912	2.14569	0.0318976	0.338053	55.1539	1.39892	0.25541	5.47717	4.32187e-08	0.000115598	45.8764	-0.781515	0.22885	-3.41496	0.000637908	0.00325527
ENSG00000203952	CCDC160	14.0291	-0.618715	0.288518	-2.14446	0.0319961	0.338905	15.2375	-0.50423	0.29837	-1.68995	0.0910378	0.614817	16.7972	-0.966741	0.258219	-3.74389	0.000181195	0.00114493
ENSG00000083444	PLOD1	1729.14	-0.226368	0.105589	-2.14386	0.0320443	0.338935	1716.17	-0.119411	0.09899	-1.2063	0.227703	0.813565	1714.93	-0.523614	0.0993523	-5.27028	1.36217e-07	2.75563e-06
ENSG00000101445	PPP1R16B	262.109	0.34043	0.158798	2.14379	0.0320497	0.338935	230.555	0.26376	0.138607	1.90293	0.0570491	0.519266	251.287	0.271976	0.185072	1.46957	0.141679	0.277003
ENSG00000163444	TMEM183A	173.335	0.1782	0.0831255	2.14374	0.0320533	0.338935	179.315	0.0161769	0.0787848	0.20533	0.837315	0.999985	175.314	-0.152941	0.0762822	-2.00494	0.0449695	0.109062
ENSG00000041802	LSG1	222.225	-0.157221	0.0733935	-2.14216	0.0321805	0.339741	216.157	-0.0403695	0.0806814	-0.500356	0.616824	0.999985	246.088	-0.224568	0.0826553	-2.71693	0.00658915	0.0225169
ENSG00000066248	NGEF	6.38544	-0.828016	0.386663	-2.14144	0.0322386	0.339741	9.10491	0.186796	0.375432	0.49755	0.618801	0.999985	8.49648	-0.16087	0.334255	-0.481281	0.630317	0.866535
ENSG00000142546	NOSIP	270.879	0.142334	0.0664594	2.14167	0.0322198	0.339741	285.862	0.0486834	0.0806255	0.603822	0.545962	0.999985	303.809	0.179212	0.0800019	2.2401	0.0250843	0.0677722
ENSG00000173013	CCDC96	10.9684	-0.479919	0.22401	-2.1424	0.0321609	0.339741	13.7717	-0.101661	0.226573	-0.448692	0.653654	0.999985	13.8238	-0.0898154	0.265288	-0.338558	0.734942	0.963036
ENSG00000173546	CSPG4	12.6874	0.57527	0.268609	2.14166	0.0322205	0.339741	15.5077	0.629092	0.314086	2.00293	0.0451848	0.474744	15.3154	0.475436	0.266399	1.78468	0.074314	0.164504
ENSG00000184185	KCNJ12	11.4107	-0.697306	0.325579	-2.14174	0.0322145	0.339741	11.1347	-0.638581	0.400506	-1.59444	0.110838	0.64862	12.9343	0.0882619	0.31899	0.276692	0.782017	0.999998
ENSG00000171346	KRT15	2810.25	0.520946	0.243321	2.14098	0.0322754	0.339937	3486.94	0.998172	0.272428	3.66399	0.000248318	0.0340455	2655.47	0.850777	0.295579	2.87834	0.00399777	0.0149054
ENSG00000125447	GGA3	505.378	0.156143	0.0729582	2.14017	0.0323414	0.340249	498.742	0.111913	0.0733262	1.52624	0.126951	0.67844	525.893	0.229473	0.06447	3.55938	0.000371728	0.00208686
ENSG00000182481	KPNA2	602.482	-0.201316	0.0940643	-2.1402	0.0323385	0.340249	639.562	-0.143778	0.118773	-1.21052	0.226079	0.811518	743.615	-0.220009	0.0994909	-2.21135	0.0270117	0.0720371
ENSG00000150471	ADGRL3	21.4102	-0.988344	0.462029	-2.13914	0.0324243	0.340929	21.0323	-0.454684	0.406516	-1.11849	0.263358	0.847278	21.2141	-0.743294	0.358369	-2.0741	0.03807	0.0950849
ENSG00000135119	RNFT2	20.8518	-0.473864	0.221618	-2.1382	0.0325003	0.341227	20.0967	-0.49972	0.25669	-1.94678	0.0515607	0.4989	23.5383	-0.924346	0.213682	-4.32581	1.51973e-05	0.000146648
ENSG00000144591	GMPPA	243.525	-0.186553	0.0872694	-2.13767	0.0325439	0.341227	248.983	-0.0895525	0.090527	-0.989236	0.322548	0.898828	262.391	-0.252729	0.08764	-2.88371	0.00393017	0.0146915
ENSG00000169031	COL4A3	22.9653	0.596785	0.279143	2.13792	0.0325233	0.341227	28.6975	0.00668435	0.266836	0.0250504	0.980015	0.999985	27.591	0.0394397	0.309369	0.127485	0.898557	0.999998
ENSG00000198721	ECI2	128.099	-0.430417	0.201315	-2.13802	0.032515	0.341227	122.648	-0.209213	0.172231	-1.21473	0.224471	0.808881	106.379	-0.989037	0.163694	-6.04198	1.52231e-09	6.43088e-08
ENSG00000214274	ANG	41.1779	-0.509439	0.238315	-2.13767	0.0325432	0.341227	43.26	-0.594931	0.265336	-2.24218	0.0249497	0.366379	43.3631	-1.0387	0.181082	-5.73609	9.68861e-09	3.1137e-07
ENSG00000204634	TBC1D8	445.139	-0.179465	0.0839759	-2.13711	0.0325894	0.341513	467.319	0.0117944	0.0717248	0.164439	0.869385	0.999985	515.928	0.0772307	0.0923422	0.836353	0.402957	0.626218
ENSG00000140807	NKD1	10.1504	0.558855	0.261573	2.13652	0.032637	0.341628	9.3747	0.00483112	0.29987	0.0161107	0.987146	0.999985	12.0123	0.279529	0.29004	0.963759	0.335167	0.545237
ENSG00000186468	RPS23	313.131	0.219296	0.102639	2.13657	0.0326332	0.341628	310.914	-0.11735	0.0962577	-1.21912	0.222799	0.807413	284.764	-0.42697	0.0996547	-4.2845	1.83153e-05	0.000171334
ENSG00000083457	ITGAE	297.38	0.345232	0.161687	2.13518	0.032746	0.342248	263.744	0.034853	0.132797	0.262453	0.792972	0.999985	246.694	-0.165098	0.147644	-1.11821	0.263476	0.452166
ENSG00000146007	ZMAT2	577.668	0.138889	0.0650725	2.13438	0.0328118	0.342248	563.993	0.0373482	0.0784587	0.476024	0.634058	0.999985	566.608	0.0304088	0.0673272	0.451657	0.651516	0.886355
ENSG00000157303	SUSD3	31.8871	0.416929	0.195354	2.13423	0.0328244	0.342248	26.4017	-0.147006	0.225666	-0.651432	0.514768	0.999985	30.1236	-0.370189	0.23345	-1.58573	0.1128	0.230988
ENSG00000168546	GFRA2	5.75468	-0.701157	0.328458	-2.13469	0.0327862	0.342248	5.35999	-1.07496	0.44731	-2.40317	0.0162536	0.313082	5.1895	0.038953	0.40691	0.0957288	0.923736	0.999998
ENSG00000254004	ZNF260	145.32	0.239194	0.112059	2.13454	0.0327986	0.342248	160.898	0.159017	0.120481	1.31984	0.186887	0.772106	158.53	-0.0800053	0.105613	-0.757529	0.448733	0.677453
ENSG00000260230	FRRS1L	7.275	-1.72307	0.807119	-2.13484	0.0327745	0.342248	5.66039	-1.03194	1.32194	-0.780627	0.435022	0.979545	7.05942	-2.44205	0.66985	-3.64567	0.000266697	0.00158541
ENSG00000280080	U51561.1	11.5714	-0.685264	0.320951	-2.1351	0.0327525	0.342248	8.27355	-0.0793722	0.303089	-0.261878	0.793415	0.999985	12.4478	0.125938	0.275059	0.457861	0.647053	0.882203
ENSG00000171657	GPR82	17.7851	0.52096	0.244196	2.13336	0.0328949	0.342793	18.1719	0.0778913	0.267566	0.291111	0.770967	0.999985	17.8414	0.0281831	0.262398	0.107406	0.914467	0.999998
ENSG00000162836	ACP6	106.047	-0.392848	0.184182	-2.13294	0.0329299	0.342967	98.1382	-0.265535	0.166539	-1.59443	0.11084	0.64862	97.0223	-0.455477	0.117384	-3.88024	0.000104353	0.000729769
ENSG00000155792	DEPTOR	614.097	-0.521582	0.244587	-2.1325	0.0329659	0.343036	692.79	-0.263141	0.227351	-1.15742	0.2471	0.830454	702.542	-0.96959	0.233015	-4.16106	3.16773e-05	0.000270579
ENSG00000164379	FOXQ1	38.0414	0.40973	0.192144	2.13241	0.0329733	0.343036	45.7964	0.39422	0.210781	1.87028	0.0614444	0.532603	41.1844	-0.119534	0.212105	-0.563559	0.573054	0.810413
ENSG00000115902	SLC1A4	193.776	-0.273938	0.128493	-2.13193	0.0330126	0.343063	196.885	-0.273621	0.129285	-2.11642	0.0343093	0.415507	196.873	-0.361189	0.122878	-2.93941	0.00328833	0.0126519
ENSG00000144354	CDCA7	61.5929	-0.46644	0.218776	-2.13205	0.0330031	0.343063	57.5689	-0.24728	0.22312	-1.10828	0.26774	0.852539	68.8432	-1.10188	0.200253	-5.50242	3.74616e-08	9.60827e-07
ENSG00000088325	TPX2	125.779	-0.383388	0.179862	-2.13156	0.0330427	0.343185	136.818	-0.191409	0.237006	-0.807613	0.419314	0.971672	141.646	-0.713869	0.162096	-4.40399	1.06278e-05	0.000108084
ENSG00000033867	SLC4A7	687.233	-0.205849	0.0966053	-2.13082	0.0331037	0.343437	666.659	-0.177512	0.0926868	-1.91518	0.0554692	0.514527	671.494	-0.480997	0.103629	-4.64152	3.45848e-06	4.21244e-05
ENSG00000124813	RUNX2	769.816	0.231658	0.10871	2.13097	0.0330914	0.343437	759.396	0.316333	0.114549	2.76155	0.00575283	0.200205	676.198	0.0522764	0.0827061	0.632075	0.527338	0.763469
ENSG00000157064	NMNAT2	4.49417	-1.08946	0.511562	-2.12967	0.0331986	0.34404	5.3097	0.404744	0.611358	0.66204	0.507946	0.999985	4.28311	-0.496077	0.421955	-1.17566	0.239729	0.4205
ENSG00000160326	SLC2A6	50.4409	-0.436908	0.205151	-2.12968	0.0331976	0.34404	46.83	-0.272695	0.235548	-1.15771	0.246984	0.830212	58.8452	0.435939	0.23183	1.88043	0.0600498	0.138034
ENSG00000152439	ZNF773	70.0775	0.311655	0.146381	2.12907	0.0332486	0.344367	73.714	0.153278	0.15603	0.982361	0.325922	0.902807	61.2058	-0.232089	0.167377	-1.38662	0.165558	0.313234
ENSG00000103657	HERC1	2957.92	0.148765	0.069887	2.12864	0.0332838	0.344541	2825.62	-0.0110309	0.0811685	-0.135902	0.891899	0.999985	2751.23	-0.0860521	0.0772576	-1.11383	0.265351	0.454603
ENSG00000151176	PLBD2	436.493	-0.260895	0.12258	-2.12836	0.0333073	0.344593	429.933	-0.275243	0.115978	-2.37324	0.0176327	0.320332	445.868	-0.0190551	0.112702	-0.169076	0.865737	0.999998
ENSG00000131871	VIMP	246.446	-0.154928	0.0728082	-2.1279	0.0333457	0.344799	243.708	0.0741159	0.0825844	0.897457	0.369475	0.938197	259.932	-0.0501216	0.0769906	-0.65101	0.51504	0.749967
ENSG00000115839	RAB3GAP1	1167.16	0.0904707	0.0425299	2.12723	0.0334011	0.345106	1183.64	0.0962257	0.0513619	1.87348	0.0610017	0.53172	1381.28	0.225081	0.0702436	3.20428	0.00135399	0.00610372
ENSG00000137474	MYO7A	239.222	0.270827	0.127323	2.12709	0.0334122	0.345106	220.041	0.135195	0.146749	0.921266	0.356911	0.926985	243.477	-0.00276433	0.158711	-0.0174174	0.986104	0.999998
ENSG00000120457	KCNJ5	22.4283	0.877663	0.412714	2.12656	0.0334565	0.345182	42.0513	-0.144421	0.450035	-0.320911	0.748278	0.999985	28.7615	-0.950837	0.535333	-1.77616	0.0757064	0.16717
ENSG00000163956	LRPAP1	566.673	-0.171657	0.0807167	-2.12667	0.0334479	0.345182	563.814	-0.104263	0.0825753	-1.26264	0.206718	0.794098	579.106	-0.20425	0.0782663	-2.60968	0.00906257	0.0293371
ENSG00000119661	DNAL1	51.1183	-0.414364	0.194972	-2.12524	0.0335664	0.346125	54.0776	-0.248299	0.224772	-1.10467	0.269303	0.853399	53.5902	-0.70248	0.155731	-4.51087	6.45631e-06	7.06637e-05
ENSG00000184908	CLCNKB	7.74361	1.39317	0.655797	2.12439	0.0336374	0.346666	11.5397	-0.132668	0.520619	-0.254827	0.798857	0.999985	8.86228	-0.503244	0.587262	-0.856932	0.391482	0.611989
ENSG00000087274	ADD1	1645.93	0.0854222	0.0402418	2.12272	0.033777	0.346778	1643.61	0.032858	0.038869	0.845352	0.397914	0.957372	1674.51	-0.0234459	0.0420315	-0.557817	0.576969	0.814421
ENSG00000100298	APOBEC3H	17.4644	0.621827	0.292814	2.12362	0.0337019	0.346778	13.8957	-0.0679225	0.284684	-0.23859	0.811424	0.999985	16.765	-0.0927046	0.302474	-0.306488	0.759233	0.983721
ENSG00000138134	STAMBPL1	77.2741	0.406957	0.191707	2.12281	0.0337694	0.346778	70.2023	0.109606	0.161522	0.678583	0.497402	0.999985	81.4557	0.264687	0.174509	1.51675	0.129329	0.257981
ENSG00000140474	ULK3	198.42	0.230707	0.108695	2.12252	0.0337942	0.346778	194.791	0.201505	0.108614	1.85523	0.0635627	0.536566	185.449	0.0580854	0.120852	0.480632	0.630778	0.866977
ENSG00000169683	LRRC45	145.52	-0.361553	0.170344	-2.12249	0.0337967	0.346778	155.044	-0.0844119	0.15129	-0.557949	0.576879	0.999985	144.021	-0.328685	0.141391	-2.32465	0.0200905	0.056504
ENSG00000172985	SH3RF3	33.4762	0.52898	0.24916	2.12305	0.0337496	0.346778	31.3344	-0.333456	0.265889	-1.25412	0.209798	0.797251	27.1708	0.0394917	0.232523	0.16984	0.865136	0.999998
ENSG00000187049	TMEM216	33.5973	0.303115	0.142748	2.12344	0.0337173	0.346778	34.3406	-0.216104	0.150913	-1.43198	0.152149	0.725072	33.4717	-0.373183	0.155954	-2.3929	0.0167156	0.048745
ENSG00000197302	ZNF720	107.653	0.184428	0.0868553	2.1234	0.0337205	0.346778	107.003	0.0629754	0.0880733	0.715035	0.474588	0.999985	109.809	0.171813	0.0798974	2.15042	0.0315219	0.0816334
ENSG00000171714	ANO5	85.6274	-0.470443	0.221818	-2.12085	0.0339346	0.348002	94.5271	-0.420911	0.242444	-1.73612	0.0825435	0.594408	108.678	-0.35001	0.225606	-1.55142	0.120802	0.24414
ENSG00000152253	SPC25	10.1654	-0.653803	0.30844	-2.11971	0.0340306	0.348795	11.6126	-0.406499	0.284327	-1.42969	0.152806	0.725348	10.5172	-1.08401	0.333569	-3.24972	0.00115517	0.00533632
ENSG00000019991	HGF	79.6513	0.436366	0.205959	2.1187	0.0341161	0.349097	66.8657	-0.27085	0.263343	-1.02851	0.303711	0.885453	82.3989	-0.0333149	0.216097	-0.154166	0.877479	0.999998
ENSG00000153094	BCL2L11	181.513	0.298808	0.14102	2.11891	0.034098	0.349097	182.022	0.409855	0.146008	2.80707	0.00499943	0.186194	187.742	0.59593	0.125609	4.74434	2.09186e-06	2.76819e-05
ENSG00000188033	ZNF490	90.9631	0.196816	0.0928753	2.11914	0.0340789	0.349097	90.0838	0.0353646	0.108858	0.32487	0.745279	0.999985	86.3176	-0.0427164	0.130862	-0.326423	0.744104	0.970833
ENSG00000146433	TMEM181	634.999	-0.218855	0.103345	-2.11771	0.0341999	0.349764	660.713	-0.014141	0.0855848	-0.165228	0.868765	0.999985	675.701	-0.24586	0.0936715	-2.6247	0.00867246	0.0282999
ENSG00000089012	SIRPG	108.697	0.446451	0.210927	2.11661	0.0342927	0.349947	99.9963	0.364556	0.24229	1.50463	0.132419	0.68718	91.5662	-0.449986	0.233677	-1.92567	0.0541453	0.126851
ENSG00000134058	CDK7	422.962	-0.18332	0.0866089	-2.11664	0.0342906	0.349947	423.482	0.0933019	0.0967158	0.964702	0.334694	0.909889	460.448	0.0504812	0.095365	0.529347	0.596564	0.834136
ENSG00000146067	FAM193B	162.657	0.192243	0.0908258	2.11661	0.0342926	0.349947	159.302	0.101589	0.0951295	1.0679	0.285565	0.870499	159.768	0.106692	0.0996019	1.07119	0.284084	0.478935
ENSG00000150051	MKX	7.43218	-0.806574	0.380983	-2.11709	0.0342524	0.349947	5.67332	-1.23089	0.411131	-2.99392	0.00275415	0.137877	6.41911	-0.565653	0.35904	-1.57546	0.11515	0.234957
ENSG00000148660	CAMK2G	488.603	0.234817	0.110953	2.11637	0.034313	0.349962	475.201	0.236215	0.112897	2.0923	0.0364118	0.428766	459.29	0.161242	0.0831448	1.93929	0.0524663	0.123678
ENSG00000186407	CD300E	324.399	-0.609905	0.288343	-2.1152	0.0344127	0.350788	266.072	-0.147479	0.276545	-0.533293	0.593831	0.999985	444.414	1.35341	0.302436	4.47505	7.63924e-06	8.1462e-05
ENSG00000236287	ZBED5	167.54	0.13806	0.0652869	2.11467	0.0344583	0.351061	166.064	-0.0589658	0.0639813	-0.921609	0.356733	0.926985	169.915	-0.17754	0.0770168	-2.30521	0.0211548	0.0590085
ENSG00000156482	RPL30	643.716	0.182391	0.0862656	2.1143	0.0344898	0.351191	639.121	-0.064195	0.0833778	-0.769929	0.441342	0.982876	604.474	-0.328478	0.0790057	-4.15765	3.21537e-05	0.000274019
ENSG00000188010	MORN2	61.4062	-0.446478	0.211247	-2.11353	0.0345552	0.351665	64.5195	-0.22651	0.202987	-1.11589	0.264471	0.84833	63.9564	-0.811409	0.193124	-4.20149	2.65169e-05	0.000233744
ENSG00000187955	COL14A1	55.6257	-0.674506	0.319179	-2.11325	0.0345791	0.351717	54.6563	-0.191401	0.340396	-0.562289	0.573919	0.999985	59.6892	-1.19409	0.26911	-4.43718	9.11431e-06	9.45458e-05
ENSG00000177954	RPS27	3904.24	0.20152	0.0953894	2.1126	0.0346348	0.352092	3920.7	0.00614871	0.0891377	0.0689799	0.945006	0.999985	3625.84	-0.275423	0.0906238	-3.03919	0.00237216	0.00965829
ENSG00000092847	AGO1	395.395	0.139815	0.0662023	2.11193	0.0346921	0.3521	382.564	-0.206278	0.0807688	-2.55394	0.0106513	0.257653	375.43	-0.227512	0.0733025	-3.10374	0.00191094	0.00809646
ENSG00000144445	KANSL1L	317.997	-0.207822	0.0983913	-2.11219	0.0346698	0.3521	330.482	-0.0763672	0.0904987	-0.843849	0.398754	0.957612	361.574	-0.0613362	0.0888739	-0.690148	0.490101	0.722274
ENSG00000204531	POU5F1	42.0064	-0.614941	0.291167	-2.11198	0.0346878	0.3521	38.2682	-0.175941	0.300787	-0.584936	0.55859	0.999985	35.2135	0.172468	0.30179	0.571483	0.567672	0.805586
ENSG00000081177	EXD2	120.678	-0.39443	0.186856	-2.11088	0.0347825	0.352367	124.641	-0.104626	0.145448	-0.719336	0.471934	0.999985	151.99	-0.55455	0.17847	-3.10725	0.00188839	0.00802277
ENSG00000104722	NEFM	62.2668	-0.872814	0.413464	-2.11098	0.0347739	0.352367	156.846	-0.512343	0.397303	-1.28955	0.197206	0.782891	105	-0.0119329	0.403207	-0.0295949	0.97639	0.999998
ENSG00000169495	HTRA4	73.8935	0.686781	0.325287	2.11131	0.0347458	0.352367	78.6048	0.103945	0.361687	0.28739	0.773814	0.999985	50.2394	1.19749	0.384148	3.11726	0.00182539	0.00780981
ENSG00000196072	BLOC1S2	119.024	0.255977	0.121285	2.11055	0.0348114	0.352367	116.166	-0.19169	0.134924	-1.42072	0.155398	0.7292	133.977	0.209847	0.105187	1.99499	0.0460436	0.111176
ENSG00000198464	ZNF480	152.12	0.225412	0.106803	2.11053	0.0348126	0.352367	147.326	-0.0567546	0.12642	-0.448936	0.653478	0.999985	147.275	-0.437168	0.143953	-3.03688	0.00239038	0.00972187
ENSG00000169855	ROBO1	279.223	0.369474	0.175083	2.11028	0.034834	0.352392	293.684	0.466548	0.141702	3.29246	0.000993142	0.0780232	309.217	-0.354652	0.150957	-2.34936	0.0188058	0.0535848
ENSG00000172828	CES3	25.5107	-0.621253	0.294462	-2.10979	0.0348766	0.352633	27.7423	-0.177133	0.258944	-0.684058	0.493938	0.999985	28.2759	-0.411445	0.21179	-1.9427	0.0520527	0.122967
ENSG00000131781	FMO5	41.9247	-0.455536	0.215965	-2.1093	0.0349183	0.352673	43.3448	-0.146292	0.180893	-0.808722	0.418675	0.971117	43.3553	-0.897873	0.210503	-4.26538	1.99565e-05	0.000184195
ENSG00000176714	CCDC121	15.4977	-0.476696	0.225987	-2.1094	0.0349104	0.352673	16.5803	-0.465782	0.258795	-1.79981	0.07189	0.560598	15.3469	-0.450857	0.206269	-2.18577	0.0288322	0.0761033
ENSG00000115041	KCNIP3	6.57608	0.770383	0.36548	2.10787	0.0350424	0.353735	6.23042	-0.446789	0.408761	-1.09303	0.274379	0.860779	6.30058	-0.232453	0.405756	-0.572888	0.56672	0.804639
ENSG00000152404	CWF19L2	356.132	0.135614	0.0643632	2.107	0.0351173	0.3543	362.892	0.169506	0.0623407	2.71903	0.00654735	0.214384	372.01	0.0779973	0.0763824	1.02114	0.307187	0.509939
ENSG00000125355	TMEM255A	20.6336	0.885844	0.420487	2.10671	0.0351428	0.354366	31.9259	-0.201602	0.437605	-0.460693	0.645019	0.999985	25.6682	1.46365	0.413448	3.5401	0.000399968	0.00221149
ENSG00000204576	PRR3	21.1775	0.321107	0.152456	2.10623	0.0351843	0.354594	24.1788	0.236612	0.192227	1.2309	0.218361	0.805127	23.2064	0.267057	0.184469	1.44771	0.147697	0.286347
ENSG00000068784	SRBD1	349.095	-0.169284	0.0804384	-2.10452	0.0353335	0.354657	338.773	-0.0920195	0.0930644	-0.988773	0.322774	0.899105	376.765	-0.0877872	0.0775093	-1.1326	0.257381	0.443874
ENSG00000091483	FH	383.86	-0.212862	0.101132	-2.10479	0.0353098	0.354657	411.818	-0.086199	0.10554	-0.816744	0.414074	0.968726	419.313	-0.606521	0.108946	-5.56718	2.58898e-08	7.01619e-07
ENSG00000115468	EFHD1	30.605	-0.762366	0.362113	-2.10533	0.0352629	0.354657	25.0973	-0.987364	0.365253	-2.70323	0.0068669	0.217165	23.3242	-2.1176	0.327982	-6.45646	1.07183e-10	6.34416e-09
ENSG00000139182	CLSTN3	321.572	0.192807	0.0915635	2.10572	0.0352284	0.354657	315.064	0.163841	0.108731	1.50685	0.131848	0.686866	316.268	0.0692075	0.109113	0.634275	0.525902	0.762216
ENSG00000157837	SPPL3	435.125	0.148197	0.0704218	2.10441	0.0353424	0.354657	435.795	0.12597	0.0875561	1.43873	0.150226	0.720755	450.646	0.0298646	0.0692016	0.431559	0.666062	0.900949
ENSG00000161681	SHANK1	5.11431	-1.12673	0.53521	-2.10522	0.0352725	0.354657	5.39273	-0.687763	0.487198	-1.41167	0.158047	0.730827	9.35509	-0.0661767	0.434147	-0.152429	0.878848	0.999998
ENSG00000167914	GSDMA	18.5058	-0.736944	0.349995	-2.10558	0.0352405	0.354657	11.1085	0.0889218	0.328782	0.270458	0.786808	0.999985	24.6386	-0.35058	0.386683	-0.906635	0.3646	0.58058
ENSG00000213160	KLHL23	20.1552	-0.553631	0.263042	-2.10472	0.0353156	0.354657	20.1124	-0.291322	0.28007	-1.04018	0.298257	0.881449	21.3559	-1.16868	0.25252	-4.62809	3.69062e-06	4.43159e-05
ENSG00000115594	IL1R1	1534.32	-0.264838	0.125865	-2.10414	0.0353665	0.354709	1583.49	-0.293588	0.131286	-2.23624	0.025336	0.370021	1595.1	-0.331186	0.119427	-2.77313	0.00555198	0.0195376
ENSG00000112365	ZBTB24	233.704	0.197641	0.0939785	2.10305	0.0354614	0.35547	237.245	0.00118485	0.0997389	0.0118795	0.990522	0.999985	232.687	-0.233817	0.111607	-2.095	0.036171	0.0911451
ENSG00000181026	AEN	59.2919	-0.199944	0.0951638	-2.10105	0.0356365	0.356842	57.448	-0.0371444	0.102559	-0.362175	0.717221	0.999985	68.4589	0.0882235	0.102276	0.862605	0.388355	0.608321
ENSG00000244731	C4A	394.82	0.447924	0.213184	2.10111	0.0356309	0.356842	359.1	-0.0105374	0.228372	-0.0461414	0.963198	0.999985	299.229	-0.112108	0.23686	-0.473308	0.635993	0.871754
ENSG00000112659	CUL9	398.025	0.15136	0.0720539	2.10066	0.0356712	0.356999	404.176	0.0710783	0.0678659	1.04733	0.294946	0.878605	398.078	0.0131226	0.0921125	0.142463	0.886715	0.999998
ENSG00000140374	ETFA	1054.98	0.108017	0.0514332	2.10015	0.0357156	0.357252	1104.05	0.0156772	0.0582999	0.268906	0.788002	0.999985	1153.52	-0.216521	0.0581861	-3.72118	0.000198294	0.00123748
ENSG00000124181	PLCG1	756.011	0.266552	0.126954	2.0996	0.0357642	0.357546	698.831	0.165022	0.120542	1.36901	0.170997	0.751151	711.825	0.0521065	0.112818	0.461862	0.64418	0.879394
ENSG00000103811	CTSH	2177.7	-0.2027	0.0965584	-2.09925	0.0357946	0.357659	1999.41	-0.0569495	0.0884896	-0.643572	0.519853	0.999985	2061.1	-0.215723	0.0908722	-2.37392	0.0176005	0.0507938
ENSG00000077713	SLC25A43	66.2154	0.21994	0.104811	2.09844	0.0358664	0.358105	61.5389	0.106211	0.140748	0.754615	0.45048	0.988129	54.2739	-0.312431	0.175622	-1.779	0.07524	0.166317
ENSG00000080839	RBL1	157.952	0.241152	0.11495	2.09788	0.0359158	0.358105	148.7	-0.112312	0.154631	-0.726323	0.467641	0.997831	148.438	-0.276925	0.142845	-1.93864	0.0525446	0.123775
ENSG00000100577	GSTZ1	101.773	-0.270836	0.12908	-2.09819	0.035888	0.358105	112.899	-0.367742	0.141884	-2.59184	0.00954645	0.245529	113.389	-0.675872	0.150407	-4.49364	7.00175e-06	7.57894e-05
ENSG00000136521	NDUFB5	340.843	0.161324	0.0768931	2.09803	0.0359027	0.358105	370.315	0.00628142	0.0837835	0.0749721	0.940237	0.999985	358.984	-0.232499	0.0752252	-3.0907	0.00199684	0.00838622
ENSG00000106803	SEC61B	322.17	-0.15702	0.0749093	-2.09614	0.03607	0.358896	321.004	-0.088348	0.0796266	-1.10953	0.267202	0.85169	324.386	-0.289787	0.0701159	-4.13297	3.58111e-05	0.000299446
ENSG00000115884	SDC1	647.05	0.422909	0.201794	2.09574	0.0361049	0.358896	713.076	0.907505	0.194317	4.67024	3.00852e-06	0.00201173	636.219	0.291644	0.23586	1.23651	0.216268	0.388284
ENSG00000131558	EXOC4	743.131	-0.123177	0.0587583	-2.09633	0.0360532	0.358896	771.86	0.0201376	0.0577038	0.348982	0.727103	0.999985	786.834	-0.150445	0.0645603	-2.3303	0.0197903	0.0557435
ENSG00000140945	CDH13	21.7128	0.770921	0.367847	2.09577	0.0361029	0.358896	20.7882	0.830293	0.384452	2.15968	0.0307974	0.397352	24.6629	-0.525713	0.366748	-1.43345	0.15173	0.292526
ENSG00000161091	MFSD12	270.797	-0.276913	0.132118	-2.09595	0.0360864	0.358896	278.015	-0.102961	0.0773275	-1.33149	0.183026	0.767138	319.737	0.341151	0.0821991	4.1503	3.32035e-05	0.000281901
ENSG00000171502	COL24A1	63.6354	0.528844	0.252349	2.09568	0.0361104	0.358896	38.6277	-0.685067	0.347719	-1.97017	0.0488186	0.490887	56.0776	-0.0582916	0.309343	-0.188437	0.850534	0.999998
ENSG00000038295	TLL1	7.32971	1.11283	0.531143	2.09515	0.0361573	0.359171	10.0142	-0.218339	0.622657	-0.350657	0.725845	0.999985	6.37856	-1.03993	0.562648	-1.84828	0.0645623	0.146673
ENSG00000074416	MGLL	477.68	-0.264331	0.126198	-2.09456	0.0362097	0.359242	462.865	-0.11803	0.104655	-1.1278	0.259405	0.844375	477.43	-0.206398	0.123036	-1.67755	0.0934352	0.198568
ENSG00000139679	LPAR6	131.612	0.285643	0.136383	2.09443	0.0362221	0.359242	139.404	0.290281	0.137078	2.11762	0.034207	0.414931	159.695	0.303853	0.156851	1.93721	0.0527195	0.124034
ENSG00000185803	SLC52A2	103.162	-0.226266	0.108022	-2.09464	0.0362034	0.359242	108.163	-0.0108047	0.10063	-0.107371	0.914495	0.999985	114.901	-0.314465	0.133343	-2.35832	0.018358	0.0525335
ENSG00000143437	ARNT	738.912	0.124353	0.0593878	2.09391	0.0362678	0.359505	746.117	-0.00488032	0.0515345	-0.0947001	0.924553	0.999985	734.924	-0.00832601	0.0531715	-0.156588	0.87557	0.999998
ENSG00000109265	KIAA1211	11.6377	0.575465	0.275095	2.09188	0.0364493	0.360926	10.7302	-0.309502	0.382818	-0.808483	0.418812	0.971315	15.0769	0.370947	0.292878	1.26656	0.205313	0.372448
ENSG00000197111	PCBP2	1545.98	0.111153	0.0531356	2.09187	0.0364497	0.360926	1548.25	-0.128976	0.0626995	-2.05705	0.0396811	0.44783	1490.21	-0.240553	0.0584907	-4.11268	3.91098e-05	0.00032298
ENSG00000170745	KCNS3	35.7371	0.490978	0.234896	2.09019	0.0366006	0.362228	40.088	0.285878	0.249072	1.14777	0.251063	0.834117	39.9503	0.188583	0.203795	0.925354	0.354782	0.568967
ENSG00000088812	ATRN	793.773	-0.201778	0.0965667	-2.08952	0.0366609	0.362274	832.138	-0.0286996	0.0912362	-0.314564	0.753093	0.999985	829.89	-0.472445	0.0917563	-5.14891	2.62e-07	4.86772e-06
ENSG00000101441	CST4	11.936	-1.2022	0.575354	-2.08949	0.0366634	0.362274	15.9791	0.165404	0.608458	0.271841	0.785744	0.999985	11.103	0.313933	0.521474	0.60201	0.547167	0.784423
ENSG00000130208	APOC1	432.378	0.548509	0.262493	2.08962	0.0366523	0.362274	742.448	-0.228675	0.307008	-0.74485	0.456363	0.9914	328.825	-0.61329	0.30468	-2.0129	0.0441254	0.10742
ENSG00000059145	UNKL	99.6602	0.236156	0.113093	2.08816	0.0367838	0.362563	95.4844	0.130435	0.14436	0.903539	0.36624	0.934515	90.1503	0.202932	0.119735	1.69484	0.0901049	0.192763
ENSG00000101353	MROH8	12.9591	-0.547543	0.262141	-2.08874	0.0367311	0.362563	13.1644	-0.540039	0.310408	-1.73977	0.0818994	0.59301	15.5138	-0.751085	0.286188	-2.62444	0.00867908	0.0283067
ENSG00000139734	DIAPH3	49.5825	-0.50088	0.239875	-2.08809	0.0367897	0.362563	59.8165	-0.724231	0.306978	-2.35923	0.0183129	0.323465	57.2984	-0.458788	0.227122	-2.02	0.0433832	0.105917
ENSG00000185101	ANO9	90.5494	0.25686	0.123007	2.08818	0.0367819	0.362563	96.5207	0.297304	0.155389	1.91329	0.0557111	0.514527	105.072	0.206515	0.147524	1.39987	0.161552	0.307148
ENSG00000196535	MYO18A	1088.8	0.161668	0.0774023	2.08867	0.036737	0.362563	1153.48	0.301686	0.0828963	3.63932	0.000273362	0.035632	1134.35	0.2657	0.0988944	2.68671	0.00721601	0.0242377
ENSG00000131153	GINS2	16.0562	-0.503912	0.241401	-2.08745	0.0368473	0.36294	16.7307	-0.770848	0.28246	-2.72905	0.00635162	0.210108	17.9579	-0.837109	0.281129	-2.97767	0.00290445	0.0114486
ENSG00000006007	GDE1	199.244	-0.171925	0.0824337	-2.08562	0.0370131	0.362947	215.02	-0.00651799	0.0850222	-0.0766623	0.938892	0.999985	206.773	-0.274642	0.107114	-2.56401	0.0103471	0.0326907
ENSG00000070729	CNGB1	64.315	-0.746376	0.357675	-2.08675	0.0369112	0.362947	75.7834	-0.267974	0.30336	-0.883354	0.377045	0.944406	104.831	1.35722	0.25948	5.23052	1.6903e-07	3.33276e-06
ENSG00000100304	TTLL12	212.133	-0.184642	0.0885047	-2.08624	0.0369572	0.362947	221.625	-0.0839847	0.0872497	-0.962579	0.335759	0.910769	255.203	-0.27249	0.111235	-2.44967	0.0142986	0.042731
ENSG00000129810	SGO1	12.7972	-0.536885	0.257403	-2.08578	0.0369988	0.362947	14.0859	-0.104483	0.276954	-0.377259	0.705981	0.999985	12.6293	0.104196	0.28234	0.369045	0.712094	0.942794
ENSG00000134873	CLDN10	366.685	-0.476409	0.228346	-2.08635	0.0369468	0.362947	463.128	-0.211342	0.23744	-0.890088	0.373419	0.941239	537.9	-0.556871	0.264221	-2.10759	0.0350661	0.0890458
ENSG00000136205	TNS3	1158.48	-0.302373	0.145015	-2.08512	0.0370583	0.362947	1143.79	-0.362061	0.140483	-2.57726	0.00995868	0.248733	1186.45	-0.246479	0.126381	-1.95029	0.0511414	0.12132
ENSG00000141524	TMC6	1064.36	0.157514	0.0755223	2.08566	0.0370091	0.362947	1099.11	0.240838	0.0834105	2.88739	0.00388459	0.159149	1024.3	0.234029	0.0901791	2.59516	0.0094546	0.0304099
ENSG00000151458	ANKRD50	191.542	0.221702	0.106318	2.08528	0.0370443	0.362947	215.113	0.233091	0.108413	2.15003	0.0315525	0.401392	223.97	0.128086	0.089734	1.42739	0.153467	0.295233
ENSG00000159055	MIS18A	21.6068	-0.382696	0.183455	-2.08605	0.036974	0.362947	23.6843	-0.0143067	0.18635	-0.076773	0.938804	0.999985	24.58	-0.573665	0.193847	-2.95937	0.00308269	0.0120192
ENSG00000163536	SERPINI1	22.9247	0.509879	0.244536	2.08509	0.0370616	0.362947	22.8441	0.156419	0.235098	0.665336	0.505836	0.999985	20.2606	-0.430005	0.239495	-1.79546	0.0725801	0.161393
ENSG00000165156	ZHX1	202.499	0.149733	0.0717392	2.08718	0.0368716	0.362947	206.01	0.114048	0.070675	1.61369	0.106594	0.644882	209.523	-0.12915	0.0791761	-1.63117	0.102854	0.214612
ENSG00000150753	CCT5	1683.7	-0.121478	0.0582849	-2.08421	0.0371406	0.363531	1677.54	-0.0882052	0.0737925	-1.19531	0.231964	0.816763	1828.4	-0.0871701	0.0782384	-1.11416	0.265211	0.454438
ENSG00000091436	AC013461.1	142.3	-0.331641	0.15923	-2.08278	0.0372714	0.36462	144.03	-0.581819	0.161083	-3.61192	0.000303943	0.037687	192.158	0.0695753	0.159285	0.436796	0.662259	0.897041
ENSG00000110076	NRXN2	23.8871	0.73478	0.35298	2.08165	0.0373744	0.364814	26.4574	0.155184	0.332198	0.467142	0.640398	0.999985	30.629	0.318902	0.350375	0.910174	0.362731	0.578239
ENSG00000121753	ADGRB2	6.28243	-0.910914	0.437531	-2.08194	0.0373478	0.364814	7.03809	-0.650471	0.4077	-1.59546	0.110608	0.64862	7.61989	-0.339057	0.381215	-0.889411	0.373782	0.592115
ENSG00000136490	LIMD2	187.557	0.318023	0.152786	2.08149	0.0373888	0.364814	155.062	-0.0976706	0.128179	-0.761985	0.446069	0.986314	162.706	0.189556	0.158163	1.19848	0.23073	0.408242
ENSG00000137135	ARHGEF39	5.3506	-0.689491	0.331121	-2.08229	0.0373159	0.364814	6.50993	-0.514294	0.38468	-1.33694	0.181243	0.764886	6.08712	-1.20716	0.291219	-4.14518	3.39548e-05	0.00028753
ENSG00000187595	ZNF385C	3.10557	0.831873	0.399636	2.08158	0.0373813	0.364814	3.52076	0.242743	0.393311	0.617178	0.537117	0.999985	2.87206	-0.0111615	0.388564	-0.0287251	0.977084	0.999998
ENSG00000109107	ALDOC	176.106	0.278873	0.134003	2.08109	0.0374254	0.36498	164.446	0.244045	0.157366	1.55082	0.120946	0.667034	182.072	0.271663	0.153831	1.76599	0.0773977	0.170361
ENSG00000142871	CYR61	581.431	-0.375406	0.180461	-2.08025	0.0375023	0.365404	670.405	0.0859646	0.229978	0.373795	0.708557	0.999985	854.034	0.385856	0.234903	1.64262	0.100462	0.210673
ENSG00000160446	ZDHHC12	62.5017	-0.207392	0.0996985	-2.08019	0.0375079	0.365404	62.9351	0.0500007	0.0943859	0.529748	0.596287	0.999985	63.4259	-0.249947	0.0966561	-2.58594	0.00971137	0.0310498
ENSG00000100883	SRP54	1026.46	-0.147035	0.0707417	-2.07848	0.0376651	0.366744	1012.46	0.0350915	0.0758655	0.462549	0.643688	0.999985	1291.39	0.440098	0.0919151	4.78809	1.68373e-06	2.31167e-05
ENSG00000024422	EHD2	148.439	0.413065	0.198779	2.07802	0.037708	0.366971	160.099	0.586375	0.161914	3.62152	0.00029288	0.0373033	136.347	-0.0168209	0.181207	-0.0928271	0.926041	0.999998
ENSG00000105438	KDELR1	757.418	-0.163868	0.0788794	-2.07745	0.0377604	0.36729	814.948	0.0463279	0.0891353	0.519748	0.603239	0.999985	810.328	-0.402984	0.0781305	-5.15783	2.49829e-07	4.68355e-06
ENSG00000130066	SAT1	14751.7	-0.403692	0.194426	-2.07633	0.0378639	0.367765	15434.6	-0.135128	0.194863	-0.693454	0.488025	0.999985	22879.5	1.39259	0.180813	7.70183	1.34133e-14	2.29773e-12
ENSG00000138709	LARP1B	335.695	-0.246625	0.118774	-2.07642	0.0378549	0.367765	349.072	-0.0563092	0.102264	-0.550628	0.581889	0.999985	381.148	-0.397662	0.0959687	-4.14366	3.41808e-05	0.000289182
ENSG00000179119	SPTY2D1	396.756	-0.162082	0.0780637	-2.07628	0.0378683	0.367765	387.199	-0.109891	0.0899201	-1.22209	0.221673	0.807342	426.382	0.141739	0.0725896	1.95261	0.0508659	0.120774
ENSG00000188191	PRKAR1B	32.7001	0.401887	0.193605	2.07581	0.0379116	0.367995	30.9351	-0.206089	0.211713	-0.97344	0.330335	0.905808	31.8453	-0.211912	0.165195	-1.28279	0.199565	0.364463
ENSG00000147162	OGT	1367.5	0.155789	0.0750635	2.07543	0.0379471	0.368148	1360.83	0.0699464	0.0810883	0.862596	0.38836	0.950492	1415.27	0.213306	0.0834223	2.55694	0.0105598	0.0332444
ENSG00000069764	PLA2G10	15.0958	-0.700688	0.33787	-2.07384	0.0380943	0.369384	21.8213	0.538728	0.314234	1.71441	0.0864526	0.603299	17.1828	-0.171806	0.258191	-0.665422	0.50578	0.739251
ENSG00000159674	SPON2	65.5529	0.545555	0.263093	2.07362	0.0381143	0.369387	52.7601	0.456658	0.24792	1.84196	0.0654816	0.541285	73.5092	-0.377759	0.258578	-1.46091	0.144041	0.280774
ENSG00000185015	CA13	64.273	-0.364317	0.175734	-2.07312	0.0381612	0.36965	59.4695	-0.050113	0.152429	-0.328764	0.742334	0.999985	71.2119	0.087306	0.137304	0.635857	0.52487	0.761726
ENSG00000144452	ABCA12	684.034	0.508064	0.245204	2.072	0.0382653	0.369915	1030.33	0.941196	0.261871	3.59412	0.000325493	0.0395561	724.284	0.72515	0.244964	2.96023	0.00307411	0.0119983
ENSG00000151023	ENKUR	44.9246	-0.641265	0.309458	-2.07222	0.038245	0.369915	50.0515	-0.268401	0.226121	-1.18698	0.235237	0.819531	44.6311	-0.620059	0.271902	-2.28045	0.022581	0.0621233
ENSG00000188803	SHISA6	6.9536	1.41829	0.684334	2.07252	0.038217	0.369915	5.73262	0.730948	0.586577	1.24612	0.212719	0.799585	3.78191	-0.093926	0.638075	-0.147202	0.882972	0.999998
ENSG00000198917	SPOUT1	84.9182	0.236897	0.114334	2.07198	0.0382678	0.369915	91.4073	0.203981	0.105558	1.9324	0.0533098	0.50666	86.2236	-0.0601283	0.105434	-0.570294	0.568478	0.806276
ENSG00000157734	SNX22	11.1687	0.534907	0.258303	2.07085	0.038373	0.370167	10.6314	0.19447	0.239328	0.812568	0.416466	0.970059	13.296	-0.0390261	0.328453	-0.118818	0.90542	0.999998
ENSG00000163071	SPATA18	231.927	-0.534377	0.258017	-2.07109	0.0383505	0.370167	240.737	-0.242334	0.228626	-1.05996	0.289163	0.873129	228.368	-1.02712	0.221471	-4.63772	3.5228e-06	4.27129e-05
ENSG00000183011	NAA38	50.6793	-0.18011	0.0869705	-2.07093	0.038365	0.370167	49.9659	-0.107554	0.102285	-1.05151	0.293026	0.877672	52.8881	-0.296035	0.102926	-2.87619	0.00402504	0.0149921
ENSG00000213699	SLC35F6	110.833	-0.224207	0.108267	-2.07086	0.0383715	0.370167	114.409	-0.040954	0.108593	-0.377133	0.706075	0.999985	115.879	-0.309472	0.0921373	-3.35881	0.000782791	0.00386674
ENSG00000100601	ALKBH1	45.7061	0.220721	0.106636	2.06985	0.0384668	0.370584	47.7407	-0.0422673	0.13338	-0.316894	0.751324	0.999985	47.8935	0.180542	0.180833	0.998394	0.318089	0.523891
ENSG00000116774	OLFML3	53.5291	0.417715	0.201819	2.06975	0.0384757	0.370584	40.6851	0.491551	0.212066	2.31792	0.0204537	0.342842	40.9617	-0.437574	0.21817	-2.00565	0.0448931	0.108934
ENSG00000122884	P4HA1	1195.69	-0.253432	0.122446	-2.06975	0.0384757	0.370584	1110.78	-0.153298	0.106538	-1.43891	0.150176	0.720755	1279.45	0.189428	0.108325	1.74869	0.0803438	0.175562
ENSG00000120262	CCDC170	150.223	-0.371376	0.179544	-2.06844	0.0385988	0.371578	153.283	-0.466149	0.169718	-2.74661	0.00602147	0.204769	149.574	-0.513912	0.171939	-2.98892	0.00279967	0.0111059
ENSG00000164330	EBF1	29.7459	0.626382	0.302886	2.06805	0.0386355	0.37174	24.2745	-0.182512	0.287466	-0.634898	0.525495	0.999985	32.7742	-0.57526	0.289089	-1.98991	0.046601	0.112384
ENSG00000100583	SAMD15	28.5075	-0.545787	0.264015	-2.06726	0.0387101	0.372266	31.8765	-0.552738	0.25555	-2.16293	0.0305462	0.396339	30.7411	-0.692283	0.22508	-3.07572	0.00209994	0.00873666
ENSG00000163519	TRAT1	72.4499	0.397956	0.192531	2.06698	0.0387364	0.372327	60.4549	0.0797915	0.229562	0.347582	0.728154	0.999985	71.7627	0.341152	0.227372	1.50041	0.133508	0.26441
ENSG00000135404	CD63	5556.76	-0.189071	0.0914918	-2.06654	0.0387779	0.372535	5638.82	-0.0938692	0.0907757	-1.03408	0.301099	0.882787	5898.76	0.0087642	0.092838	0.0944032	0.924789	0.999998
ENSG00000147883	CDKN2B	272.638	0.45717	0.221315	2.0657	0.0388565	0.372907	293.583	0.792912	0.250412	3.16643	0.00154323	0.0994399	262.98	0.812757	0.265066	3.06625	0.00216765	0.00897437
ENSG00000240230	COX19	18.9675	-0.363572	0.176001	-2.06574	0.0388531	0.372907	19.371	-0.203913	0.157156	-1.29752	0.194454	0.780775	20.5509	-0.105412	0.132285	-0.796851	0.425538	0.651389
ENSG00000121895	TMEM156	80.542	0.556347	0.269369	2.06538	0.0388875	0.373013	82.5354	-0.0315039	0.230152	-0.136883	0.891123	0.999985	86.2951	-0.192473	0.21199	-0.907933	0.363914	0.579728
ENSG00000171566	PLRG1	523.061	-0.138181	0.0669134	-2.06507	0.038916	0.373095	545.71	-0.020581	0.0652537	-0.3154	0.752458	0.999985	601.099	-0.162874	0.0697955	-2.33359	0.0196174	0.0553653
ENSG00000129675	ARHGEF6	1115.57	0.270951	0.131224	2.06481	0.0389413	0.373146	1026.48	0.0437633	0.125723	0.348094	0.72777	0.999985	1036.5	0.113342	0.137395	0.824934	0.409409	0.634029
ENSG00000156218	ADAMTSL3	68.699	-0.600245	0.290766	-2.06436	0.0389839	0.373171	88.0079	0.0450288	0.288131	0.156279	0.875813	0.999985	87.2187	-0.968159	0.214716	-4.50903	6.51254e-06	7.11957e-05
ENSG00000204852	TCTN1	353.09	-0.347623	0.168376	-2.06456	0.0389644	0.373171	406.992	-0.472857	0.170709	-2.76996	0.00560638	0.196938	403.336	-0.852774	0.166502	-5.1217	3.02791e-07	5.45725e-06
ENSG00000059573	ALDH18A1	962.076	-0.280191	0.135751	-2.064	0.0390178	0.373305	984.699	-0.144423	0.138559	-1.04232	0.297262	0.880499	1144.21	-0.493437	0.131771	-3.74467	0.000180634	0.00114206
ENSG00000102763	VWA8	688.442	-0.297854	0.144347	-2.06346	0.0390693	0.373583	694.121	-0.247088	0.130476	-1.89375	0.0582586	0.522886	741.92	-0.749018	0.126218	-5.93432	2.95064e-09	1.14067e-07
ENSG00000103056	SMPD3	69.5732	0.403223	0.195451	2.06303	0.0391093	0.373583	68.4682	0.623067	0.188967	3.29722	0.000976471	0.0780232	58.4668	0.0966004	0.196056	0.492719	0.622211	0.858742
ENSG00000108094	CUL2	420.819	0.104503	0.0506573	2.06295	0.0391178	0.373583	417.16	-0.0710899	0.0636788	-1.11638	0.264258	0.847936	440.421	-0.0409754	0.0516413	-0.793462	0.427509	0.653656
ENSG00000136877	FPGS	189.72	-0.217633	0.105501	-2.06285	0.0391268	0.373583	192.193	-0.230817	0.102853	-2.24414	0.0248232	0.365381	211.386	-0.195397	0.0998519	-1.95687	0.050363	0.119824
ENSG00000001460	STPG1	48.1979	-0.35478	0.172125	-2.06118	0.0392856	0.374908	51.8954	-0.168954	0.157041	-1.07586	0.281992	0.866482	57.3927	-0.16543	0.123787	-1.33641	0.181416	0.337627
ENSG00000119041	GTF3C3	259.321	0.13241	0.0642545	2.06072	0.0393297	0.374946	270.144	-0.0453309	0.0794049	-0.570883	0.568079	0.999985	285.844	-0.101844	0.0657711	-1.54847	0.12151	0.245279
ENSG00000141349	G6PC3	459.718	-0.249353	0.120991	-2.06092	0.0393102	0.374946	503.732	-0.0857902	0.112357	-0.763549	0.445136	0.985746	528.597	-0.619913	0.143026	-4.33426	1.46251e-05	0.000142081
ENSG00000156427	FGF18	7.7501	-1.03513	0.502528	-2.05984	0.0394135	0.375553	8.74533	-0.715877	0.390641	-1.83257	0.0668662	0.545368	10.2725	-0.257942	0.403352	-0.639496	0.5225	0.758856
ENSG00000157191	NECAP2	576.155	0.173592	0.0843077	2.05903	0.0394915	0.375913	562.17	0.0405996	0.0854687	0.475023	0.634771	0.999985	569.486	0.24163	0.0924441	2.61379	0.00895435	0.0290169
ENSG00000187109	NAP1L1	2254.84	0.218073	0.105904	2.05916	0.0394787	0.375913	2363.84	-0.0631338	0.0919456	-0.686643	0.492307	0.999985	2075.87	-0.456362	0.0920656	-4.95693	7.1616e-07	1.13277e-05
ENSG00000116406	EDEM3	680.603	-0.162487	0.0789274	-2.05869	0.0395238	0.376029	676.134	-0.0632073	0.0831828	-0.759861	0.447338	0.986631	755.608	-0.023588	0.0719289	-0.327935	0.742961	0.969702
ENSG00000114790	ARHGEF26	157.391	0.447097	0.217199	2.05846	0.0395455	0.376032	170.146	0.809002	0.255736	3.16342	0.00155925	0.0994399	126.975	0.672402	0.250339	2.68597	0.00723203	0.0242784
ENSG00000121481	RNF2	257.981	0.166166	0.0807311	2.05827	0.0395643	0.376032	248.94	-0.029206	0.0969334	-0.301299	0.763186	0.999985	280.697	0.0792214	0.0908334	0.872161	0.38312	0.602715
ENSG00000017260	ATP2C1	2004.82	-0.133094	0.0646738	-2.05792	0.0395974	0.376155	2090.88	-0.0656432	0.0707644	-0.92763	0.3536	0.924256	2188.69	-0.202593	0.0710786	-2.85026	0.00436831	0.0160277
ENSG00000186160	CYP4Z1	12.751	0.662728	0.322089	2.05759	0.0396292	0.376266	12.6589	0.105832	0.322841	0.327814	0.743052	0.999985	12.8415	0.0596659	0.309639	0.192695	0.847198	0.999998
ENSG00000105971	CAV2	68.8439	-0.437719	0.212782	-2.05712	0.0396744	0.376504	73.1	-0.188113	0.209572	-0.897606	0.369396	0.938197	78.5484	-0.73803	0.204332	-3.61191	0.000303953	0.00176584
ENSG00000137699	TRIM29	809.731	0.434235	0.211111	2.05691	0.0396953	0.376511	1052.41	1.12762	0.223954	5.03503	4.77764e-07	0.000559073	964.949	0.520555	0.268228	1.94072	0.0522921	0.123392
ENSG00000089472	HEPH	40.4912	0.690646	0.335849	2.05642	0.0397424	0.376767	27.9466	-0.360179	0.407145	-0.884646	0.376347	0.943963	35.5846	0.207117	0.402951	0.514	0.607252	0.844649
ENSG00000145819	ARHGAP26	3007.78	-0.31398	0.152737	-2.0557	0.0398116	0.377232	2754.33	-0.25448	0.151901	-1.6753	0.0938752	0.62153	3444.73	0.420878	0.149957	2.80666	0.00500581	0.0179196
ENSG00000181929	PRKAG1	333.295	-0.117703	0.0572642	-2.05544	0.0398365	0.377276	340.674	-0.154121	0.0570252	-2.70269	0.0068781	0.217165	356.88	-0.105604	0.064511	-1.63699	0.101633	0.212602
ENSG00000130997	POLN	24.5702	0.452748	0.220404	2.05418	0.0399587	0.377786	26.7768	0.380434	0.212094	1.7937	0.0728605	0.564273	23.3441	0.0311527	0.230897	0.13492	0.892675	0.999998
ENSG00000151093	OXSM	33.8962	-0.212712	0.103558	-2.05405	0.0399712	0.377786	36.869	-0.162677	0.125459	-1.29665	0.194752	0.78078	44.2734	-0.219331	0.125834	-1.74302	0.0813298	0.177323
ENSG00000151474	FRMD4A	142.68	0.347748	0.169294	2.05411	0.0399655	0.377786	146.922	0.114538	0.154257	0.742511	0.457778	0.991741	128.631	-0.58118	0.143556	-4.04845	5.1557e-05	0.000408604
ENSG00000185838	GNB1L	7.68099	-0.364422	0.177415	-2.05407	0.0399689	0.377786	7.57466	-0.00972886	0.18062	-0.0538636	0.957044	0.999985	7.25871	-0.171106	0.224909	-0.76078	0.446788	0.6755
ENSG00000167986	DDB1	1929.64	-0.147173	0.0716761	-2.05331	0.0400424	0.378077	1939.76	-0.0877623	0.0691242	-1.26963	0.204215	0.792667	2034.05	-0.472102	0.0762896	-6.18828	6.08226e-10	2.92701e-08
ENSG00000182957	SPATA13	98.0323	-0.27092	0.131933	-2.05347	0.0400274	0.378077	84.1894	-0.308348	0.161216	-1.91264	0.0557938	0.514527	120.537	0.446501	0.157702	2.83129	0.00463609	0.0168284
ENSG00000197748	CFAP43	261.526	-0.58948	0.287139	-2.05294	0.0400782	0.378225	284.565	-0.246012	0.222556	-1.1054	0.268987	0.853313	225.594	-0.689848	0.24747	-2.7876	0.00531006	0.0188068
ENSG00000188039	NWD1	91.8121	-0.595568	0.290223	-2.0521	0.0401596	0.378801	94.6584	-0.126823	0.251647	-0.50397	0.614282	0.999985	85.783	-0.754743	0.23093	-3.26828	0.00108204	0.0050636
ENSG00000100241	SBF1	931.136	0.0976039	0.0475748	2.05159	0.0402097	0.379082	908.083	0.100129	0.0497505	2.01263	0.0441538	0.469711	973.912	0.102904	0.057367	1.79379	0.0728468	0.16187
ENSG00000197696	NMB	16.3916	0.377639	0.184102	2.05125	0.0402428	0.379204	20.1366	0.40822	0.207723	1.96522	0.0493891	0.491345	17.8148	-0.0854375	0.193455	-0.44164	0.65875	0.893908
ENSG00000160298	C21orf58	29.0909	-0.572467	0.279241	-2.05009	0.0403561	0.38008	32.0235	-0.0384709	0.2688	-0.143121	0.886194	0.999985	20.6987	-0.954651	0.261349	-3.65278	0.000259418	0.00154904
ENSG00000006015	C19orf60	24.6505	0.267374	0.130507	2.04874	0.0404879	0.380936	23.6832	-0.0310383	0.131424	-0.23617	0.813301	0.999985	23.3786	-0.315338	0.13817	-2.28225	0.0224747	0.0618585
ENSG00000157978	LDLRAP1	242.297	0.245162	0.119664	2.04876	0.0404857	0.380936	253.081	0.218067	0.127531	1.70991	0.0872818	0.605636	241.21	-0.164913	0.106265	-1.5519	0.120687	0.244014
ENSG00000157800	SLC37A3	334.29	-0.233455	0.11399	-2.04804	0.0405562	0.381196	328.273	-0.117401	0.128813	-0.911403	0.362083	0.93157	391.371	-0.00271924	0.0992202	-0.0274062	0.978136	0.999998
ENSG00000174776	WDR49	47.6401	-0.494125	0.241258	-2.04812	0.0405486	0.381196	50.9114	-0.393526	0.275271	-1.4296	0.152833	0.725348	43.0338	-0.0988635	0.278744	-0.354675	0.722833	0.952487
ENSG00000117385	P3H1	216.966	-0.277471	0.135547	-2.04705	0.040653	0.381914	211.666	-0.123001	0.101549	-1.21126	0.225797	0.810973	220.687	-0.409349	0.120963	-3.38407	0.000714205	0.00358292
ENSG00000151553	FAM160B1	515.356	0.158313	0.0773697	2.04618	0.0407383	0.38251	474.848	0.114567	0.0921827	1.24282	0.213933	0.802013	518.347	0.162713	0.0651033	2.4993	0.012444	0.0381221
ENSG00000213203	GIMAP1	9.66675	0.521992	0.255129	2.04599	0.0407574	0.38251	9.12433	0.287245	0.251094	1.14397	0.252635	0.835969	9.52251	0.192186	0.283198	0.678627	0.497374	0.730682
ENSG00000176601	MAP3K19	44.2265	-0.629897	0.307908	-2.04573	0.0407826	0.382554	46.5769	-0.653966	0.285462	-2.2909	0.0219689	0.349623	40.5139	-0.934082	0.281231	-3.32141	0.000895636	0.00431904
ENSG00000102595	UGGT2	299.433	-0.274856	0.13437	-2.04551	0.0408041	0.382564	315.753	-0.297908	0.112144	-2.65649	0.00789592	0.228847	311.446	-0.512362	0.112696	-4.5464	5.45714e-06	6.14199e-05
ENSG00000136383	ALPK3	204.316	-0.336271	0.164553	-2.04355	0.0409984	0.383616	231.74	-0.133004	0.177461	-0.749484	0.453566	0.989965	296.702	-0.271826	0.17758	-1.53072	0.125838	0.252405
[truncated: 17,548 more rows]
