# Supplementary material for: Systems analysis reveals differential expression of endocervical genes in African women randomized to DMPA-IM, LNG implant or cu-IUD
Source: Clin Immunol. 2023 Oct;255:109750. doi: 10.1016/j.clim.2023.109750 (PMC10570927; doi:10.1016/j.clim.2023.109750)
Supplement: Table S4 — DESeq results for Lacto-dominance(LD)/non lacto-dominance (nonLD) at baseline, paired-analysis [file mmc4.xlsx]

## Sheet: KEGG
KEGG pathways
		DMPA-IM			LNG Implant			Cu-IUD
NAME	SIZE	NES	Nom_pval	FDR	NES	Nom_pval	FDR	NES	Nom_pval	FDR
KEGG_ABC_TRANSPORTERS	44	1.097	0.305	0.715	1.061	0.354	0.912	0.774	0.834	0.849
KEGG_ACUTE_MYELOID_LEUKEMIA	57	1.309	0.157	0.673	0.818	0.717	0.944	1.372	0.089	0.341
KEGG_ADHERENS_JUNCTION	73	1.023	0.407	0.748	1.498	0.038	0.996	0.605	0.945	0.953
KEGG_ADIPOCYTOKINE_SIGNALING_PATHWAY	67	-0.653	0.917	0.999	-0.6	0.994	0.983	1.416	0.06	0.328
KEGG_ALANINE_ASPARTATE_AND_GLUTAMATE_METABOLISM	32	-0.878	0.63	1	-0.818	0.769	0.909	-1.14	0.279	0.677
KEGG_ALDOSTERONE_REGULATED_SODIUM_REABSORPTION	42	1.108	0.278	0.707	1.147	0.276	0.959	1.402	0.076	0.331
KEGG_ALLOGRAFT_REJECTION	35	1.158	0.346	0.711	0.761	0.756	0.957	1.412	0.11	0.325
KEGG_ALPHA_LINOLENIC_ACID_METABOLISM	19	0.882	0.614	0.818	1.341	0.102	1	-0.688	0.922	0.926
KEGG_ALZHEIMERS_DISEASE	163	1.142	0.237	0.707	0.976	0.486	0.923	-1.35	0.11	0.486
KEGG_AMINO_SUGAR_AND_NUCLEOTIDE_SUGAR_METABOLISM	44	-1.163	0.241	0.873	-0.965	0.497	0.833	-1.002	0.436	0.749
KEGG_AMINOACYL_TRNA_BIOSYNTHESIS	41	-1.155	0.332	0.863	-1.368	0.182	0.621	-1.464	0.083	0.479
KEGG_AMYOTROPHIC_LATERAL_SCLEROSIS_ALS	53	0.899	0.63	0.806	-0.808	0.767	0.919	1.015	0.416	0.678
KEGG_ANTIGEN_PROCESSING_AND_PRESENTATION	80	1.372	0.148	0.674	0.801	0.711	0.95	1.464	0.095	0.293
KEGG_APOPTOSIS	87	1.047	0.406	0.732	0.703	0.816	0.971	1.63	0.027	0.252
KEGG_ARACHIDONIC_ACID_METABOLISM	58	1.174	0.14	0.706	1.699	0.002	1	-0.67	0.984	0.938
KEGG_ARGININE_AND_PROLINE_METABOLISM	54	-1.078	0.352	0.942	-1.065	0.365	0.779	-1.266	0.121	0.564
KEGG_ARRHYTHMOGENIC_RIGHT_VENTRICULAR_CARDIOMYOPATHY_ARVC	74	1.078	0.33	0.725	0.775	0.815	0.958	-0.797	0.785	0.863
KEGG_ASCORBATE_AND_ALDARATE_METABOLISM	25	1.248	0.176	0.682	1.618	0.01	1	-1.144	0.267	0.68
KEGG_ASTHMA	28	0.902	0.569	0.808	-0.667	0.885	0.965	0.869	0.632	0.791
KEGG_AUTOIMMUNE_THYROID_DISEASE	50	1.177	0.308	0.703	0.697	0.845	0.975	1.493	0.06	0.287
KEGG_AXON_GUIDANCE	129	-0.845	0.67	0.985	1.239	0.18	0.995	-0.764	0.843	0.884
KEGG_B_CELL_RECEPTOR_SIGNALING_PATHWAY	75	1.256	0.239	0.675	0.886	0.567	0.919	1.303	0.208	0.412
KEGG_BASAL_CELL_CARCINOMA	55	0.997	0.457	0.754	1.342	0.099	1	-0.797	0.752	0.864
KEGG_BASAL_TRANSCRIPTION_FACTORS	35	1.59	0.029	0.722	-0.745	0.775	0.947	0.856	0.64	0.8
KEGG_BASE_EXCISION_REPAIR	33	-0.715	0.838	0.991	-1.251	0.206	0.644	-1.452	0.068	0.467
KEGG_BETA_ALANINE_METABOLISM	22	-0.877	0.657	1	-1.404	0.061	0.618	-1.003	0.459	0.75
KEGG_BIOSYNTHESIS_OF_UNSATURATED_FATTY_ACIDS	22	-1.489	0.063	0.661	0.878	0.608	0.913	-1.378	0.083	0.463
KEGG_BLADDER_CANCER	42	1.445	0.051	0.625	1.344	0.102	1	1.002	0.463	0.69
KEGG_BUTANOATE_METABOLISM	34	0.648	0.909	0.965	-0.622	0.953	0.98	-1.455	0.063	0.472
KEGG_CALCIUM_SIGNALING_PATHWAY	177	1.095	0.282	0.714	0.795	0.822	0.952	0.934	0.56	0.745
KEGG_CARDIAC_MUSCLE_CONTRACTION	77	1.405	0.054	0.626	0.581	0.986	0.991	-0.787	0.785	0.866
KEGG_CELL_ADHESION_MOLECULES_CAMS	131	1.118	0.27	0.716	0.882	0.665	0.916	1.015	0.414	0.679
KEGG_CELL_CYCLE	124	-1.228	0.232	0.847	-1.231	0.244	0.662	-1.121	0.345	0.676
KEGG_CHEMOKINE_SIGNALING_PATHWAY	177	1.172	0.259	0.705	0.938	0.529	0.926	1.435	0.073	0.313
KEGG_CHRONIC_MYELOID_LEUKEMIA	73	1.197	0.244	0.715	0.896	0.619	0.921	1.096	0.324	0.605
KEGG_CITRATE_CYCLE_TCA_CYCLE	30	-1.418	0.184	0.705	-1.008	0.454	0.812	-1.636	0.029	0.95
KEGG_COLORECTAL_CANCER	62	1.523	0.023	0.587	0.679	0.939	0.972	0.855	0.657	0.798
KEGG_COMPLEMENT_AND_COAGULATION_CASCADES	69	0.971	0.486	0.763	0.87	0.708	0.918	1.07	0.319	0.628
KEGG_CYSTEINE_AND_METHIONINE_METABOLISM	34	-1.115	0.279	0.91	-1.734	0.002	1	-0.852	0.704	0.835
KEGG_CYTOKINE_CYTOKINE_RECEPTOR_INTERACTION	253	1.193	0.201	0.715	0.886	0.631	0.921	1.437	0.029	0.312
KEGG_CYTOSOLIC_DNA_SENSING_PATHWAY	52	0.768	0.727	0.889	0.745	0.746	0.957	1.669	0.009	0.271
KEGG_DILATED_CARDIOMYOPATHY	90	1.105	0.296	0.712	0.673	0.975	0.969	-0.752	0.883	0.893
KEGG_DNA_REPLICATION	36	0.545	0.913	0.998	-1.558	0.072	0.636	-1.477	0.086	0.497
KEGG_DORSO_VENTRAL_AXIS_FORMATION	24	1.056	0.382	0.73	0.958	0.516	0.925	1.079	0.348	0.616
KEGG_DRUG_METABOLISM_CYTOCHROME_P450	70	0.972	0.517	0.765	1.276	0.164	1	-0.91	0.619	0.807
KEGG_DRUG_METABOLISM_OTHER_ENZYMES	51	1.08	0.35	0.725	1.276	0.128	1	0.941	0.535	0.739
KEGG_ECM_RECEPTOR_INTERACTION	84	0.824	0.758	0.86	0.833	0.692	0.938	-0.972	0.505	0.76
KEGG_ENDOCYTOSIS	180	1.148	0.267	0.707	1.278	0.18	1	1.471	0.056	0.285
KEGG_ENDOMETRIAL_CANCER	52	1.036	0.395	0.737	0.724	0.881	0.963	-0.509	1	0.982
KEGG_EPITHELIAL_CELL_SIGNALING_IN_HELICOBACTER_PYLORI_INFECTION	67	1.187	0.241	0.713	1.21	0.215	0.984	1.461	0.04	0.295
KEGG_ERBB_SIGNALING_PATHWAY	87	0.775	0.826	0.888	1.123	0.332	0.957	1.036	0.414	0.657
KEGG_ETHER_LIPID_METABOLISM	33	-0.864	0.68	0.995	1.34	0.076	1	0.752	0.879	0.867
KEGG_FATTY_ACID_METABOLISM	42	-0.875	0.64	0.996	-0.848	0.685	0.888	-1.48	0.035	0.502
KEGG_FC_EPSILON_RI_SIGNALING_PATHWAY	79	1.183	0.263	0.711	1.095	0.354	0.942	1.253	0.162	0.447
KEGG_FC_GAMMA_R_MEDIATED_PHAGOCYTOSIS	94	0.936	0.558	0.789	0.706	0.823	0.968	1.268	0.232	0.44
KEGG_FOCAL_ADHESION	199	0.996	0.504	0.753	0.786	0.732	0.959	-0.919	0.565	0.794
KEGG_FRUCTOSE_AND_MANNOSE_METABOLISM	34	-1.354	0.113	0.756	0.651	0.946	0.98	-0.823	0.726	0.857
KEGG_GALACTOSE_METABOLISM	26	-0.629	0.91	0.993	-0.806	0.74	0.917	0.79	0.717	0.843
KEGG_GAP_JUNCTION	89	1.324	0.096	0.677	0.953	0.506	0.925	-1.072	0.335	0.701
KEGG_GLIOMA	65	1.463	0.043	0.629	1.284	0.124	1	0.881	0.65	0.783
KEGG_GLUTATHIONE_METABOLISM	48	-0.725	0.913	0.994	0.704	0.888	0.97	-1.325	0.113	0.505
KEGG_GLYCEROLIPID_METABOLISM	48	-1.17	0.187	0.864	-0.767	0.888	0.945	-0.767	0.871	0.884
KEGG_GLYCEROPHOSPHOLIPID_METABOLISM	77	-0.924	0.571	1	1.06	0.351	0.908	0.858	0.725	0.8
KEGG_GLYCINE_SERINE_AND_THREONINE_METABOLISM	31	0.822	0.759	0.859	-1.338	0.063	0.632	-1.133	0.259	0.682
KEGG_GLYCOLYSIS_GLUCONEOGENESIS	62	0.754	0.827	0.897	-1.061	0.358	0.778	-0.726	0.87	0.905
KEGG_GLYCOSAMINOGLYCAN_BIOSYNTHESIS_CHONDROITIN_SULFATE	22	0.895	0.586	0.809	-1.067	0.362	0.781	-1.015	0.449	0.743
KEGG_GLYCOSAMINOGLYCAN_BIOSYNTHESIS_HEPARAN_SULFATE	26	-1.006	0.451	0.986	1.313	0.088	1	-0.857	0.697	0.834
KEGG_GLYCOSAMINOGLYCAN_BIOSYNTHESIS_KERATAN_SULFATE	15	-1.229	0.197	0.85	-0.733	0.845	0.946	-1.093	0.344	0.684
KEGG_GLYCOSAMINOGLYCAN_DEGRADATION	21	-1.032	0.401	0.971	0.725	0.865	0.964	-0.624	0.97	0.956
KEGG_GLYCOSPHINGOLIPID_BIOSYNTHESIS_GANGLIO_SERIES	15	1.422	0.079	0.613	-0.615	0.952	0.98	0.972	0.525	0.716
KEGG_GLYCOSPHINGOLIPID_BIOSYNTHESIS_LACTO_AND_NEOLACTO_SERIES	26	0.667	0.921	0.958	1.431	0.067	0.995	0.883	0.624	0.781
KEGG_GLYCOSYLPHOSPHATIDYLINOSITOL_GPI_ANCHOR_BIOSYNTHESIS	24	-1.281	0.2	0.816	0.572	0.935	0.993	-1.135	0.319	0.683
KEGG_GLYOXYLATE_AND_DICARBOXYLATE_METABOLISM	16	-0.72	0.801	0.995	-1.048	0.413	0.766	-1.504	0.045	0.501
KEGG_GNRH_SIGNALING_PATHWAY	101	1.05	0.364	0.73	1.474	0.019	0.996	1.062	0.386	0.636
KEGG_GRAFT_VERSUS_HOST_DISEASE	37	1.297	0.205	0.667	0.859	0.628	0.921	1.384	0.135	0.34
KEGG_HEDGEHOG_SIGNALING_PATHWAY	56	1.1	0.32	0.716	1.351	0.083	1	-0.751	0.855	0.893
KEGG_HEMATOPOIETIC_CELL_LINEAGE	85	0.996	0.486	0.751	-0.667	0.898	0.964	1.043	0.399	0.652
KEGG_HISTIDINE_METABOLISM	29	0.934	0.558	0.789	1.243	0.155	0.996	-1.094	0.312	0.682
KEGG_HOMOLOGOUS_RECOMBINATION	28	-0.99	0.483	0.969	-1.375	0.131	0.619	-0.875	0.617	0.818
KEGG_HUNTINGTONS_DISEASE	178	-1.121	0.32	0.905	-0.871	0.647	0.873	-1.532	0.048	0.594
KEGG_HYPERTROPHIC_CARDIOMYOPATHY_HCM	83	1.004	0.427	0.758	-0.701	0.961	0.956	-0.807	0.775	0.863
KEGG_INOSITOL_PHOSPHATE_METABOLISM	53	-1.173	0.232	0.865	0.913	0.568	0.933	-1.15	0.241	0.671
KEGG_INSULIN_SIGNALING_PATHWAY	136	1.068	0.355	0.732	0.848	0.682	0.929	1.152	0.287	0.552
KEGG_INTESTINAL_IMMUNE_NETWORK_FOR_IGA_PRODUCTION	46	1.238	0.243	0.684	-0.635	0.953	0.979	1.184	0.275	0.524
KEGG_JAK_STAT_SIGNALING_PATHWAY	154	1.117	0.294	0.716	1.083	0.365	0.921	1.547	0.013	0.259
KEGG_LEISHMANIA_INFECTION	69	0.552	0.893	0.997	0.592	0.864	0.988	1.479	0.092	0.283
KEGG_LEUKOCYTE_TRANSENDOTHELIAL_MIGRATION	116	1.468	0.019	0.633	1.29	0.139	1	1.182	0.21	0.526
KEGG_LINOLEIC_ACID_METABOLISM	29	1.028	0.424	0.74	1.541	0.017	1	0.932	0.564	0.743
KEGG_LONG_TERM_DEPRESSION	70	1.289	0.113	0.673	1.084	0.316	0.922	-0.952	0.518	0.776
KEGG_LONG_TERM_POTENTIATION	70	1.598	0.01	0.695	1.28	0.132	1	-0.8	0.804	0.864
KEGG_LYSINE_DEGRADATION	44	-1.094	0.355	0.944	-0.675	0.816	0.966	-1.601	0.012	0.74
KEGG_LYSOSOME	121	0.67	0.816	0.957	0.512	0.973	1	0.782	0.68	0.845
KEGG_MAPK_SIGNALING_PATHWAY	266	1.157	0.238	0.709	1.08	0.343	0.919	1.426	0.033	0.322
KEGG_MATURITY_ONSET_DIABETES_OF_THE_YOUNG	24	-1.018	0.444	0.968	-1.056	0.378	0.768	-0.709	0.888	0.914
KEGG_MELANOGENESIS	101	1.109	0.292	0.711	1.433	0.041	1	0.596	0.994	0.955
KEGG_MELANOMA	71	0.85	0.723	0.842	0.763	0.828	0.959	-1.135	0.254	0.682
KEGG_METABOLISM_OF_XENOBIOTICS_BY_CYTOCHROME_P450	68	0.968	0.544	0.765	1.228	0.17	0.986	-0.924	0.59	0.794
KEGG_MISMATCH_REPAIR	23	-0.682	0.815	1	-1.689	0.019	1	-1.345	0.167	0.481
KEGG_MTOR_SIGNALING_PATHWAY	52	1.328	0.111	0.681	0.674	0.947	0.97	-1.083	0.35	0.694
KEGG_N_GLYCAN_BIOSYNTHESIS	46	-1.743	0.022	0.384	-0.768	0.713	0.944	-1.497	0.069	0.488
KEGG_NATURAL_KILLER_CELL_MEDIATED_CYTOTOXICITY	131	1.452	0.076	0.628	1.007	0.467	0.919	1.579	0.03	0.26
KEGG_NEUROACTIVE_LIGAND_RECEPTOR_INTERACTION	271	1.081	0.297	0.725	-0.815	0.804	0.91	1.193	0.168	0.516
KEGG_NEUROTROPHIN_SIGNALING_PATHWAY	126	1.36	0.092	0.675	1.017	0.459	0.915	1.425	0.054	0.321
KEGG_NICOTINATE_AND_NICOTINAMIDE_METABOLISM	24	-1.374	0.066	0.748	-1.15	0.278	0.739	-1.14	0.257	0.679
KEGG_NITROGEN_METABOLISM	23	-1.324	0.105	0.765	0.863	0.714	0.917	-0.734	0.902	0.903
KEGG_NOD_LIKE_RECEPTOR_SIGNALING_PATHWAY	61	0.513	0.961	0.998	0.526	0.923	0.997	1.635	0	0.263
KEGG_NON_SMALL_CELL_LUNG_CANCER	54	1.415	0.044	0.628	1.002	0.464	0.92	0.668	0.926	0.925
KEGG_NOTCH_SIGNALING_PATHWAY	47	1.732	0.002	0.662	1.507	0.027	1	1.048	0.398	0.648
KEGG_NUCLEOTIDE_EXCISION_REPAIR	37	-0.802	0.708	0.976	-1.685	0.021	0.95	-1.441	0.082	0.461
KEGG_O_GLYCAN_BIOSYNTHESIS	30	-1.21	0.202	0.855	0.768	0.826	0.961	-1.15	0.257	0.673
KEGG_OLFACTORY_TRANSDUCTION	361	1.012	0.426	0.759	0.605	0.904	0.989	1.373	0.115	0.341
KEGG_ONE_CARBON_POOL_BY_FOLATE	17	-0.778	0.776	0.987	-0.918	0.56	0.849	-1.124	0.307	0.683
KEGG_OOCYTE_MEIOSIS	112	-1.275	0.176	0.82	-1.221	0.213	0.669	-1.134	0.31	0.682
KEGG_OTHER_GLYCAN_DEGRADATION	16	-1.191	0.285	0.868	-1.014	0.448	0.811	1.141	0.319	0.561
KEGG_OXIDATIVE_PHOSPHORYLATION	129	0.42	0.987	1	-0.881	0.574	0.871	-1.528	0.085	0.603
KEGG_P53_SIGNALING_PATHWAY	68	-0.915	0.581	1	1.081	0.353	0.917	0.969	0.486	0.715
KEGG_PANCREATIC_CANCER	70	1.171	0.258	0.703	1.202	0.237	0.987	1.232	0.173	0.473
KEGG_PANTOTHENATE_AND_COA_BIOSYNTHESIS	16	-1.089	0.328	0.942	-1.308	0.12	0.621	-1.169	0.224	0.673
KEGG_PARKINSONS_DISEASE	126	0.538	0.935	0.997	-0.693	0.781	0.961	-1.527	0.054	0.587
KEGG_PATHOGENIC_ESCHERICHIA_COLI_INFECTION	55	1.286	0.163	0.667	0.896	0.576	0.919	0.756	0.835	0.864
KEGG_PATHWAYS_IN_CANCER	324	1.113	0.264	0.714	1.253	0.133	1	0.865	0.676	0.793
KEGG_PENTOSE_AND_GLUCURONATE_INTERCONVERSIONS	28	1.499	0.038	0.645	1.542	0.043	1	-0.957	0.513	0.772
KEGG_PENTOSE_PHOSPHATE_PATHWAY	27	0.653	0.88	0.962	-0.75	0.771	0.947	-0.643	0.901	0.945
KEGG_PEROXISOME	78	0.759	0.821	0.895	0.72	0.867	0.966	-1.373	0.093	0.466
KEGG_PHENYLALANINE_METABOLISM	18	0.712	0.93	0.933	1.228	0.194	0.982	-0.798	0.793	0.865
KEGG_PHOSPHATIDYLINOSITOL_SIGNALING_SYSTEM	75	1.131	0.267	0.713	1.051	0.385	0.91	0.7	0.906	0.902
KEGG_PORPHYRIN_AND_CHLOROPHYLL_METABOLISM	41	1.448	0.061	0.618	1.667	0.016	1	-0.994	0.44	0.75
KEGG_PPAR_SIGNALING_PATHWAY	69	-0.864	0.701	0.992	-0.97	0.505	0.834	0.905	0.607	0.76
KEGG_PRIMARY_BILE_ACID_BIOSYNTHESIS	16	-0.877	0.665	1	-0.723	0.885	0.949	-0.711	0.921	0.917
KEGG_PRIMARY_IMMUNODEFICIENCY	35	1.464	0.083	0.632	1.041	0.433	0.915	0.7	0.806	0.902
KEGG_PRION_DISEASES	34	1.166	0.244	0.705	0.762	0.791	0.958	1.386	0.084	0.34
KEGG_PROGESTERONE_MEDIATED_OOCYTE_MATURATION	85	-1.483	0.059	0.637	-1.297	0.133	0.635	-1.226	0.18	0.603
KEGG_PROPANOATE_METABOLISM	31	0.639	0.867	0.97	-1.262	0.198	0.639	-1.35	0.115	0.483
KEGG_PROSTATE_CANCER	89	1.084	0.308	0.726	1.39	0.041	1	0.714	0.925	0.892
KEGG_PROTEASOME	43	-0.787	0.658	0.979	-1.524	0.112	0.621	1.181	0.328	0.526
KEGG_PROTEIN_EXPORT	23	-1.256	0.208	0.828	-1.202	0.287	0.693	-1.331	0.204	0.497
KEGG_PROXIMAL_TUBULE_BICARBONATE_RECLAMATION	23	-0.921	0.575	1	0.903	0.606	0.925	1.147	0.25	0.557
KEGG_PURINE_METABOLISM	159	-0.882	0.666	1	-1.258	0.106	0.638	-1.383	0.043	0.462
KEGG_PYRIMIDINE_METABOLISM	98	-1.226	0.199	0.851	-1.604	0.015	0.66	-1.291	0.142	0.526
KEGG_PYRUVATE_METABOLISM	39	0.8	0.749	0.865	-1.512	0.041	0.609	-1.351	0.086	0.486
KEGG_REGULATION_OF_ACTIN_CYTOSKELETON	211	0.969	0.479	0.765	1.07	0.322	0.916	-0.901	0.624	0.81
KEGG_REGULATION_OF_AUTOPHAGY	34	1.083	0.36	0.724	1.179	0.244	0.97	1.255	0.213	0.447
KEGG_RENAL_CELL_CARCINOMA	70	0.865	0.647	0.832	0.809	0.685	0.948	1.024	0.414	0.669
KEGG_RENIN_ANGIOTENSIN_SYSTEM	17	0.904	0.615	0.808	1.054	0.374	0.909	-0.641	0.968	0.945
KEGG_RETINOL_METABOLISM	64	1.095	0.292	0.716	1.179	0.21	0.973	0.838	0.748	0.816
KEGG_RIBOFLAVIN_METABOLISM	16	-1.606	0.01	0.524	-0.926	0.547	0.856	-1.444	0.067	0.456
KEGG_RIBOSOME	87	1.376	0.159	0.673	-1.167	0.368	0.719	-1.373	0.215	0.469
KEGG_RIG_I_LIKE_RECEPTOR_SIGNALING_PATHWAY	71	1.112	0.361	0.708	1.417	0.09	1	1.866	0	0.695
KEGG_RNA_DEGRADATION	57	0.711	0.769	0.934	-1.102	0.377	0.766	-0.834	0.633	0.855
KEGG_RNA_POLYMERASE	29	1.006	0.478	0.756	-1.04	0.402	0.775	-1.37	0.125	0.47
KEGG_SELENOAMINO_ACID_METABOLISM	26	-1.189	0.22	0.863	0.865	0.672	0.919	-1.141	0.28	0.682
KEGG_SMALL_CELL_LUNG_CANCER	84	0.863	0.662	0.834	1.058	0.374	0.905	-0.826	0.702	0.858
KEGG_SNARE_INTERACTIONS_IN_VESICULAR_TRANSPORT	37	1.023	0.404	0.747	-1.067	0.351	0.782	1.241	0.185	0.463
KEGG_SPHINGOLIPID_METABOLISM	39	-1.575	0.026	0.549	0.901	0.602	0.927	0.865	0.673	0.793
KEGG_SPLICEOSOME	126	0.661	0.788	0.96	-1.06	0.365	0.773	0.784	0.653	0.847
KEGG_STARCH_AND_SUCROSE_METABOLISM	51	1.157	0.241	0.71	1.029	0.424	0.915	-0.853	0.686	0.836
KEGG_STEROID_BIOSYNTHESIS	17	-1.07	0.372	0.942	0.895	0.58	0.917	-0.782	0.746	0.867
KEGG_STEROID_HORMONE_BIOSYNTHESIS	55	1.206	0.192	0.71	1.458	0.037	0.998	0.933	0.522	0.744
KEGG_SYSTEMIC_LUPUS_ERYTHEMATOSUS	130	0.733	0.772	0.911	-0.894	0.573	0.866	-0.975	0.489	0.762
KEGG_T_CELL_RECEPTOR_SIGNALING_PATHWAY	108	1.493	0.077	0.648	1.254	0.219	1	1.206	0.275	0.501
KEGG_TASTE_TRANSDUCTION	51	0.911	0.587	0.801	-0.964	0.524	0.832	0.859	0.671	0.801
KEGG_TERPENOID_BACKBONE_BIOSYNTHESIS	15	-1.541	0.06	0.568	1.111	0.339	0.948	-0.903	0.56	0.809
KEGG_TGF_BETA_SIGNALING_PATHWAY	85	1.144	0.241	0.706	0.841	0.715	0.934	-0.925	0.57	0.796
KEGG_THYROID_CANCER	28	1.558	0.053	0.698	-0.62	0.902	0.979	0.96	0.502	0.725
KEGG_TIGHT_JUNCTION	132	1.386	0.073	0.658	1.246	0.173	1	0.95	0.566	0.733
KEGG_TOLL_LIKE_RECEPTOR_SIGNALING_PATHWAY	99	1.105	0.385	0.712	0.712	0.772	0.969	1.704	0	0.298
KEGG_TRYPTOPHAN_METABOLISM	40	-0.842	0.73	0.981	-1.08	0.347	0.783	0.89	0.667	0.776
KEGG_TYPE_I_DIABETES_MELLITUS	41	0.827	0.687	0.86	0.842	0.654	0.933	1.461	0.034	0.296
KEGG_TYPE_II_DIABETES_MELLITUS	47	1.171	0.259	0.705	1.015	0.463	0.916	1.6	0.01	0.255
KEGG_TYROSINE_METABOLISM	42	-0.763	0.836	0.991	0.784	0.824	0.958	-1.167	0.241	0.673
KEGG_UBIQUITIN_MEDIATED_PROTEOLYSIS	132	-1.237	0.147	0.864	-0.775	0.827	0.938	0.964	0.51	0.721
KEGG_VALINE_LEUCINE_AND_ISOLEUCINE_DEGRADATION	44	-0.814	0.665	0.965	-0.707	0.785	0.954	-1.627	0.015	0.906
KEGG_VASCULAR_SMOOTH_MUSCLE_CONTRACTION	115	1.125	0.251	0.716	0.866	0.687	0.921	-1.048	0.369	0.719
KEGG_VASOPRESSIN_REGULATED_WATER_REABSORPTION	44	-1.219	0.191	0.848	-0.981	0.474	0.827	-0.531	0.992	0.977
KEGG_VEGF_SIGNALING_PATHWAY	76	1.225	0.152	0.691	1.198	0.232	0.982	1.192	0.208	0.515
KEGG_VIBRIO_CHOLERAE_INFECTION	53	-1.079	0.327	0.941	-0.702	0.899	0.957	0.656	0.94	0.932
KEGG_VIRAL_MYOCARDITIS	68	1.124	0.316	0.716	-1.256	0.161	0.641	1.261	0.181	0.443
KEGG_WNT_SIGNALING_PATHWAY	150	0.987	0.464	0.75	1.34	0.095	1	-0.825	0.736	0.856

## Sheet: BIOCARTA
BIOCARTA PATHWAYS
		DMPA-IM			LNG Implant			Cu-IUD
NAME	SIZE	NES	Nom_pval	FDR	NES	Nom_pval	FDR	NES	Nom_pval	FDR
BIOCARTA_GPCR_PATHWAY	30	1.958	0	0.729	1.434	0.099	1	0.466	1	0.991
BIOCARTA_NFAT_PATHWAY	51	1.792	0	0.663	0.972	0.486	0.92	1.005	0.433	0.685
BIOCARTA_CALCINEURIN_PATHWAY	18	1.894	0.002	0.704	1.376	0.145	1	1.116	0.331	0.594
BIOCARTA_BCR_PATHWAY	33	1.676	0.012	0.58	1.276	0.247	1	1.019	0.451	0.675
BIOCARTA_NKCELLS_PATHWAY	20	1.641	0.012	0.627	0.845	0.663	0.933	1.217	0.257	0.487
BIOCARTA_MCALPAIN_PATHWAY	19	1.785	0.013	0.61	1.069	0.368	0.915	1.132	0.297	0.572
BIOCARTA_TCR_PATHWAY	44	1.698	0.014	0.689	1.371	0.191	1	1.176	0.319	0.53
BIOCARTA_NOS1_PATHWAY	21	1.631	0.015	0.623	1.094	0.347	0.936	0.56	0.956	0.966
BIOCARTA_RAC1_PATHWAY	21	1.682	0.015	0.603	0.736	0.796	0.962	-0.549	0.969	0.976
BIOCARTA_TFF_PATHWAY	23	-1.659	0.015	0.408	1.299	0.178	1	-0.755	0.774	0.891
BIOCARTA_CREB_PATHWAY	22	1.754	0.016	0.73	0.812	0.664	0.949	-0.984	0.481	0.756
BIOCARTA_CSK_PATHWAY	20	1.645	0.019	0.63	1.24	0.277	0.996	-0.885	0.602	0.821
BIOCARTA_VIP_PATHWAY	26	1.686	0.022	0.641	-0.847	0.626	0.889	1.28	0.218	0.432
BIOCARTA_IGF1R_PATHWAY	23	1.652	0.024	0.613	0.924	0.549	0.927	-1.238	0.216	0.593
BIOCARTA_ERK_PATHWAY	27	1.55	0.028	0.666	1.15	0.28	0.966	0.817	0.717	0.821
BIOCARTA_CK1_PATHWAY	16	1.527	0.037	0.602	0.914	0.571	0.933	-1.013	0.455	0.742
BIOCARTA_BAD_PATHWAY	25	1.516	0.039	0.604	0.802	0.721	0.949	0.836	0.695	0.815
BIOCARTA_MEF2D_PATHWAY	18	1.568	0.039	0.716	1.386	0.153	1	1.146	0.309	0.557
BIOCARTA_NGF_PATHWAY	20	1.551	0.039	0.682	1.139	0.297	0.959	0.921	0.549	0.75
BIOCARTA_MCM_PATHWAY	18	-1.557	0.04	0.601	-1.365	0.168	0.628	-1.26	0.237	0.564
BIOCARTA_CHEMICAL_PATHWAY	18	1.507	0.043	0.63	0.711	0.806	0.97	1.109	0.326	0.595
BIOCARTA_PDGF_PATHWAY	28	1.558	0.051	0.712	1.461	0.075	0.992	1.431	0.111	0.316
BIOCARTA_EIF4_PATHWAY	24	1.547	0.055	0.647	1.131	0.311	0.963	0.828	0.665	0.819
BIOCARTA_G2_PATHWAY	24	-1.525	0.06	0.58	-1.288	0.215	0.641	-1.299	0.203	0.519
BIOCARTA_EGF_PATHWAY	27	1.492	0.065	0.646	1.549	0.054	1	1.68	0.015	0.268
BIOCARTA_ARF_PATHWAY	17	1.444	0.067	0.618	0.807	0.691	0.949	-0.931	0.556	0.791
BIOCARTA_ECM_PATHWAY	19	1.484	0.068	0.636	0.483	0.992	1	1.052	0.421	0.644
BIOCARTA_CTCF_PATHWAY	24	1.484	0.073	0.634	1.272	0.174	1	-0.866	0.629	0.826
BIOCARTA_AT1R_PATHWAY	27	1.453	0.085	0.627	0.857	0.611	0.925	1.231	0.255	0.472
BIOCARTA_ETS_PATHWAY	17	1.413	0.091	0.633	1.243	0.237	0.992	1.32	0.157	0.388
BIOCARTA_FCER1_PATHWAY	39	1.481	0.091	0.639	1.098	0.373	0.943	0.973	0.484	0.717
BIOCARTA_CTLA4_PATHWAY	20	1.433	0.099	0.598	0.886	0.599	0.92	1.153	0.382	0.55
BIOCARTA_TGFB_PATHWAY	19	1.455	0.099	0.629	1.689	0.01	1	0.825	0.685	0.818
BIOCARTA_IL2_PATHWAY	22	1.443	0.1	0.618	0.787	0.662	0.959	1.414	0.137	0.329
BIOCARTA_VEGF_PATHWAY	27	1.438	0.106	0.608	-0.744	0.736	0.946	0.663	0.839	0.928
BIOCARTA_NKT_PATHWAY	24	1.377	0.112	0.676	0.606	0.948	0.989	1.326	0.142	0.385
BIOCARTA_STATHMIN_PATHWAY	20	1.422	0.112	0.609	-0.827	0.658	0.901	-1.16	0.327	0.673
BIOCARTA_GLEEVEC_PATHWAY	23	1.409	0.129	0.634	0.864	0.621	0.918	1.436	0.112	0.313
BIOCARTA_DC_PATHWAY	17	1.375	0.132	0.668	0.609	0.937	0.987	1.438	0.076	0.312
BIOCARTA_IL2RB_PATHWAY	37	1.388	0.137	0.669	0.963	0.542	0.924	1.449	0.095	0.303
BIOCARTA_AGR_PATHWAY	33	-1.317	0.138	0.783	-0.753	0.796	0.949	-0.876	0.671	0.818
BIOCARTA_41BB_PATHWAY	18	1.351	0.14	0.682	1.171	0.308	0.982	1.501	0.032	0.287
BIOCARTA_DEATH_PATHWAY	29	1.33	0.142	0.682	0.886	0.587	0.923	1.587	0.022	0.256
BIOCARTA_TOB1_PATHWAY	19	1.405	0.142	0.636	0.952	0.511	0.926	0.742	0.781	0.876
BIOCARTA_TALL1_PATHWAY	15	1.337	0.15	0.688	-0.742	0.777	0.948	1.015	0.451	0.679
BIOCARTA_NO2IL12_PATHWAY	15	1.369	0.153	0.672	1.458	0.094	0.985	1.283	0.221	0.435
BIOCARTA_CXCR4_PATHWAY	19	1.331	0.155	0.687	1.059	0.396	0.908	1.402	0.1	0.33
BIOCARTA_HDAC_PATHWAY	25	1.294	0.157	0.672	0.741	0.78	0.958	0.905	0.571	0.761
BIOCARTA_FAS_PATHWAY	30	1.263	0.205	0.678	1.187	0.275	0.976	1.368	0.124	0.344
BIOCARTA_IL7_PATHWAY	16	1.325	0.207	0.676	0.866	0.628	0.919	1.112	0.392	0.594
BIOCARTA_NUCLEARRS_PATHWAY	34	1.186	0.212	0.71	1.2	0.188	0.986	1.321	0.12	0.389
BIOCARTA_ATM_PATHWAY	20	-1.239	0.221	0.862	-0.662	0.862	0.966	1.068	0.363	0.628
BIOCARTA_PAR1_PATHWAY	19	1.245	0.221	0.686	1.237	0.198	0.996	0.79	0.745	0.842
BIOCARTA_IGF1_PATHWAY	21	1.259	0.225	0.673	0.984	0.469	0.922	1.167	0.284	0.537
BIOCARTA_BARRESTIN_SRC_PATHWAY	17	1.198	0.226	0.719	1.006	0.425	0.919	-0.809	0.713	0.862
BIOCARTA_LIS1_PATHWAY	19	-1.237	0.228	0.857	0.665	0.856	0.977	-0.728	0.81	0.904
BIOCARTA_PTEN_PATHWAY	18	1.188	0.24	0.716	0.93	0.532	0.93	1.081	0.374	0.613
BIOCARTA_INSULIN_PATHWAY	21	1.266	0.245	0.677	1.335	0.197	1	1.428	0.083	0.319
BIOCARTA_PYK2_PATHWAY	27	1.278	0.248	0.677	0.927	0.544	0.929	1.456	0.124	0.296
BIOCARTA_IL17_PATHWAY	15	1.197	0.25	0.718	0.646	0.877	0.979	1.038	0.424	0.658
BIOCARTA_STEM_PATHWAY	15	1.201	0.252	0.714	-0.519	0.989	0.991	1.529	0.019	0.261
BIOCARTA_VDR_PATHWAY	24	-1.142	0.252	0.884	-0.847	0.664	0.888	-0.895	0.628	0.816
BIOCARTA_GSK3_PATHWAY	20	1.177	0.254	0.701	1.051	0.412	0.909	1.291	0.161	0.422
BIOCARTA_KERATINOCYTE_PATHWAY	46	1.227	0.255	0.692	1.111	0.35	0.945	1.781	0	0.384
BIOCARTA_EPO_PATHWAY	19	1.238	0.271	0.687	0.695	0.764	0.974	1.413	0.136	0.324
BIOCARTA_IGF1MTOR_PATHWAY	19	1.172	0.272	0.704	-1.059	0.375	0.769	-1.004	0.446	0.749
BIOCARTA_COMP_PATHWAY	19	1.152	0.279	0.712	0.975	0.497	0.925	0.539	0.996	0.974
BIOCARTA_PGC1A_PATHWAY	15	1.149	0.279	0.709	0.779	0.789	0.959	1.027	0.426	0.667
BIOCARTA_TPO_PATHWAY	24	1.196	0.281	0.715	1.23	0.269	0.989	1.346	0.143	0.367
BIOCARTA_CARDIACEGF_PATHWAY	18	1.116	0.289	0.716	1.032	0.449	0.916	0.941	0.549	0.741
BIOCARTA_INFLAM_PATHWAY	27	1.13	0.302	0.713	-0.507	0.996	0.99	1.495	0.021	0.289
BIOCARTA_TEL_PATHWAY	17	1.145	0.302	0.705	1.078	0.391	0.913	0.965	0.491	0.721
BIOCARTA_EICOSANOID_PATHWAY	22	1.095	0.31	0.717	1.114	0.297	0.956	-0.687	0.914	0.925
BIOCARTA_MAPK_PATHWAY	81	1.151	0.315	0.709	1.168	0.343	0.975	1.603	0.025	0.254
BIOCARTA_GH_PATHWAY	27	1.128	0.326	0.711	1.339	0.162	1	1.429	0.072	0.319
BIOCARTA_INTRINSIC_PATHWAY	23	1.075	0.335	0.726	0.627	0.964	0.983	0.63	0.985	0.941
BIOCARTA_HER2_PATHWAY	23	-1.067	0.34	0.945	0.919	0.563	0.934	-1.038	0.405	0.728
BIOCARTA_CASPASE_PATHWAY	22	1.111	0.362	0.707	1.099	0.378	0.942	1.293	0.212	0.42
BIOCARTA_GCR_PATHWAY	17	-1.11	0.363	0.916	-0.949	0.533	0.842	1.143	0.302	0.559
BIOCARTA_PDZS_PATHWAY	17	1.069	0.367	0.731	0.922	0.587	0.93	-1.127	0.338	0.687
BIOCARTA_WNT_PATHWAY	24	-1.066	0.367	0.944	-1.154	0.287	0.736	-0.689	0.844	0.927
BIOCARTA_IL12_PATHWAY	19	1.132	0.369	0.716	1.218	0.272	0.975	1.107	0.404	0.597
BIOCARTA_P38MAPK_PATHWAY	36	1.086	0.369	0.725	0.974	0.513	0.923	1.65	0.025	0.266
BIOCARTA_MET_PATHWAY	33	1.119	0.374	0.716	0.45	0.98	0.999	1.409	0.144	0.327
BIOCARTA_IL3_PATHWAY	15	1.152	0.375	0.711	0.47	0.957	0.999	1.381	0.107	0.341
BIOCARTA_CCR5_PATHWAY	16	1.118	0.377	0.716	0.51	0.954	1	1.423	0.108	0.322
BIOCARTA_AKT_PATHWAY	22	1.074	0.382	0.726	1.307	0.181	1	1.582	0.037	0.258
BIOCARTA_SHH_PATHWAY	16	1.065	0.385	0.734	0.9	0.6	0.923	-1.066	0.389	0.702
BIOCARTA_BCELLSURVIVAL_PATHWAY	15	-1.065	0.388	0.946	0.911	0.577	0.931	0.893	0.569	0.771
BIOCARTA_AMI_PATHWAY	20	1.042	0.389	0.737	0.888	0.642	0.924	0.715	0.883	0.891
BIOCARTA_MPR_PATHWAY	21	-1.041	0.399	0.967	-1.328	0.124	0.64	-1.41	0.081	0.459
BIOCARTA_MAL_PATHWAY	19	-1.074	0.403	0.945	-0.574	0.927	0.986	1.044	0.423	0.651
BIOCARTA_TH1TH2_PATHWAY	21	1.084	0.403	0.724	0.745	0.814	0.956	1.398	0.106	0.329
BIOCARTA_BIOPEPTIDES_PATHWAY	29	1.03	0.404	0.739	1.222	0.242	0.981	0.916	0.55	0.756
BIOCARTA_EIF_PATHWAY	16	-1.01	0.417	0.982	0.625	0.935	0.984	0.949	0.513	0.734
BIOCARTA_INTEGRIN_PATHWAY	34	1.022	0.434	0.749	0.709	0.842	0.969	1.207	0.245	0.5
BIOCARTA_AMAN_PATHWAY	15	-1.035	0.435	0.966	1.02	0.455	0.91	1.169	0.261	0.536
BIOCARTA_CYTOKINE_PATHWAY	19	1.039	0.435	0.736	-0.713	0.862	0.955	1.377	0.09	0.338
BIOCARTA_G1_PATHWAY	28	-1.024	0.435	0.975	-1.046	0.428	0.768	-0.764	0.787	0.883
BIOCARTA_TOLL_PATHWAY	25	1.035	0.445	0.738	1.145	0.327	0.954	1.599	0.019	0.253
BIOCARTA_RHO_PATHWAY	21	1.002	0.451	0.755	0.633	0.918	0.984	0.64	0.913	0.938
BIOCARTA_HIVNEF_PATHWAY	56	1.045	0.453	0.733	0.397	0.99	0.999	1.607	0.042	0.259
BIOCARTA_MITOCHONDRIA_PATHWAY	19	0.995	0.455	0.751	0.72	0.843	0.966	1.102	0.313	0.6
BIOCARTA_CARM_ER_PATHWAY	26	-1.001	0.462	0.972	-1.486	0.077	0.596	-1.237	0.246	0.591
BIOCARTA_CCR3_PATHWAY	19	0.982	0.475	0.757	1.011	0.474	0.916	-0.54	0.987	0.977
BIOCARTA_SPPA_PATHWAY	16	0.975	0.489	0.762	1.124	0.312	0.958	0.94	0.551	0.74
BIOCARTA_MTA3_PATHWAY	18	-0.987	0.491	0.969	0.775	0.794	0.96	-1.181	0.259	0.655
BIOCARTA_HCMV_PATHWAY	17	-0.971	0.499	0.994	-0.645	0.879	0.972	1.16	0.319	0.543
BIOCARTA_P53_PATHWAY	16	0.954	0.51	0.777	0.943	0.534	0.93	-0.59	0.942	0.965
BIOCARTA_PPARA_PATHWAY	52	0.963	0.516	0.768	0.81	0.708	0.949	1.221	0.226	0.482
BIOCARTA_CD40_PATHWAY	15	0.988	0.528	0.751	0.613	0.881	0.986	1.535	0.019	0.271
BIOCARTA_PITX2_PATHWAY	16	0.941	0.536	0.785	0.886	0.601	0.922	0.817	0.713	0.822
BIOCARTA_LONGEVITY_PATHWAY	15	0.93	0.537	0.791	0.756	0.757	0.955	-1.047	0.417	0.716
BIOCARTA_CDMAC_PATHWAY	16	0.986	0.551	0.751	0.63	0.872	0.982	1.297	0.173	0.419
BIOCARTA_ARENRF2_PATHWAY	20	-0.912	0.578	0.999	0.807	0.737	0.95	1.458	0.064	0.296
BIOCARTA_PML_PATHWAY	17	0.902	0.597	0.808	0.544	0.934	0.994	1.519	0.036	0.267
BIOCARTA_ATRBRCA_PATHWAY	22	-0.884	0.601	1	-0.99	0.48	0.823	-0.997	0.484	0.75
BIOCARTA_EFP_PATHWAY	16	-0.861	0.63	0.99	-0.728	0.797	0.95	-1.423	0.084	0.452
BIOCARTA_FMLP_PATHWAY	34	0.854	0.635	0.839	0.77	0.76	0.961	1.415	0.086	0.328
BIOCARTA_P53HYPOXIA_PATHWAY	21	0.839	0.652	0.855	1.236	0.255	0.995	1.528	0.043	0.257
BIOCARTA_PTDINS_PATHWAY	23	0.858	0.66	0.837	0.82	0.658	0.94	1.231	0.22	0.471
BIOCARTA_EDG1_PATHWAY	22	0.852	0.665	0.842	0.991	0.465	0.927	-0.78	0.72	0.871
BIOCARTA_NO1_PATHWAY	28	-0.845	0.665	0.983	-1.381	0.085	0.614	0.908	0.615	0.76
BIOCARTA_CELLCYCLE_PATHWAY	23	-0.85	0.667	0.985	-1.1	0.321	0.769	-0.8	0.744	0.863
BIOCARTA_NDKDYNAMIN_PATHWAY	17	0.856	0.673	0.837	-0.604	0.924	0.984	-0.927	0.545	0.794
BIOCARTA_STRESS_PATHWAY	24	-0.816	0.682	0.967	0.713	0.762	0.971	1.623	0.035	0.256
BIOCARTA_GRANULOCYTES_PATHWAY	15	-0.826	0.684	0.972	-1.115	0.374	0.773	1.378	0.105	0.339
BIOCARTA_IL6_PATHWAY	21	0.813	0.688	0.862	-0.419	0.967	0.997	1.484	0.043	0.286
BIOCARTA_TNFR1_PATHWAY	29	0.792	0.692	0.869	0.504	0.962	1	1.319	0.183	0.39
BIOCARTA_SPRY_PATHWAY	17	0.817	0.695	0.862	-0.871	0.623	0.875	-0.934	0.549	0.789
BIOCARTA_PROTEASOME_PATHWAY	18	-0.79	0.704	0.982	-1.333	0.177	0.634	1.151	0.368	0.552
BIOCARTA_LAIR_PATHWAY	17	0.81	0.719	0.862	0.782	0.751	0.958	1.697	0	0.282
BIOCARTA_HIF_PATHWAY	15	-0.773	0.729	0.986	-0.437	0.982	0.996	1.568	0.008	0.257
BIOCARTA_ALK_PATHWAY	37	0.818	0.738	0.861	-0.694	0.889	0.963	-1.156	0.261	0.674
BIOCARTA_CHREBP_PATHWAY	19	-0.778	0.758	0.985	-1.321	0.121	0.62	-1.145	0.317	0.679
BIOCARTA_MTOR_PATHWAY	21	0.746	0.774	0.899	0.594	0.943	0.988	1.088	0.347	0.61
BIOCARTA_IL1R_PATHWAY	31	-0.661	0.834	0.999	-0.463	0.986	0.996	1.565	0.017	0.26
BIOCARTA_NFKB_PATHWAY	21	-0.65	0.837	1	0.663	0.796	0.978	1.631	0.017	0.253
BIOCARTA_TID_PATHWAY	19	0.63	0.864	0.973	0.708	0.843	0.968	1.497	0.045	0.288
BIOCARTA_NTHI_PATHWAY	23	-0.58	0.882	1	0.732	0.747	0.965	1.553	0.019	0.254
BIOCARTA_TNFR2_PATHWAY	17	0.468	0.938	1	0.481	0.935	1	1.475	0.023	0.283
BIOCARTA_ARAP_PATHWAY	17	0.562	0.947	0.994	0.831	0.647	0.936	1.433	0.106	0.315
BIOCARTA_RAS_PATHWAY	22	0.507	0.949	0.998	0.66	0.825	0.977	1.337	0.17	0.369
BIOCARTA_RELA_PATHWAY	15	0.511	0.949	0.998	0.675	0.843	0.97	1.591	0.006	0.262
BIOCARTA_ERAD_PATHWAY	19	-0.593	0.956	1	1.294	0.19	1	-0.894	0.567	0.816
BIOCARTA_RACCYCD_PATHWAY	26	-0.49	0.965	1	0.733	0.758	0.965	1.209	0.267	0.498
BIOCARTA_CERAMIDE_PATHWAY	21	-0.453	0.998	1	0.688	0.782	0.972	1.475	0.065	0.283

## Sheet: PID
PID PATHWAYS
		DMPA-IM			LNG Implant			Cu-IUD
NAME	SIZE	NES	Nom_pval	FDR	NES	Nom_pval	FDR	NES	Nom_pval	FDR
PID_A6B1_A6B4_INTEGRIN_PATHWAY	46	-1.346	0.124	0.756	1.327	0.147	1	-0.56	0.941	0.975
PID_AJDISS_2PATHWAY	48	1.226	0.201	0.692	1.354	0.097	1	1.009	0.425	0.682
PID_ALK1_PATHWAY	25	0.935	0.548	0.79	-1.025	0.427	0.792	-1.435	0.075	0.47
PID_ALPHA_SYNUCLEIN_PATHWAY	32	-0.937	0.576	1	0.694	0.929	0.971	0.933	0.565	0.744
PID_AMB2_NEUTROPHILS_PATHWAY	41	1.056	0.397	0.732	-0.666	0.965	0.963	1.174	0.245	0.532
PID_ANGIOPOIETIN_RECEPTOR_PATHWAY	49	1.121	0.358	0.718	-0.547	0.984	0.988	1.301	0.174	0.414
PID_ANTHRAX_PATHWAY	18	0.968	0.505	0.765	-0.737	0.842	0.95	1.015	0.44	0.679
PID_AP1_PATHWAY	70	0.798	0.732	0.866	-0.752	0.829	0.947	1.44	0.038	0.312
PID_AR_NONGENOMIC_PATHWAY	31	1.67	0.012	0.562	-0.575	0.982	0.987	-0.967	0.5	0.763
PID_AR_PATHWAY	60	1.099	0.344	0.715	1.027	0.464	0.913	0.99	0.471	0.701
PID_AR_TF_PATHWAY	53	1.539	0.025	0.609	1.117	0.302	0.959	0.872	0.626	0.79
PID_ARF_3PATHWAY	19	-0.639	0.901	1	0.634	0.919	0.984	0.597	0.962	0.955
PID_ARF6_DOWNSTREAM_PATHWAY	15	0.755	0.775	0.897	0.826	0.675	0.938	-0.71	0.812	0.914
PID_ARF6_PATHWAY	35	1.039	0.385	0.735	1.409	0.073	1	1.027	0.429	0.667
PID_ARF6_TRAFFICKING_PATHWAY	49	-0.664	0.937	0.999	0.799	0.782	0.95	0.856	0.654	0.799
PID_ATF2_PATHWAY	59	0.901	0.63	0.808	1.33	0.1	1	1.373	0.07	0.341
PID_ATM_PATHWAY	34	-1.035	0.457	0.968	-1.279	0.223	0.647	-0.889	0.555	0.821
PID_ATR_PATHWAY	39	-1.429	0.122	0.687	-1.457	0.111	0.606	-1.18	0.318	0.655
PID_AURORA_A_PATHWAY	31	-1.553	0.074	0.593	-1.2	0.309	0.696	-1.221	0.24	0.613
PID_AURORA_B_PATHWAY	39	-1.445	0.125	0.699	-1.42	0.121	0.594	-1.542	0.029	0.646
PID_AVB3_INTEGRIN_PATHWAY	74	1.113	0.307	0.712	0.954	0.525	0.926	-0.59	0.923	0.966
PID_AVB3_OPN_PATHWAY	31	0.86	0.637	0.838	0.444	0.992	0.998	1.266	0.232	0.441
PID_BARD1_PATHWAY	29	-0.783	0.705	0.984	-1.193	0.297	0.698	-1.09	0.409	0.687
PID_BCR_5PATHWAY	63	1.236	0.297	0.685	0.786	0.666	0.958	1.275	0.271	0.438
PID_BETA_CATENIN_DEG_PATHWAY	18	-1.373	0.136	0.739	-0.446	0.996	0.997	-1.101	0.371	0.689
PID_BETA_CATENIN_NUC_PATHWAY	80	1.309	0.125	0.672	1.108	0.313	0.946	-0.697	0.919	0.925
PID_BMP_PATHWAY	42	1.316	0.137	0.685	-0.714	0.895	0.958	-1.44	0.06	0.46
PID_CASPASE_PATHWAY	51	1.016	0.451	0.755	-0.752	0.771	0.949	1.656	0.013	0.272
PID_CD40_PATHWAY	31	0.999	0.474	0.757	1.084	0.404	0.923	1.589	0.013	0.257
PID_CD8_TCR_DOWNSTREAM_PATHWAY	65	1.467	0.094	0.629	1.357	0.155	1	1.478	0.089	0.283
PID_CD8_TCR_PATHWAY	53	1.558	0.056	0.686	1.109	0.404	0.949	1.325	0.193	0.385
PID_CDC42_PATHWAY	70	-0.789	0.727	0.98	0.785	0.753	0.958	0.982	0.485	0.709
PID_CDC42_REG_PATHWAY	30	-1.425	0.063	0.697	0.744	0.822	0.957	-1.303	0.12	0.515
PID_CERAMIDE_PATHWAY	44	0.751	0.788	0.898	1.384	0.099	1	1.749	0.002	0.356
PID_CIRCADIAN_PATHWAY	16	-1.125	0.373	0.896	1.221	0.284	0.974	1.085	0.397	0.612
PID_CMYB_PATHWAY	84	0.977	0.513	0.759	0.966	0.517	0.925	0.8	0.842	0.835
PID_CONE_PATHWAY	23	0.998	0.448	0.757	-0.595	0.974	0.982	0.961	0.524	0.726
PID_CXCR3_PATHWAY	43	1.578	0.03	0.721	1.408	0.076	1	1.254	0.182	0.447
PID_CXCR4_PATHWAY	100	1.341	0.124	0.685	0.661	0.861	0.977	1.071	0.384	0.628
PID_DELTA_NP63_PATHWAY	47	1.088	0.323	0.725	1.266	0.18	1	0.788	0.788	0.843
PID_DNA_PK_PATHWAY	16	0.551	0.98	0.997	-1.238	0.22	0.657	0.457	1	0.992
PID_E2F_PATHWAY	73	-0.832	0.649	0.972	-1.242	0.244	0.652	-1.051	0.386	0.722
PID_ECADHERIN_KERATINOCYTE_PATHWAY	21	1.053	0.417	0.731	1.734	0.021	1	0.858	0.62	0.8
PID_ECADHERIN_NASCENT_AJ_PATHWAY	39	1.248	0.243	0.684	1.697	0.035	1	0.667	0.871	0.925
PID_ECADHERIN_STABILIZATION_PATHWAY	41	0.597	0.868	0.987	1.512	0.067	1	0.605	0.878	0.952
PID_ENDOTHELIN_PATHWAY	63	0.914	0.595	0.8	0.898	0.651	0.919	0.868	0.685	0.79
PID_EPHA_FWDPATHWAY	34	1.182	0.203	0.71	1.033	0.4	0.918	0.889	0.666	0.777
PID_EPHA2_FWD_PATHWAY	19	1.261	0.24	0.679	1.629	0.023	1	1.033	0.426	0.661
PID_EPHB_FWD_PATHWAY	40	1.032	0.414	0.737	1.156	0.296	0.962	0.885	0.615	0.778
PID_EPHRINB_REV_PATHWAY	30	1.163	0.232	0.705	1.192	0.237	0.984	1.328	0.105	0.383
PID_EPO_PATHWAY	33	1.147	0.361	0.706	0.553	0.903	0.993	1.261	0.259	0.443
PID_ER_NONGENOMIC_PATHWAY	40	1.209	0.145	0.702	1.154	0.252	0.959	0.809	0.75	0.828
PID_ERA_GENOMIC_PATHWAY	64	-1.077	0.34	0.943	0.799	0.76	0.949	-1.209	0.234	0.628
PID_ERB_GENOMIC_PATHWAY	15	0.913	0.576	0.801	0.86	0.629	0.92	-0.914	0.571	0.802
PID_ERBB_NETWORK_PATHWAY	15	-1.233	0.194	0.849	1.117	0.326	0.961	1.017	0.441	0.678
PID_ERBB1_DOWNSTREAM_PATHWAY	105	0.537	0.961	0.997	1.105	0.381	0.951	1.482	0.087	0.284
PID_ERBB1_INTERNALIZATION_PATHWAY	41	-0.873	0.671	0.994	0.972	0.524	0.918	0.987	0.475	0.704
PID_ERBB1_RECEPTOR_PROXIMAL_PATHWAY	35	1.27	0.179	0.666	1.621	0.026	1	1.414	0.087	0.329
PID_ERBB2_ERBB3_PATHWAY	44	-0.672	0.905	0.997	1.028	0.457	0.913	0.781	0.766	0.843
PID_ERBB4_PATHWAY	38	-1.211	0.154	0.855	0.941	0.552	0.925	0.757	0.846	0.865
PID_FAK_PATHWAY	59	1.273	0.234	0.668	1.328	0.17	1	1.118	0.356	0.591
PID_FANCONI_PATHWAY	47	-0.716	0.778	0.993	-1.063	0.396	0.776	-1.123	0.338	0.681
PID_FAS_PATHWAY	38	-0.944	0.531	1	1.441	0.074	1	1.612	0.011	0.263
PID_FCER1_PATHWAY	59	1.178	0.35	0.705	0.895	0.59	0.918	1.346	0.167	0.368
PID_FGF_PATHWAY	55	1.112	0.265	0.71	0.876	0.656	0.914	-0.791	0.774	0.864
PID_FOXM1_PATHWAY	40	-1.535	0.052	0.581	-1.389	0.126	0.623	-1.536	0.024	0.598
PID_FOXO_PATHWAY	49	-0.606	0.904	1	1.269	0.188	1	1.262	0.218	0.444
PID_FRA_PATHWAY	37	0.771	0.789	0.888	0.801	0.758	0.949	1.367	0.092	0.344
PID_GLYPICAN_1PATHWAY	27	0.856	0.696	0.837	0.909	0.587	0.931	0.93	0.556	0.743
PID_GMCSF_PATHWAY	36	0.755	0.716	0.897	0.44	0.956	0.998	1.531	0.045	0.267
PID_HDAC_CLASSI_PATHWAY	66	1.01	0.43	0.759	-0.611	0.954	0.981	1.164	0.265	0.54
PID_HDAC_CLASSII_PATHWAY	34	1.363	0.111	0.674	0.823	0.704	0.94	0.751	0.79	0.866
PID_HDAC_CLASSIII_PATHWAY	26	1.007	0.44	0.757	1.474	0.052	1	-0.809	0.746	0.862
PID_HEDGEHOG_2PATHWAY	22	-1.051	0.408	0.949	0.896	0.597	0.921	-1.152	0.298	0.671
PID_HEDGEHOG_GLI_PATHWAY	48	0.886	0.609	0.816	0.774	0.823	0.958	-1.294	0.132	0.522
PID_HES_HEY_PATHWAY	48	-0.729	0.847	0.993	0.756	0.805	0.956	-1.22	0.22	0.612
PID_HIF1_TFPATHWAY	66	-0.934	0.564	1	1.375	0.07	1	1.37	0.078	0.343
PID_HIF1A_PATHWAY	19	1.165	0.27	0.704	1.346	0.125	1	0.935	0.538	0.746
PID_HIF2PATHWAY	34	0.734	0.802	0.911	0.831	0.698	0.936	1.272	0.194	0.438
PID_HIV_NEF_PATHWAY	35	1.275	0.218	0.669	0.907	0.559	0.927	1.577	0.052	0.262
PID_HNF3A_PATHWAY	44	-1.191	0.248	0.872	0.988	0.482	0.926	-1.169	0.28	0.672
PID_HNF3B_PATHWAY	44	-0.912	0.583	1	0.852	0.701	0.928	0.704	0.927	0.901
PID_IFNG_PATHWAY	40	0.803	0.644	0.867	1.004	0.494	0.921	1.599	0.021	0.25
PID_IGF1_PATHWAY	29	-0.85	0.643	0.982	1.082	0.366	0.919	0.803	0.7	0.831
PID_IL1_PATHWAY	34	-1.06	0.456	0.948	0.663	0.803	0.978	1.626	0.018	0.255
PID_IL12_2PATHWAY	60	1.224	0.292	0.687	1.055	0.436	0.91	1.482	0.081	0.284
PID_IL12_STAT4_PATHWAY	32	1.288	0.219	0.67	0.753	0.736	0.956	1.283	0.205	0.436
PID_IL2_1PATHWAY	55	1.351	0.171	0.685	1.066	0.436	0.911	1.536	0.052	0.271
PID_IL2_PI3K_PATHWAY	34	1.154	0.318	0.712	0.94	0.543	0.924	1.106	0.341	0.596
PID_IL2_STAT5_PATHWAY	30	1.311	0.217	0.673	0.694	0.793	0.97	1.104	0.404	0.598
PID_IL23_PATHWAY	37	0.727	0.794	0.917	0.746	0.773	0.959	1.559	0.014	0.255
PID_IL27_PATHWAY	26	1.262	0.23	0.678	1.289	0.197	1	1.557	0.009	0.252
PID_IL3_PATHWAY	26	1.182	0.305	0.707	0.778	0.723	0.959	1.271	0.231	0.436
PID_IL4_2PATHWAY	61	-0.888	0.62	0.997	-1.078	0.382	0.779	1.23	0.212	0.47
PID_IL6_7_PATHWAY	47	0.763	0.709	0.893	0.494	0.922	1	1.523	0.055	0.262
PID_IL8_CXCR1_PATHWAY	28	0.839	0.644	0.854	-0.683	0.822	0.964	1.375	0.148	0.34
PID_IL8_CXCR2_PATHWAY	34	0.919	0.576	0.797	-0.673	0.797	0.964	1.273	0.252	0.438
PID_ILK_PATHWAY	45	0.696	0.82	0.943	-0.618	0.893	0.98	0.797	0.717	0.838
PID_INSULIN_GLUCOSE_PATHWAY	26	1.406	0.079	0.636	1.389	0.115	1	1.163	0.299	0.54
PID_INSULIN_PATHWAY	44	-0.946	0.539	1	-1.048	0.439	0.768	-0.934	0.536	0.788
PID_INTEGRIN_A4B1_PATHWAY	33	1.722	0.015	0.67	0.883	0.588	0.917	0.79	0.745	0.842
PID_INTEGRIN_A9B1_PATHWAY	25	0.993	0.472	0.752	1.061	0.361	0.912	1.325	0.134	0.385
PID_INTEGRIN_CS_PATHWAY	26	0.944	0.525	0.783	0.992	0.482	0.928	-0.899	0.601	0.813
PID_INTEGRIN1_PATHWAY	66	0.801	0.827	0.866	0.876	0.608	0.913	-0.88	0.618	0.82
PID_INTEGRIN2_PATHWAY	29	1.178	0.227	0.706	0.81	0.765	0.949	1.51	0.011	0.278
PID_INTEGRIN3_PATHWAY	43	-0.847	0.687	0.983	0.678	0.946	0.971	0.876	0.64	0.787
PID_INTEGRIN5_PATHWAY	17	1.272	0.175	0.668	1.443	0.067	1	1.217	0.193	0.486
PID_KIT_PATHWAY	52	1.34	0.162	0.686	1.085	0.387	0.924	1.528	0.051	0.258
PID_LIS1_PATHWAY	28	1.141	0.268	0.706	-0.673	0.873	0.965	-1.075	0.335	0.7
PID_LKB1_PATHWAY	47	0.964	0.471	0.769	1.244	0.203	1	0.756	0.765	0.865
PID_LPA4_PATHWAY	15	1.088	0.354	0.727	0.901	0.583	0.927	-0.798	0.756	0.864
PID_LYMPH_ANGIOGENESIS_PATHWAY	25	-0.73	0.835	0.993	-0.598	0.945	0.982	0.574	0.951	0.961
PID_LYSOPHOSPHOLIPID_PATHWAY	65	1.069	0.354	0.732	0.928	0.586	0.929	1.218	0.198	0.487
PID_MAPK_TRK_PATHWAY	34	0.869	0.602	0.828	0.921	0.576	0.931	1.324	0.182	0.385
PID_MET_PATHWAY	79	1.147	0.325	0.706	1.088	0.42	0.936	1.366	0.157	0.345
PID_MTOR_4PATHWAY	69	-0.75	0.777	0.994	0.731	0.771	0.963	1.098	0.341	0.602
PID_MYC_ACTIV_PATHWAY	79	-1.037	0.397	0.967	-0.943	0.494	0.843	-1.171	0.249	0.671
PID_MYC_PATHWAY	25	0.676	0.909	0.955	0.857	0.655	0.924	0.965	0.486	0.721
PID_MYC_REPRESS_PATHWAY	62	1.224	0.169	0.689	1.12	0.324	0.96	1.145	0.255	0.558
PID_NCADHERIN_PATHWAY	33	-0.866	0.652	0.995	-0.879	0.619	0.873	-0.979	0.49	0.757
PID_NECTIN_PATHWAY	30	-0.834	0.639	0.976	1.169	0.3	0.981	0.915	0.551	0.756
PID_NEPHRIN_NEPH1_PATHWAY	31	1.742	0.004	0.664	1.217	0.24	0.973	0.909	0.57	0.76
PID_NETRIN_PATHWAY	32	1.358	0.116	0.67	1.066	0.388	0.91	1.053	0.392	0.645
PID_NFAT_3PATHWAY	53	1.35	0.157	0.682	0.894	0.537	0.916	1.23	0.237	0.47
PID_NFAT_TFPATHWAY	45	1.436	0.075	0.607	1.157	0.311	0.96	1.477	0.053	0.282
PID_NFKAPPAB_ATYPICAL_PATHWAY	17	0.995	0.511	0.751	0.504	0.927	1	1.53	0.031	0.263
PID_NFKAPPAB_CANONICAL_PATHWAY	23	0.563	0.876	0.995	0.42	0.972	0.998	1.534	0.021	0.271
PID_NOTCH_PATHWAY	59	1.173	0.256	0.705	0.951	0.53	0.925	0.835	0.673	0.814
PID_P38_ALPHA_BETA_DOWNSTREAM_PATHWAY	38	-0.882	0.606	1	0.912	0.575	0.932	1.382	0.098	0.341
PID_P38_ALPHA_BETA_PATHWAY	30	0.823	0.691	0.858	1.036	0.46	0.916	1.271	0.182	0.437
PID_P38_MK2_PATHWAY	21	0.898	0.563	0.807	1.466	0.082	0.993	0.922	0.557	0.75
PID_P38_MKK3_6PATHWAY	26	-0.876	0.603	0.998	1.389	0.119	1	1.349	0.102	0.363
PID_P53_DOWNSTREAM_PATHWAY	137	1.018	0.462	0.755	1.21	0.225	0.985	1.508	0.023	0.278
PID_P53_REGULATION_PATHWAY	59	-0.921	0.558	1	-0.625	0.941	0.979	-1.113	0.302	0.676
PID_P73PATHWAY	79	0.957	0.497	0.774	1.095	0.323	0.944	0.811	0.766	0.825
PID_P75_NTR_PATHWAY	68	0.755	0.886	0.898	1.176	0.206	0.971	1.001	0.443	0.69
PID_PDGFRA_PATHWAY	22	0.947	0.512	0.782	1.399	0.103	1	0.826	0.693	0.819
PID_PDGFRB_PATHWAY	129	1.151	0.329	0.709	1.018	0.428	0.913	1.457	0.092	0.295
PID_PI3K_PLC_TRK_PATHWAY	36	1.629	0.018	0.613	1.573	0.025	1	1.318	0.143	0.39
PID_PI3KCI_AKT_PATHWAY	35	1.138	0.342	0.71	1.18	0.309	0.971	1.273	0.222	0.438
PID_PI3KCI_PATHWAY	48	1.309	0.223	0.669	0.876	0.583	0.914	1.34	0.157	0.369
PID_PLK1_PATHWAY	45	-1.531	0.094	0.565	-1.404	0.148	0.611	-1.507	0.067	0.516
PID_PRL_SIGNALING_EVENTS_PATHWAY	23	0.726	0.838	0.917	-0.966	0.505	0.834	1.269	0.188	0.44
PID_PS1_PATHWAY	46	-0.717	0.904	0.994	-0.975	0.503	0.831	0.594	0.952	0.955
PID_PTP1B_PATHWAY	52	1.26	0.147	0.675	0.973	0.471	0.92	0.914	0.557	0.756
PID_RAC1_PATHWAY	54	-0.895	0.585	0.998	0.925	0.562	0.929	1.098	0.364	0.602
PID_RAC1_REG_PATHWAY	38	-1.072	0.387	0.949	-1.187	0.239	0.7	-0.744	0.847	0.899
PID_RAS_PATHWAY	30	1.059	0.351	0.736	0.816	0.739	0.944	0.798	0.782	0.837
PID_RB_1PATHWAY	64	1.246	0.176	0.686	0.722	0.868	0.965	1.082	0.333	0.614
PID_REELIN_PATHWAY	28	1.462	0.068	0.624	1.147	0.283	0.957	-0.69	0.888	0.927
PID_REG_GR_PATHWAY	82	1.511	0.038	0.62	1.259	0.187	1	1.543	0.021	0.265
PID_RET_PATHWAY	39	1.042	0.423	0.738	1.08	0.365	0.916	1.009	0.467	0.682
PID_RETINOIC_ACID_PATHWAY	30	1.037	0.397	0.738	-0.987	0.477	0.819	-0.82	0.702	0.857
PID_RHOA_PATHWAY	45	-0.849	0.661	0.981	-0.782	0.759	0.93	1.218	0.232	0.487
PID_RHOA_REG_PATHWAY	46	-1.235	0.173	0.851	1.114	0.291	0.958	-0.769	0.77	0.882
PID_RHODOPSIN_PATHWAY	23	-0.862	0.653	0.989	-0.862	0.67	0.882	0.711	0.906	0.893
PID_RXR_VDR_PATHWAY	26	0.916	0.602	0.799	0.875	0.627	0.912	1.384	0.096	0.341
PID_S1P_META_PATHWAY	21	1.062	0.359	0.734	0.794	0.805	0.95	0.919	0.565	0.752
PID_S1P_S1P1_PATHWAY	21	1.108	0.324	0.709	0.457	0.998	0.999	1.015	0.449	0.677
PID_S1P_S1P2_PATHWAY	24	1.275	0.15	0.672	0.843	0.709	0.934	0.736	0.869	0.881
PID_S1P_S1P3_PATHWAY	29	1.062	0.38	0.735	-0.648	0.957	0.972	1.065	0.393	0.632
PID_SHP2_PATHWAY	57	1.544	0.017	0.629	0.806	0.727	0.949	1.051	0.394	0.646
PID_SMAD2_3NUCLEAR_PATHWAY	81	0.8	0.762	0.865	1.011	0.443	0.917	1.458	0.052	0.297
PID_SMAD2_3PATHWAY	16	1.059	0.361	0.735	0.815	0.709	0.945	-1.434	0.06	0.467
PID_SYNDECAN_1_PATHWAY	45	1.04	0.445	0.737	0.643	0.942	0.98	-0.878	0.617	0.82
PID_SYNDECAN_2_PATHWAY	33	-0.981	0.49	0.977	0.708	0.898	0.968	0.942	0.555	0.741
PID_SYNDECAN_3_PATHWAY	17	1.086	0.325	0.727	-0.805	0.737	0.916	0.857	0.635	0.799
PID_SYNDECAN_4_PATHWAY	31	-1.309	0.11	0.791	0.985	0.447	0.922	0.651	0.95	0.933
PID_TAP63_PATHWAY	54	0.915	0.554	0.8	1.57	0.019	1	0.824	0.66	0.817
PID_TCPTP_PATHWAY	42	1.028	0.445	0.741	1.16	0.317	0.962	1.511	0.045	0.278
PID_TCR_CALCIUM_PATHWAY	28	1.231	0.25	0.684	-0.564	0.963	0.987	1.351	0.146	0.364
PID_TCR_PATHWAY	64	1.524	0.082	0.591	1.157	0.362	0.963	1.489	0.081	0.285
PID_TELOMERASE_PATHWAY	67	1.058	0.358	0.734	1.091	0.318	0.936	1.053	0.373	0.645
PID_TGFBR_PATHWAY	54	1.059	0.391	0.734	1.086	0.368	0.932	0.852	0.653	0.8
PID_THROMBIN_PAR1_PATHWAY	43	1.541	0.017	0.606	-0.677	0.904	0.968	0.857	0.665	0.8
PID_THROMBIN_PAR4_PATHWAY	15	-0.563	0.969	1	-0.713	0.857	0.956	1.458	0.071	0.298
PID_TNF_PATHWAY	46	-0.558	0.927	1	0.763	0.716	0.96	1.578	0.044	0.262
PID_TOLL_ENDOGENOUS_PATHWAY	24	0.719	0.769	0.925	-0.592	0.881	0.982	1.472	0.07	0.286
PID_TRAIL_PATHWAY	28	0.637	0.866	0.971	1.025	0.467	0.913	1.691	0.008	0.274
PID_TRKR_PATHWAY	61	1.441	0.045	0.615	0.977	0.475	0.922	0.684	0.94	0.911
PID_TXA2PATHWAY	56	1.629	0.006	0.596	1.038	0.437	0.919	1.259	0.181	0.444
PID_UPA_UPAR_PATHWAY	42	0.958	0.505	0.773	0.951	0.515	0.924	1.395	0.098	0.328
PID_VEGFR1_2_PATHWAY	69	-0.874	0.629	0.996	0.681	0.876	0.974	1.106	0.339	0.598
PID_VEGFR1_PATHWAY	26	0.924	0.551	0.794	-0.836	0.671	0.892	-0.785	0.72	0.868
PID_WNT_CANONICAL_PATHWAY	20	-1.674	0.015	0.424	-0.789	0.746	0.925	-1.118	0.324	0.675
PID_WNT_NONCANONICAL_PATHWAY	32	1.245	0.206	0.684	1.665	0.014	1	-0.533	0.982	0.978
PID_WNT_SIGNALING_PATHWAY	28	-0.819	0.722	0.97	1.167	0.237	0.969	-0.818	0.699	0.858

## Sheet: HALLMARK
HALLMARK pathways
		DMPA-IM			LNG Implant			Cu-IUD
NAME	SIZE	NES	Nom_pval	FDR	NES	Nom_pval	FDR	NES	Nom_pval	FDR
HALLMARK_ADIPOGENESIS	200	-0.932	0.576	0.781	-0.794	0.839	0.86	-1.323	0.069	0.438
HALLMARK_ALLOGRAFT_REJECTION	198	1.254	0.252	1	0.71	0.782	0.948	1.384	0.147	0.204
HALLMARK_ANDROGEN_RESPONSE	99	-1.243	0.163	0.395	1.169	0.256	0.886	-0.834	0.679	0.846
HALLMARK_ANGIOGENESIS	36	0.867	0.683	1	0.961	0.514	1	-0.812	0.739	0.806
HALLMARK_APICAL_JUNCTION	200	1.265	0.113	1	1.346	0.062	0.528	0.763	0.873	0.835
HALLMARK_APICAL_SURFACE	44	1.002	0.457	1	1.378	0.064	0.668	-0.662	0.946	0.895
HALLMARK_APOPTOSIS	161	0.831	0.685	0.974	0.891	0.605	0.811	1.721	0.002	0.142
HALLMARK_BILE_ACID_METABOLISM	112	0.81	0.824	0.9	0.93	0.579	0.853	-1.145	0.224	0.678
HALLMARK_CHOLESTEROL_HOMEOSTASIS	74	-1.194	0.205	0.457	-0.892	0.628	0.819	1.093	0.322	0.454
HALLMARK_COAGULATION	137	0.835	0.789	1	-0.773	0.907	0.848	0.997	0.43	0.547
HALLMARK_COMPLEMENT	199	0.765	0.81	0.836	0.828	0.706	0.862	1.593	0.014	0.081
HALLMARK_DNA_REPAIR	144	-1.332	0.123	0.361	-1.687	0.014	0.218	-1.449	0.061	0.471
HALLMARK_E2F_TARGETS	200	-1.375	0.174	0.424	-1.541	0.084	0.219	-1.472	0.114	0.59
HALLMARK_EPITHELIAL_MESENCHYMAL_TRANSITION	200	0.878	0.718	1	0.658	0.916	0.937	-0.833	0.657	0.808
HALLMARK_ESTROGEN_RESPONSE_EARLY	199	-1.152	0.291	0.474	1.395	0.08	0.818	-0.809	0.716	0.775
HALLMARK_ESTROGEN_RESPONSE_LATE	200	-1.323	0.106	0.343	1.275	0.136	0.64	-1.018	0.42	0.696
HALLMARK_FATTY_ACID_METABOLISM	157	-1.295	0.081	0.364	-0.885	0.64	0.78	-1.323	0.113	0.511
HALLMARK_G2M_CHECKPOINT	199	-1.446	0.121	0.323	-1.472	0.134	0.265	-1.254	0.254	0.535
HALLMARK_GLYCOLYSIS	200	-1.864	0	0.016	-0.94	0.542	0.897	-1.193	0.215	0.621
HALLMARK_HEDGEHOG_SIGNALING	36	0.825	0.726	0.926	-1.076	0.329	0.708	-0.88	0.644	0.846
HALLMARK_HEME_METABOLISM	197	0.991	0.46	1	0.952	0.519	0.901	-0.867	0.609	0.827
HALLMARK_HYPOXIA	200	-1.139	0.266	0.442	0.939	0.554	0.878	1.374	0.089	0.199
HALLMARK_IL2_STAT5_SIGNALING	199	-0.781	0.794	0.934	0.768	0.829	0.899	1.464	0.042	0.131
HALLMARK_IL6_JAK_STAT3_SIGNALING	87	0.788	0.696	0.842	-0.578	0.937	0.955	1.591	0.019	0.071
HALLMARK_INFLAMMATORY_RESPONSE	199	-0.674	0.833	1	-0.744	0.763	0.851	1.605	0.01	0.086
HALLMARK_INTERFERON_ALPHA_RESPONSE	97	-0.571	0.82	0.995	0.812	0.642	0.855	1.647	0	0.096
HALLMARK_INTERFERON_GAMMA_RESPONSE	199	-0.418	0.963	0.994	0.665	0.807	0.965	1.695	0	0.087
HALLMARK_KRAS_SIGNALING_DN	200	1.096	0.269	1	1.161	0.187	0.812	1.015	0.385	0.545
HALLMARK_KRAS_SIGNALING_UP	200	-0.872	0.713	0.833	0.883	0.654	0.79	1.145	0.248	0.402
HALLMARK_MITOTIC_SPINDLE	198	-1.147	0.27	0.455	-0.837	0.618	0.826	-0.983	0.485	0.723
HALLMARK_MTORC1_SIGNALING	199	-1.88	0.002	0.018	-1.11	0.32	0.697	0.894	0.572	0.685
HALLMARK_MYC_TARGETS_V1	199	-0.909	0.573	0.793	-1.624	0.088	0.181	-1.406	0.182	0.375
HALLMARK_MYC_TARGETS_V2	58	-1.174	0.3	0.462	-1.287	0.225	0.442	-1.431	0.101	0.399
HALLMARK_MYOGENESIS	200	1.253	0.111	0.86	0.919	0.591	0.831	0.702	0.967	0.881
HALLMARK_NOTCH_SIGNALING	32	1.119	0.309	1	1.353	0.117	0.612	0.651	0.883	0.899
HALLMARK_OXIDATIVE_PHOSPHORYLATION	200	-1.124	0.386	0.442	-1.291	0.274	0.506	-1.614	0.06	0.317
HALLMARK_P53_PATHWAY	198	0.884	0.627	1	1.579	0.014	0.693	1.582	0.025	0.067
HALLMARK_PANCREAS_BETA_CELLS	40	-1.274	0.148	0.37	-0.928	0.562	0.858	-1.119	0.278	0.682
HALLMARK_PEROXISOME	102	1.08	0.328	1	1.084	0.287	0.876	-1.057	0.354	0.709
HALLMARK_PI3K_AKT_MTOR_SIGNALING	104	0.807	0.758	0.857	1.13	0.301	0.822	1.317	0.111	0.232
HALLMARK_PROTEIN_SECRETION	95	-1.532	0.078	0.207	-1.154	0.307	0.674	-1.081	0.375	0.714
HALLMARK_REACTIVE_OXYGEN_SPECIES_PATHWAY	48	-0.768	0.715	0.915	-1.298	0.192	0.589	1.172	0.311	0.385
HALLMARK_SPERMATOGENESIS	135	-1.352	0.058	0.364	-0.973	0.487	0.891	-0.747	0.92	0.835
HALLMARK_TGF_BETA_SIGNALING	54	0.761	0.748	0.803	1.545	0.058	0.453	1.467	0.099	0.142
HALLMARK_TNFA_SIGNALING_VIA_NFKB	198	-0.59	0.846	1	0.62	0.817	0.932	1.634	0	0.081
HALLMARK_UNFOLDED_PROTEIN_RESPONSE	113	-2.003	0	0.012	-0.904	0.59	0.851	1.302	0.163	0.232
HALLMARK_UV_RESPONSE_DN	144	0.842	0.691	1	0.958	0.536	0.944	-0.907	0.601	0.84
HALLMARK_UV_RESPONSE_UP	158	-0.812	0.801	0.915	0.897	0.612	0.839	1.355	0.077	0.206
HALLMARK_WNT_BETA_CATENIN_SIGNALING	42	1.314	0.098	1	1.077	0.365	0.821	-1.037	0.378	0.701
HALLMARK_XENOBIOTIC_METABOLISM	199	-1.361	0.025	0.397	0.988	0.452	1	0.893	0.684	0.656

## Sheet: Sheet2
		DMPA-IM			LNG Implant			Cu-IUD
NAME	SIZE	NES	Nom_pval	FDR	NES	Nom_pval	FDR	NES	Nom_pval	FDR
REACTOME_CHEMOKINE_RECEPTORS_BIND_CHEMOKINES	52	1.056	0.375	0.733	0.941	0.533	0.928	1.411	0.05	0.324

## Sheet: CustomGeneSet
Custom Gene Sets (CSG)
		DMPA-IM			LNG Implant			Cu-IUD
NAME	SIZE	NES	Nom_pval	FDR	NES	Nom_pval	FDR	NES	Nom_pval	FDR
CSG_CHRONIC_INFECTION_SET	36	1.026	0.402	1	1.388	0.067	0.545	-0.584	0.996	0.899
CSG_IMMUNE_ACTIVATION_SET	70	-1.296	0.188	0.972	-1.456	0.101	0.147	-1.31	0.178	0.478
CSG_INFLAMMATION_AND_IMMUNE_ACTIVATION_SET	37	0.956	0.555	0.994	0.698	0.85	0.82	1.634	0.002	0.027
CSG_INFLAMMATORY_GENES	25	0.659	0.826	1	-0.467	0.988	0.99	1.514	0.017	0.041
CSG_INTEGRINS	19	-0.862	0.629	1	1.018	0.44	0.774	-1.253	0.215	0.324
CSG_ISG_SET	29	-0.759	0.718	1	0.964	0.595	0.589	1.459	0.006	0.071
CSG_NFKB_TARGET_GENES_SET	99	-0.65	0.887	1	-0.664	0.872	1	1.643	0.016	0.049
CSG_RESTRICTION_FACTORS_SET	32	-0.621	0.831	0.88	1.035	0.495	0.985	1.573	0.006	0.025
CSG_RESTRICTION_FACTORS_SET_3	34	0.569	0.88	0.924	1.017	0.534	0.622	1.6	0.006	0.025
CSG_SERPINS	19	-0.985	0.518	1	1.189	0.299	0.852	1.268	0.198	0.21

## Sheet: WIKI
WIKI PATHWAYS
		DMPA-IM			LNG Implant			Cu-IUD
NAME	SIZE	NES	Nom_pval	FDR	NES	Nom_pval	FDR	NES	Nom_pval	FDR
WP_15Q133_COPY_NUMBER_VARIATION_SYNDROME	17	0.759	0.797	0.894	-1.21	0.219	0.683	0.485	0.988	0.988
WP_16P112_DISTAL_DELETION_SYNDROME	25	1.036	0.403	0.738	0.702	0.889	0.97	0.794	0.759	0.839
WP_16P112_PROXIMAL_DELETION_SYNDROME	73	-1.416	0.043	0.705	0.961	0.525	0.923	-0.885	0.643	0.822
WP_1Q211_COPY_NUMBER_VARIATION_SYNDROME	29	-1.331	0.116	0.77	1.16	0.237	0.967	-1.255	0.171	0.569
WP_22Q112_COPY_NUMBER_VARIATION_SYNDROME	137	-0.839	0.719	0.977	-0.892	0.654	0.864	-1.416	0.042	0.452
WP_3Q29_COPY_NUMBER_VARIATION_SYNDROME	71	-0.889	0.647	0.998	-1.012	0.417	0.813	-1.106	0.28	0.689
WP_4HYDROXYTAMOXIFEN_DEXAMETHASONE_AND_RETINOIC_ACIDS_REGULATION_OF_P27_EXPRESSION	18	-1.726	0.006	0.321	-1.301	0.168	0.625	-1.155	0.277	0.669
WP_7OXOC_AND_7BETAHC_PATHWAYS	27	-1.158	0.266	0.868	-0.96	0.502	0.835	-1.144	0.258	0.678
WP_7Q1123_COPY_NUMBER_VARIATION_SYNDROME	89	0.981	0.507	0.757	0.982	0.473	0.921	-0.964	0.494	0.765
WP_ACE_INHIBITOR_PATHWAY	17	-0.75	0.889	0.993	1.105	0.298	0.949	0.826	0.734	0.82
WP_ADIPOGENESIS	129	1.433	0.03	0.602	1.185	0.178	0.975	1.408	0.042	0.325
WP_AGERAGE_PATHWAY	66	0.998	0.474	0.754	1.08	0.415	0.918	1.616	0.039	0.26
WP_AIRWAY_SMOOTH_MUSCLE_CELL_CONTRACTION	17	0.686	0.852	0.947	-0.66	0.875	0.966	0.772	0.722	0.85
WP_ALLOGRAFT_REJECTION	89	1.363	0.108	0.672	0.938	0.516	0.926	1.466	0.061	0.292
WP_ALPHA_6_BETA_4_SIGNALING_PATHWAY	33	-0.942	0.523	1	1.221	0.257	0.978	-0.969	0.501	0.764
WP_ALZHEIMERS_DISEASE	82	1.24	0.138	0.686	0.988	0.479	0.927	0.905	0.616	0.761
WP_AMINO_ACID_METABOLISM	91	-1.337	0.091	0.764	-0.896	0.651	0.863	-1.277	0.128	0.546
WP_AMPACTIVATED_PROTEIN_KINASE_AMPK_SIGNALING	67	-1.408	0.053	0.712	-1.252	0.121	0.644	-1.083	0.338	0.693
WP_AMPLIFICATION_AND_EXPANSION_OF_ONCOGENIC_PATHWAYS_AS_METASTATIC_TRAITS	17	1.313	0.126	0.675	0.936	0.548	0.926	0.975	0.495	0.714
WP_AMYOTROPHIC_LATERAL_SCLEROSIS_ALS	37	0.81	0.755	0.86	-0.92	0.55	0.854	1.036	0.415	0.657
WP_ANDROGEN_RECEPTOR_SIGNALING_PATHWAY	89	1.01	0.428	0.757	1.252	0.179	1	0.813	0.711	0.823
WP_ANGIOGENESIS	24	1.319	0.147	0.685	0.896	0.592	0.918	0.984	0.489	0.708
WP_ANGIOPOIETIN_LIKE_PROTEIN_8_REGULATORY_PATHWAY	132	0.794	0.8	0.867	0.982	0.5	0.92	0.805	0.758	0.83
WP_APOPTOSIS	84	1.165	0.278	0.703	1.236	0.242	0.988	1.696	0.002	0.267
WP_APOPTOSIS_MODULATION_AND_SIGNALING	90	0.857	0.647	0.838	0.76	0.765	0.953	1.622	0.013	0.256
WP_APOPTOSIS_MODULATION_BY_HSP70	19	1.1	0.342	0.717	1.176	0.259	0.969	1.751	0.004	0.371
WP_APOPTOSISRELATED_NETWORK_DUE_TO_ALTERED_NOTCH3_IN_OVARIAN_CANCER	53	0.704	0.82	0.938	1.069	0.417	0.913	1.396	0.1	0.329
WP_ARRHYTHMOGENIC_RIGHT_VENTRICULAR_CARDIOMYOPATHY	74	1.078	0.33	0.724	0.775	0.815	0.959	-0.797	0.785	0.861
WP_ARYL_HYDROCARBON_RECEPTOR_NETPATH	46	0.933	0.542	0.789	0.894	0.606	0.915	1.497	0.045	0.289
WP_ARYL_HYDROCARBON_RECEPTOR_PATHWAY	46	1.177	0.224	0.704	1.262	0.152	1	1.55	0.012	0.257
WP_ASSOCIATION_BETWEEN_PHYSICOCHEMICAL_FEATURES_AND_TOXICITY_ASSOCIATED_PATHWAYS	66	-0.932	0.554	1	1.044	0.387	0.915	-0.853	0.677	0.835
WP_ATM_SIGNALING_NETWORK_IN_DEVELOPMENT_AND_DISEASE	45	-0.716	0.793	0.992	-0.929	0.525	0.855	-1.153	0.31	0.671
WP_ATM_SIGNALING_PATHWAY	40	-1.267	0.194	0.813	-1.086	0.362	0.781	0.85	0.646	0.802
WP_AUTOPHAGY	30	-1.458	0.039	0.696	0.676	0.942	0.97	-0.888	0.607	0.82
WP_B_CELL_RECEPTOR_SIGNALING_PATHWAY	97	1.195	0.312	0.713	0.879	0.593	0.915	1.281	0.24	0.432
WP_BASE_EXCISION_REPAIR	31	0.604	0.96	0.984	-1.424	0.09	0.591	-1.503	0.044	0.498
WP_BDNFTRKB_SIGNALING	33	0.772	0.774	0.888	1.136	0.282	0.964	0.912	0.565	0.758
WP_BIOGENIC_AMINE_SYNTHESIS	15	1.473	0.036	0.629	1.155	0.256	0.96	1.169	0.243	0.537
WP_BIOMARKERS_FOR_PYRIMIDINE_METABOLISM_DISORDERS	15	-1.406	0.085	0.702	-1.643	0.002	0.681	-1.08	0.337	0.695
WP_BLADDER_CANCER	40	1.212	0.221	0.702	1.482	0.044	1	1.425	0.067	0.322
WP_BLOOD_CLOTTING_CASCADE	23	-0.86	0.72	0.988	0.797	0.83	0.951	1.35	0.058	0.363
WP_BMP_SIGNALING_PATHWAY_IN_EYELID_DEVELOPMENT	20	-1.288	0.161	0.812	1	0.452	0.922	-1.017	0.45	0.744
WP_BRAINDERIVED_NEUROTROPHIC_FACTOR_BDNF_SIGNALING_PATHWAY	144	1.571	0.006	0.715	1.014	0.453	0.916	1.234	0.173	0.468
WP_BREAST_CANCER_PATHWAY	154	1.057	0.344	0.734	1.199	0.155	0.985	-0.923	0.595	0.791
WP_CALCIUM_REGULATION_IN_THE_CARDIAC_CELL	150	1.387	0.054	0.668	1.021	0.398	0.91	0.721	0.951	0.888
WP_CAMKK2_PATHWAY	34	1.627	0.019	0.586	0.842	0.689	0.933	1.313	0.178	0.398
WP_CANCER_IMMUNOTHERAPY_BY_PD1_BLOCKADE	23	1.478	0.083	0.633	1.285	0.227	1	1.172	0.332	0.533
WP_CANNABINOID_RECEPTOR_SIGNALING	29	1.01	0.432	0.76	0.767	0.8	0.962	-0.721	0.882	0.907
WP_CANONICAL_AND_NONCANONICAL_NOTCH_SIGNALING	27	1.525	0.035	0.595	1.024	0.431	0.913	0.62	0.975	0.944
WP_CANONICAL_AND_NONCANONICAL_TGFB_SIGNALING	17	-0.947	0.533	1	0.824	0.684	0.941	-0.965	0.5	0.765
WP_CARDIAC_HYPERTROPHIC_RESPONSE	55	1.379	0.093	0.675	1.329	0.133	1	1.339	0.137	0.369
WP_CARDIAC_PROGENITOR_DIFFERENTIATION	53	1.192	0.171	0.716	-0.769	0.86	0.943	-0.955	0.548	0.774
WP_CELL_CYCLE	120	-1.186	0.282	0.86	-1.186	0.279	0.7	-1.123	0.331	0.682
WP_CELL_DIFFERENTIATION_INDEX_EXPANDED	19	1.566	0.053	0.707	1.669	0.006	1	1.485	0.079	0.288
WP_CELL_MIGRATION_AND_INVASION_THROUGH_P75NTR	30	1.181	0.258	0.706	1.263	0.179	1	0.836	0.697	0.816
WP_CELLS_AND_MOLECULES_INVOLVED_IN_LOCAL_ACUTE_INFLAMMATORY_RESPONSE	17	0.81	0.719	0.861	0.782	0.751	0.959	1.697	0	0.274
WP_CHEMOKINE_SIGNALING_PATHWAY	160	1.203	0.227	0.715	0.933	0.553	0.929	1.353	0.114	0.363
WP_CHOLESTEROL_BIOSYNTHESIS_PATHWAY	15	-1.708	0.008	0.362	0.679	0.777	0.971	-1.104	0.387	0.69
WP_CHOLESTEROL_METABOLISM_INCLUDES_BOTH_BLOCH_AND_KANDUTSCHRUSSELL_PATHWAYS	46	-1.204	0.202	0.863	0.915	0.555	0.935	-0.906	0.574	0.807
WP_CHROMOSOMAL_AND_MICROSATELLITE_INSTABILITY_IN_COLORECTAL_CANCER	73	1.259	0.182	0.671	0.936	0.572	0.926	1.59	0.014	0.258
WP_CILIARY_LANDSCAPE	215	-1.416	0.089	0.697	-1.325	0.12	0.644	-1.423	0.063	0.455
WP_CILIOPATHIES	183	-1.352	0.149	0.752	-1.28	0.224	0.65	-1.4	0.092	0.453
WP_CIRCADIAN_RHYTHM_RELATED_GENES	199	1.033	0.379	0.735	0.878	0.741	0.914	1.262	0.102	0.445
WP_CLASSICAL_PATHWAY_OF_STEROIDOGENESIS_WITH_GLUCOCORTICOID_AND_MINERALOCORTICOID_METABOLISM	16	1.056	0.403	0.731	1.083	0.379	0.919	0.908	0.574	0.759
WP_CODEINE_AND_MORPHINE_METABOLISM	15	1.179	0.279	0.706	1.247	0.201	1	0.654	0.923	0.931
WP_COMMON_PATHWAYS_UNDERLYING_DRUG_ADDICTION	42	1.555	0.034	0.687	0.832	0.717	0.937	-0.654	0.921	0.944
WP_COMPLEMENT_ACTIVATION	22	0.981	0.464	0.755	0.755	0.852	0.955	0.751	0.825	0.866
WP_COMPLEMENT_AND_COAGULATION_CASCADES	58	0.867	0.707	0.829	1.047	0.366	0.912	1.039	0.371	0.657
WP_CONSTITUTIVE_ANDROSTANE_RECEPTOR_PATHWAY	32	1.337	0.098	0.683	1.304	0.132	1	1.124	0.303	0.585
WP_COPPER_HOMEOSTASIS	51	-0.696	0.862	1	0.676	0.88	0.97	1.833	0.004	0.353
WP_CORI_CYCLE	17	0.83	0.657	0.858	-0.409	0.99	0.997	1.38	0.127	0.34
WP_CORTICOTROPINRELEASING_HORMONE_SIGNALING_PATHWAY	91	1.454	0.037	0.631	1.068	0.411	0.91	1.542	0.021	0.267
WP_CYSTEINE_AND_METHIONINE_CATABOLISM	15	-1.28	0.144	0.815	-1.187	0.23	0.702	-1.014	0.486	0.744
WP_CYTOKINES_AND_INFLAMMATORY_RESPONSE	26	0.813	0.729	0.861	-0.563	0.974	0.986	1.463	0.028	0.293
WP_CYTOPLASMIC_RIBOSOMAL_PROTEINS	88	1.46	0.108	0.621	-1.08	0.47	0.782	-1.425	0.184	0.469
WP_CYTOSOLIC_DNASENSING_PATHWAY	70	0.866	0.625	0.83	0.822	0.671	0.942	1.748	0.004	0.335
WP_DEREGULATION_OF_RAB_AND_RAB_EFFECTOR_GENES_IN_BLADDER_CANCER	16	1.033	0.451	0.736	1.325	0.14	1	-0.609	0.932	0.963
WP_DEVELOPMENT_AND_HETEROGENEITY_OF_THE_ILC_FAMILY	32	1.429	0.076	0.607	1.054	0.395	0.91	1.341	0.094	0.369
WP_DEVELOPMENT_OF_URETERIC_COLLECTION_SYSTEM	46	-0.892	0.646	0.996	0.759	0.819	0.954	-1.355	0.083	0.489
WP_DIFFERENTIATION_OF_WHITE_AND_BROWN_ADIPOCYTE	25	1.346	0.103	0.69	0.829	0.747	0.935	-1.258	0.117	0.564
WP_DIFFERENTIATION_PATHWAY	48	1.04	0.378	0.737	1.189	0.169	0.981	0.899	0.616	0.766
WP_DISRUPTION_OF_POSTSYNAPTIC_SIGNALLING_BY_CNV	33	0.99	0.464	0.753	0.849	0.656	0.928	0.808	0.747	0.829
WP_DNA_DAMAGE_RESPONSE	68	-0.83	0.657	0.974	-0.777	0.754	0.936	0.788	0.741	0.842
WP_DNA_DAMAGE_RESPONSE_ONLY_ATM_DEPENDENT	110	1.496	0.021	0.65	1.683	0.002	1	1.485	0.04	0.286
WP_DNA_IRDAMAGE_AND_CELLULAR_RESPONSE_VIA_ATR	80	-0.836	0.614	0.977	-1.226	0.286	0.67	-1.048	0.439	0.716
WP_DNA_IRDOUBLE_STRAND_BREAKS_DSBS_AND_CELLULAR_RESPONSE_VIA_ATM	55	-0.863	0.627	0.989	-1.106	0.353	0.771	-1.06	0.406	0.709
WP_DNA_MISMATCH_REPAIR	23	-0.524	0.969	1	-1.589	0.039	0.615	-1.558	0.037	0.762
WP_DNA_REPAIR_PATHWAYS_FULL_NETWORK	113	-0.742	0.731	0.995	-1.425	0.12	0.593	-1.546	0.044	0.719
WP_DNA_REPLICATION	42	-1.022	0.471	0.972	-1.61	0.038	0.672	-1.232	0.298	0.594
WP_DOPAMINERGIC_NEUROGENESIS	30	-1.056	0.366	0.943	1.084	0.312	0.921	-0.88	0.682	0.82
WP_DRUG_INDUCTION_OF_BILE_ACID_PATHWAY	17	-1.137	0.276	0.883	-1.092	0.328	0.781	1.386	0.071	0.341
WP_EBOLA_VIRUS_PATHWAY_ON_HOST	129	0.689	0.851	0.946	0.596	0.962	0.988	1.609	0.024	0.264
WP_EBV_LMP1_SIGNALING	22	-0.421	0.957	0.999	-0.525	0.904	0.99	1.589	0.01	0.255
WP_ECTODERM_DIFFERENTIATION	137	0.896	0.654	0.809	1.16	0.238	0.965	-0.878	0.675	0.819
WP_EGFEGFR_SIGNALING_PATHWAY	162	0.925	0.567	0.795	1.083	0.373	0.918	1.169	0.285	0.535
WP_EGFR_TYROSINE_KINASE_INHIBITOR_RESISTANCE	84	1.502	0.035	0.643	1.243	0.172	1	0.896	0.609	0.769
WP_EICOSANOID_METABOLISM_VIA_CYCLO_OXYGENASES_COX	30	1.193	0.173	0.714	1.378	0.057	1	-0.881	0.678	0.819
WP_EICOSANOID_METABOLISM_VIA_LIPO_OXYGENASES_LOX	29	0.859	0.711	0.837	1.196	0.191	0.986	0.888	0.651	0.776
WP_EICOSANOID_SYNTHESIS	26	-1.005	0.441	0.98	1.281	0.11	1	0.784	0.806	0.846
WP_ELECTRON_TRANSPORT_CHAIN_OXPHOS_SYSTEM_IN_MITOCHONDRIA	103	-0.416	0.947	0.998	-1.05	0.481	0.764	-1.609	0.027	0.82
WP_ENDOCHONDRAL_OSSIFICATION	64	1.315	0.124	0.68	1.31	0.124	1	-0.711	0.916	0.916
WP_ENDOCHONDRAL_OSSIFICATION_WITH_SKELETAL_DYSPLASIAS	64	1.315	0.124	0.677	1.31	0.124	1	-0.711	0.916	0.915
WP_ENDODERM_DIFFERENTIATION	138	1.366	0.068	0.666	1.369	0.063	1	-0.817	0.795	0.856
WP_ENDOMETRIAL_CANCER	63	1.233	0.136	0.688	1.184	0.198	0.973	0.914	0.594	0.756
WP_ENDOPLASMIC_RETICULUM_STRESS_RESPONSE_IN_CORONAVIRUS_INFECTION	47	0.797	0.817	0.866	1.079	0.348	0.914	1.187	0.235	0.521
WP_ENDOTHELIN_PATHWAYS	33	0.999	0.453	0.755	-0.788	0.785	0.926	-0.797	0.744	0.863
WP_ENERGY_METABOLISM	47	0.948	0.517	0.783	-0.872	0.685	0.875	-1.201	0.195	0.637
WP_ENVELOPE_PROTEINS_AND_THEIR_POTENTIAL_ROLES_IN_EDMD_PHYSIOPATHOLOGY	46	1.276	0.141	0.674	1.076	0.337	0.912	0.805	0.756	0.831
WP_EPITHELIAL_TO_MESENCHYMAL_TRANSITION_IN_COLORECTAL_CANCER	160	1.115	0.304	0.713	1.506	0.022	0.981	-0.608	0.99	0.962
WP_EPO_RECEPTOR_SIGNALING	26	0.757	0.71	0.896	0.794	0.659	0.951	1.562	0.042	0.255
WP_ERBB_SIGNALING_PATHWAY	91	0.842	0.667	0.853	1.252	0.205	1	1.094	0.327	0.605
WP_ERK_PATHWAY_IN_HUNTINGTONS_DISEASE	15	0.655	0.905	0.962	1.101	0.366	0.944	1.268	0.193	0.44
WP_ESC_PLURIPOTENCY_PATHWAYS	116	-0.894	0.641	0.995	1.301	0.131	1	-0.98	0.48	0.757
WP_ESTROGEN_METABOLISM	18	0.964	0.485	0.769	0.911	0.599	0.932	0.578	0.98	0.96
WP_ESTROGEN_SIGNALING_PATHWAY	23	0.744	0.784	0.901	0.965	0.528	0.925	1.274	0.213	0.438
WP_ETHANOL_EFFECTS_ON_HISTONE_MODIFICATIONS	31	-0.635	0.947	0.993	-1.404	0.082	0.613	-1.023	0.41	0.74
WP_EUKARYOTIC_TRANSCRIPTION_INITIATION	40	-0.636	0.933	0.995	-1.456	0.097	0.602	-1.1	0.347	0.683
WP_EXERCISEINDUCED_CIRCADIAN_REGULATION	47	0.62	0.969	0.979	1.271	0.168	1	1.38	0.07	0.34
WP_EXTRACELLULAR_VESICLEMEDIATED_SIGNALING_IN_RECIPIENT_CELLS	30	1.075	0.386	0.726	1.626	0.014	1	-0.741	0.829	0.898
WP_EXTRACELLULAR_VESICLES_IN_THE_CROSSTALK_OF_CARDIAC_CELLS	19	1.136	0.302	0.712	1.041	0.397	0.915	1.112	0.31	0.595
WP_FACTORS_AND_PATHWAYS_AFFECTING_INSULINLIKE_GROWTH_FACTOR_IGF1AKT_SIGNALING	37	-0.661	0.928	0.997	0.764	0.836	0.961	0.881	0.627	0.783
WP_FARNESOID_X_RECEPTOR_PATHWAY	19	1.143	0.271	0.707	0.989	0.497	0.929	1.133	0.269	0.572
WP_FAS_LIGAND_FASL_PATHWAY_AND_STRESS_INDUCTION_OF_HEAT_SHOCK_PROTEINS_HSP_REGULATION	42	1.053	0.435	0.731	0.746	0.728	0.958	1.557	0.049	0.253
WP_FATTY_ACID_BETA_OXIDATION	34	-1.147	0.247	0.878	-1.247	0.146	0.646	-0.973	0.513	0.762
WP_FATTY_ACID_BIOSYNTHESIS	21	-1.828	0	0.393	-1.409	0.086	0.613	-1.369	0.125	0.469
WP_FATTY_ACID_OMEGA_OXIDATION	15	0.8	0.799	0.865	0.891	0.618	0.919	0.723	0.881	0.888
WP_FBXL10_ENHANCEMENT_OF_MAPERK_SIGNALING_IN_DIFFUSE_LARGE_BCELL_LYMPHOMA	33	-0.712	0.755	0.993	-1.351	0.196	0.626	-1.128	0.341	0.689
WP_FERROPTOSIS	39	-1.691	0.004	0.4	-0.819	0.676	0.91	1.197	0.24	0.51
WP_FGF23_SIGNALLING_IN_HYPOPHOSPHATEMIC_RICKETS_AND_RELATED_DISORDERS	22	1.17	0.247	0.7	0.807	0.752	0.949	1.383	0.058	0.341
WP_FGFR3_SIGNALLING_IN_CHONDROCYTE_PROLIFERATION_AND_TERMINAL_DIFFERENTIATION	27	1.17	0.237	0.701	1.194	0.236	0.981	0.993	0.456	0.699
WP_FIBRIN_COMPLEMENT_RECEPTOR_3_SIGNALING_PATHWAY	41	-0.685	0.845	1	0.747	0.755	0.96	1.7	0	0.298
WP_FLUOROPYRIMIDINE_ACTIVITY	32	-1.466	0.048	0.677	-1.447	0.05	0.587	-1.261	0.168	0.564
WP_FOCAL_ADHESION	198	1.097	0.311	0.715	0.925	0.532	0.928	-0.826	0.691	0.859
WP_FOCAL_ADHESIONPI3KAKTMTORSIGNALING_PATHWAY	302	1.159	0.213	0.71	1.151	0.255	0.967	0.758	0.884	0.865
WP_FOLATE_METABOLISM	69	0.833	0.779	0.86	-0.711	0.939	0.95	1.144	0.224	0.558
WP_FOLLICLE_STIMULATING_HORMONE_FSH_SIGNALING_PATHWAY	27	0.819	0.698	0.861	-0.658	0.892	0.967	1.037	0.418	0.658
WP_FRAGILE_X_SYNDROME	120	1	0.436	0.757	1.036	0.385	0.917	0.915	0.595	0.756
WP_G_PROTEIN_SIGNALING_PATHWAYS	93	1.212	0.156	0.7	-0.881	0.685	0.871	-0.828	0.751	0.86
WP_G1_TO_S_CELL_CYCLE_CONTROL	64	-0.935	0.536	1	-1.027	0.414	0.79	-1.155	0.281	0.67
WP_G13_SIGNALING_PATHWAY	39	0.971	0.468	0.764	0.692	0.856	0.97	-0.895	0.584	0.817
WP_GABA_RECEPTOR_SIGNALING	31	1.211	0.224	0.699	0.9	0.585	0.926	0.959	0.502	0.726
WP_GALANIN_RECEPTOR_PATHWAY	21	1.061	0.387	0.734	1.264	0.182	1	1.376	0.087	0.339
WP_GASTRIC_CANCER_NETWORK_1	28	-1.461	0.074	0.694	-1.394	0.126	0.623	-1.375	0.139	0.465
WP_GASTRIC_CANCER_NETWORK_2	31	-0.851	0.637	0.984	-1.186	0.263	0.698	-1.461	0.065	0.475
WP_GASTRIN_SIGNALING_PATHWAY	114	0.828	0.681	0.86	1.371	0.128	1	1.471	0.051	0.286
WP_GDNFRET_SIGNALLING_AXIS	22	-1.135	0.322	0.886	-0.816	0.706	0.909	-1.354	0.116	0.487
WP_GENES_CONTROLLING_NEPHROGENESIS	42	0.924	0.573	0.794	0.931	0.579	0.929	-0.991	0.473	0.751
WP_GENES_INVOLVED_IN_MALE_INFERTILITY	142	-0.941	0.582	1	-0.838	0.775	0.892	-0.994	0.453	0.753
WP_GENES_RELATED_TO_PRIMARY_CILIUM_DEVELOPMENT_BASED_ON_CRISPR	103	-1.188	0.337	0.862	-1.304	0.217	0.624	-1.487	0.047	0.502
WP_GENOTOXICITY_PATHWAY	62	1.451	0.051	0.624	0.688	0.942	0.973	-0.825	0.783	0.857
WP_GLOBO_SPHINGOLIPID_METABOLISM	21	0.798	0.811	0.866	1.176	0.217	0.973	-1.049	0.38	0.722
WP_GLUCOCORTICOID_RECEPTOR_PATHWAY	70	-0.671	0.875	0.997	0.957	0.545	0.926	1.44	0.037	0.312
WP_GLUCURONIDATION	26	1.386	0.084	0.659	1.573	0.025	1	-0.665	0.915	0.941
WP_GLUTATHIONE_METABOLISM	21	1.047	0.392	0.733	0.906	0.563	0.928	-0.671	0.923	0.938
WP_GLYCEROLIPIDS_AND_GLYCEROPHOSPHOLIPIDS	22	-1.624	0.016	0.482	-0.886	0.61	0.869	0.759	0.81	0.866
WP_GLYCEROPHOSPHOLIPID_BIOSYNTHETIC_PATHWAY	30	0.84	0.701	0.856	-1.479	0.048	0.598	0.849	0.709	0.803
WP_GLYCOGEN_SYNTHESIS_AND_DEGRADATION	40	-0.947	0.546	1	-1.099	0.291	0.771	0.629	0.946	0.941
WP_GLYCOLYSIS_AND_GLUCONEOGENESIS	45	-1.003	0.448	0.976	-1.121	0.328	0.773	0.878	0.581	0.786
WP_GLYCOSAMINOGLYCAN_DEGRADATION	17	-1.095	0.346	0.944	0.9	0.556	0.922	-0.68	0.903	0.931
WP_GLYCOSYLATION_AND_RELATED_CONGENITAL_DEFECTS	25	-1.825	0.002	0.34	0.702	0.812	0.971	-1.306	0.18	0.513
WP_GPCRS_CLASS_A_RHODOPSINLIKE	253	1.137	0.26	0.711	-0.764	0.873	0.946	1.409	0.029	0.328
WP_GPCRS_CLASS_B_SECRETINLIKE	24	0.875	0.677	0.823	-0.857	0.656	0.882	1.157	0.223	0.543
WP_GPCRS_CLASS_C_METABOTROPIC_GLUTAMATE_PHEROMONE	15	-0.638	0.933	0.998	0.83	0.708	0.936	0.657	0.938	0.932
WP_GPCRS_OTHER	90	1.054	0.363	0.73	-1.104	0.309	0.767	0.999	0.437	0.692
WP_GPR40_PATHWAY	15	-1.161	0.253	0.865	0.799	0.74	0.949	-1.21	0.221	0.626
WP_HAIR_FOLLICLE_DEVELOPMENT_CYTODIFFERENTIATION_PART_3_OF_3	88	1.274	0.137	0.669	1.525	0.012	1	-0.723	0.925	0.906
WP_HAIR_FOLLICLE_DEVELOPMENT_ORGANOGENESIS_PART_2_OF_3	32	1.289	0.131	0.672	1.112	0.323	0.948	-0.794	0.793	0.863
WP_HEAD_AND_NECK_SQUAMOUS_CELL_CARCINOMA	73	0.97	0.522	0.765	1.48	0.068	1	0.898	0.585	0.767
WP_HEART_DEVELOPMENT	44	1.253	0.14	0.679	1.212	0.185	0.984	-0.922	0.57	0.79
WP_HEDGEHOG_SIGNALING_PATHWAY	43	-0.998	0.448	0.972	0.843	0.694	0.934	-0.963	0.513	0.766
WP_HEDGEHOG_SIGNALING_PATHWAY_NETPATH	16	-1.229	0.221	0.854	0.93	0.581	0.93	-1.128	0.317	0.687
WP_HEMATOPOIETIC_STEM_CELL_DIFFERENTIATION	55	1.122	0.277	0.718	0.964	0.513	0.923	1.287	0.136	0.43
WP_HEMATOPOIETIC_STEM_CELL_GENE_REGULATION_BY_GABP_ALPHABETA_COMPLEX	20	0.921	0.549	0.796	0.54	0.933	0.995	0.854	0.618	0.799
WP_HEPATITIS_B_INFECTION	151	1.002	0.479	0.757	1.103	0.388	0.949	1.721	0.002	0.329
WP_HEPATITIS_C_AND_HEPATOCELLULAR_CARCINOMA	49	-0.795	0.778	0.976	-0.935	0.573	0.846	1.283	0.154	0.434
WP_HEREDITARY_LEIOMYOMATOSIS_AND_RENAL_CELL_CARCINOMA_PATHWAY	19	-1.204	0.195	0.86	0.781	0.754	0.957	-0.881	0.593	0.82
WP_HIPPOMERLIN_SIGNALING_DYSREGULATION	120	1.07	0.344	0.732	1.038	0.411	0.918	-0.947	0.528	0.782
WP_HIPPOYAP_SIGNALING_PATHWAY	23	0.922	0.56	0.794	1.225	0.217	0.98	1.055	0.397	0.643
WP_HISTONE_MODIFICATIONS	65	-0.449	0.98	1	-0.915	0.538	0.849	-1.702	0.013	1
WP_HOSTPATHOGEN_INTERACTION_OF_HUMAN_CORONA_VIRUSES_APOPTOSIS	21	1.488	0.035	0.642	1.316	0.144	1	1.497	0.042	0.288
WP_HOSTPATHOGEN_INTERACTION_OF_HUMAN_CORONA_VIRUSES_AUTOPHAGY	19	-0.741	0.792	0.995	0.802	0.714	0.95	0.887	0.59	0.778
WP_HOSTPATHOGEN_INTERACTION_OF_HUMAN_CORONA_VIRUSES_INTERFERON_INDUCTION	33	0.413	0.948	1	0.866	0.627	0.922	1.637	0	0.267
WP_HOSTPATHOGEN_INTERACTION_OF_HUMAN_CORONA_VIRUSES_MAPK_SIGNALING	36	0.528	0.961	0.997	1.114	0.376	0.954	1.708	0.002	0.318
WP_HUMAN_COMPLEMENT_SYSTEM	97	0.764	0.828	0.893	-0.864	0.659	0.879	1.273	0.143	0.437
WP_HUMAN_THYROID_STIMULATING_HORMONE_TSH_SIGNALING_PATHWAY	66	0.877	0.644	0.823	-0.673	0.897	0.966	1.239	0.192	0.463
WP_HYPERTROPHY_MODEL	19	-0.914	0.572	1	0.48	0.99	1	1.466	0.05	0.293
WP_HYPOTHESIZED_PATHWAYS_IN_PATHOGENESIS_OF_CARDIOVASCULAR_DISEASE	25	-0.884	0.612	1	-0.953	0.522	0.84	-1.137	0.33	0.681
WP_ID_SIGNALING_PATHWAY	16	1.116	0.317	0.714	0.583	0.963	0.992	-1.038	0.4	0.729
WP_IL1_AND_MEGAKARYOCYTES_IN_OBESITY	24	0.523	0.97	0.997	-0.6	0.912	0.985	1.302	0.158	0.415
WP_IL1_SIGNALING_PATHWAY	55	-0.835	0.628	0.975	0.448	0.954	0.998	1.635	0.026	0.266
WP_IL17_SIGNALING_PATHWAY	32	-0.764	0.749	0.991	0.816	0.716	0.945	1.101	0.322	0.601
WP_IL18_SIGNALING_PATHWAY	268	0.934	0.547	0.789	1.03	0.433	0.916	1.532	0.015	0.269
WP_IL2_SIGNALING_PATHWAY	42	1.337	0.217	0.686	0.803	0.652	0.949	1.414	0.123	0.328
WP_IL3_SIGNALING_PATHWAY	49	0.884	0.584	0.818	0.389	0.985	0.998	1.396	0.142	0.329
WP_IL4_SIGNALING_PATHWAY	54	0.908	0.577	0.803	0.755	0.731	0.955	1.498	0.081	0.29
WP_IL5_SIGNALING_PATHWAY	40	1.177	0.326	0.7	0.636	0.816	0.983	1.298	0.216	0.417
WP_IL6_SIGNALING_PATHWAY	43	0.434	0.977	1	-0.606	0.83	0.983	1.424	0.116	0.322
WP_IL7_SIGNALING_PATHWAY	25	1.078	0.397	0.724	0.556	0.918	0.994	1.299	0.202	0.417
WP_IL9_SIGNALING_PATHWAY	17	1.29	0.223	0.676	0.532	0.942	0.995	1.452	0.098	0.3
WP_IMATINIB_AND_CHRONIC_MYELOID_LEUKEMIA	20	1.55	0.035	0.675	1.149	0.306	0.967	0.858	0.648	0.799
WP_INFLAMMATORY_RESPONSE_PATHWAY	30	0.946	0.533	0.781	-0.57	0.992	0.986	1.039	0.407	0.658
WP_INHIBITION_OF_EXOSOME_BIOGENESIS_AND_SECRETION_BY_MANUMYCIN_A_IN_CRPC_CELLS	18	0.651	0.862	0.963	0.598	0.898	0.988	1.38	0.141	0.34
WP_INITIATION_OF_TRANSCRIPTION_AND_TRANSLATION_ELONGATION_AT_THE_HIV1_LTR	32	1.676	0.023	0.605	1.102	0.352	0.945	1.412	0.117	0.324
WP_INSULIN_SIGNALING	160	1.018	0.449	0.754	1.068	0.398	0.912	1.141	0.294	0.561
WP_INTEGRATED_BREAST_CANCER_PATHWAY	152	0.999	0.452	0.756	0.905	0.627	0.925	1.113	0.286	0.595
WP_INTEGRATED_CANCER_PATHWAY	44	-0.734	0.787	0.992	-0.714	0.835	0.957	-0.802	0.736	0.866
WP_INTEGRINMEDIATED_CELL_ADHESION	101	-0.933	0.564	1	0.811	0.784	0.949	-0.962	0.54	0.766
WP_INTERACTIONS_BETWEEN_IMMUNE_CELLS_AND_MICRORNAS_IN_TUMOR_MICROENVIRONMENT	27	1.012	0.493	0.761	0.459	0.994	1	1.556	0.009	0.252
WP_INTERACTOME_OF_POLYCOMB_REPRESSIVE_COMPLEX_2_PRC2	16	1.008	0.455	0.755	0.66	0.855	0.975	1.084	0.351	0.612
WP_INTERFERON_TYPE_I_SIGNALING_PATHWAYS	54	0.908	0.529	0.802	0.765	0.703	0.962	1.413	0.141	0.327
WP_INTERLEUKIN11_SIGNALING_PATHWAY	44	0.644	0.879	0.967	1.023	0.461	0.913	1.494	0.071	0.29
WP_INTRACELLULAR_TRAFFICKING_PROTEINS_INVOLVED_IN_CMT_NEUROPATHY	27	-0.93	0.588	1	-1.06	0.373	0.775	1.111	0.324	0.594
WP_INTRAFLAGELLAR_TRANSPORT_PROTEINS_BINDING_TO_DYNEIN	27	-1.337	0.168	0.769	-1.418	0.121	0.594	-1.389	0.13	0.459
WP_JOUBERT_SYNDROME	76	-1.308	0.196	0.784	-1.277	0.207	0.631	-1.489	0.043	0.506
WP_KISSPEPTINKISSPEPTIN_RECEPTOR_SYSTEM_IN_THE_OVARY	39	1.149	0.281	0.712	0.458	1	0.999	1.012	0.439	0.681
WP_KIT_RECEPTOR_SIGNALING_PATHWAY	59	1.232	0.265	0.688	0.881	0.6	0.916	1.448	0.096	0.303
WP_KYNURENINE_PATHWAY_AND_LINKS_TO_CELLULAR_SENESCENCE	23	-0.966	0.513	1	-1.288	0.14	0.644	1.164	0.279	0.54
WP_LEPTIN_INSULIN_OVERLAP	17	0.947	0.53	0.781	1.071	0.388	0.914	1.345	0.127	0.367
WP_LEPTIN_SIGNALING_PATHWAY	74	0.753	0.755	0.897	0.765	0.725	0.963	1.354	0.132	0.363
WP_LIPID_METABOLISM_PATHWAY	28	1.304	0.127	0.666	-0.805	0.77	0.916	0.727	0.847	0.885
WP_LNCRNA_INVOLVEMENT_IN_CANONICAL_WNT_SIGNALING_AND_COLORECTAL_CANCER	93	0.977	0.479	0.759	1.245	0.119	1	0.728	0.938	0.886
WP_LTF_DANGER_SIGNAL_RESPONSE_PATHWAY	19	-0.796	0.723	0.979	-1.117	0.413	0.773	1.313	0.17	0.398
WP_LUNG_FIBROSIS	60	0.757	0.832	0.896	0.631	0.969	0.983	1.481	0.011	0.284
WP_MAJOR_RECEPTORS_TARGETED_BY_EPINEPHRINE_AND_NOREPINEPHRINE	15	-0.771	0.791	0.983	0.83	0.745	0.935	-1.143	0.301	0.679
WP_MAMMALIAN_DISORDER_OF_SEXUAL_DEVELOPMENT	25	1.203	0.212	0.715	1.365	0.096	1	-0.955	0.514	0.773
WP_MAMMARY_GLAND_DEVELOPMENT_PATHWAY_EMBRYONIC_DEVELOPMENT_STAGE_1_OF_4	15	-0.93	0.562	1	-0.739	0.873	0.95	0.899	0.592	0.765
WP_MAMMARY_GLAND_DEVELOPMENT_PATHWAY_PREGNANCY_AND_LACTATION_STAGE_3_OF_4	32	-1.278	0.153	0.815	1.243	0.164	0.999	-1.158	0.237	0.673
WP_MAP3K1_ROLE_IN_PROMOTING_AND_BLOCKING_GONADAL_DETERMINATION	17	1.229	0.258	0.687	1.296	0.167	1	-0.792	0.731	0.864
WP_MAPK_CASCADE	33	1.083	0.375	0.723	0.731	0.785	0.962	1.34	0.135	0.369
WP_MAPK_PATHWAY_IN_CONGENITAL_THYROID_CANCER	16	1.224	0.257	0.688	0.909	0.606	0.929	1.558	0.049	0.253
WP_MAPK_SIGNALING_PATHWAY	246	1.079	0.349	0.724	0.992	0.47	0.927	1.478	0.022	0.282
WP_MATRIX_METALLOPROTEINASES	29	0.985	0.481	0.752	0.705	0.884	0.97	0.9	0.59	0.765
WP_MBDNF_AND_PROBDNF_REGULATION_OF_GABA_NEUROTRANSMISSION	38	1.003	0.444	0.756	0.776	0.791	0.96	1.225	0.188	0.476
WP_MECHANOREGULATION_AND_PATHOLOGY_OF_YAPTAZ_VIA_HIPPO_AND_NONHIPPO_MECHANISMS	47	0.71	0.849	0.934	1.146	0.277	0.954	-0.998	0.468	0.751
WP_MECP2_AND_ASSOCIATED_RETT_SYNDROME	72	1.243	0.172	0.687	0.785	0.769	0.957	-0.748	0.829	0.895
WP_MELANOMA	68	1.326	0.08	0.682	1.052	0.376	0.911	1.039	0.4	0.658
WP_MELATONIN_METABOLISM_AND_EFFECTS	36	1.45	0.075	0.619	1.449	0.054	0.993	1.706	0.006	0.313
WP_MESODERMAL_COMMITMENT_PATHWAY	145	1.008	0.442	0.755	1.182	0.22	0.977	-0.973	0.512	0.763
WP_MET_IN_TYPE_1_PAPILLARY_RENAL_CELL_CARCINOMA	59	-0.894	0.607	0.996	0.64	0.873	0.98	1.058	0.386	0.64
WP_METABOLIC_PATHWAY_OF_LDL_HDL_AND_TG_INCLUDING_DISEASES	16	-0.873	0.642	0.992	-0.685	0.929	0.965	0.728	0.88	0.885
WP_METABOLIC_REPROGRAMMING_IN_COLON_CANCER	42	-1.744	0.019	0.46	-1.513	0.082	0.613	-1.156	0.321	0.672
WP_METABOLISM_OF_SPINGOLIPIDS_IN_ER_AND_GOLGI_APPARATUS	20	-1.421	0.048	0.699	0.85	0.746	0.927	-1.038	0.38	0.727
WP_METAPATHWAY_BIOTRANSFORMATION_PHASE_I_AND_II	181	0.99	0.473	0.752	1.209	0.133	0.982	-0.857	0.779	0.833
WP_METHIONINE_DE_NOVO_AND_SALVAGE_PATHWAY	22	-1.202	0.209	0.863	-1.03	0.418	0.787	-1.1	0.342	0.684
WP_MFAP5_EFFECT_ON_PERMEABILITY_AND_MOTILITY_OF_ENDOTHELIAL_CELLS_VIA_CYTOSKELETON_REARRANGEMENT	18	-1.373	0.109	0.744	-1.005	0.432	0.81	-0.752	0.804	0.894
WP_MICROGLIA_PATHOGEN_PHAGOCYTOSIS_PATHWAY	40	1.086	0.429	0.726	-0.634	0.818	0.978	1.055	0.462	0.643
WP_MICRORNAS_IN_CARDIOMYOCYTE_HYPERTROPHY	84	0.896	0.627	0.809	0.986	0.47	0.925	0.725	0.901	0.887
WP_MIR5093P_ALTERATION_OF_YAP1ECM_AXIS	17	1.039	0.499	0.737	0.938	0.589	0.925	-1.155	0.354	0.671
WP_MIRNA_REGULATION_OF_DNA_DAMAGE_RESPONSE	71	-0.988	0.465	0.97	-0.798	0.738	0.918	0.765	0.775	0.86
WP_MIRNA_REGULATION_OF_P53_PATHWAY_IN_PROSTATE_CANCER	24	0.686	0.819	0.948	1.274	0.164	1	1.24	0.209	0.463
WP_MIRNA_REGULATION_OF_PROSTATE_CANCER_SIGNALING_PATHWAYS	33	1.442	0.039	0.617	1.565	0.027	1	0.96	0.486	0.726
WP_MIRNA_TARGETS_IN_ECM_AND_MEMBRANE_RECEPTORS	22	0.674	0.975	0.955	0.573	0.923	0.994	-1.161	0.347	0.675
WP_MIRNAS_INVOLVED_IN_DNA_DAMAGE_RESPONSE	15	0.619	0.931	0.977	-1.011	0.452	0.811	-0.833	0.656	0.855
WP_MIRNAS_INVOLVEMENT_IN_THE_IMMUNE_RESPONSE_IN_SEPSIS	35	0.849	0.645	0.845	0.71	0.776	0.97	1.593	0.008	0.258
WP_MITOCHONDRIAL_CIII_ASSEMBLY	16	-0.682	0.826	1	-1.174	0.319	0.715	-1.462	0.068	0.478
WP_MITOCHONDRIAL_CIV_ASSEMBLY	34	-1.498	0.039	0.634	-1.303	0.177	0.623	-1.284	0.195	0.538
WP_MITOCHONDRIAL_COMPLEX_I_ASSEMBLY_MODEL_OXPHOS_SYSTEM	56	0.433	0.977	1	-1.172	0.35	0.716	-1.472	0.097	0.479
WP_MITOCHONDRIAL_GENE_EXPRESSION	19	-0.77	0.724	0.983	0.539	0.965	0.995	-1.507	0.039	0.52
WP_MITOCHONDRIAL_LCFATTY_ACID_BETAOXIDATION	17	-1.576	0.038	0.56	-1.183	0.307	0.703	-1.452	0.078	0.466
WP_MONOAMINE_GPCRS	33	0.99	0.484	0.751	-1.104	0.294	0.768	0.931	0.574	0.743
WP_MONOAMINE_TRANSPORT	32	-0.921	0.575	0.999	-0.989	0.474	0.82	1.281	0.126	0.433
WP_MRNA_PROCESSING	125	-0.542	0.907	1	-0.918	0.511	0.85	-0.76	0.657	0.886
WP_MTHFR_DEFICIENCY	25	-0.612	0.964	1	0.912	0.573	0.931	-1.017	0.425	0.742
WP_MYOMETRIAL_RELAXATION_AND_CONTRACTION_PATHWAYS	156	1.372	0.066	0.678	0.77	0.843	0.96	0.939	0.538	0.742
WP_NAD_BIOSYNTHETIC_PATHWAYS	22	-1.086	0.331	0.937	-1.226	0.181	0.672	0.973	0.496	0.717
WP_NAD_METABOLISM	16	-1.028	0.431	0.972	-0.687	0.914	0.966	-0.943	0.54	0.785
WP_NAD_METABOLISM_IN_ONCOGENEINDUCED_SENESCENCE_AND_MITOCHONDRIAL_DYSFUNCTIONASSOCIATED_SENESCENCE	23	-1.18	0.251	0.863	-1.106	0.354	0.773	1.095	0.316	0.605
WP_NANOMATERIAL_INDUCED_APOPTOSIS	20	1.358	0.123	0.674	0.746	0.813	0.958	1.321	0.161	0.389
WP_NANOPARTICLE_TRIGGERED_AUTOPHAGIC_CELL_DEATH	23	0.847	0.65	0.847	1.363	0.133	1	1.322	0.168	0.387
WP_NANOPARTICLEMEDIATED_ACTIVATION_OF_RECEPTOR_SIGNALING	28	1.405	0.094	0.629	1.516	0.043	1	1.301	0.17	0.414
WP_NCRNAS_INVOLVED_IN_WNT_SIGNALING_IN_HEPATOCELLULAR_CARCINOMA	85	0.933	0.548	0.789	1.292	0.084	1	0.693	0.958	0.907
WP_NEOVASCULARISATION_PROCESSES	37	1.341	0.101	0.688	0.806	0.722	0.948	0.97	0.5	0.716
WP_NEPHROGENESIS	17	1.07	0.382	0.732	0.79	0.787	0.956	-0.902	0.611	0.809
WP_NEPHROTIC_SYNDROME	45	-1.063	0.387	0.946	0.684	0.927	0.975	-1.042	0.448	0.724
WP_NETRINUNC5B_SIGNALING_PATHWAY	52	1.319	0.104	0.682	0.993	0.469	0.927	1.394	0.061	0.329
WP_NEURAL_CREST_CELL_MIGRATION_DURING_DEVELOPMENT	40	0.966	0.51	0.768	-0.904	0.601	0.857	0.625	0.944	0.942
WP_NEURAL_CREST_CELL_MIGRATION_IN_CANCER	43	0.967	0.506	0.766	-0.838	0.713	0.894	0.689	0.902	0.909
WP_NEURAL_CREST_DIFFERENTIATION	100	1.073	0.338	0.726	1.276	0.134	1	-1.096	0.296	0.681
WP_NEURODEGENERATION_WITH_BRAIN_IRON_ACCUMULATION_NBIA_SUBTYPES_PATHWAY	43	-1.38	0.08	0.735	1.284	0.16	1	0.83	0.658	0.82
WP_NICOTINE_ACTIVITY_ON_DOPAMINERGIC_NEURONS	21	1.349	0.087	0.683	1.073	0.357	0.915	0.791	0.77	0.842
WP_NOCGMPPKG_MEDIATED_NEUROPROTECTION	47	0.747	0.911	0.899	1.071	0.347	0.915	1.266	0.12	0.44
WP_NONALCOHOLIC_FATTY_LIVER_DISEASE	155	1.103	0.306	0.712	0.674	0.949	0.969	1.207	0.204	0.501
WP_NONGENOMIC_ACTIONS_OF_125_DIHYDROXYVITAMIN_D3	71	-0.88	0.627	1	0.77	0.78	0.96	1.675	0.002	0.269
WP_NONSMALL_CELL_LUNG_CANCER	72	1.469	0.053	0.633	0.999	0.471	0.924	1.296	0.117	0.419
WP_NOTCH_SIGNALING	45	1.885	0	0.38	1.405	0.056	1	0.917	0.557	0.755
WP_NOTCH_SIGNALING_PATHWAY_NETPATH	61	1.317	0.11	0.688	1.063	0.382	0.91	1.023	0.414	0.67
WP_NOTCH1_REGULATION_OF_HUMAN_ENDOTHELIAL_CELL_CALCIFICATION	17	1.323	0.114	0.677	1.565	0.009	1	0.805	0.789	0.83
WP_NOVEL_INTRACELLULAR_COMPONENTS_OF_RIGILIKE_RECEPTOR_RLR_PATHWAY	60	1.237	0.245	0.687	1.316	0.167	1	1.85	0	0.427
WP_NRF2_PATHWAY	144	-1.167	0.16	0.867	1.16	0.189	0.96	1.065	0.335	0.633
WP_NRF2ARE_REGULATION	23	-1.104	0.33	0.933	0.939	0.535	0.926	1.399	0.125	0.331
WP_NSP1_FROM_SARSCOV2_INHIBITS_TRANSLATION_INITIATION_IN_THE_HOST_CELL	17	0.773	0.726	0.888	-1.468	0.083	0.604	-0.923	0.545	0.792
WP_NUCLEAR_RECEPTORS	38	1.012	0.425	0.759	-0.968	0.475	0.832	-0.994	0.461	0.752
WP_NUCLEAR_RECEPTORS_IN_LIPID_METABOLISM_AND_TOXICITY	33	1.161	0.238	0.706	0.984	0.501	0.919	1.338	0.098	0.37
WP_NUCLEAR_RECEPTORS_METAPATHWAY	317	-0.901	0.654	0.996	1.169	0.19	0.984	1.296	0.078	0.419
WP_NUCLEOTIDE_EXCISION_REPAIR	37	-0.935	0.553	1	-1.663	0.028	0.884	-1.627	0.023	0.853
WP_NUCLEOTIDE_METABOLISM	19	-0.926	0.53	1	-1.464	0.11	0.609	-1.002	0.468	0.749
WP_NUCLEOTIDEBINDING_OLIGOMERIZATION_DOMAIN_NOD_PATHWAY	41	0.689	0.793	0.946	0.569	0.868	0.994	1.604	0.01	0.26
WP_OLIGODENDROCYTE_SPECIFICATION_AND_DIFFERENTIATION_LEADING_TO_MYELIN_COMPONENTS_FOR_CNS	30	-1.273	0.136	0.813	0.681	0.954	0.973	1.385	0.061	0.341
WP_ONCOSTATIN_M_SIGNALING_PATHWAY	65	0.938	0.551	0.788	1.133	0.375	0.96	1.657	0.015	0.283
WP_ONE_CARBON_METABOLISM	29	-1.515	0.035	0.592	-1.036	0.393	0.782	-1.119	0.313	0.675
WP_ONE_CARBON_METABOLISM_AND_RELATED_PATHWAYS	51	0.879	0.65	0.821	-0.985	0.473	0.823	-1.037	0.4	0.726
WP_OSTEOBLAST_DIFFERENTIATION	118	-0.84	0.733	0.978	1.263	0.149	1	-1.001	0.448	0.748
WP_OSTEOCLAST_SIGNALING	16	1.304	0.122	0.668	0.474	0.996	0.999	0.95	0.534	0.733
WP_OVARIAN_INFERTILITY_GENES	32	-1.161	0.208	0.868	-0.902	0.607	0.857	0.881	0.644	0.782
WP_OVERVIEW_OF_INTERFERONSMEDIATED_SIGNALING_PATHWAY	36	1.185	0.281	0.711	1.014	0.464	0.915	1.68	0.011	0.274
WP_OVERVIEW_OF_LEUKOCYTEINTRINSIC_HIPPO_PATHWAY_FUNCTIONS	35	1.113	0.316	0.713	1.022	0.409	0.911	1.11	0.346	0.596
WP_OVERVIEW_OF_NANOPARTICLE_EFFECTS	19	0.947	0.553	0.781	0.713	0.839	0.971	1.494	0.036	0.289
WP_OXIDATION_BY_CYTOCHROME_P450	61	0.993	0.493	0.753	1.326	0.065	1	1.06	0.349	0.638
WP_OXIDATIVE_DAMAGE	40	1.536	0.032	0.611	1.116	0.368	0.959	1.376	0.089	0.339
WP_OXIDATIVE_PHOSPHORYLATION	60	-0.305	0.998	1	-0.818	0.643	0.91	-1.463	0.107	0.48
WP_OXIDATIVE_STRESS	32	1.563	0.02	0.711	1.559	0.021	1	1.399	0.058	0.331
WP_OXYSTEROLS_DERIVED_FROM_CHOLESTEROL	46	-0.938	0.57	1	-0.908	0.615	0.851	-0.858	0.725	0.836
WP_P38_MAPK_SIGNALING_PATHWAY	34	0.779	0.736	0.884	0.882	0.591	0.917	1.379	0.13	0.339
WP_P53_TRANSCRIPTIONAL_GENE_NETWORK	66	-0.929	0.559	1	1.085	0.38	0.926	1.629	0.008	0.251
WP_PANCREATIC_ADENOCARCINOMA_PATHWAY	89	0.937	0.573	0.788	1.256	0.188	1	1.399	0.06	0.329
WP_PARKINSONS_DISEASE_PATHWAY	38	-0.821	0.74	0.97	0.969	0.483	0.923	0.88	0.636	0.784
WP_PARKINUBIQUITIN_PROTEASOMAL_SYSTEM_PATHWAY	70	1.192	0.215	0.714	0.947	0.509	0.927	1.192	0.223	0.515
WP_PATHOGENESIS_OF_SARSCOV2_MEDIATED_BY_NSP9NSP10_COMPLEX	21	1.519	0.062	0.599	0.991	0.5	0.925	1.049	0.426	0.648
WP_PATHOGENIC_ESCHERICHIA_COLI_INFECTION	55	1.286	0.163	0.67	0.896	0.576	0.92	0.756	0.835	0.864
WP_PATHWAYS_AFFECTED_IN_ADENOID_CYSTIC_CARCINOMA	65	1.104	0.295	0.712	-0.723	0.877	0.95	-1.189	0.23	0.652
WP_PATHWAYS_IN_CLEAR_CELL_RENAL_CELL_CARCINOMA	84	0.964	0.488	0.769	-0.807	0.765	0.92	-0.801	0.786	0.865
WP_PATHWAYS_OF_NUCLEIC_ACID_METABOLISM_AND_INNATE_IMMUNE_SENSING	16	1.045	0.434	0.733	1.088	0.412	0.933	1.574	0.017	0.256
WP_PATHWAYS_REGULATING_HIPPO_SIGNALING	98	1.156	0.254	0.709	0.984	0.486	0.92	-0.852	0.694	0.835
WP_PDGF_PATHWAY	40	0.682	0.821	0.951	1.125	0.336	0.962	1.465	0.079	0.292
WP_PDGFRBETA_PATHWAY	29	1.293	0.232	0.67	1.092	0.387	0.935	1.582	0.036	0.259
WP_PEPTIDE_GPCRS	74	0.954	0.507	0.778	-1.089	0.367	0.783	1.345	0.067	0.367
WP_PHOSPHODIESTERASES_IN_NEURONAL_FUNCTION	52	0.9	0.637	0.806	0.715	0.934	0.97	-1.1	0.292	0.687
WP_PHOSPHOINOSITIDES_METABOLISM	48	-1.036	0.403	0.966	0.864	0.648	0.917	-1.124	0.275	0.684
WP_PHOTODYNAMIC_THERAPYINDUCED_AP1_SURVIVAL_SIGNALING	50	1.232	0.2	0.686	1.059	0.399	0.907	1.657	0.004	0.273
WP_PHOTODYNAMIC_THERAPYINDUCED_HIF1_SURVIVAL_SIGNALING	37	0.808	0.714	0.862	1.086	0.362	0.933	1.55	0.014	0.258
WP_PHOTODYNAMIC_THERAPYINDUCED_NFE2L2_NRF2_SURVIVAL_SIGNALING	23	-1.191	0.222	0.874	-0.724	0.855	0.95	1.492	0.037	0.283
WP_PHOTODYNAMIC_THERAPYINDUCED_NFKB_SURVIVAL_SIGNALING	35	0.939	0.539	0.787	-0.653	0.875	0.969	1.575	0.011	0.261
WP_PHOTODYNAMIC_THERAPYINDUCED_UNFOLDED_PROTEIN_RESPONSE	27	-0.611	0.903	1	0.887	0.631	0.924	1.564	0.017	0.256
WP_PHYSIOLOGICAL_AND_PATHOLOGICAL_HYPERTROPHY_OF_THE_HEART	25	0.96	0.511	0.77	1.231	0.225	0.993	1.074	0.378	0.623
WP_PHYTOCHEMICAL_ACTIVITY_ON_NRF2_TRANSCRIPTIONAL_ACTIVATION	15	-1.181	0.292	0.862	-0.725	0.778	0.951	1.397	0.124	0.33
WP_PI3KAKT_SIGNALING_PATHWAY	339	1.183	0.195	0.714	1.049	0.367	0.908	0.764	0.884	0.86
WP_PI3KAKTMTOR_SIGNALING_PATHWAY_AND_THERAPEUTIC_OPPORTUNITIES	30	-1.008	0.417	0.985	-1.011	0.444	0.812	0.535	0.985	0.975
WP_PI3KAKTMTOR_VITD3_SIGNALLING	22	-0.818	0.703	0.965	-0.705	0.834	0.955	1.607	0.023	0.264
WP_PKCGAMMA_CALCIUM_SIGNALING_PATHWAY_IN_ATAXIA	22	-1.044	0.415	0.962	-0.735	0.918	0.948	-0.982	0.481	0.755
WP_PLATELETMEDIATED_INTERACTIONS_WITH_VASCULAR_AND_CIRCULATING_CELLS	16	1.331	0.129	0.682	0.682	0.904	0.975	1.406	0.082	0.325
WP_PPAR_ALPHA_PATHWAY	26	0.816	0.71	0.863	-1.325	0.102	0.635	-0.928	0.572	0.793
WP_PPAR_SIGNALING_PATHWAY	67	-0.876	0.671	0.999	-1.069	0.35	0.785	0.826	0.754	0.819
WP_PRADERWILLI_AND_ANGELMAN_SYNDROME	60	0.896	0.658	0.808	-0.82	0.794	0.909	-0.855	0.717	0.836
WP_PREGNANE_X_RECEPTOR_PATHWAY	33	1.215	0.187	0.699	1.453	0.031	0.99	0.991	0.475	0.7
WP_PREIMPLANTATION_EMBRYO	58	1.541	0.01	0.614	1.479	0.035	1	1.457	0.036	0.296
WP_PRIMARY_FOCAL_SEGMENTAL_GLOMERULOSCLEROSIS_FSGS	72	0.859	0.674	0.839	1.06	0.378	0.91	0.926	0.554	0.747
WP_PRION_DISEASE_PATHWAY	32	1.226	0.274	0.692	0.617	0.879	0.985	0.814	0.667	0.823
WP_PROLACTIN_SIGNALING_PATHWAY	76	0.943	0.528	0.782	1.188	0.304	0.977	1.479	0.087	0.283
WP_PROSTAGLANDIN_SYNTHESIS_AND_REGULATION	45	1.377	0.046	0.674	1.089	0.329	0.937	-0.769	0.863	0.883
WP_PROTEASOME_DEGRADATION	61	-0.903	0.541	0.998	-1.235	0.266	0.661	1.271	0.267	0.437
WP_PROTEOGLYCAN_BIOSYNTHESIS	18	-1.69	0.015	0.383	-0.794	0.706	0.919	-1.311	0.167	0.516
WP_PROXIMAL_TUBULE_TRANSPORT	57	-1.225	0.147	0.851	0.974	0.476	0.921	-0.949	0.559	0.779
WP_PURINE_METABOLISM_AND_RELATED_DISORDERS	22	0.969	0.484	0.765	-1.274	0.193	0.63	-1.03	0.43	0.729
WP_PURINERGIC_SIGNALING	33	1.114	0.312	0.713	-0.688	0.939	0.966	1.192	0.206	0.516
WP_PYRIMIDINE_METABOLISM	84	-1.038	0.414	0.973	-1.515	0.035	0.616	-1.401	0.082	0.458
WP_PYRIMIDINE_METABOLISM_AND_RELATED_DISEASES	17	-1.254	0.192	0.832	-1.663	0.004	0.824	-1.201	0.209	0.637
WP_RAC1PAK1P38MMP2_PATHWAY	68	1.197	0.233	0.717	1.079	0.357	0.916	1.101	0.314	0.6
WP_RANKLRANK_RECEPTOR_ACTIVATOR_OF_NFKB_LIGAND_SIGNALING_PATHWAY	55	0.953	0.516	0.777	0.851	0.645	0.927	1.605	0.029	0.261
WP_RAS_AND_BRADYKININ_PATHWAYS_IN_COVID19	29	0.988	0.449	0.75	1.094	0.293	0.94	1.38	0.061	0.339
WP_RAS_SIGNALING	184	1.451	0.014	0.622	1.386	0.046	1	1.086	0.302	0.611
WP_REGUCALCIN_IN_PROXIMAL_TUBULE_EPITHELIAL_KIDNEY_CELLS	33	1.1	0.343	0.716	-1.083	0.355	0.778	1.199	0.259	0.507
WP_REGULATION_OF_ACTIN_CYTOSKELETON	149	0.812	0.828	0.863	1.064	0.347	0.911	-0.674	0.955	0.936
WP_REGULATION_OF_APOPTOSIS_BY_PARATHYROID_HORMONERELATED_PROTEIN	22	-0.809	0.762	0.969	-0.535	0.998	0.989	1.206	0.207	0.5
WP_REGULATION_OF_MICROTUBULE_CYTOSKELETON	46	1.034	0.415	0.735	-0.976	0.488	0.831	-0.967	0.508	0.763
WP_REGULATION_OF_SISTER_CHROMATID_SEPARATION_AT_THE_METAPHASEANAPHASE_TRANSITION	15	-1.298	0.21	0.806	-1.272	0.252	0.63	-1.382	0.137	0.461
WP_REGULATION_OF_TOLLLIKE_RECEPTOR_SIGNALING_PATHWAY	136	0.877	0.6	0.821	0.572	0.934	0.993	1.697	0.006	0.291
WP_REGULATION_OF_WNTBCATENIN_SIGNALING_BY_SMALL_MOLECULE_COMPOUNDS	17	-0.742	0.823	0.997	-0.756	0.775	0.95	-0.804	0.714	0.864
WP_REGULATORY_CIRCUITS_OF_THE_STAT3_SIGNALING_PATHWAY	78	1.325	0.071	0.679	1.265	0.138	1	1.129	0.271	0.576
WP_RELATIONSHIP_BETWEEN_INFLAMMATION_COX2_AND_EGFR	25	0.949	0.533	0.783	-0.914	0.582	0.848	1.058	0.39	0.639
WP_RENIN_ANGIOTENSIN_ALDOSTERONE_SYSTEM_RAAS	44	0.881	0.705	0.819	1.161	0.215	0.968	0.748	0.873	0.87
WP_RESISTIN_AS_A_REGULATOR_OF_INFLAMMATION	33	-0.704	0.867	0.996	0.562	0.946	0.994	1.561	0.023	0.256
WP_RETINOBLASTOMA_GENE_IN_CANCER	87	-1.092	0.384	0.94	-1.457	0.13	0.612	-1.516	0.065	0.537
WP_RETT_SYNDROME_CAUSING_GENES	48	1.531	0.052	0.618	1.249	0.187	1	0.823	0.715	0.816
WP_ROLE_OF_OSX_AND_MIRNAS_IN_TOOTH_DEVELOPMENT	15	1.297	0.155	0.666	1.068	0.376	0.913	1.062	0.37	0.637
WP_SARS_CORONAVIRUS_AND_INNATE_IMMUNITY	31	1.201	0.301	0.712	1.372	0.143	1	1.647	0.007	0.265
WP_SARSCOV2_INNATE_IMMUNITY_EVASION_AND_CELLSPECIFIC_IMMUNE_RESPONSE	63	0.928	0.548	0.792	1.181	0.284	0.973	1.674	0	0.266
WP_SARSCOV2_MITOCHONDRIAL_INTERACTIONS	32	1.259	0.168	0.674	1.469	0.06	1	1.573	0.019	0.255
WP_SELECTIVE_EXPRESSION_OF_CHEMOKINE_RECEPTORS_DURING_TCELL_POLARIZATION	27	1.402	0.096	0.632	0.646	0.918	0.981	1.394	0.091	0.329
WP_SELENIUM_MICRONUTRIENT_NETWORK	88	-0.912	0.598	1	1.037	0.378	0.917	1.259	0.127	0.443
WP_SENESCENCE_AND_AUTOPHAGY_IN_CANCER	104	1.05	0.413	0.732	1.148	0.278	0.963	1.57	0.012	0.256
WP_SEROTONIN_AND_ANXIETY	17	-0.659	0.911	0.996	0.648	0.953	0.981	1.507	0.038	0.279
WP_SEROTONIN_RECEPTOR_2_AND_ELKSRFGATA4_SIGNALING	20	1.441	0.074	0.612	0.8	0.665	0.949	0.927	0.555	0.746
WP_SEROTONIN_RECEPTOR_467_AND_NR3C_SIGNALING	19	1.387	0.11	0.665	0.68	0.818	0.974	1.185	0.288	0.523
WP_SIGNAL_TRANSDUCTION_OF_S1P_RECEPTOR	25	1.135	0.271	0.712	0.787	0.762	0.959	0.959	0.48	0.725
WP_SIGNAL_TRANSDUCTION_THROUGH_IL1R	33	-0.74	0.766	0.996	0.557	0.912	0.994	1.564	0.021	0.258
WP_SIGNALING_OF_HEPATOCYTE_GROWTH_FACTOR_RECEPTOR	34	1.116	0.376	0.715	0.852	0.629	0.929	1.452	0.112	0.3
WP_SIGNALING_PATHWAYS_IN_GLIOBLASTOMA	82	1.238	0.202	0.686	1.454	0.064	0.996	0.823	0.701	0.817
WP_SIMPLIFIED_DEPICTION_OF_MYD88_DISTINCT_INPUTOUTPUT_PATHWAY	18	0.619	0.849	0.978	-0.918	0.591	0.851	1.408	0.118	0.326
WP_SIMPLIFIED_INTERACTION_MAP_BETWEEN_LOXL4_AND_OXIDATIVE_STRESS_PATHWAY	18	-1.208	0.21	0.856	-0.725	0.907	0.951	-1.01	0.416	0.744
WP_SLEEP_REGULATION	38	0.891	0.665	0.812	0.9	0.609	0.925	1.002	0.462	0.69
WP_SMALL_CELL_LUNG_CANCER	96	0.989	0.444	0.752	1.125	0.274	0.963	0.899	0.601	0.766
WP_SMALL_LIGAND_GPCRS	19	0.952	0.507	0.778	-0.744	0.86	0.947	-0.597	0.976	0.962
WP_SPHINGOLIPID_METABOLISM_GENERAL_OVERVIEW	24	-1.342	0.149	0.759	1.336	0.151	1	-0.777	0.758	0.873
WP_SPHINGOLIPID_METABOLISM_INTEGRATED_PATHWAY	25	-1.345	0.148	0.753	1.268	0.191	1	-0.788	0.745	0.866
WP_SPHINGOLIPID_PATHWAY	30	-1.66	0.014	0.42	0.902	0.562	0.927	0.578	0.971	0.96
WP_SPINAL_CORD_INJURY	116	1.041	0.416	0.736	0.877	0.667	0.913	1.381	0.065	0.34
WP_SPLICING_FACTOR_NOVA_REGULATED_SYNAPTIC_PROTEINS	42	-0.837	0.68	0.977	0.564	0.989	0.994	-1.391	0.073	0.461
WP_SREBF_AND_MIR33_IN_CHOLESTEROL_AND_LIPID_HOMEOSTASIS	16	-1.734	0.016	0.361	0.562	0.941	0.992	-0.659	0.886	0.942
WP_STATIN_PATHWAY	29	-0.745	0.819	0.994	-1.053	0.397	0.764	0.734	0.835	0.88
WP_STEROL_REGULATORY_ELEMENTBINDING_PROTEINS_SREBP_SIGNALLING	68	-1.178	0.256	0.866	-1.136	0.297	0.754	-0.738	0.814	0.898
WP_STING_PATHWAY_IN_KAWASAKILIKE_DISEASE_AND_COVID19	21	0.66	0.794	0.961	0.866	0.665	0.92	1.645	0.004	0.263
WP_STRIATED_MUSCLE_CONTRACTION_PATHWAY	38	1.312	0.099	0.675	-0.919	0.558	0.853	-0.65	0.983	0.946
WP_STRUCTURAL_PATHWAY_OF_INTERLEUKIN_1_IL1	49	-0.489	0.933	1	0.616	0.844	0.986	1.654	0.002	0.266
WP_SUDDEN_INFANT_DEATH_SYNDROME_SIDS_SUSCEPTIBILITY_PATHWAYS	157	1.093	0.285	0.719	0.76	0.924	0.953	1.037	0.37	0.658
WP_SULFATION_BIOTRANSFORMATION_REACTION	16	-1.087	0.353	0.937	-1.143	0.295	0.748	0.599	0.968	0.954
WP_SYNAPTIC_SIGNALING_PATHWAYS_ASSOCIATED_WITH_AUTISM_SPECTRUM_DISORDER	50	0.935	0.537	0.789	0.954	0.531	0.925	0.85	0.69	0.801
WP_SYNAPTIC_VESICLE_PATHWAY	51	0.785	0.809	0.879	-0.693	0.908	0.962	1.017	0.414	0.678
WP_TAMOXIFEN_METABOLISM	21	1.182	0.216	0.712	1.269	0.153	1	0.97	0.543	0.715
WP_TARGET_OF_RAPAMYCIN_TOR_SIGNALING	36	-1.121	0.258	0.902	-0.941	0.552	0.842	-0.801	0.741	0.864
WP_TCA_CYCLE_AKA_KREBS_OR_CITRIC_ACID_CYCLE	18	-1.056	0.408	0.942	-0.838	0.613	0.895	-1.384	0.116	0.461
WP_TCA_CYCLE_AND_DEFICIENCY_OF_PYRUVATE_DEHYDROGENASE_COMPLEX_PDHC	16	-1.455	0.109	0.69	-1.057	0.418	0.77	-1.487	0.059	0.498
WP_TCELL_ANTIGEN_RECEPTOR_TCR_PATHWAY_DURING_STAPHYLOCOCCUS_AUREUS_INFECTION	62	1.536	0.081	0.603	1.124	0.365	0.959	1.408	0.147	0.325
WP_TCELL_ANTIGEN_RECEPTOR_TCR_SIGNALING_PATHWAY	90	1.438	0.129	0.612	1.009	0.466	0.917	1.489	0.079	0.286
WP_TCELL_RECEPTOR_AND_COSTIMULATORY_SIGNALING	29	1.588	0.042	0.718	0.934	0.545	0.928	0.878	0.6	0.785
WP_TGFB_SIGNALING_IN_THYROID_CELLS_FOR_EPITHELIALMESENCHYMAL_TRANSITION	18	-0.878	0.627	1	0.747	0.807	0.96	-0.93	0.536	0.792
WP_TGFBETA_RECEPTOR_SIGNALING	54	-0.75	0.88	0.992	0.919	0.584	0.933	1.109	0.31	0.595
WP_TGFBETA_RECEPTOR_SIGNALLING_IN_SKELETAL_DYSPLASIAS	58	0.803	0.748	0.867	0.762	0.854	0.957	0.991	0.469	0.7
WP_TGFBETA_SIGNALING_PATHWAY	132	-0.906	0.592	1	0.838	0.698	0.937	1.199	0.214	0.507
WP_THE_EFFECT_OF_PROGERIN_ON_THE_INVOLVED_GENES_IN_HUTCHINSONGILFORD_PROGERIA_SYNDROME	35	-0.873	0.575	0.996	-1.36	0.164	0.617	-1.473	0.091	0.48
WP_THE_HUMAN_IMMUNE_RESPONSE_TO_TUBERCULOSIS	23	-0.841	0.681	0.979	0.942	0.558	0.929	1.493	0.008	0.285
WP_THE_INFLUENCE_OF_LAMINOPATHIES_ON_WNT_SIGNALING	35	1.581	0.026	0.741	0.925	0.574	0.93	1.029	0.397	0.665
WP_THE_OVERLAP_BETWEEN_SIGNAL_TRANSDUCTION_PATHWAYS_THAT_CONTRIBUTE_TO_A_RANGE_OF_LMNA_LAMINOPATHIES	55	1.693	0.002	0.634	1.434	0.046	1	1.091	0.331	0.611
WP_THERMOGENESIS	108	0.952	0.546	0.779	1.01	0.417	0.916	-0.945	0.563	0.784
WP_THYMIC_STROMAL_LYMPHOPOIETIN_TSLP_SIGNALING_PATHWAY	47	0.948	0.541	0.782	-0.544	0.909	0.988	1.485	0.054	0.287
WP_THYROID_HORMONES_PRODUCTION_AND_THEIR_PERIPHERAL_DOWNSTREAM_SIGNALLING_EFFECTS	95	0.901	0.652	0.807	1.303	0.084	1	0.78	0.855	0.843
WP_TLR4_SIGNALING_AND_TOLERANCE	28	-0.562	0.906	1	0.534	0.892	0.995	1.645	0.002	0.259
WP_TNF_ALPHA_SIGNALING_PATHWAY	92	0.406	0.994	1	0.61	0.856	0.988	1.645	0.011	0.255
WP_TNF_RELATED_WEAK_INDUCER_OF_APOPTOSIS_TWEAK_SIGNALING_PATHWAY	41	0.7	0.758	0.94	-0.555	0.915	0.988	1.602	0.022	0.253
WP_TOLLLIKE_RECEPTOR_SIGNALING_PATHWAY	100	1.009	0.473	0.756	0.753	0.727	0.955	1.73	0	0.343
WP_TOLLLIKE_RECEPTOR_SIGNALING_RELATED_TO_MYD88	31	0.737	0.734	0.908	-0.535	0.898	0.988	1.576	0.025	0.262
WP_TP53_NETWORK	19	1.035	0.413	0.737	1.503	0.031	0.984	1.249	0.203	0.454
WP_TRANSCRIPTION_COFACTORS_SKI_AND_SKIL_PROTEIN_PARTNERS	18	-0.824	0.678	0.97	0.829	0.688	0.935	-0.664	0.838	0.94
WP_TRANSCRIPTION_FACTOR_REGULATION_IN_ADIPOGENESIS	22	1.256	0.16	0.677	1.004	0.462	0.92	1.254	0.195	0.447
WP_TRANSLATION_FACTORS	51	-0.688	0.844	1	-1.516	0.061	0.623	-0.973	0.47	0.76
WP_TRANSLATION_INHIBITORS_IN_CHRONICALLY_ACTIVATED_PDGFRA_CELLS	46	1.012	0.426	0.76	1.143	0.313	0.957	0.894	0.571	0.77
WP_TRANSSULFURATION_AND_ONE_CARBON_METABOLISM	31	-0.661	0.911	0.998	-1.307	0.16	0.618	-1.304	0.133	0.517
WP_TRIACYLGLYCERIDE_SYNTHESIS	24	-1.057	0.365	0.945	-0.99	0.471	0.822	0.91	0.581	0.76
WP_TRYPTOPHAN_CATABOLISM_LEADING_TO_NAD_PRODUCTION	16	-1.047	0.377	0.956	-0.997	0.436	0.814	-1.035	0.41	0.726
WP_TRYPTOPHAN_METABOLISM	42	-0.773	0.898	0.988	0.748	0.884	0.961	0.992	0.461	0.701
WP_TUMOR_SUPPRESSOR_ACTIVITY_OF_SMARCB1	31	1.201	0.235	0.715	0.906	0.571	0.925	0.764	0.807	0.86
WP_TYPE_2_PAPILLARY_RENAL_CELL_CARCINOMA	34	1.009	0.417	0.756	0.716	0.884	0.97	0.943	0.555	0.741
WP_TYPE_I_COLLAGEN_SYNTHESIS_IN_THE_CONTEXT_OF_OSTEOGENESIS_IMPERFECTA	33	-0.842	0.688	0.981	0.941	0.538	0.926	-0.873	0.655	0.82
WP_TYPE_I_INTERFERON_INDUCTION_AND_SIGNALING_DURING_SARSCOV2_INFECTION	29	0.436	0.942	1	0.875	0.606	0.913	1.633	0.004	0.26
WP_TYPE_II_DIABETES_MELLITUS	22	1.12	0.357	0.718	1.134	0.361	0.96	1.474	0.039	0.283
WP_TYPE_II_INTERFERON_SIGNALING_IFNG	36	0.392	0.994	0.999	0.834	0.652	0.939	1.533	0.009	0.269
WP_TYROBP_CAUSAL_NETWORK	61	1.088	0.423	0.726	-0.582	0.848	0.985	1.24	0.311	0.463
WP_UNFOLDED_PROTEIN_RESPONSE	24	-0.703	0.784	0.996	0.599	0.838	0.99	1.401	0.09	0.33
WP_UREA_CYCLE_AND_ASSOCIATED_PATHWAYS	24	-1.176	0.241	0.862	-1.17	0.247	0.717	-1.201	0.206	0.638
WP_UREA_CYCLE_AND_METABOLISM_OF_AMINO_GROUPS	21	-1.152	0.299	0.867	-1.064	0.376	0.778	-1.34	0.117	0.489
WP_VEGFAVEGFR2_SIGNALING_PATHWAY	431	0.877	0.66	0.823	0.916	0.569	0.935	1.275	0.149	0.438
WP_VIRAL_ACUTE_MYOCARDITIS	86	0.841	0.709	0.854	-0.86	0.657	0.881	1.432	0.062	0.317
WP_VITAMIN_A_AND_CAROTENOID_METABOLISM	43	-0.855	0.704	0.986	0.974	0.506	0.924	0.818	0.769	0.821
WP_VITAMIN_B12_METABOLISM	49	-0.859	0.727	0.986	0.932	0.556	0.928	1.396	0.04	0.33
WP_VITAMIN_D_IN_INFLAMMATORY_DISEASES	22	-0.578	0.888	1	0.71	0.767	0.971	1.53	0.034	0.262
WP_VITAMIN_D_RECEPTOR_PATHWAY	182	0.842	0.752	0.854	0.998	0.457	0.924	1.229	0.153	0.47
WP_VITAMIN_DSENSITIVE_CALCIUM_SIGNALING_IN_DEPRESSION	40	-0.852	0.694	0.987	-0.596	0.966	0.982	0.872	0.662	0.789
WP_WHITE_FAT_CELL_DIFFERENTIATION	32	1.711	0.002	0.69	1.093	0.342	0.936	1.09	0.309	0.611
WP_WNT_SIGNALING	114	0.916	0.601	0.8	1.205	0.166	0.992	-0.84	0.721	0.848
WP_WNT_SIGNALING_IN_KIDNEY_DISEASE	36	0.887	0.613	0.816	1.519	0.029	1	-0.564	0.992	0.974
WP_WNT_SIGNALING_PATHWAY_AND_PLURIPOTENCY	101	1.293	0.129	0.669	1.525	0.036	1	0.854	0.661	0.799
WP_WNT_SIGNALING_PATHWAY_NETPATH	51	1.547	0.023	0.638	-0.956	0.526	0.835	-0.581	0.957	0.968
WP_WNTBETACATENIN_SIGNALING_PATHWAY_IN_LEUKEMIA	26	1.236	0.195	0.684	0.693	0.884	0.97	-0.99	0.468	0.751
WP_ZINC_HOMEOSTASIS	36	-0.946	0.515	1	0.821	0.651	0.942	1.787	0.004	0.396

## Sheet: WNT
WNT PATHWAYS
		DMPA-IM			LNG Implant			Cu-IUD
NAME	SIZE	NES	Nom_pval	FDR	NES	Nom_pval	FDR	NES	Nom_pval	FDR
WNT_SIGNALING	89	1.066	0.346	0.735	1.263	0.136	1	-0.777	0.787	0.874

## Sheet: SIG
SIG PATHWAYS
		DMPA-IM			LNG Implant			Cu-IUD
NAME	SIZE	NES	Nom_pval	FDR	NES	Nom_pval	FDR	NES	Nom_pval	FDR
SIG_BCR_SIGNALING_PATHWAY	46	1.552	0.052	0.69	0.899	0.591	0.921	0.949	0.538	0.733
SIG_CD40PATHWAYMAP	34	1.091	0.354	0.721	0.909	0.604	0.93	1.645	0.019	0.251
SIG_CHEMOTAXIS	45	1.196	0.226	0.714	-0.855	0.675	0.883	-0.937	0.55	0.786
SIG_IL4RECEPTOR_IN_B_LYPHOCYTES	27	1.499	0.08	0.652	1.162	0.321	0.97	1.408	0.127	0.323
SIG_INSULIN_RECEPTOR_PATHWAY_IN_CARDIAC_MYOCYTES	51	1.529	0.047	0.609	1.178	0.276	0.97	1.481	0.06	0.284
SIG_PIP3_SIGNALING_IN_B_LYMPHOCYTES	36	0.741	0.738	0.905	0.898	0.599	0.919	1.413	0.115	0.326
SIG_PIP3_SIGNALING_IN_CARDIAC_MYOCTES	67	0.778	0.797	0.884	1.015	0.446	0.916	0.848	0.665	0.803
SIG_REGULATION_OF_THE_ACTIN_CYTOSKELETON_BY_RHO_GTPASES	35	0.996	0.453	0.752	-0.953	0.505	0.841	-1.092	0.334	0.685

## Sheet: SA
SA PATHWAYS
		DMPA-IM			LNG Implant			Cu-IUD
NAME	SIZE	NES	Nom_pval	FDR	NES	Nom_pval	FDR	NES	Nom_pval	FDR
SA_B_CELL_RECEPTOR_COMPLEXES	24	1.334	0.19	0.686	0.912	0.558	0.932	1.528	0.043	0.257
SA_CASPASE_CASCADE	19	1.366	0.155	0.669	1.564	0.042	1	1.451	0.101	0.299
SA_G1_AND_S_PHASES	15	1.12	0.318	0.719	0.761	0.77	0.955	-0.788	0.773	0.866
SA_MMP_CYTOKINE_CONNECTION	15	0.736	0.751	0.91	-0.68	0.823	0.966	1.282	0.202	0.434
SA_PTEN_PATHWAY	17	1.065	0.445	0.733	-0.712	0.775	0.953	1.231	0.264	0.471
SA_TRKA_RECEPTOR	17	1.562	0.046	0.702	0.694	0.854	0.971	1.236	0.268	0.467

[truncated: 2 more sheets: REACTOME, NABA]
