# Supplementary material for: Systems analysis reveals differential expression of endocervical genes in African women randomized to DMPA-IM, LNG implant or cu-IUD
Source: Clin Immunol. 2023 Oct;255:109750. doi: 10.1016/j.clim.2023.109750 (PMC10570927; doi:10.1016/j.clim.2023.109750)
Supplement: Table S5 — DESeq results for Lacto-dominance(LD)/non lacto-dominance (nonLD) at baseline, paired-analysis [file mmc5.xlsx]

## Sheet: Sheet1
Table: DESeq results for Lacto-dominance(LD)/non lacto-dominance (nonLD) at baseline, paired-analysis
Input data set: DMPA-IM study-arm, status defined by LD + nonLD, LD or nonLD at baseline.
Design: For each subset, Participant_ID + visit
Results for 'month 1 vs. baseline' visit for each subset
Differentially expressed genes: lfcSE <1, baseMean >10, p-adj <0.05, absolute log2FoldChange >1
		DMPA-IM; LD + nonLD						DMPA-IM; LD						DMPA-IM; nonLD
Ensembl_ID	Gene_Symbol	baseMean	log2FoldChange	lfcSE	stat	pvalue	padj	baseMean	log2FoldChange	lfcSE	stat	pvalue	padj	baseMean	log2FoldChange	lfcSE	stat	pvalue	padj
ENSG00000159455	LCE2B	22.4414	-16.1305	3.23761	-4.98223	6.28566e-07	0.000468734	38.9646	-29.6965	3.12888	-9.4911	2.28602e-21	4.18319e-17	4.65027	-0.770977	3.43768	-0.224272	0.822546	0.999999
ENSG00000187180	LCE2C	8.27776	-0.645944	3.23748	-0.199521	0.841856	0.999973	14.7627	-26.4367	3.13217	-8.44038	3.16313e-17	2.8941e-13	1.28271	-0.252365	3.44367	-0.0732839	0.94158	0.999999
ENSG00000171711	DEFB4A	238.547	-2.2204	0.371331	-5.97957	2.23725e-09	8.04305e-06	191.679	-2.66996	0.505098	-5.28603	1.25e-07	0.000762458	286.183	-1.67259	0.521733	-3.20584	0.00134667	0.188822
ENSG00000102837	OLFM4	15445.5	2.07274	0.343643	6.03167	1.62276e-09	7.5633e-06	20080.4	2.22723	0.447088	4.98162	6.30526e-07	0.001923	10524.3	1.85454	0.512245	3.62042	0.000294124	0.0968715
ENSG00000149534	MS4A2	65.3161	2.22058	0.492163	4.51188	6.42544e-06	0.00252756	71.6848	2.60605	0.519855	5.01304	5.35775e-07	0.001923	58.1781	1.38646	0.866217	1.6006	0.109467	0.975768
ENSG00000169418	NPR1	55.7853	2.0566	0.409108	5.02703	4.98129e-07	0.000422119	66.2879	2.68519	0.537054	4.99985	5.73746e-07	0.001923	44.2207	1.26193	0.596976	2.11387	0.0345268	0.706223
ENSG00000006747	SCIN	156.416	1.11814	0.252248	4.4327	9.30599e-06	0.00318941	189.057	1.47915	0.307886	4.80422	1.55355e-06	0.00406121	121.598	0.621604	0.405241	1.53391	0.125051	0.999999
ENSG00000182934	SRPRA	1346.43	-0.319916	0.0766517	-4.17364	2.99777e-05	0.0072581	1436.19	-0.435666	0.0924704	-4.71141	2.4601e-06	0.00562718	1246.98	-0.157643	0.13568	-1.16188	0.245284	0.999999
ENSG00000189058	APOD	249.03	2.20583	0.330438	6.6755	2.46398e-11	4.5936e-07	302.23	1.98186	0.428872	4.62109	3.81721e-06	0.00776124	190.716	2.52828	0.494802	5.10968	3.22705e-07	0.00140975
ENSG00000223609	HBD	176.783	2.774	0.604094	4.592	4.39025e-06	0.00199628	148.489	3.24537	0.708005	4.58382	4.56559e-06	0.00835458	204.883	1.61691	0.987469	1.63742	0.101542	0.959488
ENSG00000172236	TPSAB1	46.0785	2.05868	0.345662	5.95577	2.58855e-09	8.04305e-06	43.1546	1.93441	0.424074	4.56149	5.07917e-06	0.00844942	48.9139	2.24808	0.565954	3.97219	7.12138e-05	0.0490785
ENSG00000171766	GATM	282.367	0.742256	0.161179	4.60515	4.12162e-06	0.00192098	335.404	0.855297	0.188643	4.53394	5.78941e-06	0.00882836	225.439	0.580654	0.283568	2.04767	0.0405921	0.74956
ENSG00000100031	GGT1	907.005	-0.647506	0.156144	-4.14686	3.37063e-05	0.00739278	951.757	-0.87121	0.193066	-4.5125	6.40674e-06	0.00901823	855.98	-0.332194	0.249139	-1.33337	0.182411	0.999999
ENSG00000134121	CHL1	122.683	1.86709	0.329912	5.65936	1.51937e-08	3.14728e-05	178.676	1.66323	0.371659	4.47515	7.63576e-06	0.00998049	62.9145	2.27819	0.594823	3.83002	0.000128131	0.0653754
ENSG00000078549	ADCYAP1R1	131.492	-2.63387	0.485381	-5.4264	5.75029e-08	8.56376e-05	195.538	-2.27709	0.519973	-4.37925	1.19086e-05	0.0145277	61.2662	-3.51014	0.91417	-3.8397	0.000123185	0.0646475
ENSG00000044574	HSPA5	6728.74	-0.412672	0.0967667	-4.26461	2.00255e-05	0.00574364	6892.17	-0.581427	0.133824	-4.34472	1.39452e-05	0.015949	6541.63	-0.182393	0.138142	-1.32033	0.186726	0.999999
ENSG00000173068	BNC2	82.3595	1.45155	0.319459	4.54378	5.5255e-06	0.00224788	80.2474	1.91765	0.443034	4.32844	1.50168e-05	0.0161643	84.1913	0.901733	0.443701	2.0323	0.0421235	0.750045
ENSG00000138347	MYPN	14.1645	-3.02277	0.557743	-5.41965	5.97162e-08	8.56376e-05	11.3718	-3.98304	0.923108	-4.31481	1.5974e-05	0.0162393	16.9969	-1.86768	0.695266	-2.68628	0.00722533	0.418659
ENSG00000070540	WIPI1	593.012	-0.328489	0.121159	-2.71123	0.00670349	0.206011	625.381	-0.608568	0.142189	-4.28	1.86896e-05	0.0175538	555.98	0.0618665	0.186403	0.331898	0.739967	0.999999
ENSG00000100604	CHGA	131.75	-1.91175	0.369973	-5.16728	2.37525e-07	0.000240172	156.143	-1.95497	0.458559	-4.26328	2.01449e-05	0.0175538	103.843	-1.85311	0.59443	-3.11746	0.00182416	0.221895
ENSG00000175899	A2M	4040.66	1.08577	0.2441	4.44805	8.66539e-06	0.00305078	4919.29	1.41692	0.331527	4.27393	1.92055e-05	0.0175538	3114.24	0.641688	0.335739	1.91127	0.0559703	0.81132
ENSG00000078808	SDF4	490.26	-0.316856	0.0693162	-4.57117	4.85006e-06	0.00210278	522.806	-0.406989	0.0959027	-4.24377	2.19793e-05	0.0182818	454.247	-0.1913	0.112578	-1.69926	0.0892699	0.939123
ENSG00000205038	PKHD1L1	1774.12	-2.51028	0.428837	-5.85369	4.80778e-09	1.28045e-05	1601.43	-2.02342	0.480621	-4.21001	2.55356e-05	0.0203164	1951.17	-3.43932	0.726023	-4.7372	2.16687e-06	0.00568586
ENSG00000011465	DCN	605.134	1.91817	0.447853	4.28303	1.84366e-05	0.00565307	335.662	1.92299	0.463287	4.15076	3.31374e-05	0.0252659	879.63	1.86797	0.812278	2.29966	0.0214673	0.629641
ENSG00000170180	GYPA	54.0456	5.68716	1.07441	5.29328	1.20143e-07	0.000149321	50.0175	7.02871	1.69874	4.1376	3.5096e-05	0.0256889	57.705	4.61724	1.40629	3.28328	0.00102608	0.173134
ENSG00000132465	JCHAIN	2086.28	1.72346	0.343801	5.01295	5.36031e-07	0.000429267	2629.38	1.77822	0.4324	4.11243	3.9151e-05	0.0275548	1485.43	1.63534	0.533205	3.067	0.00216219	0.241446
ENSG00000163251	FZD5	31.5803	-0.763533	0.168069	-4.54298	5.54646e-06	0.00224788	34.0335	-0.764708	0.186717	-4.09555	4.21173e-05	0.0285446	28.8605	-0.784221	0.349874	-2.24144	0.0249975	0.655912
ENSG00000108582	CPD	5446.84	-0.700642	0.151782	-4.61611	3.91007e-06	0.00188615	5651.36	-0.847971	0.208396	-4.06904	4.72073e-05	0.0308517	5244.3	-0.499399	0.223302	-2.23643	0.0253236	0.658743
ENSG00000117215	PLA2G2D	51.0986	1.92354	0.491053	3.91718	8.95915e-05	0.0145239	71.7795	2.8348	0.699985	4.0498	5.12607e-05	0.0312673	29.1931	0.881211	0.644345	1.36761	0.171435	0.999999
ENSG00000164692	COL1A2	23118.5	-1.62071	0.335248	-4.83437	1.33569e-06	0.000922268	19908.2	-1.4527	0.358521	-4.05193	5.07964e-05	0.0312673	26200.8	-1.93152	0.58334	-3.31114	0.000929154	0.168977
ENSG00000115386	REG1A	33.8798	1.5485	0.454222	3.40912	0.000651734	0.0562735	43.1641	2.08818	0.51962	4.01867	5.85274e-05	0.0345482	23.7122	0.59193	0.824996	0.717495	0.473069	0.999999
ENSG00000100351	GRAP2	186.754	0.958229	0.241563	3.96679	7.28461e-05	0.0128066	194.959	1.22182	0.305435	4.00026	6.3272e-05	0.0361817	176.44	0.57923	0.375226	1.54368	0.122665	0.999999
ENSG00000064692	SNCAIP	288.747	1.16236	0.280288	4.14704	3.36801e-05	0.00739278	250.437	1.31429	0.33085	3.97246	7.11344e-05	0.0394451	325.908	0.929971	0.462545	2.01055	0.0443727	0.761007
ENSG00000108829	LRRC59	518.301	-0.402959	0.103882	-3.87899	0.00010489	0.0164324	556.716	-0.467969	0.118324	-3.95499	7.65365e-05	0.0405957	474.648	-0.310105	0.192718	-1.60912	0.107591	0.970899
ENSG00000166794	PPIB	1640.58	-0.279025	0.100197	-2.78476	0.00535673	0.18257	1823.01	-0.461535	0.116798	-3.95155	7.76462e-05	0.0405957	1436.2	-0.0229473	0.168007	-0.136585	0.891359	0.999999
ENSG00000132386	SERPINF1	332.72	0.989758	0.228628	4.32912	1.49709e-05	0.00481213	298.649	1.01885	0.258917	3.93503	8.31871e-05	0.0411416	366.521	0.943117	0.397714	2.37135	0.0177234	0.590823
ENSG00000143248	RGS5	30.3128	1.77966	0.453279	3.92619	8.63021e-05	0.0141134	32.6367	1.92218	0.4883	3.93647	8.26876e-05	0.0411416	27.5198	1.37999	0.838243	1.64629	0.0997034	0.956408
ENSG00000049246	PER3	280.491	0.66847	0.186938	3.5759	0.000349031	0.0379543	313.204	0.948793	0.244656	3.87806	0.000105292	0.0439501	245.218	0.289727	0.277376	1.04453	0.296241	0.999999
ENSG00000143502	SUSD4	25.0973	1.35043	0.365152	3.69826	0.000217084	0.0277198	31.5963	1.72273	0.443855	3.88128	0.000103909	0.0439501	18.1138	0.777145	0.622118	1.24919	0.211595	0.999999
ENSG00000163735	CXCL5	762.063	-1.33878	0.259369	-5.16166	2.44771e-07	0.000240172	761.395	-1.30098	0.334354	-3.89102	9.9825e-05	0.0439501	766.171	-1.38391	0.401423	-3.44751	0.000565772	0.128298
ENSG00000163751	CPA3	302.613	1.79124	0.295372	6.06434	1.32493e-09	7.5633e-06	294.857	1.42771	0.368235	3.87717	0.000105678	0.0439501	308.758	2.32257	0.457482	5.07685	3.83751e-07	0.00140975
ENSG00000173369	C1QB	683.28	0.873679	0.216626	4.03312	5.50408e-05	0.0101597	818.716	1.22117	0.313207	3.89891	9.66257e-05	0.0439501	539.48	0.45022	0.253908	1.77316	0.0762016	0.892359
ENSG00000173372	C1QA	834.799	0.82719	0.208641	3.96465	7.35027e-05	0.0128066	976.784	1.18199	0.302924	3.90193	9.54291e-05	0.0439501	684.277	0.398219	0.238642	1.66869	0.0951793	0.946665
ENSG00000184432	COPB2	2436.84	-0.258944	0.0768643	-3.36884	0.000754848	0.0611853	2508.66	-0.38432	0.0985177	-3.90102	9.57869e-05	0.0439501	2352.18	-0.0849859	0.125205	-0.678777	0.497279	0.999999
ENSG00000122133	PAEP	1380	-1.8198	0.460944	-3.94797	7.88151e-05	0.0133577	70.9644	-2.28289	0.590618	-3.86526	0.000110973	0.0445322	2760.58	-1.31505	0.702093	-1.87304	0.0610624	0.83928
ENSG00000131620	ANO1	343.411	-0.837173	0.299375	-2.79641	0.00516745	0.179065	324.724	-1.20793	0.312683	-3.86313	0.000111945	0.0445322	358.059	-0.161996	0.529671	-0.305843	0.759724	0.999999
ENSG00000106034	CPED1	168.61	1.04654	0.244929	4.27282	1.93014e-05	0.00565307	179.444	1.17442	0.304878	3.85209	0.000117115	0.044589	156.509	0.856219	0.400066	2.1402	0.0323389	0.695212
ENSG00000140287	HDC	84.4181	1.54424	0.30841	5.00708	5.52616e-07	0.000429267	78.8433	1.43383	0.372678	3.84736	0.000119398	0.044589	89.9402	1.67749	0.50601	3.31513	0.000916012	0.168253
ENSG00000183291	SEP15	462.327	-0.298557	0.0809719	-3.68717	0.000226761	0.0283725	474.738	-0.392047	0.101767	-3.85238	0.000116973	0.044589	448.013	-0.1682	0.144023	-1.16787	0.24286	0.999999
ENSG00000109906	ZBTB16	59.0651	1.58918	0.358705	4.43032	9.40929e-06	0.00318941	56.2634	1.84215	0.482458	3.81827	0.000134391	0.0472928	61.8574	1.25159	0.532059	2.35234	0.0186557	0.598869
ENSG00000130208	APOC1	417.171	0.978502	0.313913	3.11711	0.00182632	0.0982395	516.096	1.68794	0.441706	3.8214	0.000132695	0.0472928	313.359	0.156363	0.382046	0.409279	0.682335	0.999999
ENSG00000163283	ALPP	997.666	-1.81951	0.317279	-5.73475	9.76585e-09	2.27581e-05	1581.02	-1.48002	0.387347	-3.82091	0.000132959	0.0472928	357.122	-2.34871	0.503875	-4.6613	3.14218e-06	0.00641283
ENSG00000198056	PRIM1	76.4219	0.378386	0.165652	2.28422	0.0223586	0.358788	78.9189	0.738306	0.193773	3.81016	0.000138875	0.0479486	73.3389	-0.141571	0.266261	-0.5317	0.594934	0.999999
ENSG00000114638	UPK1B	114.434	-0.980337	0.274217	-3.57505	0.000350165	0.0379543	119.863	-1.36548	0.361147	-3.78095	0.000156231	0.0519793	107.398	-0.455087	0.400743	-1.13561	0.256121	0.999999
ENSG00000147231	CXorf57	11.5494	1.74142	0.426823	4.07995	4.50456e-05	0.00902994	11.2492	1.75295	0.463078	3.78544	0.00015344	0.0519793	11.7748	1.76536	0.805548	2.19151	0.0284151	0.668002
ENSG00000029993	HMGB3	148.995	-0.92249	0.179825	-5.12993	2.89847e-07	0.000270181	167.604	-0.848255	0.224627	-3.77628	0.000159186	0.052017	127.817	-1.02907	0.298348	-3.44923	0.000562186	0.128298
ENSG00000172673	THEMIS	126.245	0.788526	0.246089	3.20423	0.00135422	0.083237	130.126	0.98306	0.262627	3.74318	0.000181709	0.0583349	121.057	0.473235	0.448652	1.05479	0.29152	0.999999
ENSG00000136026	CKAP4	692.857	-0.542257	0.152385	-3.55847	0.000373017	0.0390683	737.345	-0.743261	0.198938	-3.73614	0.000186867	0.0589565	644.972	-0.263512	0.233748	-1.12733	0.259602	0.999999
ENSG00000198963	RORB	45.6883	3.12547	0.652797	4.78782	1.68605e-06	0.00112261	36.3229	2.51718	0.675248	3.72778	0.00019317	0.0599122	55.0694	4.40611	1.34779	3.26913	0.0010788	0.175307
ENSG00000134853	PDGFRA	125.135	1.89169	0.494629	3.82448	0.000131051	0.0193903	53.0659	1.94275	0.522579	3.71763	0.000201102	0.0613328	199.069	1.63041	0.937783	1.73858	0.0821095	0.910057
ENSG00000144824	PHLDB2	101.306	0.997952	0.189376	5.26968	1.36659e-07	0.000159234	79.9589	0.893876	0.241001	3.70902	0.000208067	0.0624166	123.346	1.1414	0.309656	3.68602	0.000227789	0.0934379
ENSG00000138821	SLC39A8	1526.43	-1.13967	0.174308	-6.53822	6.22573e-11	5.80332e-07	1814.33	-0.95458	0.257722	-3.70391	0.000212302	0.06266	1221.71	-1.37649	0.207477	-6.6344	3.25818e-11	5.98463e-07
ENSG00000170465	KRT6C	1369.81	-1.69608	0.418094	-4.05669	4.97736e-05	0.00950344	1111.82	-1.92576	0.520671	-3.69862	0.000216774	0.0629642	1631.24	-1.31311	0.611048	-2.14895	0.0316382	0.689767
ENSG00000120457	KCNJ5	24.6047	1.59807	0.513041	3.11489	0.00184011	0.0985778	32.8842	2.47302	0.670703	3.68721	0.00022673	0.0638297	15.8185	0.435234	0.773646	0.562575	0.573724	0.999999
ENSG00000182732	RGS6	58.8309	-1.36147	0.302554	-4.49992	6.79784e-06	0.00258248	68.9303	-1.28027	0.346945	-3.69013	0.00022414	0.0638297	47.3357	-1.52047	0.536152	-2.8359	0.0045697	0.341204
ENSG00000118785	SPP1	19121	0.75689	0.349454	2.16592	0.0303173	0.409272	23160.8	1.76253	0.479609	3.67494	0.000237908	0.0640219	15101.8	-0.421645	0.420553	-1.0026	0.316055	0.999999
ENSG00000163106	HPGDS	39.2128	1.40632	0.334867	4.19963	2.67354e-05	0.00692261	44.6185	1.75591	0.47778	3.67514	0.000237719	0.0640219	33.3057	0.991126	0.458667	2.16089	0.0307042	0.688371
ENSG00000163479	SSR2	1235.31	-0.254248	0.0806105	-3.15403	0.00161033	0.0941108	1335.72	-0.35292	0.0959843	-3.67685	0.000236128	0.0640219	1123.43	-0.115599	0.145964	-0.791971	0.428377	0.999999
ENSG00000162692	VCAM1	65.2965	1.08245	0.290754	3.72291	0.000196943	0.0258564	61.7179	1.63014	0.44483	3.66463	0.000247693	0.065689	68.6277	0.448085	0.333008	1.34557	0.178441	0.999999
ENSG00000112769	LAMA4	256.673	-1.05945	0.268926	-3.93955	8.16355e-05	0.0135777	238.012	-1.06695	0.291906	-3.65511	0.000257068	0.0672012	273.041	-1.04922	0.481622	-2.17851	0.0293683	0.677084
ENSG00000187049	TMEM216	32.8126	0.493475	0.18531	2.66297	0.0077454	0.216164	32.1523	0.752664	0.206244	3.64939	0.000262868	0.0677496	33.3233	0.0943827	0.335155	0.28161	0.778243	0.999999
ENSG00000156234	CXCL13	190.287	0.68357	0.332461	2.05609	0.0397738	0.45999	189.023	1.47805	0.405936	3.64109	0.000271485	0.0689987	191.055	-0.543531	0.486789	-1.11656	0.264181	0.999999
ENSG00000173171	MTX1	68.1581	-0.392776	0.137673	-2.85295	0.0043315	0.160861	71.5603	-0.606042	0.167163	-3.62546	0.000288448	0.0723057	64.3972	-0.0905113	0.239373	-0.378118	0.705343	0.999999
ENSG00000102100	SLC35A2	188.146	-0.563432	0.14965	-3.76499	0.000166556	0.0234033	195.349	-0.677552	0.187747	-3.60885	0.000307555	0.0740519	180.285	-0.401963	0.255756	-1.57167	0.116027	0.988929
ENSG00000167601	AXL	349.771	0.872928	0.215161	4.05709	4.96873e-05	0.00950344	389.068	1.03226	0.28559	3.61449	0.000300938	0.0740519	306.569	0.651555	0.322108	2.02279	0.0430951	0.753878
ENSG00000265190	ANXA8	137.224	1.58111	0.430229	3.67505	0.000237802	0.0289761	137.009	2.12636	0.588983	3.61023	0.000305928	0.0740519	137.534	0.990169	0.586182	1.68918	0.0911844	0.940655
ENSG00000022267	FHL1	37.9818	1.15248	0.316607	3.64009	0.000272541	0.0327806	34.0345	1.34447	0.372932	3.60512	0.000312009	0.0741488	41.8669	0.79884	0.545241	1.46511	0.14289	0.999999
ENSG00000179542	SLITRK4	33.3593	-1.7381	0.376319	-4.61869	3.86178e-06	0.00188615	41.2006	-1.81113	0.503569	-3.59658	0.000322424	0.0756414	24.6981	-1.63447	0.564059	-2.89769	0.00375927	0.312941
ENSG00000161013	MGAT4B	730.117	-0.292393	0.0926499	-3.15589	0.00160007	0.0941014	785.435	-0.392243	0.109486	-3.58258	0.00034022	0.0788061	669.348	-0.151466	0.170107	-0.890418	0.373241	0.999999
ENSG00000100263	RHBDD3	15.3506	-0.60477	0.18184	-3.32585	0.000881509	0.0647007	17.5503	-0.808571	0.226007	-3.57763	0.000346723	0.0793085	12.8971	-0.32464	0.338003	-0.960464	0.336822	0.999999
ENSG00000204569	PPP1R10	1149.68	-0.402718	0.107639	-3.74139	0.000183002	0.0247045	1095.95	-0.517588	0.145315	-3.56184	0.000368266	0.0831963	1208.44	-0.242678	0.171828	-1.41233	0.157852	0.999999
ENSG00000111490	TBC1D30	195.015	-0.703314	0.175389	-4.01003	6.07104e-05	0.0108829	190.725	-0.823762	0.232355	-3.54528	0.000392202	0.0854393	199.961	-0.536322	0.2765	-1.93969	0.0524179	0.786727
ENSG00000159189	C1QC	419.55	0.785197	0.19941	3.93761	8.22978e-05	0.0135777	485.585	1.04267	0.29378	3.54916	0.000386457	0.0854393	349.736	0.469958	0.232438	2.02187	0.0431903	0.754233
ENSG00000169495	HTRA4	79.5912	0.678891	0.42233	1.60749	0.107947	0.673961	100.44	2.1236	0.598763	3.54664	0.000390173	0.0854393	57.91	-0.795106	0.483909	-1.64309	0.100365	0.958952
ENSG00000166025	AMOTL1	120.231	1.2338	0.236756	5.21128	1.87545e-07	0.000205671	127.112	1.04309	0.294762	3.53874	0.000402048	0.0855474	112.331	1.51471	0.381625	3.96911	7.21428e-05	0.0490785
ENSG00000198682	PAPSS2	2994.1	-1.03934	0.249911	-4.15884	3.19866e-05	0.00730623	3544.64	-1.20069	0.339053	-3.5413	0.000398159	0.0855474	2399.61	-0.83335	0.358407	-2.32515	0.0200641	0.606745
ENSG00000001084	GCLC	556.511	0.284012	0.0957578	2.96594	0.00301757	0.131596	574.144	0.360044	0.102115	3.52586	0.000422113	0.087202	536.126	0.174787	0.185262	0.943459	0.345446	0.999999
ENSG00000130203	APOE	1992.42	0.889328	0.276561	3.21567	0.00130141	0.0812357	2266.39	1.31967	0.37401	3.52844	0.000418019	0.087202	1708.82	0.319129	0.377782	0.844742	0.398255	0.999999
ENSG00000137822	TUBGCP4	126.906	0.415932	0.151961	2.73709	0.00619846	0.198553	136.501	0.67295	0.190929	3.5246	0.00042412	0.087202	115.87	0.0546757	0.238606	0.229146	0.818755	0.999999
ENSG00000164683	HEY1	35.2778	-0.676673	0.244934	-2.76267	0.00573301	0.18938	37.6064	-1.16603	0.332116	-3.51092	0.000446554	0.0907943	32.7982	-0.0257677	0.338438	-0.0761372	0.93931	0.999999
ENSG00000080546	SESN1	124.574	0.461087	0.128143	3.59823	0.000320388	0.0355549	140.93	0.568901	0.162481	3.50133	0.000462944	0.0913373	106.569	0.310792	0.217465	1.42916	0.152958	0.999999
ENSG00000085662	AKR1B1	699.604	0.562279	0.167477	3.35734	0.000786957	0.0620196	728.798	0.731997	0.209106	3.50061	0.000464198	0.0913373	666.886	0.322023	0.271113	1.18778	0.234919	0.999999
ENSG00000171812	COL8A2	37.11	1.02743	0.336216	3.05586	0.00224418	0.110391	42.6779	1.69861	0.484938	3.50274	0.000460505	0.0913373	31.3588	0.307171	0.448169	0.68539	0.493098	0.999999
ENSG00000142973	CYP4B1	338.6	1.78771	0.331061	5.39994	6.66641e-08	8.87728e-05	425.408	1.46082	0.418429	3.4912	0.000480859	0.0934495	247.58	2.28592	0.513822	4.44887	8.63243e-06	0.0113258
ENSG00000164483	SAMD3	71.1717	0.958484	0.278351	3.44344	0.00057437	0.0522341	73.9059	1.12308	0.321907	3.48883	0.000485147	0.0934495	67.7408	0.688583	0.483103	1.42533	0.154061	0.999999
ENSG00000139193	CD27	28.5848	0.789438	0.285837	2.76184	0.00574759	0.18938	27.9989	1.22191	0.350528	3.48591	0.000490466	0.0934899	28.9527	0.149504	0.477442	0.313136	0.754177	0.999999
ENSG00000160180	TFF3	1469.86	-1.55631	0.281216	-5.53422	3.12621e-08	5.82819e-05	1890.27	-1.28221	0.36856	-3.47897	0.000503348	0.0949564	1004.28	-1.89907	0.412209	-4.60705	4.08419e-06	0.00661902
ENSG00000176406	RIMS2	16.1416	-1.54828	0.522289	-2.96441	0.00303266	0.131596	12.5182	-2.72749	0.784626	-3.47616	0.000508644	0.0949764	19.8938	-0.149064	0.678157	-0.219807	0.826022	0.999999
ENSG00000108219	TSPAN14	1507.04	-0.335081	0.110029	-3.04538	0.00232387	0.113131	1463.42	-0.416282	0.120126	-3.46537	0.0005295	0.0978719	1552.09	-0.218637	0.21052	-1.03856	0.29901	0.999999
ENSG00000141527	CARD14	29.5502	0.510644	0.335778	1.52078	0.128316	0.709216	26.5874	1.32676	0.38384	3.45655	0.000547141	0.09913	32.7646	-0.823278	0.558602	-1.47382	0.14053	0.999999
ENSG00000173208	ABCD2	47.1667	0.78304	0.22973	3.40852	0.000653157	0.0562735	52.1225	0.994994	0.287715	3.45826	0.000543672	0.09913	41.5159	0.472346	0.378491	1.24797	0.212042	0.999999
ENSG00000107731	UNC5B	102.621	0.706693	0.172621	4.09389	4.24201e-05	0.00869053	113.362	0.775663	0.22465	3.45276	0.000554893	0.0995488	90.6431	0.608805	0.280373	2.17141	0.0299	0.679367
ENSG00000053372	MRTO4	98.7707	0.239136	0.184297	1.29756	0.194438	0.808588	107.463	0.702033	0.203634	3.44753	0.000565745	0.10051	89.0618	-0.441588	0.295341	-1.49518	0.134867	0.999999
ENSG00000096060	FKBP5	451.405	0.308403	0.149785	2.05897	0.0394972	0.458212	428.612	0.569788	0.165527	3.44226	0.000576871	0.100954	475.164	-0.0756457	0.255811	-0.29571	0.767452	0.999999
ENSG00000100167	SEPT3	7.27358	1.29152	0.524571	2.46206	0.0138141	0.281461	7.24696	2.38496	0.693854	3.43726	0.000587629	0.100954	7.26796	-0.172085	0.801838	-0.214613	0.830069	0.999999
ENSG00000118058	KMT2A	2080.1	0.241607	0.0818528	2.95173	0.00315997	0.133586	2148.81	0.296143	0.0861875	3.43603	0.000590311	0.100954	1996.72	0.16474	0.159972	1.02981	0.303101	0.999999
ENSG00000163395	IGFN1	36.2031	-1.20981	0.81079	-1.49213	0.135664	0.722625	39.0292	-3.44979	1.00309	-3.43915	0.000583543	0.100954	33.1923	0.154625	1.18681	0.130286	0.89634	0.999999
ENSG00000101096	NFATC2	429.16	0.637064	0.181329	3.51331	0.000442557	0.0446598	423.183	0.688891	0.201706	3.41532	0.00063706	0.10695	432.269	0.559714	0.324084	1.72706	0.084156	0.91509
ENSG00000166747	AP1G1	1766.93	-0.230346	0.0957184	-2.4065	0.0161064	0.307981	1708.35	-0.393163	0.115083	-3.41633	0.000634719	0.10695	1828.43	-0.00195138	0.165132	-0.0118171	0.990572	0.999999
ENSG00000197021	CXorf40B	88.7379	-0.374537	0.195324	-1.91752	0.0551723	0.527571	93.3648	-0.655418	0.192086	-3.41211	0.000644618	0.107235	83.478	0.0551851	0.376402	0.146612	0.883438	0.999999
ENSG00000111670	GNPTAB	1893.53	0.28741	0.114793	2.50373	0.0122892	0.26805	2146.47	0.49607	0.145863	3.40094	0.00067155	0.107864	1622.49	-0.00058617	0.175905	-0.00333231	0.997341	0.999999
ENSG00000136943	CTSV	194.658	-1.06575	0.275051	-3.87475	0.000106734	0.016582	233.431	-1.17201	0.344538	-3.4017	0.000669692	0.107864	152.327	-0.898306	0.440491	-2.03933	0.0414172	0.750045
ENSG00000145349	CAMK2D	491.789	0.262468	0.0766399	3.42469	0.000615502	0.0552908	526.016	0.35414	0.104135	3.40076	0.000671978	0.107864	452.812	0.136914	0.119083	1.14974	0.250252	0.999999
ENSG00000154027	AK5	10.59	1.60067	0.66963	2.39037	0.0168312	0.312425	14.2973	2.96158	0.870448	3.40237	0.000668045	0.107864	6.72863	0.0710024	0.956093	0.0742631	0.940801	0.999999
ENSG00000050438	SLC4A8	91.7225	-0.769962	0.219179	-3.51294	0.000443172	0.0446598	109.18	-0.963309	0.28416	-3.39002	0.000698866	0.109622	72.267	-0.4951	0.340987	-1.45196	0.146512	0.999999
ENSG00000113739	STC2	7.62035	-2.6893	0.628377	-4.27975	1.87099e-05	0.00565307	8.1867	-2.74721	0.810959	-3.3876	0.000705062	0.109622	6.94551	-2.61271	1.01321	-2.57865	0.00991883	0.4741
ENSG00000114354	TFG	495.493	-0.191444	0.0699135	-2.7383	0.00617571	0.198517	474.491	-0.238358	0.0704077	-3.38541	0.000710733	0.109622	515.984	-0.123941	0.147627	-0.839561	0.401155	0.999999
ENSG00000133195	SLC39A11	262.508	-0.415009	0.121571	-3.41373	0.000640811	0.056201	293.855	-0.506094	0.149529	-3.38458	0.000712879	0.109622	228.448	-0.285535	0.214433	-1.33158	0.182997	0.999999
ENSG00000135960	EDAR	12.2647	1.64394	0.490914	3.34874	0.000811788	0.0620196	15.9807	2.35687	0.695228	3.39006	0.000698765	0.109622	8.26556	0.788057	0.698824	1.12769	0.25945	0.999999
ENSG00000108960	MMD	43.8766	0.458626	0.157475	2.91238	0.00358685	0.144705	44.3072	0.705181	0.20873	3.37843	0.000729011	0.110313	43.3202	0.123564	0.249575	0.495099	0.62053	0.999999
ENSG00000154277	UCHL1	27.3419	-2.0268	0.521963	-3.88303	0.000103162	0.0164324	14.6686	-2.46699	0.730252	-3.37827	0.000729432	0.110313	40.4683	-1.43771	0.744341	-1.93152	0.053419	0.792331
ENSG00000101911	PRPS2	117.591	0.336366	0.109166	3.08122	0.00206153	0.104258	120.755	0.365667	0.108591	3.36738	0.000758867	0.112898	113.601	0.279294	0.225126	1.24061	0.214749	0.999999
ENSG00000184060	ADAP2	146.511	0.436394	0.241248	1.8089	0.0704658	0.579313	176.162	1.07748	0.319933	3.36784	0.000757596	0.112898	115.668	-0.385393	0.307237	-1.25439	0.209702	0.999999
ENSG00000155719	OTOA	31.518	0.549015	0.549416	0.99927	0.317664	0.932241	44.2905	2.3976	0.715034	3.35313	0.000799044	0.116974	18.2564	-1.48847	0.71821	-2.07247	0.0382214	0.728268
ENSG00000169223	LMAN2	1364.62	-0.226036	0.0806676	-2.80207	0.00507758	0.17665	1482.2	-0.356698	0.106319	-3.35498	0.000793696	0.116974	1233.8	-0.0450018	0.12599	-0.357185	0.720953	0.999999
ENSG00000119906	SLF2	359.913	0.288527	0.0956017	3.01801	0.00254441	0.12051	374.827	0.344164	0.102895	3.34481	0.000823394	0.11864	342.302	0.207044	0.185813	1.11426	0.265169	0.999999
ENSG00000134138	MEIS2	114.544	1.13963	0.323593	3.52181	0.000428617	0.0441258	111.687	1.44642	0.432368	3.34534	0.000821805	0.11864	117.586	0.704951	0.470385	1.49867	0.13396	0.999999
ENSG00000107929	LARP4B	881.216	-0.209549	0.0820506	-2.55389	0.0106526	0.250626	897.264	-0.336104	0.100875	-3.3319	0.000862561	0.121415	863.809	-0.0328496	0.144721	-0.226985	0.820435	0.999999
ENSG00000151490	PTPRO	150.856	0.513232	0.26762	1.91777	0.0551407	0.527571	174.11	1.06834	0.320428	3.33412	0.000855705	0.121415	126.341	-0.342323	0.415889	-0.823112	0.410444	0.999999
ENSG00000158825	CDA	400.394	-0.777353	0.186823	-4.16092	3.16975e-05	0.00730623	361.134	-0.88869	0.266696	-3.33221	0.000861581	0.121415	440.92	-0.634237	0.255131	-2.48592	0.0129216	0.520492
ENSG00000124422	USP22	1142.66	-0.0646687	0.0821727	-0.786985	0.431291	0.999973	1186.04	-0.240037	0.0721737	-3.32582	0.000881583	0.122213	1092.46	0.185758	0.159298	1.16611	0.243571	0.999999
ENSG00000138435	CHRNA1	7.72436	-1.6106	1.07992	-1.49141	0.135855	0.722647	12.0985	-3.44607	1.03552	-3.32786	0.000875155	0.122213	3.10462	-0.535759	2.7159	-0.197268	0.843618	0.999999
ENSG00000168703	WFDC12	12.9264	-2.24	0.657324	-3.40775	0.00065501	0.0562735	14.1062	-2.53397	0.763817	-3.3175	0.000908259	0.124964	11.6121	-1.69695	1.12625	-1.50672	0.131882	0.999999
ENSG00000168542	COL3A1	8017.26	1.18898	0.431052	2.75832	0.00580992	0.191031	2340.66	1.41103	0.425717	3.31447	0.000918177	0.125386	13855.4	0.690375	0.799195	0.863838	0.387677	0.999999
ENSG00000113758	DBN1	272.822	-0.322893	0.149643	-2.15775	0.030947	0.413581	246.42	-0.469556	0.142524	-3.29457	0.000985725	0.128657	298.815	-0.100489	0.288038	-0.348875	0.727183	0.999999
ENSG00000144642	RBMS3	15.3197	1.2855	0.421726	3.0482	0.00230219	0.112947	18.5808	1.6973	0.515742	3.29098	0.000998377	0.128657	11.6555	0.582624	0.712172	0.818094	0.413303	0.999999
ENSG00000150961	SEC24D	1461.68	-0.291126	0.108814	-2.67543	0.00746327	0.214504	1453.59	-0.384619	0.116742	-3.2946	0.000985627	0.128657	1463.97	-0.156558	0.205857	-0.760517	0.446946	0.999999
ENSG00000156535	CD109	286.632	0.497869	0.228552	2.17836	0.0293792	0.405416	303.566	0.960627	0.29145	3.29603	0.000980619	0.128657	268.517	-0.118695	0.333608	-0.355793	0.721996	0.999999
ENSG00000196405	EVL	889.622	0.480629	0.123851	3.88071	0.000104152	0.0164324	913.068	0.514764	0.155855	3.30285	0.000957081	0.128657	858.128	0.433428	0.206769	2.09619	0.0360652	0.71783
ENSG00000197410	DCHS2	91.763	-1.51466	0.339124	-4.46639	7.955e-06	0.00290794	112.812	-1.35703	0.411734	-3.29588	0.000981148	0.128657	68.0541	-1.76847	0.567049	-3.11872	0.00181637	0.221895
ENSG00000198959	TGM2	6148.35	-0.516412	0.168051	-3.07294	0.00211958	0.106224	5615.49	-0.634666	0.192084	-3.30411	0.000952786	0.128657	6714.07	-0.344765	0.297195	-1.16006	0.246024	0.999999
ENSG00000206418	RAB12	140.366	0.38087	0.142286	2.6768	0.00743294	0.214504	136.52	0.580546	0.176313	3.2927	0.000992285	0.128657	144.157	0.0981234	0.237123	0.413808	0.679015	0.999999
ENSG00000157916	RER1	1102.37	-0.25635	0.0827756	-3.09692	0.00195541	0.100983	1110.48	-0.357596	0.10881	-3.28644	0.00101464	0.128936	1091.46	-0.115555	0.139868	-0.826168	0.408709	0.999999
ENSG00000169258	GPRIN1	7.37688	-0.864347	0.359894	-2.40167	0.0163204	0.309223	6.38989	-1.62575	0.494575	-3.28717	0.001012	0.128936	8.3824	0.154779	0.527414	0.293468	0.769164	0.999999
ENSG00000093167	LRRFIP2	681.225	-0.223988	0.0964063	-2.32337	0.0201591	0.343535	704.965	-0.390461	0.119032	-3.28029	0.00103699	0.130868	653.592	0.006099	0.157568	0.0387071	0.969124	0.999999
ENSG00000196998	WDR45	419.58	-0.160433	0.0908051	-1.76678	0.0772651	0.598962	394.72	-0.349761	0.106753	-3.27637	0.00105151	0.131792	444.855	0.103193	0.153188	0.673633	0.500545	0.999999
ENSG00000134184	GSTM1	834.633	0.581475	0.235911	2.4648	0.0137088	0.280542	908.367	0.846898	0.258684	3.27387	0.00106085	0.132013	751.282	0.25932	0.379951	0.682511	0.494916	0.999999
ENSG00000167994	RAB3IL1	56.0653	0.894584	0.285713	3.13105	0.0017418	0.0964779	58.4985	1.30968	0.400263	3.27205	0.00106771	0.132013	53.8221	0.388709	0.393597	0.987579	0.323359	0.999999
ENSG00000068078	FGFR3	114.819	1.36509	0.297931	4.58191	4.60749e-06	0.00204518	147.024	1.34885	0.412496	3.26996	0.00107561	0.132098	80.4784	1.38265	0.416949	3.31611	0.000912796	0.168253
ENSG00000120451	SNX19	522.727	-0.177678	0.0663391	-2.67833	0.00739902	0.214192	531.158	-0.307037	0.093975	-3.26722	0.00108608	0.132494	512.82	0.000426337	0.0948244	0.00449607	0.996413	0.999999
ENSG00000136235	GPNMB	3795.19	0.487086	0.322424	1.5107	0.130864	0.712788	4699.1	1.4202	0.43596	3.25763	0.00112347	0.136148	2857.59	-0.628435	0.396007	-1.58693	0.112528	0.983157
ENSG00000129083	COPB1	1604.01	-0.178242	0.0615347	-2.89662	0.0037721	0.147697	1610.23	-0.236734	0.0727602	-3.25362	0.00113944	0.136252	1593.04	-0.0958188	0.120938	-0.792295	0.428189	0.999999
ENSG00000156787	TBC1D31	196.544	0.461554	0.175422	2.6311	0.00851081	0.228298	202.824	0.650929	0.200173	3.25183	0.00114666	0.136252	188.518	0.177033	0.303171	0.583936	0.559263	0.999999
ENSG00000175445	LPL	199.869	0.909583	0.374601	2.42814	0.0151766	0.298457	214.754	1.65273	0.508167	3.25233	0.00114463	0.136252	185.14	-0.0545977	0.502033	-0.108753	0.913398	0.999999
ENSG00000147434	CHRNA6	10.6618	0.944835	0.42526	2.22178	0.0262979	0.389102	13.4883	1.60107	0.49296	3.24787	0.00116274	0.137271	7.60402	-0.217651	0.7816	-0.278469	0.780652	0.999999
ENSG00000162236	STX5	410.528	-0.129315	0.0852593	-1.51672	0.129336	0.711148	400.537	-0.325473	0.100374	-3.24261	0.0011844	0.138686	420.679	0.14253	0.143822	0.991016	0.321678	0.999999
ENSG00000184574	LPAR5	14.516	0.757547	0.241828	3.13259	0.00173272	0.0964273	18.2568	1.01794	0.314054	3.24129	0.00118988	0.138686	10.5296	0.371823	0.418846	0.88773	0.374686	0.999999
ENSG00000179119	SPTY2D1	393.168	-0.243011	0.0935496	-2.59767	0.00938591	0.237747	395.415	-0.409495	0.126909	-3.22668	0.00125236	0.144807	391.237	-0.0125449	0.145046	-0.0864893	0.931077	0.999999
ENSG00000185624	P4HB	9274.06	-0.393248	0.118417	-3.32088	0.000897342	0.0653482	9919.21	-0.47764	0.14809	-3.22534	0.00125823	0.144807	8550.62	-0.273253	0.200234	-1.36467	0.172356	0.999999
ENSG00000061656	SPAG4	33.0118	-0.821626	0.195995	-4.19207	2.76418e-05	0.00695084	34.9099	-0.733635	0.22809	-3.21642	0.00129799	0.145717	30.8455	-0.974458	0.371264	-2.6247	0.00867247	0.451263
ENSG00000105697	HAMP	151.087	0.602198	0.36309	1.65854	0.0972094	0.648863	170.412	1.45321	0.451587	3.218	0.00129087	0.145717	131.385	-0.613838	0.533231	-1.15117	0.249664	0.999999
ENSG00000148248	SURF4	799.378	-0.261674	0.0781664	-3.34766	0.000814982	0.0620196	808.737	-0.358332	0.111395	-3.21676	0.00129648	0.145717	787.904	-0.127863	0.119989	-1.06562	0.286595	0.999999
ENSG00000179593	ALOX15B	46.9062	0.716536	0.39527	1.81277	0.0698666	0.576083	52.7671	1.64907	0.512069	3.22041	0.00128006	0.145717	41.1126	-0.548782	0.562332	-0.975904	0.329112	0.999999
ENSG00000062096	ARSF	83.9269	1.43435	0.42856	3.34692	0.000817154	0.0620196	126.059	1.90461	0.594467	3.2039	0.00135582	0.148241	39.0275	0.914414	0.591825	1.54507	0.122328	0.999999
ENSG00000111341	MGP	173.068	1.05243	0.358409	2.93639	0.00332055	0.137262	154.779	1.00293	0.314131	3.19272	0.00140939	0.148241	189.489	1.09076	0.717499	1.52023	0.128454	0.999999
ENSG00000121064	SCPEP1	1193.38	0.396758	0.131818	3.00989	0.00261344	0.121209	1322.76	0.589489	0.184638	3.19268	0.00140958	0.148241	1054.34	0.139113	0.180364	0.771291	0.440534	0.999999
ENSG00000131771	PPP1R1B	26.624	1.91816	0.528944	3.62639	0.00028741	0.0341286	40.8806	2.05385	0.642356	3.19736	0.0013869	0.148241	11.0864	1.73982	0.906358	1.91957	0.0549126	0.804976
ENSG00000139644	TMBIM6	6221.31	-0.281572	0.0839818	-3.35278	0.000800048	0.0620196	6512.25	-0.349091	0.108996	-3.20278	0.0013611	0.148241	5908.99	-0.185923	0.148779	-1.24965	0.211426	0.999999
ENSG00000149428	HYOU1	2442.06	-0.402286	0.10897	-3.6917	0.00022276	0.0281446	2726.03	-0.489666	0.152568	-3.2095	0.00132966	0.148241	2128.23	-0.282306	0.159238	-1.77285	0.0762528	0.892359
ENSG00000150556	LYPD6B	33.6188	0.996225	0.343974	2.89622	0.00377689	0.147697	37.512	1.39117	0.435538	3.19414	0.0014025	0.148241	29.2468	0.381327	0.547461	0.696536	0.486093	0.999999
ENSG00000157593	SLC35B2	136.489	-0.368693	0.124077	-2.97149	0.00296354	0.130881	137.65	-0.542105	0.16959	-3.19656	0.00139076	0.148241	135.445	-0.128898	0.190049	-0.678233	0.497624	0.999999
ENSG00000168502	MTCL1	23.6195	0.74	0.284571	2.6004	0.00931144	0.237009	23.2404	1.21962	0.381816	3.19427	0.00140185	0.148241	23.8007	0.103832	0.428836	0.242126	0.808683	0.999999
ENSG00000169217	CD2BP2	483.032	-0.190965	0.0874704	-2.18319	0.0290218	0.403013	466.155	-0.368183	0.115162	-3.19708	0.00138828	0.148241	500.499	0.0538006	0.136422	0.394369	0.693308	0.999999
ENSG00000170099	SERPINA6	32.4998	-1.35916	0.504759	-2.6927	0.00708758	0.209462	42.8009	-2.43053	0.761257	-3.19279	0.00140905	0.148241	21.1283	-0.564726	0.594393	-0.950088	0.342067	0.999999
ENSG00000113719	ERGIC1	2684.72	-0.368234	0.101638	-3.62301	0.000291197	0.0342591	2800.08	-0.437676	0.13738	-3.18587	0.00144321	0.149206	2552.42	-0.272633	0.161313	-1.69009	0.0910117	0.940655
ENSG00000153066	TXNDC11	697.181	-0.233024	0.0695143	-3.35217	0.000801808	0.0620196	707.821	-0.268021	0.0840822	-3.1876	0.00143457	0.149206	683.909	-0.18192	0.135072	-1.34684	0.178031	0.999999
ENSG00000155918	RAET1L	53.5356	-1.6183	0.432727	-3.73976	0.000184194	0.0247045	53.2574	-1.85957	0.583645	-3.18614	0.00144186	0.149206	53.6127	-1.24571	0.622892	-1.99988	0.0455135	0.7691
ENSG00000169894	MUC3A	1013.69	1.15806	0.358779	3.22777	0.00124758	0.0804799	1025.48	1.54316	0.484985	3.18186	0.00146332	0.150435	1009.5	0.711813	0.505014	1.40949	0.15869	0.999999
ENSG00000127152	BCL11B	38.2229	0.557789	0.222523	2.50666	0.0121877	0.267943	40.1152	0.741691	0.233716	3.17347	0.00150628	0.153985	35.905	0.238174	0.421923	0.564497	0.572416	0.999999
ENSG00000102317	RBM3	1085.98	-0.225869	0.0648506	-3.48291	0.000495987	0.0476633	1170.19	-0.296541	0.093824	-3.1606	0.00157442	0.160057	992.495	-0.127465	0.0977044	-1.3046	0.192029	0.999999
ENSG00000124334	IL9R	35.3855	1.3167	0.32405	4.06328	4.83882e-05	0.00950344	29.9725	1.32436	0.420572	3.14894	0.00163863	0.165664	40.9782	1.2951	0.509549	2.54167	0.0110325	0.495873
ENSG00000115085	ZAP70	258.208	0.51678	0.202052	2.55766	0.0105378	0.250264	262.62	0.684437	0.217673	3.14433	0.00166465	0.167371	251.529	0.254642	0.36116	0.705065	0.48077	0.999999
ENSG00000183760	ACP7	145.719	-0.990295	0.429398	-2.30624	0.0210972	0.349141	212.745	-1.55484	0.494795	-3.14239	0.00167575	0.167566	73.5264	-0.161783	0.744649	-0.21726	0.828006	0.999999
ENSG00000122224	LY9	120.508	0.408694	0.208338	1.96169	0.0497988	0.506304	131.217	0.855892	0.273791	3.12608	0.00177156	0.175453	108.67	-0.191149	0.291708	-0.655272	0.512292	0.999999
ENSG00000143387	CTSK	424.368	1.28053	0.331685	3.86069	0.000113068	0.017069	473.529	1.40463	0.449381	3.1257	0.0017738	0.175453	372.614	1.11445	0.474883	2.34678	0.0189366	0.602371
ENSG00000100644	HIF1A	6880.14	-0.524826	0.139808	-3.7539	0.000174106	0.0240434	6910.64	-0.619484	0.198536	-3.12026	0.00180694	0.17777	6866.37	-0.395124	0.202667	-1.94963	0.0512208	0.786422
ENSG00000154358	OBSCN	917.642	0.773976	0.196399	3.94083	8.12002e-05	0.0135777	1048.22	0.759879	0.243717	3.11787	0.00182164	0.178257	770.512	0.797556	0.318374	2.50509	0.0122419	0.513679
ENSG00000039123	SKIV2L2	727.807	0.172274	0.0644532	2.67286	0.00752087	0.214504	764.158	0.239407	0.0768964	3.11337	0.00184963	0.179082	686.467	0.0778478	0.124027	0.627667	0.530222	0.999999
ENSG00000165092	ALDH1A1	256.729	0.865092	0.267458	3.2345	0.00121855	0.0788802	294.737	0.822627	0.264145	3.11431	0.00184378	0.179082	213.955	0.924482	0.500794	1.84603	0.0648875	0.856811
ENSG00000065000	AP3D1	1999.74	-0.234368	0.0657201	-3.56615	0.000362263	0.0381563	2062.34	-0.284416	0.091581	-3.10563	0.00189876	0.180966	1928.24	-0.164439	0.110859	-1.48332	0.13799	0.999999
ENSG00000168077	SCARA3	103.36	0.88136	0.262549	3.35694	0.000788109	0.0620196	126.863	0.992502	0.319381	3.10758	0.00188626	0.180966	77.1488	0.713066	0.434725	1.64027	0.10095	0.958952
ENSG00000184156	KCNQ3	45.8104	0.511071	0.410564	1.2448	0.213204	0.829742	60.2606	1.59597	0.513751	3.1065	0.00189315	0.180966	30.3525	-1.02012	0.597511	-1.70728	0.0877703	0.933151
ENSG00000145244	CORIN	17.5365	-1.51072	0.410051	-3.68423	0.0002294	0.0285113	18.1708	-1.73276	0.558521	-3.10241	0.00191953	0.181059	16.8665	-1.19913	0.615288	-1.9489	0.0513077	0.786422
ENSG00000184838	PRR16	12.2965	-0.95151	0.379248	-2.50894	0.0121096	0.267238	13.1294	-1.13315	0.36519	-3.10291	0.0019163	0.181059	11.1953	-0.916957	0.759877	-1.20672	0.227541	0.999999
ENSG00000074201	CLNS1A	372.414	0.26013	0.10141	2.56513	0.0103137	0.247272	413.049	0.422459	0.13648	3.09539	0.00196552	0.184446	327.024	0.0391714	0.146376	0.267607	0.789002	0.999999
ENSG00000151572	ANO4	16.327	1.86579	0.513898	3.63066	0.000282693	0.0337836	12.8657	2.01984	0.652939	3.09346	0.00197837	0.184705	19.754	1.59931	0.819508	1.95155	0.0509913	0.786422
ENSG00000160191	PDE9A	177.593	0.659691	0.211273	3.12246	0.00179349	0.0974813	151.723	0.783126	0.253857	3.08491	0.00203615	0.189135	204.339	0.477425	0.353083	1.35216	0.176324	0.999999
ENSG00000163734	CXCL3	240.684	-1.16164	0.279047	-4.16289	3.14238e-05	0.00730623	230.038	-1.11002	0.360237	-3.08136	0.00206058	0.189963	255.133	-1.22903	0.433947	-2.83221	0.00462268	0.341731
ENSG00000180398	MCFD2	146.65	-0.330257	0.10596	-3.1168	0.00182824	0.0982395	143.823	-0.310443	0.100799	-3.07983	0.00207122	0.189963	149.038	-0.365889	0.222672	-1.64317	0.100348	0.958952
ENSG00000186198	SLC51B	29.5579	-2.82535	0.605742	-4.66428	3.09693e-06	0.00180425	37.2521	-2.28777	0.742999	-3.07911	0.00207621	0.189963	20.961	-3.5272	0.990139	-3.56233	0.000367582	0.102299
ENSG00000182378	PLCXD1	391.478	-0.914928	0.256435	-3.56788	0.000359882	0.0381563	428.575	-0.966797	0.3143	-3.07604	0.00209773	0.190977	351.106	-0.8434	0.419875	-2.00869	0.0445695	0.762957
ENSG00000171302	CANT1	716.154	-0.332037	0.117733	-2.82027	0.00479839	0.171701	718.882	-0.4296	0.139788	-3.07323	0.00211753	0.191825	712.753	-0.192825	0.211747	-0.910638	0.362486	0.999999
ENSG00000154734	ADAMTS1	128.134	0.579931	0.295675	1.96138	0.0498347	0.506304	147.13	0.956869	0.311622	3.0706	0.00213627	0.192115	106.805	-0.0390674	0.53696	-0.0727567	0.942	0.999999
ENSG00000189045	ANKDD1B	18.7686	-1.32948	0.398935	-3.33258	0.000860456	0.0639103	26.7325	-1.64548	0.536016	-3.06984	0.00214173	0.192115	10.0919	-0.916875	0.603922	-1.5182	0.128963	0.999999
ENSG00000105404	RABAC1	257.166	-0.328702	0.129983	-2.5288	0.0114453	0.260195	268.105	-0.488655	0.159436	-3.0649	0.00217745	0.193423	244.207	-0.104183	0.218023	-0.477856	0.632753	0.999999
ENSG00000139998	RAB15	62.7729	0.592612	0.216815	2.73327	0.00627095	0.199285	63.8416	0.855216	0.278929	3.06607	0.00216893	0.193423	61.1041	0.227472	0.339257	0.670501	0.502538	0.999999
ENSG00000113088	GZMK	86.3921	0.638949	0.29495	2.16629	0.0302888	0.409185	85.7061	1.20247	0.392889	3.06059	0.002209	0.195278	86.2734	-0.0908088	0.41568	-0.218458	0.827072	0.999999
ENSG00000155966	AFF2	459.34	-0.549888	0.169689	-3.24056	0.00119294	0.0774915	419.415	-0.612113	0.200098	-3.05907	0.00222027	0.195331	501.57	-0.455586	0.298665	-1.52541	0.127156	0.999999
ENSG00000133134	BEX2	26.0562	0.928211	0.340078	2.72941	0.00634482	0.200452	29.2361	1.17768	0.38609	3.05027	0.00228634	0.197952	22.4408	0.441739	0.599084	0.737358	0.460905	0.999999
ENSG00000135297	MTO1	215.845	0.237388	0.095381	2.48883	0.0128163	0.271882	229.853	0.336827	0.110458	3.04935	0.00229334	0.197952	199.808	0.0951876	0.176164	0.540335	0.588966	0.999999
ENSG00000215182	MUC5AC	52939.5	-1.2132	0.272761	-4.44786	8.67305e-06	0.00305078	64472.6	-1.15005	0.37705	-3.05013	0.00228741	0.197952	39813.3	-1.2864	0.372258	-3.45566	0.000548943	0.128298
ENSG00000262406	MMP12	1118.01	0.768579	0.331728	2.3169	0.0205094	0.34614	1239.55	1.46575	0.48042	3.05097	0.00228105	0.197952	994.804	0.115622	0.378018	0.305865	0.759708	0.999999
ENSG00000154529	CNTNAP3B	69.4024	-0.64783	0.272575	-2.37671	0.017468	0.318134	81.0873	-0.959291	0.314981	-3.04555	0.00232257	0.199534	56.6961	-0.172198	0.47667	-0.361251	0.717912	0.999999
ENSG00000153993	SEMA3D	20.2215	-0.316286	0.390544	-0.80986	0.418021	0.999973	23.2242	-1.56426	0.514264	-3.04174	0.00235216	0.201132	17.0351	1.12014	0.52557	2.13129	0.0330653	0.698919
ENSG00000106624	AEBP1	383.767	1.16489	0.418649	2.7825	0.00539415	0.182961	172.279	1.16742	0.384653	3.03501	0.00240529	0.204718	600.177	1.03843	0.831156	1.24938	0.211525	0.999999
ENSG00000103257	SLC7A5	1666.37	-0.780085	0.187746	-4.15501	3.25279e-05	0.00730623	1574.58	-0.797617	0.262991	-3.03287	0.00242239	0.205219	1775.57	-0.752328	0.26831	-2.80395	0.00504802	0.359033
ENSG00000174450	GOLGA6L2	12.4687	-0.621458	3.22438	-0.192737	0.847165	0.999973	14.4721	-9.43621	3.11293	-3.0313	0.00243504	0.20534	10.2093	0.877718	3.41814	0.256783	0.797347	0.999999
ENSG00000102678	FGF9	29.5518	1.01897	0.388545	2.62252	0.00872829	0.229624	38.5764	1.39878	0.461842	3.0287	0.00245605	0.206162	19.6432	0.396882	0.681755	0.582148	0.560467	0.999999
ENSG00000067064	IDI1	545.857	-0.535477	0.207837	-2.57643	0.00998263	0.244555	398.06	-0.654398	0.216366	-3.02449	0.00249052	0.206317	701.657	-0.346365	0.38074	-0.909713	0.362974	0.999999
ENSG00000155660	PDIA4	2851.78	-0.447299	0.137189	-3.26047	0.00111228	0.0745911	3260.37	-0.574595	0.190005	-3.02411	0.00249369	0.206317	2395.17	-0.273797	0.194772	-1.40573	0.159804	0.999999
ENSG00000160185	UBASH3A	112.43	0.586351	0.206887	2.83416	0.00459466	0.166975	115.8	0.705269	0.233223	3.02401	0.00249446	0.206317	108.058	0.401195	0.368284	1.08936	0.275994	0.999999
ENSG00000178919	FOXE1	120.4	1.16375	0.442391	2.6306	0.00852339	0.228307	81.556	1.69678	0.561295	3.02298	0.002503	0.206317	162.703	0.324857	0.66832	0.486079	0.626911	0.999999
ENSG00000136098	NEK3	37.8803	0.547615	0.222611	2.45996	0.0138951	0.282185	40.7109	0.87286	0.289129	3.01893	0.00253667	0.208155	34.6306	0.088157	0.351543	0.250772	0.801991	0.999999
ENSG00000135506	OS9	3646.75	-0.210866	0.0883657	-2.38629	0.0170191	0.314769	3886.5	-0.378886	0.125603	-3.01654	0.00255678	0.208869	3386.45	0.0179178	0.117636	0.152316	0.878937	0.999999
ENSG00000159516	SPRR2G	316.792	-2.43358	0.601194	-4.04792	5.16748e-05	0.00973104	141.742	-2.70328	0.89773	-3.01124	0.00260185	0.211606	498.507	-2.20482	0.802752	-2.74658	0.00602194	0.385404
ENSG00000148396	SEC16A	1863.49	-0.306662	0.0887203	-3.45651	0.000547229	0.0505767	1899.11	-0.375452	0.124767	-3.00923	0.00261911	0.212067	1823.55	-0.211403	0.141086	-1.4984	0.13403	0.999999
ENSG00000058262	SEC61A1	1996.47	-0.320865	0.104695	-3.06476	0.00217841	0.108299	2190.71	-0.389892	0.12966	-3.00703	0.00263813	0.212626	1779.49	-0.223085	0.180162	-1.23825	0.215624	0.999999
ENSG00000122218	COPA	3274.88	-0.261536	0.0833376	-3.13827	0.00169949	0.0963029	3340.44	-0.3212	0.107004	-3.00177	0.00268412	0.212626	3203.25	-0.177251	0.150083	-1.18102	0.237596	0.999999
ENSG00000152583	SPARCL1	124.431	1.4909	0.401028	3.7177	0.000201047	0.0262107	111.977	1.35362	0.450926	3.00188	0.00268322	0.212626	136.468	1.68896	0.699078	2.41599	0.0156926	0.569058
ENSG00000167984	NLRC3	169.126	0.456078	0.181093	2.51848	0.0117863	0.262837	180.319	0.597649	0.198976	3.00363	0.00266779	0.212626	155.933	0.235003	0.326223	0.720377	0.471293	0.999999
ENSG00000197982	C1orf122	51.0672	-0.273297	0.136284	-2.00535	0.0449259	0.485757	54.1674	-0.462005	0.153802	-3.0039	0.00266542	0.212626	47.681	-0.0122156	0.256032	-0.0477115	0.961946	0.999999
ENSG00000105669	COPE	241.937	-0.234789	0.0763665	-3.0745	0.00210855	0.105956	247.358	-0.334925	0.11175	-2.99709	0.00272573	0.214992	235.703	-0.0963419	0.115472	-0.834331	0.404095	0.999999
ENSG00000104044	OCA2	23.1748	0.832036	0.514695	1.61656	0.105973	0.669033	28.68	1.76095	0.588393	2.99281	0.00276425	0.216167	17.1487	-0.961916	0.846044	-1.13696	0.255556	0.999999
ENSG00000126351	THRA	170.108	0.394677	0.152474	2.58849	0.00963972	0.240368	196.354	0.562855	0.188031	2.99341	0.00275878	0.216167	141.307	0.157144	0.255089	0.616034	0.537872	0.999999
ENSG00000150403	TMCO3	530.615	-0.367804	0.101589	-3.62051	0.000294022	0.0342591	573.433	-0.398026	0.133134	-2.98967	0.00279281	0.216542	483.775	-0.325146	0.172047	-1.88987	0.0587751	0.829171
ENSG00000171155	C1GALT1C1	85.3118	-0.292531	0.128158	-2.28259	0.0224547	0.358995	87.7741	-0.514085	0.172027	-2.98839	0.00280454	0.216542	82.2956	0.0105803	0.1917	0.0551917	0.955986	0.999999
ENSG00000196569	LAMA2	350.297	1.22732	0.341017	3.599	0.000319444	0.0355549	228.086	1.07687	0.360102	2.99046	0.00278557	0.216542	474.869	1.48106	0.598928	2.47285	0.0134042	0.53062
ENSG00000204963	PCDHA7	10.6829	1.08129	0.916653	1.1796	0.238158	0.860363	10.4689	2.74167	0.918543	2.98481	0.00283755	0.21817	10.7867	-0.938976	1.78134	-0.527116	0.598113	0.999999
ENSG00000133067	LGR6	19.074	1.30015	0.406151	3.20114	0.00136885	0.0833968	18.0816	1.47796	0.495606	2.98212	0.00286262	0.218263	20.0762	0.969397	0.654793	1.48046	0.13875	0.999999
ENSG00000180376	CCDC66	256.43	0.306659	0.12746	2.40591	0.016132	0.307981	266.955	0.458707	0.153792	2.98265	0.00285769	0.218263	243.465	0.0922629	0.21481	0.429508	0.667553	0.999999
ENSG00000139187	KLRG1	26.4815	0.969726	0.318339	3.04621	0.00231748	0.113131	27.3997	1.25046	0.419573	2.98032	0.00287948	0.218285	25.3215	0.584962	0.498494	1.17346	0.240612	0.999999
ENSG00000166821	PEX11A	22.979	0.964512	0.302902	3.18424	0.00145137	0.0878504	24.1594	1.19431	0.400835	2.97954	0.00288677	0.218285	21.592	0.639645	0.479543	1.33386	0.182249	0.999999
ENSG00000077782	FGFR1	421.636	-0.8092	0.233882	-3.45987	0.00054044	0.0505767	468.321	-0.782724	0.263004	-2.97609	0.00291952	0.219411	366.479	-0.852307	0.405052	-2.10419	0.0353619	0.711167
ENSG00000102265	TIMP1	1809.19	-0.819051	0.195336	-4.19305	2.7523e-05	0.00695084	1967.53	-0.88803	0.298453	-2.97545	0.00292564	0.219411	1655.62	-0.730311	0.215099	-3.39523	0.000685708	0.139945
ENSG00000110315	RNF141	284.785	-0.305089	0.153342	-1.9896	0.0466345	0.494216	283.811	-0.514132	0.17317	-2.96894	0.00298832	0.222289	286.029	-0.00121102	0.271351	-0.00446293	0.996439	0.999999
ENSG00000174695	TMEM167A	305.347	-0.152994	0.0921814	-1.65971	0.0969734	0.648018	312.545	-0.350249	0.117922	-2.97018	0.00297622	0.222289	297.734	0.119806	0.145823	0.821587	0.411312	0.999999
ENSG00000079332	SAR1A	595.123	-0.152556	0.0607308	-2.512	0.0120049	0.265489	575.374	-0.239827	0.0810271	-2.95983	0.00307808	0.22257	614.627	-0.0325378	0.108224	-0.300652	0.76368	0.999999
ENSG00000084234	APLP2	9399.3	-0.356301	0.107052	-3.3283	0.00087379	0.0646431	10136	-0.469669	0.158545	-2.96237	0.00305284	0.22257	8637.4	-0.201381	0.146898	-1.37089	0.170409	0.999999
ENSG00000088826	SMOX	85.396	-0.464671	0.175852	-2.6424	0.0082321	0.224045	87.6873	-0.607757	0.205556	-2.95665	0.00311001	0.22257	82.5931	-0.259554	0.313773	-0.827201	0.408123	0.999999
ENSG00000101294	HM13	2724.77	-0.452248	0.106484	-4.24711	2.16547e-05	0.00597897	2929.76	-0.482434	0.163087	-2.95813	0.0030951	0.22257	2506.36	-0.410185	0.140072	-2.92838	0.00340733	0.297976
ENSG00000103888	CEMIP	713.297	-0.795836	0.274058	-2.9039	0.0036855	0.146232	653.453	-1.06641	0.360725	-2.95628	0.00311371	0.22257	782.735	-0.420856	0.405468	-1.03795	0.299293	0.999999
ENSG00000116299	KIAA1324	2747.06	-0.980712	0.27131	-3.61473	0.000300664	0.0346004	3232.16	-1.05543	0.356592	-2.95977	0.00307872	0.22257	2202.68	-0.875739	0.402675	-2.1748	0.029645	0.678475
ENSG00000128284	APOL3	167.007	0.328735	0.179068	1.83581	0.0663854	0.565627	166.861	0.634491	0.213985	2.96512	0.00302568	0.22257	166.014	-0.113142	0.290106	-0.390004	0.696534	0.999999
ENSG00000164687	FABP5	272.6	0.353621	0.23072	1.53269	0.125353	0.70383	327.469	0.90843	0.30668	2.96214	0.00305506	0.22257	214.574	-0.352595	0.304085	-1.15953	0.246242	0.999999
ENSG00000187867	PALM3	20.2929	1.39308	0.447435	3.11349	0.00184891	0.0987658	22.3013	1.91674	0.64759	2.95981	0.0030783	0.22257	17.9442	0.80753	0.602133	1.34112	0.179883	0.999999
ENSG00000196352	CD55	11907.7	-0.501959	0.176702	-2.84071	0.0045013	0.164756	10109.5	-0.663733	0.224365	-2.95828	0.00309365	0.22257	13835.9	-0.271351	0.282012	-0.962194	0.335952	0.999999
ENSG00000006118	TMEM132A	169.497	-0.428442	0.218503	-1.9608	0.0499018	0.506434	152.647	-0.784607	0.265921	-2.95053	0.00317227	0.224129	186.755	0.0947967	0.345353	0.274492	0.783707	0.999999
ENSG00000102158	MAGT1	1114.32	-0.276204	0.0983686	-2.80784	0.00498744	0.175435	1122.53	-0.35122	0.118967	-2.95225	0.0031547	0.224129	1102.48	-0.169786	0.177216	-0.958076	0.338025	0.999999
ENSG00000169604	ANTXR1	609.991	0.776539	0.231664	3.352	0.000802294	0.0620196	460.37	0.783098	0.265353	2.95116	0.00316586	0.224129	760.407	0.77204	0.396343	1.94791	0.0514258	0.786422
ENSG00000137077	CCL21	14.8912	1.86712	0.711266	2.62506	0.00866333	0.229353	17.6852	2.35599	0.799205	2.94792	0.00319919	0.224388	11.8637	0.959895	1.30279	0.7368	0.461244	0.999999
ENSG00000169891	REPS2	786.094	-0.594802	0.164656	-3.6124	0.000303377	0.0346986	798.682	-0.614925	0.208605	-2.9478	0.00320046	0.224388	767.919	-0.565326	0.268373	-2.10649	0.0351618	0.710507
ENSG00000111186	WNT5B	35.3851	1.04811	0.32951	3.18081	0.00146861	0.0883206	39.3315	1.18627	0.402684	2.9459	0.00322015	0.224907	31.0959	0.779375	0.568114	1.37186	0.170106	0.999999
ENSG00000073464	CLCN4	42.8762	-0.798478	0.215266	-3.70925	0.000207872	0.0267266	42.8957	-0.962607	0.327073	-2.94309	0.00324949	0.225337	42.5851	-0.589461	0.267768	-2.20139	0.0277087	0.667882
ENSG00000205464	ATP6AP1L	4.05686	1.20417	0.440219	2.73538	0.00623083	0.198906	3.76548	1.6439	0.558587	2.94296	0.00325094	0.225337	4.34039	0.486213	0.778379	0.624648	0.532202	0.999999
ENSG00000076770	MBNL3	259.196	0.610385	0.259939	2.34818	0.0188652	0.33024	242.74	0.879248	0.298925	2.94137	0.00326764	0.22564	274.635	0.201324	0.436904	0.460798	0.644944	0.999999
ENSG00000086598	TMED2	744.832	-0.247415	0.0835094	-2.96272	0.00304938	0.131596	801.126	-0.321462	0.109785	-2.9281	0.00341041	0.227908	681.143	-0.144498	0.138182	-1.04571	0.295695	0.999999
ENSG00000124134	KCNS1	11.3534	-1.09329	0.325209	-3.36182	0.000774319	0.0619555	11.1986	-1.30518	0.445452	-2.93001	0.00338954	0.227908	11.6413	-0.828819	0.511816	-1.61937	0.105368	0.967947
ENSG00000124233	SEMG1	11.6396	-2.31974	0.691597	-3.35417	0.000796022	0.0620196	17.5644	-2.95054	1.00625	-2.9322	0.00336566	0.227908	5.71408	-1.53279	0.921225	-1.66386	0.0961404	0.948615
ENSG00000128573	FOXP2	9.77116	1.51886	0.675048	2.25	0.0244492	0.37484	11.0458	2.73307	0.93371	2.92711	0.00342128	0.227908	8.34908	0.111765	0.950001	0.117648	0.906347	0.999999
ENSG00000138795	LEF1	118.378	0.950603	0.306296	3.10354	0.00191219	0.100794	111.976	0.964412	0.329102	2.93043	0.00338492	0.227908	124.208	0.907005	0.560289	1.61882	0.105487	0.967947
ENSG00000143013	LMO4	93.5498	0.617739	0.137399	4.49595	6.92613e-06	0.00258248	96.1556	0.510788	0.174403	2.92878	0.00340299	0.227908	90.4152	0.766312	0.235586	3.25279	0.00114278	0.175307
ENSG00000146938	NLGN4X	150.047	1.03328	0.329785	3.13318	0.00172924	0.0964273	166.55	1.04515	0.356272	2.93356	0.00335098	0.227908	130.971	1.00894	0.575508	1.75313	0.0795797	0.900702
ENSG00000161904	LEMD2	264.812	-0.233456	0.102341	-2.28117	0.0225387	0.359443	261.032	-0.421046	0.143614	-2.93178	0.00337023	0.227908	268.294	0.0211986	0.142379	0.148889	0.881642	0.999999
ENSG00000171444	MCC	128.01	0.754929	0.183001	4.12527	3.70293e-05	0.00793492	128.313	0.705721	0.240565	2.93359	0.00335063	0.227908	127.009	0.82514	0.289127	2.8539	0.00431861	0.334702
ENSG00000204542	C6orf15	51.5761	-2.05213	0.403503	-5.08578	3.66125e-07	0.000325032	66.1379	-1.52736	0.521857	-2.92677	0.00342503	0.227908	35.4189	-2.80345	0.610089	-4.59516	4.32427e-06	0.00661902
ENSG00000169895	SYAP1	1494.38	-0.465242	0.15601	-2.98212	0.00286258	0.127521	1318.48	-0.519298	0.177696	-2.92239	0.00347357	0.2303	1681.98	-0.384725	0.280429	-1.37191	0.17009	0.999999
ENSG00000104953	TLE6	7.98852	0.782738	0.438811	1.78377	0.0744606	0.592445	10.5982	1.58457	0.54265	2.92007	0.00349958	0.231187	5.15084	-0.541541	0.768405	-0.70476	0.48096	0.999999
ENSG00000154175	ABI3BP	128.006	1.15279	0.343611	3.35493	0.00079385	0.0620196	169.028	1.23759	0.42442	2.91595	0.00354609	0.233417	83.7732	1.01875	0.552995	1.84224	0.0654401	0.856811
ENSG00000240403	KIR3DL2	39.1106	1.62089	0.498426	3.25202	0.00114586	0.0757529	39.8245	2.02107	0.693619	2.91381	0.00357049	0.234181	38.0924	1.18162	0.692145	1.70718	0.0877877	0.933151
ENSG00000126709	IFI6	310.158	-0.725661	0.225649	-3.21589	0.00130042	0.0812357	246.314	-0.807686	0.277635	-2.90917	0.00362394	0.236759	376.125	-0.602938	0.37143	-1.62329	0.104528	0.966205
ENSG00000163902	RPN1	2819.77	-0.274241	0.0900804	-3.0444	0.00233146	0.113191	3084.81	-0.3711	0.127751	-2.90487	0.00367408	0.236759	2524.92	-0.141677	0.130894	-1.08239	0.279081	0.999999
ENSG00000168374	ARF4	1363.11	-0.279985	0.110659	-2.53015	0.0114013	0.260165	1372.39	-0.436009	0.149965	-2.9074	0.00364447	0.236759	1349.51	-0.0663139	0.165129	-0.401589	0.687986	0.999999
ENSG00000170915	PAQR8	33.5414	0.829517	0.198672	4.1753	2.97587e-05	0.0072581	36.811	0.783466	0.269711	2.90483	0.0036745	0.236759	30.0565	0.899074	0.321562	2.79596	0.00517464	0.359923
ENSG00000184408	KCND2	28.7321	-1.48879	0.47743	-3.11834	0.00181875	0.0982395	25.1782	-1.77637	0.61113	-2.9067	0.0036526	0.236759	32.1251	-1.00514	0.740392	-1.35758	0.174596	0.999999
ENSG00000196557	CACNA1H	37.9666	1.67296	0.420753	3.97611	7.00503e-05	0.0124376	19.2678	1.40535	0.483993	2.90365	0.00368839	0.23682	57.0808	2.12125	0.713752	2.97196	0.00295901	0.286208
ENSG00000162374	ELAVL4	7.7317	1.65651	0.632116	2.62057	0.00877821	0.230406	8.86958	2.32382	0.800656	2.9024	0.0037032	0.23694	6.52523	0.663674	1.03475	0.641387	0.521271	0.999999
ENSG00000004059	ARF5	406.315	-0.0949962	0.085638	-1.10928	0.267311	0.887205	405.619	-0.254214	0.0879297	-2.89111	0.00383888	0.243915	405.985	0.128976	0.164238	0.785297	0.432279	0.999999
ENSG00000189233	NUGGC	45.2292	1.20624	0.311986	3.86633	0.000110488	0.0170233	46.3946	1.04405	0.361087	2.89141	0.00383512	0.243915	43.5339	1.5017	0.549877	2.73097	0.00631491	0.391866
ENSG00000065457	ADAT1	155.278	-0.157886	0.115706	-1.36454	0.172396	0.781042	157.648	-0.395495	0.136937	-2.88815	0.00387518	0.24537	151.97	0.173453	0.189789	0.913924	0.360757	0.999999
ENSG00000106333	PCOLCE	82.8913	1.09129	0.327189	3.33535	0.000851922	0.0635295	42.3146	0.860171	0.298117	2.88535	0.0039098	0.24586	124.43	1.50547	0.629238	2.39253	0.0167327	0.582096
ENSG00000163811	WDR43	359.789	0.229836	0.11293	2.0352	0.0418305	0.471288	385.735	0.435635	0.150932	2.8863	0.00389803	0.24586	330.716	-0.0504532	0.161615	-0.312181	0.754903	0.999999
ENSG00000178752	ERFE	2.91532	-1.39875	0.530874	-2.6348	0.00841864	0.226804	2.85769	-1.88917	0.655012	-2.88418	0.0039244	0.245934	2.94622	-0.624107	0.941066	-0.663192	0.507208	0.999999
ENSG00000105514	RAB3D	549.93	-0.307335	0.130002	-2.36407	0.0180752	0.322775	554.752	-0.452629	0.157047	-2.88212	0.00395005	0.246696	542.455	-0.10113	0.223674	-0.452129	0.651176	0.999999
ENSG00000137207	YIPF3	560.165	-0.20641	0.103373	-1.99674	0.0458536	0.489342	553.493	-0.349434	0.12162	-2.87317	0.00406378	0.252254	567.36	-0.00395309	0.18743	-0.021091	0.983173	0.999999
ENSG00000155657	TTN	76.8193	0.81344	0.31935	2.54717	0.01086	0.254032	80.359	1.25645	0.4375	2.87188	0.00408039	0.252254	72.4004	0.266737	0.446244	0.597738	0.550015	0.999999
ENSG00000198646	NCOA6	869.615	-0.0645476	0.0631875	-1.02153	0.307006	0.922753	855.233	-0.20777	0.0723312	-2.87248	0.00407262	0.252254	883.348	0.135381	0.113479	1.193	0.232869	0.999999
ENSG00000157005	SST	34.5343	-2.13967	0.621259	-3.44408	0.000573	0.0522341	46.2773	-2.12428	0.741315	-2.86556	0.00416273	0.256264	21.668	-2.16629	1.02746	-2.1084	0.0349966	0.709402
ENSG00000179242	CDH4	5.54657	-1.01131	0.604625	-1.67263	0.0944002	0.644181	5.86001	-2.02989	0.708573	-2.86476	0.00417327	0.256264	5.15498	0.796729	1.01729	0.783189	0.433516	0.999999
ENSG00000089847	ANKRD24	7.55408	0.946983	0.46905	2.01894	0.0434937	0.478662	9.37285	1.70476	0.595779	2.8614	0.00421778	0.257207	5.5487	-0.152661	0.772991	-0.197494	0.843441	0.999999
ENSG00000103522	IL21R	72.1034	0.43126	0.270592	1.59376	0.110989	0.680424	68.4205	1.08848	0.380671	2.85937	0.00424484	0.257207	75.8242	-0.339004	0.341576	-0.99247	0.320968	0.999999
ENSG00000186160	CYP4Z1	13.1536	0.78754	0.388256	2.0284	0.0425192	0.474649	13.7549	1.41198	0.493659	2.86023	0.0042333	0.257207	12.4439	-0.0203676	0.629277	-0.0323666	0.97418	0.999999
ENSG00000198851	CD3E	1647.48	0.500086	0.196494	2.54505	0.0109262	0.254622	1716.59	0.673365	0.235451	2.85989	0.00423782	0.257207	1560.98	0.249263	0.324275	0.768678	0.442084	0.999999
ENSG00000112473	SLC39A7	757.329	-0.377806	0.144883	-2.60766	0.0091163	0.233879	829.822	-0.481032	0.168355	-2.85725	0.00427332	0.25747	675.315	-0.228357	0.254318	-0.897917	0.36923	0.999999
ENSG00000128595	CALU	819.215	-0.314473	0.108745	-2.89184	0.00382988	0.14834	866.458	-0.333021	0.116626	-2.85546	0.00429747	0.25747	764.861	-0.287919	0.208822	-1.37878	0.167964	0.999999
ENSG00000130165	ELOF1	131.874	0.0629625	0.174207	0.361424	0.717783	0.999973	129.284	0.361505	0.126664	2.85406	0.00431648	0.25747	133.862	-0.41886	0.351912	-1.19024	0.233952	0.999999
ENSG00000158092	NCK1	273.402	0.304461	0.108154	2.81507	0.00487667	0.172977	269.86	0.393703	0.137999	2.85293	0.00433175	0.25747	276.737	0.18028	0.187626	0.960851	0.336627	0.999999
ENSG00000169919	GUSB	1289.5	-0.263494	0.0941354	-2.7991	0.00512458	0.17791	1379.76	-0.391761	0.137295	-2.85342	0.00432516	0.25747	1190.29	-0.0880808	0.127845	-0.688965	0.490845	0.999999
ENSG00000186204	CYP4F12	39.7883	0.83361	0.318792	2.6149	0.00892525	0.231746	44.5139	1.14784	0.402357	2.8528	0.00433361	0.25747	34.6309	0.372926	0.515214	0.723826	0.469173	0.999999
ENSG00000154229	PRKCA	216.02	0.466904	0.174869	2.67001	0.0075848	0.214776	234.094	0.694505	0.243751	2.84924	0.00438239	0.257647	196.54	0.169731	0.24106	0.704104	0.481368	0.999999
ENSG00000155011	DKK2	25.5731	-1.8377	0.444599	-4.13339	3.57446e-05	0.00774868	37.9387	-1.80888	0.635109	-2.84814	0.00439756	0.257647	12.0361	-1.8371	0.601968	-3.05183	0.00227455	0.245758
ENSG00000159753	CARMIL2	131.365	0.338579	0.187939	1.80153	0.0716187	0.582857	135.653	0.599678	0.210329	2.85115	0.00435618	0.257647	125.785	-0.0631468	0.328258	-0.192369	0.847453	0.999999
ENSG00000170390	DCLK2	17.2396	1.45794	0.436381	3.34097	0.000834851	0.0627585	14.7839	1.90961	0.670635	2.84746	0.00440699	0.257647	19.7438	1.01992	0.582318	1.75149	0.079862	0.901047
ENSG00000197253	TPSB2	33.5104	1.98446	0.363473	5.45971	4.76923e-08	8.08298e-05	33.6022	1.33997	0.470227	2.84963	0.00437698	0.257647	33.3274	2.81085	0.552407	5.08837	3.61149e-07	0.00140975
ENSG00000177731	FLII	3274.99	-0.281483	0.0806151	-3.49169	0.000479972	0.047096	3463.3	-0.289126	0.10161	-2.84544	0.00443497	0.258457	3067.88	-0.269683	0.148439	-1.81679	0.0692493	0.872349
ENSG00000182718	ANXA2	12911.4	-0.463512	0.15107	-3.06819	0.00215361	0.107352	11941.9	-0.454435	0.159763	-2.84442	0.00444918	0.258462	13926.4	-0.475868	0.284877	-1.67043	0.0948336	0.946665
ENSG00000137745	MMP13	78.9914	1.67721	0.369146	4.54349	5.53315e-06	0.00224788	77.396	1.36159	0.478921	2.84303	0.00446862	0.25877	80.8627	2.10488	0.557546	3.77526	0.000159844	0.07161
ENSG00000158714	SLAMF8	173.291	0.239551	0.325921	0.734997	0.462341	0.999973	194.552	1.34354	0.472775	2.84182	0.00448566	0.258937	151.86	-0.926571	0.313413	-2.95639	0.00311262	0.287387
ENSG00000172667	ZMAT3	105.997	0.414161	0.122689	3.37571	0.000736255	0.0604303	114.661	0.484192	0.170631	2.83765	0.0045447	0.26152	96.4714	0.32026	0.189179	1.6929	0.090475	0.940655
ENSG00000177045	SIX5	11.3606	0.937187	0.370394	2.53024	0.0113984	0.260165	13.2507	1.33472	0.470766	2.83521	0.00457959	0.262702	9.21443	0.33624	0.606177	0.554689	0.579107	0.999999
ENSG00000114248	LRRC31	17.0934	-1.28945	0.441577	-2.92011	0.00349906	0.14243	17.6177	-1.71728	0.606045	-2.83359	0.00460287	0.263212	16.3687	-0.711331	0.638131	-1.11471	0.264975	0.999999
ENSG00000159387	IRX6	28.9422	-0.806742	0.289113	-2.79041	0.00526417	0.180073	36.858	-0.943535	0.333127	-2.83236	0.00462055	0.2634	20.2263	-0.647294	0.547859	-1.1815	0.237406	0.999999
ENSG00000205810	KLRC3	22.4086	1.29979	0.409906	3.17096	0.00151937	0.090497	21.3992	1.38874	0.490661	2.83034	0.00464986	0.264248	23.3342	1.11636	0.698151	1.59903	0.109815	0.97585
ENSG00000091129	NRCAM	127.083	-1.16816	0.278834	-4.18945	2.79629e-05	0.00695084	162.93	-0.948175	0.33526	-2.82817	0.00468143	0.265218	87.1704	-1.49048	0.467479	-3.18834	0.00143092	0.194689
ENSG00000185760	KCNQ5	12.6524	1.25591	0.484657	2.59133	0.00956059	0.240009	14.2705	1.76012	0.622636	2.82689	0.00470028	0.265464	10.8983	0.566734	0.767189	0.738715	0.46008	0.999999
ENSG00000116132	PRRX1	42.8283	1.81958	0.471297	3.86079	0.000113021	0.017069	29.6455	1.69943	0.601627	2.82472	0.00473225	0.266447	56.0254	1.94736	0.725544	2.684	0.00727469	0.419261
ENSG00000005249	PRKAR2B	84.555	0.54007	0.205066	2.63364	0.00844746	0.227253	91.4178	0.69991	0.247902	2.82333	0.00475276	0.266588	76.6561	0.306538	0.346193	0.885455	0.375911	0.999999
ENSG00000057663	ATG5	23.9767	0.348888	0.210729	1.65562	0.0977985	0.650002	23.6441	0.787573	0.279151	2.82132	0.00478268	0.266588	24.257	-0.239496	0.320074	-0.748253	0.454308	0.999999
ENSG00000156475	PPP2R2B	43.794	0.854554	0.30714	2.78229	0.00539766	0.182961	45.3397	1.08448	0.384533	2.82026	0.0047985	0.266588	41.7063	0.539545	0.497716	1.08404	0.278346	0.999999
ENSG00000164037	SLC9B1	7.42076	1.10825	0.542972	2.04108	0.0412428	0.468626	6.81095	1.91596	0.679469	2.81979	0.00480547	0.266588	8.02521	-0.172728	0.8555	-0.201903	0.839993	0.999999
ENSG00000167419	LPO	10.0621	-2.10613	0.453207	-4.64718	3.36507e-06	0.00188615	11.8326	-1.46822	0.52071	-2.81965	0.00480758	0.266588	8.07221	-3.2048	0.87565	-3.65991	0.000252306	0.0934379
ENSG00000171659	GPR34	22.3704	0.812727	0.249151	3.26199	0.00110634	0.07446	25.9554	1.01062	0.358808	2.81661	0.00485333	0.268311	18.5202	0.569799	0.364441	1.56349	0.117938	0.988929
ENSG00000105290	APLP1	21.5962	-0.801833	0.36741	-2.18239	0.0290805	0.403383	22.5874	-1.35138	0.480656	-2.81153	0.00493059	0.271761	20.3408	-0.0958189	0.559701	-0.171197	0.864069	0.999999
ENSG00000159433	STARD9	138.814	0.62041	0.212364	2.92144	0.00348413	0.142271	137.872	0.61464	0.21881	2.80901	0.00496942	0.272541	138.78	0.621911	0.396173	1.5698	0.116462	0.988929
ENSG00000166598	HSP90B1	14871.9	-0.331524	0.0888469	-3.7314	0.000190416	0.0251768	16624.3	-0.364822	0.129891	-2.80868	0.00497452	0.272541	12927.2	-0.285925	0.123732	-2.31085	0.0208413	0.618436
ENSG00000167004	PDIA3	10510.9	-0.367836	0.10659	-3.45093	0.00055865	0.051305	12011.3	-0.42358	0.150998	-2.80521	0.00502842	0.274672	8855.82	-0.291738	0.154529	-1.88792	0.0590365	0.829275
ENSG00000108798	ABI3	89.3523	0.586077	0.207126	2.82956	0.00466116	0.168407	94.9483	0.787723	0.281385	2.79945	0.00511904	0.276569	83.1578	0.318517	0.309749	1.02831	0.303805	0.999999
ENSG00000115604	IL18R1	179.749	-0.528857	0.170433	-3.10302	0.00191554	0.100794	164.197	-0.615342	0.219785	-2.79975	0.00511427	0.276569	196.295	-0.403643	0.279357	-1.4449	0.148485	0.999999
ENSG00000130202	NECTIN2	942.384	-0.387862	0.14895	-2.60398	0.00921491	0.235656	878.411	-0.512707	0.183033	-2.80118	0.00509162	0.276569	1012.37	-0.210779	0.252064	-0.836212	0.403036	0.999999
ENSG00000170448	NFXL1	222.834	-0.248233	0.153322	-1.61903	0.105442	0.667942	222.523	-0.476895	0.170371	-2.79916	0.00512361	0.276569	222.934	0.0872815	0.274197	0.318317	0.750245	0.999999
ENSG00000133316	WDR74	87.4453	0.178094	0.106557	1.67134	0.0946537	0.644723	92.1654	0.335585	0.11995	2.79772	0.00514654	0.27699	81.9297	-0.0482379	0.202141	-0.238635	0.811389	0.999999
ENSG00000077274	CAPN6	101.118	-1.94311	0.412593	-4.7095	2.4832e-06	0.00149336	104.512	-1.18229	0.423023	-2.79486	0.00519225	0.277262	96.3938	-3.60066	0.765842	-4.70157	2.58167e-06	0.00592752
ENSG00000106070	GRB10	105.252	-0.659269	0.214782	-3.06948	0.00214431	0.107176	110.295	-0.711891	0.254742	-2.79456	0.00519705	0.277262	99.7214	-0.591846	0.377866	-1.56629	0.117282	0.988929
ENSG00000145198	VWA5B2	20.4163	-1.77285	0.417582	-4.24553	2.18082e-05	0.00597897	30.9241	-1.37778	0.492716	-2.79629	0.00516936	0.277262	8.89292	-2.52924	0.789919	-3.20189	0.00136528	0.18998
ENSG00000136240	KDELR2	842.897	-0.194957	0.0925175	-2.10724	0.0350965	0.430482	893.149	-0.318495	0.114533	-2.78081	0.00542237	0.285661	785.022	-0.0217184	0.154981	-0.140136	0.888553	0.999999
ENSG00000167754	KLK5	175.571	-1.20521	0.358101	-3.36555	0.000763902	0.0616512	126.962	-1.2736	0.457918	-2.78128	0.00541451	0.285661	226.512	-1.0897	0.551752	-1.97498	0.0482709	0.779344
ENSG00000172379	ARNT2	135.308	-0.723651	0.233512	-3.09899	0.00194183	0.100794	156.544	-0.679824	0.244391	-2.78171	0.00540741	0.285661	111.593	-0.813616	0.437735	-1.8587	0.0630701	0.847456
ENSG00000184956	MUC6	7636.5	-1.15737	0.297122	-3.89529	9.8082e-05	0.0157633	11125.4	-1.15303	0.414181	-2.78387	0.00537141	0.285661	3821.99	-1.15176	0.39779	-2.8954	0.00378678	0.313313
ENSG00000204936	CD177	794.391	-0.515185	0.275306	-1.87132	0.0613011	0.553431	794.646	-0.883068	0.317628	-2.7802	0.00543253	0.285661	792.174	0.086652	0.456412	0.189855	0.849423	0.999999
ENSG00000130487	KLHDC7B	35.702	-0.897919	0.23971	-3.74586	0.000179779	0.0244644	29.0301	-0.861551	0.310144	-2.77791	0.00547102	0.28686	42.5958	-0.956431	0.393173	-2.4326	0.014991	0.556959
ENSG00000018236	CNTN1	32.0215	2.20632	0.669176	3.29707	0.000976974	0.0684754	13.2936	2.31144	0.832672	2.77593	0.00550444	0.286968	51.2165	2.02608	1.03292	1.96151	0.0498191	0.781209
ENSG00000169359	SLC33A1	340.129	-0.264414	0.119032	-2.22137	0.0263256	0.389102	361.201	-0.349806	0.126007	-2.77609	0.00550173	0.286968	315.849	-0.140906	0.227171	-0.620262	0.535086	0.999999
ENSG00000100479	POLE2	57.7267	0.667885	0.266795	2.50336	0.0123019	0.26805	53.073	0.934442	0.33678	2.77463	0.00552642	0.287295	62.2638	0.281033	0.42621	0.659377	0.509654	0.999999
ENSG00000121895	TMEM156	77.8648	0.679629	0.366976	1.85197	0.0640297	0.562355	77.733	1.26674	0.456834	2.77287	0.0055564	0.288036	77.5441	-0.140307	0.567182	-0.247376	0.804617	0.999999
ENSG00000106031	HOXA13	58.8366	1.63318	0.382333	4.27161	1.94066e-05	0.00565307	58.6361	1.42768	0.515238	2.77091	0.00559001	0.288959	58.9654	1.90119	0.556624	3.41557	0.000636476	0.135939
ENSG00000037637	FBXO42	332.345	-0.242037	0.0913792	-2.64871	0.00807991	0.221195	335.164	-0.272181	0.0983319	-2.76799	0.00564038	0.289113	328.816	-0.202206	0.185811	-1.08824	0.27649	0.999999
ENSG00000111716	LDHB	1083.21	0.383838	0.160912	2.38539	0.0170611	0.314827	1126.71	0.518358	0.187265	2.76805	0.00563929	0.289113	1029.07	0.188543	0.277222	0.680116	0.496431	0.999999
ENSG00000172987	HPSE2	41.7395	1.42597	0.534489	2.66792	0.0076323	0.215263	34.5744	1.70446	0.615771	2.76801	0.00564005	0.289113	48.5702	0.846456	0.915151	0.924936	0.354999	0.999999
ENSG00000070269	TMEM260	490.331	-0.656813	0.201649	-3.25721	0.00112514	0.0746477	635.07	-0.7551	0.27336	-2.76229	0.00573973	0.292957	331.628	-0.528106	0.294707	-1.79197	0.0731377	0.884897
ENSG00000265491	RNF115	259.184	0.170256	0.0921531	1.84754	0.0646694	0.565229	282.264	0.285555	0.103393	2.76186	0.0057474	0.292957	233.159	0.00129457	0.174154	0.00743349	0.994069	0.999999
ENSG00000243896	OR2A7	36.5099	1.34889	0.520767	2.59019	0.00959229	0.240039	41.1768	1.96328	0.711192	2.76055	0.00577043	0.293314	31.4592	0.674227	0.718683	0.938143	0.348171	0.999999
ENSG00000021852	C8B	13.0568	-1.91303	0.670059	-2.85502	0.00430341	0.160678	9.81639	-1.91163	0.693242	-2.75752	0.00582423	0.29358	16.3993	-1.72098	2.21098	-0.778379	0.436346	0.999999
ENSG00000101310	SEC23B	3229.78	-0.32952	0.0918914	-3.58597	0.000335825	0.0368282	3287.37	-0.32366	0.117411	-2.75664	0.00583983	0.29358	3164.54	-0.336642	0.162901	-2.06655	0.0387768	0.735419
ENSG00000119689	DLST	676.232	-0.287316	0.106689	-2.69301	0.00708103	0.209462	751.481	-0.395125	0.143306	-2.7572	0.00582979	0.29358	592.12	-0.138084	0.164733	-0.838233	0.4019	0.999999
ENSG00000137642	SORL1	16762.1	-0.592063	0.191065	-3.09876	0.00194333	0.100794	15829.6	-0.696436	0.252555	-2.75756	0.00582343	0.29358	17762.7	-0.442836	0.293342	-1.50962	0.13114	0.999999
ENSG00000138615	CILP	574.077	-1.0888	0.418545	-2.60139	0.0092846	0.236789	672.715	-1.38532	0.503095	-2.7536	0.00589434	0.295508	462.668	-0.628997	0.734877	-0.855921	0.392041	0.999999
ENSG00000007264	MATK	166.593	0.49502	0.270722	1.82852	0.0674718	0.567378	180.569	1.07248	0.389947	2.75032	0.00595374	0.29628	151.433	-0.161986	0.316952	-0.511074	0.609299	0.999999
ENSG00000101353	MROH8	13.6303	-0.386883	0.318771	-1.21367	0.224874	0.848044	16.748	-1.02701	0.373208	-2.75183	0.00592635	0.29628	10.2165	0.602247	0.546928	1.10115	0.270833	0.999999
ENSG00000113593	PPWD1	292.81	0.150488	0.104834	1.43548	0.151149	0.745662	311.267	0.304488	0.110756	2.74918	0.00597449	0.29628	271.635	-0.0695002	0.193877	-0.358475	0.719988	0.999999
ENSG00000148358	GPR107	733.267	-0.276543	0.093619	-2.95392	0.00313768	0.133356	736.275	-0.31638	0.115045	-2.75006	0.00595848	0.29628	728.692	-0.220018	0.171735	-1.28115	0.200142	0.999999
ENSG00000150687	PRSS23	198.852	-0.44408	0.260694	-1.70346	0.0884828	0.631052	253.413	-0.895099	0.325891	-2.74662	0.00602125	0.297792	137.906	0.1979	0.395252	0.500693	0.616587	0.999999
ENSG00000121764	HCRTR1	4.61014	-1.39059	0.442766	-3.14068	0.00168554	0.0962698	4.64747	-1.78309	0.649852	-2.74384	0.00607246	0.299514	4.60921	-0.900435	0.677163	-1.32972	0.183611	0.999999
ENSG00000086696	HSD17B2	37.4739	-1.23647	0.364979	-3.38778	0.000704616	0.0594396	36.5979	-1.26055	0.459869	-2.74112	0.00612307	0.300516	38.1193	-1.18392	0.585577	-2.02179	0.0431976	0.754233
ENSG00000124191	TOX2	24.3654	0.943751	0.272938	3.45775	0.000544698	0.0505767	21.5502	0.823921	0.300594	2.74098	0.0061256	0.300516	27.2375	1.09307	0.477343	2.28991	0.0220266	0.632162
ENSG00000099284	H2AFY2	102.05	0.482417	0.178416	2.70389	0.00685339	0.208184	111.699	0.590254	0.215875	2.73424	0.00625237	0.303709	91.1803	0.320935	0.309014	1.03858	0.299002	0.999999
ENSG00000124107	SLPI	8208.85	-0.875067	0.232044	-3.77112	0.000162516	0.0233061	9799.61	-0.869798	0.317922	-2.73589	0.00622121	0.303709	6433.11	-0.877034	0.327459	-2.6783	0.00739962	0.420793
ENSG00000137218	FRS3	14.5744	0.804676	0.296137	2.71724	0.00658282	0.204881	16.4985	1.00632	0.368053	2.73416	0.0062539	0.303709	12.4374	0.497528	0.531018	0.936933	0.348793	0.999999
ENSG00000166311	SMPD1	337.428	-0.186693	0.1015	-1.83934	0.0658645	0.565499	356.09	-0.354507	0.129697	-2.73335	0.00626935	0.303709	316.433	0.0466321	0.163268	0.285617	0.775172	0.999999
ENSG00000197140	ADAM32	19.8672	0.791162	0.317263	2.49371	0.0126415	0.270271	20.6046	1.15289	0.42182	2.73312	0.00627368	0.303709	18.989	0.273968	0.499521	0.548462	0.583375	0.999999
ENSG00000206075	SERPINB5	102.225	0.967664	0.339062	2.85395	0.00431797	0.160678	100.687	1.2051	0.44139	2.73023	0.00632907	0.305582	104.432	0.629372	0.513022	1.22679	0.2199	0.999999
ENSG00000137054	POLR1E	122.763	0.306045	0.142779	2.14349	0.0320741	0.419593	132.498	0.459546	0.16846	2.72792	0.00637356	0.306921	111.621	0.077217	0.253155	0.305019	0.760352	0.999999
ENSG00000124507	PACSIN1	16.1403	1.12264	0.394154	2.84824	0.00439622	0.161654	15.6248	1.43948	0.527894	2.72683	0.00639462	0.307126	16.5827	0.701899	0.605321	1.15955	0.246233	0.999999
ENSG00000004939	SLC4A1	979.229	2.49543	0.5297	4.71102	2.46477e-06	0.00149336	718.258	1.86194	0.683396	2.72454	0.00643921	0.307653	1245.8	3.34986	0.840703	3.9846	6.75951e-05	0.0490785
ENSG00000078898	BPIFB2	13.5272	-3.31633	0.71727	-4.62355	3.77236e-06	0.00188615	20.5378	-2.44989	0.898917	-2.72538	0.00642284	0.307653	5.72228	-4.21441	1.17962	-3.57267	0.000353354	0.102299
ENSG00000130066	SAT1	13817.6	-0.647093	0.205146	-3.15431	0.0016088	0.0941108	10257	-0.627224	0.230371	-2.72266	0.00647578	0.307793	17617.1	-0.674771	0.362735	-1.86023	0.0628528	0.846502
ENSG00000176771	NCKAP5	27.8363	0.785456	0.263421	2.98175	0.00286603	0.127521	28.9724	0.910488	0.334316	2.72343	0.00646072	0.307793	26.6104	0.593596	0.448064	1.3248	0.185236	0.999999
ENSG00000163947	ARHGEF3	512.11	0.230207	0.122326	1.88191	0.059848	0.547567	517.97	0.326751	0.120113	2.72036	0.00652102	0.30914	502.876	0.0881963	0.238287	0.370126	0.711288	0.999999
ENSG00000156869	FRRS1	116.717	0.358256	0.177269	2.02098	0.0432822	0.477448	135.906	0.51126	0.188071	2.71844	0.00655911	0.310143	96.0818	0.115022	0.345714	0.332708	0.739355	0.999999
ENSG00000058453	CROCC	164.869	0.37021	0.215446	1.71835	0.0857337	0.622837	203.134	0.684532	0.252039	2.71598	0.00660796	0.311647	122.268	-0.0894667	0.358494	-0.249562	0.802926	0.999999
ENSG00000113658	SMAD5	242.762	0.260201	0.145692	1.78597	0.0741046	0.591794	262.74	0.411846	0.151793	2.71322	0.00666338	0.312382	219.833	0.026806	0.270523	0.0990896	0.921067	0.999999
ENSG00000161653	NAGS	21.3428	-0.408291	0.258643	-1.57859	0.114431	0.688722	22.5377	-0.926813	0.341663	-2.71265	0.00667477	0.312382	19.9168	0.316658	0.383826	0.825004	0.409369	0.999999
ENSG00000172985	SH3RF3	36.0391	0.527757	0.315259	1.67404	0.0941221	0.642754	40.1239	0.945634	0.348501	2.71343	0.00665909	0.312382	31.6867	-0.21142	0.570315	-0.370708	0.710855	0.999999
ENSG00000183918	SH2D1A	68.6601	0.587406	0.27617	2.12697	0.0334222	0.42357	69.3182	0.932401	0.343906	2.71121	0.00670387	0.312944	67.4835	0.0842959	0.437378	0.19273	0.84717	0.999999
ENSG00000085563	ABCB1	314.421	0.627207	0.184228	3.40452	0.000662799	0.0566815	327.402	0.680911	0.25174	2.70482	0.00683418	0.316118	298.55	0.557769	0.272529	2.04664	0.0406935	0.74956
ENSG00000105559	PLEKHA4	32.6932	1.04811	0.317512	3.30099	0.000963427	0.0680348	34.9735	1.03407	0.382354	2.70449	0.00684097	0.316118	30.0427	1.05671	0.541619	1.95102	0.0510542	0.786422
ENSG00000133048	CHI3L1	779.067	0.40534	0.322179	1.25812	0.208349	0.823851	949.339	1.27577	0.471475	2.70592	0.00681154	0.316118	601.428	-0.511665	0.338447	-1.51181	0.130583	0.999999
ENSG00000158769	F11R	7.01002	-0.620942	0.289722	-2.14323	0.0320946	0.419593	5.81412	-0.981199	0.362679	-2.70542	0.00682178	0.316118	8.33089	-0.208153	0.513934	-0.405018	0.685464	0.999999
ENSG00000139329	LUM	436.279	1.40297	0.41378	3.39061	0.000697365	0.0590954	177.541	1.18529	0.438435	2.70346	0.00686209	0.316296	700.476	1.77793	0.783029	2.27058	0.0231725	0.642738
ENSG00000058085	LAMC2	3443.02	-0.564486	0.23788	-2.37299	0.017645	0.319593	2933.49	-0.841993	0.312061	-2.69816	0.00697232	0.318784	3972.06	-0.190097	0.34929	-0.544236	0.586279	0.999999
ENSG00000112619	PRPH2	5.8986	-1.59186	0.63769	-2.49629	0.0125498	0.270169	6.04828	-2.49689	0.925821	-2.69694	0.0069979	0.318784	5.68162	-0.521171	0.872491	-0.597337	0.550282	0.999999
ENSG00000117154	IGSF21	9.43629	1.18719	0.36337	3.26718	0.00108624	0.0736865	11.3906	1.42987	0.530249	2.69659	0.0070053	0.318784	7.38952	0.904081	0.527465	1.71401	0.0865265	0.929136
ENSG00000132600	PRMT7	106.625	0.215877	0.133791	1.61354	0.106627	0.670633	117.468	0.376364	0.139544	2.69711	0.00699449	0.318784	94.3179	-0.0351152	0.25655	-0.136875	0.89113	0.999999
ENSG00000135426	TESPA1	105.958	0.463351	0.218234	2.12319	0.0337383	0.424989	111.856	0.685437	0.254098	2.69753	0.0069857	0.318784	99.0438	0.115506	0.374482	0.308443	0.757746	0.999999
ENSG00000138311	ZNF365	266.404	-1.08052	0.349484	-3.09175	0.00198978	0.102191	282.43	-1.1902	0.441493	-2.69587	0.00702061	0.318784	247.973	-0.910432	0.545668	-1.66847	0.095222	0.946665
ENSG00000136731	UGGT1	1903.43	-0.296461	0.101996	-2.9066	0.00365378	0.145904	2044.36	-0.344253	0.127755	-2.69464	0.00704641	0.319164	1745.03	-0.229476	0.175564	-1.30708	0.191187	0.999999
ENSG00000104957	CCDC130	161.65	-0.293903	0.120547	-2.43807	0.014766	0.291614	165.361	-0.405138	0.150556	-2.69095	0.00712485	0.321127	157.17	-0.138033	0.208611	-0.661674	0.50818	0.999999
ENSG00000145990	GFOD1	27.3073	0.550205	0.252761	2.17678	0.0294971	0.405596	29.1468	1.04971	0.390065	2.69112	0.00712121	0.321127	25.4278	-0.00132983	0.296391	-0.00448674	0.99642	0.999999
ENSG00000182866	LCK	321.204	0.402584	0.197272	2.04076	0.0412747	0.468626	339.509	0.616771	0.229284	2.68998	0.00714555	0.321269	299.197	0.083252	0.333583	0.249569	0.802921	0.999999
ENSG00000185432	METTL7A	134.461	0.333881	0.151898	2.19806	0.0279447	0.398765	157.647	0.477783	0.177684	2.68896	0.00716758	0.321469	109.133	0.124029	0.271721	0.456456	0.648062	0.999999
ENSG00000040199	PHLPP2	156.026	0.155728	0.175912	0.885262	0.376015	0.979195	163.785	0.482153	0.179557	2.68523	0.00724789	0.324277	146.937	-0.342176	0.311085	-1.09994	0.271357	0.999999
ENSG00000071909	MYO3B	33.6176	0.714785	0.368606	1.93916	0.0524818	0.51878	49.7681	1.05495	0.393165	2.68322	0.00729174	0.325443	16.1108	0.146792	0.740271	0.198295	0.842814	0.999999
ENSG00000128052	KDR	124.018	0.536652	0.423344	1.26765	0.204923	0.821586	63.9195	1.5502	0.578044	2.6818	0.00732276	0.325751	186.72	-0.538959	0.560204	-0.962077	0.336011	0.999999
ENSG00000130921	C12orf65	130.575	0.502127	0.138648	3.6216	0.000292792	0.0342591	147.679	0.441035	0.164487	2.68127	0.00733425	0.325751	111.423	0.587757	0.251174	2.34004	0.0192817	0.606311
ENSG00000164659	KIAA1324L	45.1924	0.654176	0.274258	2.38526	0.0170671	0.314827	45.0777	1.05869	0.394997	2.68026	0.00735658	0.325952	44.8808	0.200159	0.357291	0.560214	0.575334	0.999999
ENSG00000170348	TMED10	2305.31	-0.277413	0.0989609	-2.80326	0.00505883	0.17665	2621.57	-0.358921	0.133968	-2.67915	0.00738085	0.326237	1956.4	-0.164687	0.153282	-1.0744	0.282642	0.999999
ENSG00000076555	ACACB	192.63	0.280687	0.183887	1.52641	0.126908	0.707092	224.138	0.507636	0.189645	2.67676	0.00743374	0.327783	157.331	-0.0651463	0.335731	-0.194043	0.846142	0.999999
ENSG00000049323	LTBP1	356.803	-0.769244	0.262292	-2.93278	0.00335941	0.138561	421.611	-0.883663	0.330531	-2.67346	0.00750721	0.33004	283.889	-0.609063	0.412212	-1.47755	0.139529	0.999999
ENSG00000142192	APP	8266.54	-0.265653	0.126925	-2.09298	0.0363505	0.437215	9111.7	-0.451029	0.168744	-2.67285	0.007521	0.33004	7329.44	-0.0095101	0.186579	-0.0509709	0.959349	0.999999
ENSG00000110375	UPK2	18.3664	0.965106	0.485125	1.9894	0.0466575	0.494216	21.9245	1.66823	0.625015	2.6691	0.00760542	0.332946	14.6201	-0.0646746	0.747383	-0.0865347	0.931041	0.999999
ENSG00000077942	FBLN1	3697.49	-0.638256	0.287418	-2.22066	0.0263741	0.389102	4102.84	-0.883722	0.33204	-2.66149	0.00777962	0.335588	3234.38	-0.252159	0.478503	-0.526975	0.598211	0.999999
ENSG00000102312	PORCN	403.32	-0.666255	0.194708	-3.42181	0.000622058	0.0552908	401.633	-0.693222	0.260287	-2.66329	0.00773796	0.335588	403.205	-0.627705	0.29493	-2.12832	0.0333107	0.698919
ENSG00000104783	KCNN4	134.354	-0.718709	0.176948	-4.06171	4.87151e-05	0.00950344	148.054	-0.611755	0.229923	-2.66069	0.00779801	0.335588	120.111	-0.870118	0.287842	-3.0229	0.00250361	0.25981
ENSG00000112902	SEMA5A	193.937	1.08828	0.329588	3.30193	0.000960227	0.0680348	128.337	0.97729	0.367131	2.66197	0.00776859	0.335588	261.461	1.29447	0.572276	2.26196	0.0236997	0.644912
ENSG00000125827	TMX4	930.774	-0.508756	0.14522	-3.50335	0.00045945	0.0460512	913.701	-0.495926	0.186329	-2.66156	0.00777793	0.335588	941.518	-0.525392	0.234624	-2.23929	0.0251369	0.655912
ENSG00000134533	RERG	10.8372	1.16161	0.438862	2.64687	0.00812407	0.221753	12.2623	1.40657	0.527928	2.66431	0.00771458	0.335588	9.23717	0.652701	0.775953	0.84116	0.400258	0.999999
ENSG00000145901	TNIP1	5625.27	-0.421992	0.166964	-2.52744	0.0114898	0.260195	5228.22	-0.549822	0.206473	-2.66292	0.00774663	0.335588	6072.16	-0.236101	0.279611	-0.844393	0.39845	0.999999
ENSG00000181104	F2R	166.375	0.887684	0.277119	3.20325	0.00135884	0.083237	121.672	1.00362	0.377291	2.66007	0.00781248	0.335588	211.686	0.752752	0.40245	1.87043	0.0614246	0.840394
ENSG00000137842	TMEM62	191.138	-0.233531	0.144041	-1.62128	0.104957	0.666829	207.805	-0.471869	0.177513	-2.65822	0.00785549	0.335859	172.164	0.0995603	0.227999	0.436669	0.662351	0.999999
ENSG00000160606	TLCD1	30.2438	-0.5486	0.240372	-2.28229	0.0224721	0.358995	32.3729	-0.811764	0.305372	-2.65828	0.00785416	0.335859	27.8214	-0.191034	0.397629	-0.480432	0.63092	0.999999
ENSG00000113263	ITK	809.118	0.387237	0.193975	1.99632	0.045899	0.489435	810.373	0.661281	0.24896	2.65618	0.00790322	0.336328	802.511	0.010021	0.292352	0.0342771	0.972656	0.999999
ENSG00000167705	RILP	40.5189	-0.4012	0.16884	-2.37622	0.0174912	0.318134	38.6764	-0.569171	0.214223	-2.65691	0.0078861	0.336328	42.3629	-0.162534	0.290745	-0.559028	0.576143	0.999999
ENSG00000138434	SSFA2	1704.13	-0.273416	0.119305	-2.29174	0.0219206	0.355053	1713.63	-0.394007	0.148405	-2.65495	0.00793207	0.336363	1691.21	-0.103618	0.204161	-0.507532	0.611782	0.999999
ENSG00000163697	APBB2	123.396	0.486774	0.241771	2.01337	0.0440753	0.481651	128.989	0.695048	0.261907	2.6538	0.0079592	0.336363	116.363	0.138649	0.432965	0.320232	0.748793	0.999999
ENSG00000165821	SALL2	19.5251	0.929531	0.368655	2.52141	0.0116885	0.261909	19.1147	1.01419	0.382083	2.65438	0.00794541	0.336363	19.7044	0.582932	0.694381	0.8395	0.401189	0.999999
ENSG00000243137	PSG4	57.491	-2.1823	0.639613	-3.4119	0.000645122	0.056201	71.6668	-2.62606	0.989874	-2.65292	0.00797991	0.336462	41.8521	-1.52122	0.819123	-1.85714	0.0632918	0.848572
ENSG00000205045	SLFN12L	142.072	0.600436	0.234923	2.55589	0.0105918	0.250587	147.885	0.819926	0.309236	2.65146	0.00801456	0.337146	134.641	0.294521	0.353963	0.832067	0.405371	0.999999
ENSG00000105369	CD79A	172.835	0.649159	0.311907	2.08126	0.0374099	0.445075	165.985	1.11956	0.422642	2.64897	0.00807382	0.337542	179.03	0.0495907	0.435614	0.113841	0.909364	0.999999
ENSG00000120334	CENPL	9.9911	0.496071	0.264645	1.87448	0.060865	0.552159	11.024	0.865127	0.326755	2.64763	0.00810572	0.337542	8.85314	-0.109926	0.491448	-0.223679	0.823007	0.999999
ENSG00000127329	PTPRB	38.5776	1.43427	0.399197	3.59289	0.000327027	0.0360756	30.028	1.20909	0.456672	2.6476	0.00810646	0.337542	47.177	1.70459	0.678306	2.51301	0.0119705	0.510149
ENSG00000142556	ZNF614	60.2928	0.363891	0.21927	1.65956	0.0970033	0.648018	65.3125	0.644934	0.243629	2.6472	0.0081162	0.337542	54.5918	-0.0751041	0.382632	-0.196283	0.844389	0.999999
ENSG00000163739	CXCL1	1764.94	-0.658808	0.244724	-2.69204	0.00710158	0.209462	1537.34	-0.701589	0.26478	-2.6497	0.0080563	0.337542	2014.45	-0.591287	0.435252	-1.35849	0.174307	0.999999
ENSG00000087245	MMP2	1907.9	0.720643	0.318504	2.26259	0.0236612	0.369099	1171.3	0.949852	0.359619	2.64127	0.00825948	0.338121	2666.52	0.347924	0.540847	0.643295	0.520033	0.999999
ENSG00000134757	DSG3	947.09	1.49951	0.366959	4.08632	4.38274e-05	0.00888123	1127.44	1.34793	0.509632	2.6449	0.00817152	0.338121	759.764	1.69539	0.499283	3.39566	0.000684642	0.139945
ENSG00000140564	FURIN	1377.48	-0.360282	0.127486	-2.82605	0.00471253	0.169606	1224.5	-0.469483	0.177442	-2.64585	0.00814871	0.338121	1540.16	-0.20856	0.191778	-1.08751	0.276813	0.999999
ENSG00000154305	MIA3	911.046	-0.253154	0.101453	-2.49527	0.012586	0.27025	965.03	-0.351203	0.132942	-2.64177	0.00824738	0.338121	848.819	-0.117692	0.162629	-0.723685	0.469259	0.999999
ENSG00000166736	HTR3A	22.5058	-1.5716	0.5242	-2.9981	0.00271673	0.123834	20.079	-2.03478	0.770075	-2.64232	0.00823406	0.338121	25.0046	-0.910139	0.684547	-1.32955	0.183666	0.999999
ENSG00000172469	MANEA	104.624	0.342813	0.191662	1.78863	0.0736748	0.590583	107.373	0.612362	0.231812	2.64163	0.0082507	0.338121	101.199	-0.0547932	0.317154	-0.172765	0.862836	0.999999
ENSG00000183067	IGSF5	14.6491	0.774286	0.506022	1.53014	0.125981	0.704881	15.8538	1.87613	0.709791	2.64321	0.00821242	0.338121	13.3157	-0.371533	0.686585	-0.541132	0.588417	0.999999
ENSG00000213203	GIMAP1	9.19535	0.512415	0.317407	1.61438	0.106446	0.67034	10.5222	1.04125	0.394531	2.6392	0.00831012	0.339435	7.74012	-0.363465	0.545018	-0.666886	0.504845	0.999999
ENSG00000118922	KLF12	102.619	0.599288	0.194661	3.07862	0.0020796	0.104784	110.471	0.541843	0.205475	2.63702	0.00836375	0.340865	93.4377	0.685761	0.362368	1.89244	0.0584323	0.825603
ENSG00000086062	B4GALT1	4671.56	-0.346173	0.171131	-2.02286	0.0430879	0.476494	4173.47	-0.506548	0.192304	-2.63411	0.00843588	0.341624	5206.5	-0.109517	0.302595	-0.361927	0.717407	0.999999
ENSG00000136111	TBC1D4	420.429	0.448034	0.148616	3.01472	0.00257219	0.120799	464.359	0.48761	0.185174	2.63326	0.00845705	0.341624	372.182	0.39324	0.250773	1.56811	0.116855	0.988929
ENSG00000137770	CTDSPL2	281.132	0.164814	0.101037	1.63122	0.102845	0.659518	291.044	0.378697	0.143763	2.63416	0.00843447	0.341624	269.64	-0.12125	0.127631	-0.950003	0.342111	0.999999
ENSG00000205758	CRYZL1	142.397	0.283353	0.0904489	3.13274	0.00173185	0.0964273	158.003	0.315788	0.119905	2.63365	0.00844725	0.341624	125.133	0.237788	0.161179	1.4753	0.140132	0.999999
ENSG00000114346	ECT2	362.796	-0.532407	0.1295	-4.11124	3.93542e-05	0.0082436	379.045	-0.489137	0.18589	-2.63133	0.00850518	0.342058	343.002	-0.587041	0.180158	-3.25848	0.00112011	0.175307
ENSG00000187672	ERC2	12.5744	0.733199	0.476123	1.53994	0.123576	0.702601	11.145	1.57836	0.599816	2.6314	0.0085034	0.342058	13.9816	-0.567171	0.754047	-0.75217	0.451949	0.999999
ENSG00000139679	LPAR6	128.96	0.415251	0.170186	2.43998	0.0146881	0.290382	136.525	0.616215	0.234389	2.62902	0.00856308	0.343631	120.471	0.148428	0.246647	0.601784	0.547318	0.999999
ENSG00000078967	UBE2D4	20.6385	0.798559	0.283647	2.81532	0.0048728	0.172977	23.5106	1.07085	0.407476	2.628	0.00858882	0.343654	17.4836	0.46848	0.421851	1.11053	0.266769	0.999999
ENSG00000081818	PCDHB4	35.5719	1.70223	0.492527	3.45612	0.000548007	0.0505767	30.2822	1.43435	0.545895	2.62751	0.0086012	0.343654	40.8042	2.3009	0.877135	2.6232	0.00871089	0.451982
ENSG00000134545	KLRC1	99.2936	0.722113	0.324329	2.22648	0.0259818	0.386513	103.163	0.974831	0.371138	2.6266	0.00862421	0.343822	94.2814	0.299466	0.550578	0.543912	0.586502	0.999999
ENSG00000125821	DTD1	122.608	0.361455	0.179353	2.01533	0.0438702	0.481101	125.027	0.62038	0.236312	2.62526	0.00865822	0.344428	119.449	0.0119569	0.269731	0.0443288	0.964642	0.999999
ENSG00000184489	PTP4A3	109.601	0.645066	0.208862	3.08848	0.00201182	0.102757	93.5146	0.694107	0.264644	2.6228	0.00872107	0.346175	126.267	0.57225	0.340562	1.68031	0.0928964	0.945679
ENSG00000104332	SFRP1	11.5723	1.32476	0.44862	2.95297	0.00314738	0.133356	8.30307	1.48603	0.567404	2.619	0.00881873	0.349294	14.8629	0.975789	0.737666	1.32281	0.1859	0.999999
ENSG00000163564	PYHIN1	122.881	0.605016	0.226148	2.67531	0.00746609	0.214504	128.679	0.732491	0.279787	2.61804	0.00884376	0.349529	115.767	0.423647	0.372032	1.13874	0.254812	0.999999
ENSG00000162298	SYVN1	604.656	-0.243415	0.1018	-2.39112	0.0167972	0.312425	615.573	-0.356282	0.136208	-2.61572	0.00890402	0.351152	590.528	-0.0883148	0.158031	-0.558844	0.576268	0.999999
ENSG00000186891	TNFRSF18	78.4947	-0.562991	0.159337	-3.53334	0.00041034	0.0427373	84.2386	-0.534278	0.204316	-2.61496	0.00892378	0.351175	71.7601	-0.601311	0.269372	-2.23227	0.0255969	0.659054
ENSG00000160856	FCRL3	85.4787	0.639964	0.310781	2.05921	0.0394738	0.458212	79.6259	1.06939	0.40911	2.61394	0.00895045	0.351469	91.1598	0.0855378	0.45512	0.187946	0.850919	0.999999
ENSG00000090520	DNAJB11	284.849	-0.299312	0.0966052	-3.0983	0.00194635	0.100794	302.452	-0.3522	0.134952	-2.60981	0.00905913	0.351612	266.054	-0.225354	0.156598	-1.43906	0.150134	0.999999
ENSG00000119698	PPP4R4	18.3757	-1.42293	0.509079	-2.7951	0.00518836	0.179322	9.60426	-2.07484	0.796231	-2.60582	0.00916548	0.351612	27.7833	-0.807128	0.646348	-1.24875	0.211756	0.999999
ENSG00000128951	DUT	132.923	0.276726	0.131601	2.10276	0.0354868	0.432688	139.668	0.422706	0.162132	2.60718	0.00912924	0.351612	124.629	0.0709555	0.221881	0.319791	0.749127	0.999999
ENSG00000130768	SMPDL3B	54.1072	-0.447213	0.232673	-1.92207	0.0545968	0.52713	58.4919	-0.868463	0.332983	-2.60813	0.0091039	0.351612	49.043	0.0862149	0.290916	0.296357	0.766957	0.999999
ENSG00000143398	PIP5K1A	963.877	-0.157046	0.107676	-1.4585	0.144702	0.732828	923.205	-0.340929	0.130817	-2.60615	0.00915659	0.351612	1006.61	0.100974	0.180009	0.560939	0.574839	0.999999
ENSG00000154814	OXNAD1	175.534	0.308323	0.152832	2.0174	0.0436541	0.479295	191.219	0.494622	0.189548	2.60948	0.00906799	0.351612	157.534	0.0456338	0.249742	0.182724	0.855015	0.999999
ENSG00000169877	AHSP	79.8458	2.89249	0.845391	3.42148	0.000622811	0.0552908	72.437	3.38756	1.29793	2.60998	0.00905488	0.351612	86.7726	2.51555	1.15579	2.17647	0.0295202	0.678475
ENSG00000179477	ALOX12B	18.5993	-1.97097	0.472709	-4.16952	3.0524e-05	0.00729563	24.5295	-1.5517	0.594162	-2.61157	0.00901275	0.351612	12.1435	-2.52793	0.770142	-3.28242	0.0010292	0.173134
ENSG00000180644	PRF1	691.862	0.704534	0.243941	2.88813	0.00387538	0.148985	641.282	0.760049	0.291105	2.61091	0.00903024	0.351612	740.289	0.615365	0.405778	1.51651	0.129391	0.999999
ENSG00000197217	ENTPD4	644.756	-0.134682	0.0962503	-1.39929	0.161725	0.763496	616.327	-0.327112	0.125523	-2.606	0.00916069	0.351612	674.83	0.13037	0.147952	0.881161	0.378231	0.999999
ENSG00000255837	TAS2R20	8.71952	-1.21509	0.429855	-2.82673	0.00470254	0.169573	9.58398	-1.61664	0.619908	-2.60788	0.0091105	0.351612	7.76076	-0.75445	0.630371	-1.19683	0.231371	0.999999
ENSG00000115598	IL1RL2	55.2341	-0.847479	0.270915	-3.12821	0.00175877	0.0968629	57.7704	-0.856667	0.329392	-2.60076	0.00930188	0.351684	52.6931	-0.837371	0.465411	-1.79921	0.0719858	0.88149
ENSG00000119537	KDSR	168.514	-0.288903	0.128331	-2.25124	0.0243703	0.374038	150.837	-0.345685	0.132869	-2.60169	0.00927651	0.351684	186.979	-0.204269	0.252576	-0.808746	0.418661	0.999999
ENSG00000152785	BMP3	60.6509	1.14093	0.327209	3.48686	0.000488736	0.0474531	72.2241	1.17517	0.451273	2.60413	0.00921091	0.351684	48.1242	1.10363	0.465151	2.37262	0.0176624	0.590823
ENSG00000160200	CBS	12.0494	0.835602	0.533819	1.56533	0.117506	0.691934	13.1986	1.83429	0.705123	2.60137	0.00928517	0.351684	10.7859	-0.733357	0.77804	-0.94257	0.345901	0.999999
ENSG00000163686	ABHD6	39.5346	0.422003	0.208481	2.02417	0.0429524	0.475881	41.6591	0.79869	0.307006	2.60155	0.00928039	0.351684	37.2898	-0.0323789	0.280616	-0.115385	0.90814	0.999999
ENSG00000214029	ZNF891	16.012	0.877124	0.308814	2.8403	0.00450709	0.164756	17.5101	0.953179	0.366214	2.60279	0.00924679	0.351684	14.3254	0.721054	0.559099	1.28967	0.197164	0.999999
ENSG00000234616	JRK	114.563	-0.531275	0.194388	-2.73307	0.00627477	0.199285	118.78	-0.716513	0.275461	-2.60114	0.00929133	0.351684	109.34	-0.288285	0.263021	-1.09605	0.273055	0.999999
ENSG00000066455	GOLGA5	839.47	-0.175892	0.0810606	-2.16988	0.0300159	0.407588	873.144	-0.284041	0.109488	-2.59427	0.00947918	0.352349	800.408	-0.0259949	0.125207	-0.207615	0.83553	0.999999
ENSG00000087258	GNAO1	16.1602	0.825638	0.388322	2.12617	0.0334893	0.42357	15.4619	1.207	0.465004	2.59568	0.0094403	0.352349	16.7668	0.186929	0.663236	0.281844	0.778063	0.999999
ENSG00000104825	NFKBIB	77.6598	-0.278901	0.132449	-2.10572	0.0352285	0.430948	75.1835	-0.417403	0.160738	-2.59679	0.00940995	0.352349	80.5103	-0.0877246	0.241697	-0.362953	0.71664	0.999999
ENSG00000135622	SEMA4F	39.6274	0.446589	0.2548	1.75271	0.0796522	0.605363	46.0251	0.892888	0.344242	2.59378	0.00949276	0.352349	32.4621	-0.141381	0.360619	-0.392052	0.69502	0.999999
ENSG00000169860	P2RY1	30.0582	-0.781664	0.31476	-2.48336	0.0130148	0.2732	27.2781	-0.917917	0.353491	-2.59672	0.00941193	0.352349	33.029	-0.549984	0.576975	-0.95322	0.340479	0.999999
ENSG00000175121	WFDC5	18.5965	-1.59686	0.593609	-2.69009	0.00714319	0.209717	12.043	-1.96731	0.757112	-2.59844	0.00936474	0.352349	25.6997	-0.968863	0.911868	-1.0625	0.288007	0.999999
ENSG00000187109	NAP1L1	2244.9	0.362976	0.142077	2.55478	0.0106255	0.250626	2453.88	0.51844	0.199569	2.5978	0.00938223	0.352349	2014.33	0.158836	0.194765	0.815526	0.414771	0.999999
ENSG00000188428	BLOC1S5	2.77971	0.96572	0.421363	2.2919	0.0219116	0.355053	3.29386	1.52477	0.587585	2.59499	0.00945943	0.352349	2.22466	0.254678	0.728273	0.349701	0.726563	0.999999
ENSG00000204619	PPP1R11	136.233	-0.13384	0.086585	-1.54576	0.122163	0.699598	137.447	-0.302808	0.116702	-2.59471	0.0094671	0.352349	134.892	0.0996681	0.137564	0.724523	0.468745	0.999999
ENSG00000136732	GYPC	1143.09	0.739174	0.274631	2.69152	0.00711277	0.209462	1029	0.831383	0.320627	2.59299	0.00951457	0.352444	1256.63	0.596468	0.459859	1.29707	0.194608	0.999999
ENSG00000034053	APBA2	370.215	0.48975	0.190706	2.56809	0.0102261	0.245678	401.267	0.54911	0.212188	2.58784	0.00965785	0.352752	333.463	0.398336	0.338372	1.17721	0.23911	0.999999
ENSG00000110321	EIF4G2	15028.5	-0.10863	0.0769392	-1.4119	0.15798	0.757126	14804.3	-0.215977	0.0834455	-2.58824	0.00964666	0.352752	15248	0.0427697	0.149222	0.286617	0.774405	0.999999
ENSG00000116106	EPHA4	83.2549	0.638793	0.22409	2.85061	0.00436361	0.16141	88.0714	0.793372	0.306317	2.59004	0.00959653	0.352752	77.7803	0.441323	0.32914	1.34084	0.179973	0.999999
ENSG00000136842	TMOD1	118.808	0.595721	0.262781	2.26699	0.023391	0.367378	112.097	0.834663	0.322073	2.59153	0.009555	0.352752	124.715	0.24035	0.423036	0.568155	0.56993	0.999999
ENSG00000167182	SP2	252.176	-0.161055	0.0934917	-1.72266	0.0849498	0.619851	247.398	-0.291487	0.112541	-2.59006	0.00959587	0.352752	256.977	0.0200088	0.169291	0.118191	0.905916	0.999999
ENSG00000178988	MRFAP1L1	67.2906	0.293837	0.117675	2.49702	0.0125242	0.26993	74.3789	0.383606	0.148227	2.58797	0.00965442	0.352752	59.2974	0.161866	0.211147	0.766606	0.443316	0.999999
ENSG00000198829	SUCNR1	20.7606	0.661123	0.387915	1.7043	0.0883251	0.630312	20.7336	1.60373	0.619672	2.58803	0.0096526	0.352752	20.8665	-0.281216	0.426167	-0.659874	0.509335	0.999999
ENSG00000101144	BMP7	35.8827	1.54388	0.382729	4.03387	5.48655e-05	0.0101597	37.838	1.39893	0.541069	2.58549	0.00972398	0.353756	33.5448	1.7319	0.51696	3.35016	0.000807651	0.156157
ENSG00000163508	EOMES	86.4425	0.928207	0.257963	3.59822	0.0003204	0.0355549	85.9254	0.877659	0.339384	2.58604	0.00970866	0.353756	86.4052	0.994584	0.398199	2.49771	0.0124999	0.513679
ENSG00000157045	NTAN1	207.686	0.284426	0.136084	2.09008	0.0366108	0.43935	214.206	0.476629	0.184562	2.58249	0.00980914	0.355621	200.287	0.0225129	0.2038	0.110465	0.91204	0.999999
ENSG00000162600	OMA1	247.322	0.29825	0.124596	2.39374	0.0166777	0.311234	266.724	0.409831	0.158707	2.58231	0.00981411	0.355621	225.131	0.143332	0.206871	0.69286	0.488398	0.999999
ENSG00000106244	PDAP1	357.517	-0.128479	0.0580805	-2.21209	0.0269603	0.392379	370.153	-0.211146	0.0819064	-2.5779	0.0099404	0.355967	342.442	-0.0135968	0.0883153	-0.153957	0.877644	0.999999
ENSG00000153563	CD8A	572.467	0.50032	0.203909	2.45364	0.014142	0.284411	557.594	0.645447	0.250332	2.57836	0.00992703	0.355967	583.162	0.291316	0.331321	0.879255	0.379263	0.999999
ENSG00000163755	HPS3	308.021	0.226558	0.0956181	2.3694	0.0178168	0.320926	327.5	0.362259	0.140404	2.58012	0.00987663	0.355967	286.689	0.0457424	0.130493	0.350534	0.725938	0.999999
ENSG00000166825	ANPEP	2652.26	-0.56715	0.216084	-2.62468	0.00867317	0.229353	2897.06	-0.825819	0.320122	-2.5797	0.00988866	0.355967	2426.72	-0.247431	0.249323	-0.992413	0.320996	0.999999
ENSG00000167286	CD3D	1023.71	0.414079	0.204577	2.02407	0.0429627	0.475881	1002.29	0.60998	0.236427	2.58	0.00988007	0.355967	1037.6	0.121135	0.346043	0.350057	0.726296	0.999999
ENSG00000170385	SLC30A1	186.488	-0.394339	0.142719	-2.76305	0.00572647	0.18938	211.245	-0.496852	0.192642	-2.57915	0.00990436	0.355967	159.214	-0.252647	0.221877	-1.13868	0.254835	0.999999
ENSG00000103226	NOMO3	265.62	-0.362752	0.146106	-2.4828	0.0130355	0.2732	279.864	-0.485252	0.188437	-2.57514	0.0100198	0.356566	249.477	-0.197894	0.239937	-0.824777	0.409498	0.999999
ENSG00000128881	TTBK2	486.474	0.183994	0.121243	1.51756	0.129126	0.710747	527.441	0.33642	0.13073	2.5734	0.0100706	0.356566	439.968	-0.0363866	0.219358	-0.165878	0.868253	0.999999
ENSG00000136104	RNASEH2B	621.146	0.395555	0.146956	2.69165	0.00710988	0.209462	637.016	0.509932	0.198165	2.57328	0.010074	0.356566	601.356	0.239805	0.222344	1.07853	0.280797	0.999999
ENSG00000138363	ATIC	756.612	0.239894	0.117708	2.03805	0.0415454	0.470408	806.913	0.366703	0.142444	2.57437	0.0100422	0.356566	698.901	0.0616762	0.200728	0.307262	0.758644	0.999999
ENSG00000163492	CCDC141	41.4471	0.52496	0.268195	1.95738	0.0503029	0.508291	42.9785	0.851984	0.330823	2.57534	0.0100141	0.356566	39.5109	0.032491	0.44699	0.0726884	0.942054	0.999999
ENSG00000163605	PPP4R2	534.139	-0.347445	0.110981	-3.13069	0.00174398	0.0964779	502.621	-0.390049	0.151474	-2.57502	0.0100233	0.356566	567.372	-0.287037	0.18037	-1.59138	0.111525	0.979775
ENSG00000213462	ERV3-1	361.083	-0.439973	0.219421	-2.00516	0.0449462	0.485757	336.863	-0.64226	0.249868	-2.5704	0.0101582	0.358852	388.363	-0.122749	0.38045	-0.322642	0.746966	0.999999
ENSG00000176532	PRR15	27.3871	-0.871551	0.28932	-3.01241	0.00259183	0.120799	33.1929	-0.954854	0.371617	-2.56945	0.0101859	0.359136	20.8923	-0.754252	0.47536	-1.5867	0.112582	0.983157
ENSG00000159618	ADGRG5	42.8739	0.643165	0.316032	2.03513	0.0418378	0.471288	44.8441	1.01875	0.396798	2.56742	0.0102459	0.360557	40.4379	0.112796	0.500661	0.225295	0.82175	0.999999
ENSG00000128513	POT1	158.586	0.254528	0.139048	1.8305	0.0671747	0.567378	168.814	0.488637	0.190603	2.56363	0.0103583	0.361142	147.077	-0.0631389	0.198002	-0.31888	0.749818	0.999999
ENSG00000139629	GALNT6	383.331	-0.832797	0.194803	-4.27508	1.91065e-05	0.00565307	467.456	-0.656011	0.255867	-2.56387	0.0103511	0.361142	290.145	-1.07107	0.293887	-3.64451	0.000267907	0.0946329
ENSG00000161405	IKZF3	228.396	0.544865	0.211031	2.58192	0.0098251	0.242608	219.103	0.645107	0.251602	2.56399	0.0103475	0.361142	236.345	0.394961	0.35665	1.10742	0.268112	0.999999
ENSG00000164484	TMEM200A	31.0894	0.568854	0.261445	2.17581	0.0295696	0.40594	30.4459	0.802968	0.313308	2.56288	0.0103809	0.361142	31.3766	0.183355	0.455328	0.402688	0.687178	0.999999
ENSG00000164548	TRA2A	563.488	-0.147175	0.0944401	-1.55839	0.11914	0.694786	550.619	-0.319647	0.124654	-2.56428	0.0103392	0.361142	577.723	0.0908634	0.148835	0.610499	0.541532	0.999999
ENSG00000234719	RP11-166B2.1	50.9901	0.886231	0.342794	2.58532	0.00972891	0.240681	45.8737	1.19383	0.465723	2.56339	0.0103655	0.361142	56.1069	0.486495	0.500509	0.972	0.33105	0.999999
ENSG00000105246	EBI3	17.9689	0.378949	0.304407	1.24487	0.213178	0.829742	19.5852	1.0079	0.39358	2.56085	0.0104417	0.361881	16.2977	-0.520393	0.459785	-1.13182	0.257711	0.999999
ENSG00000127946	HIP1	969.477	-0.444	0.191747	-2.31555	0.0205831	0.346639	968.967	-0.678008	0.26471	-2.56133	0.0104274	0.361881	976.012	-0.129308	0.270063	-0.478806	0.632076	0.999999
ENSG00000112996	MRPS30	129.101	0.20595	0.115886	1.77719	0.0755372	0.595024	141.969	0.340248	0.132922	2.55975	0.0104746	0.362335	114.625	0.0132534	0.210197	0.0630522	0.949725	0.999999
ENSG00000187866	FAM122A	74.069	0.236424	0.141462	1.67129	0.0946648	0.644723	81.0629	0.491722	0.192152	2.55903	0.0104966	0.36241	66.1693	-0.111105	0.20412	-0.544312	0.586227	0.999999
ENSG00000069122	ADGRF5	14.3901	1.54841	0.700057	2.21183	0.0269781	0.392379	12.2696	2.0741	0.810724	2.55833	0.0105176	0.362453	16.4516	0.824296	1.2422	0.663579	0.50696	0.999999
ENSG00000141127	PRPSAP2	133.121	0.252771	0.141577	1.7854	0.0741967	0.591794	136.926	0.495415	0.194038	2.55319	0.0106742	0.364734	128.379	-0.0739617	0.196551	-0.376297	0.706696	0.999999
ENSG00000163286	ALPPL2	112.274	-1.64522	0.386118	-4.26094	2.03569e-05	0.00575022	159.549	-1.1526	0.451112	-2.55502	0.010618	0.364734	60.1765	-2.51659	0.650062	-3.8713	0.000108254	0.0587308
ENSG00000164181	ELOVL7	77.4649	-0.528817	0.274459	-1.92676	0.0540096	0.525797	72.9536	-0.882086	0.345307	-2.5545	0.0106341	0.364734	82.6904	-0.0228223	0.436324	-0.0523059	0.958285	0.999999
ENSG00000168904	LRRC28	76.3239	0.239231	0.105792	2.26134	0.0237381	0.369099	79.4493	0.345225	0.135229	2.55288	0.0106835	0.364734	72.6424	0.0877126	0.188376	0.465626	0.641483	0.999999
ENSG00000223443	USP17L2	15.3981	0.369531	3.22937	0.114428	0.908898	0.999973	10.0082	7.96322	3.11818	2.5538	0.0106554	0.364734	20.8899	0.639787	3.43101	0.186472	0.852075	0.999999
ENSG00000141576	RNF157	33.924	0.951576	0.284565	3.34397	0.000825894	0.0623366	33.4881	0.930984	0.364847	2.55171	0.0107195	0.365281	34.0628	0.984291	0.46235	2.12889	0.0332634	0.698919
ENSG00000073536	NLE1	51.4605	0.222881	0.198161	1.12475	0.260695	0.880652	59.4238	0.568705	0.222998	2.55027	0.0107638	0.366111	42.5141	-0.320538	0.340299	-0.94193	0.346229	0.999999
ENSG00000072736	NFATC3	741.894	0.315434	0.114026	2.76633	0.00566914	0.188732	759.682	0.354243	0.13909	2.54686	0.0108698	0.366621	719	0.261048	0.199643	1.30757	0.191018	0.999999
ENSG00000105186	ANKRD27	365.409	0.239255	0.0640535	3.73524	0.000187537	0.0249732	370.499	0.244911	0.0960993	2.54852	0.0108181	0.366621	359.093	0.233735	0.100533	2.32495	0.0200747	0.606745
ENSG00000124496	TRERF1	245.51	0.465613	0.134701	3.45663	0.000546969	0.0505767	229.342	0.45039	0.176745	2.54825	0.0108264	0.366621	261.999	0.489144	0.223195	2.19155	0.0284117	0.668002
ENSG00000157404	KIT	173.229	0.999399	0.229706	4.35077	1.35658e-05	0.0045162	171.489	0.832883	0.327062	2.54656	0.010879	0.366621	174.039	1.22268	0.31147	3.92551	8.65468e-05	0.0512803
ENSG00000162676	GFI1	66.5869	0.634256	0.246272	2.57543	0.0100117	0.244903	69.1495	0.903743	0.354803	2.54717	0.0108601	0.366621	63.2741	0.304552	0.329377	0.92463	0.355159	0.999999
ENSG00000044459	CNTLN	127.641	0.31105	0.15654	1.98703	0.0469194	0.49447	125.679	0.484206	0.190397	2.54314	0.010986	0.366847	129.102	0.0623736	0.266692	0.233879	0.815079	0.999999
ENSG00000133063	CHIT1	1284.74	0.358239	0.475144	0.753959	0.450874	0.999973	2040.74	1.87211	0.735973	2.54372	0.010968	0.366847	488.482	-0.78303	0.445282	-1.7585	0.0786621	0.897507
ENSG00000139192	TAPBPL	267.413	-0.243597	0.133579	-1.82361	0.0682104	0.570316	275.598	-0.253686	0.0997609	-2.54294	0.0109923	0.366847	257.336	-0.230347	0.28769	-0.800677	0.423319	0.999999
ENSG00000165280	VCP	6667.79	-0.198562	0.0771502	-2.5737	0.0100616	0.245202	6695.73	-0.264098	0.103873	-2.54251	0.011006	0.366847	6628.26	-0.106645	0.132023	-0.807778	0.419219	0.999999
ENSG00000180739	S1PR5	3.99461	2.08968	0.774535	2.69798	0.00697608	0.208422	4.5333	2.26596	0.890354	2.54501	0.0109274	0.366847	3.39615	1.76251	1.38567	1.27195	0.203391	0.999999
ENSG00000203785	SPRR2E	3330.38	-1.03311	0.361349	-2.85903	0.00424934	0.159397	2097.14	-1.18289	0.465114	-2.54322	0.0109835	0.366847	4619.17	-0.845612	0.547325	-1.54499	0.122348	0.999999
ENSG00000133872	SARAF	4157.63	-0.123889	0.0621532	-1.99328	0.0462311	0.491944	4204.7	-0.198922	0.0783247	-2.53971	0.0110943	0.369117	4096.68	-0.0188679	0.113796	-0.165805	0.86831	0.999999
ENSG00000124523	SIRT5	93.3316	0.349843	0.136195	2.5687	0.010208	0.245678	99.5087	0.410055	0.161612	2.53728	0.0111716	0.370778	86.3029	0.259815	0.249205	1.04258	0.297145	0.999999
ENSG00000131773	KHDRBS3	23.488	0.313088	0.261857	1.19564	0.231836	0.854073	21.6171	0.779789	0.307382	2.53687	0.0111847	0.370778	25.2952	-0.436552	0.439841	-0.992522	0.320943	0.999999
ENSG00000043039	BARX2	82.6588	0.784097	0.293968	2.66728	0.0076467	0.215344	92.476	1.01543	0.400901	2.53286	0.0113135	0.371684	72.0555	0.49343	0.423005	1.16649	0.243417	0.999999
ENSG00000113240	CLK4	242.729	-0.12773	0.110596	-1.15493	0.248119	0.872086	237.023	-0.349142	0.137826	-2.53321	0.0113024	0.371684	248.184	0.180584	0.175658	1.02805	0.303927	0.999999
ENSG00000159167	STC1	203.444	-1.24872	0.315953	-3.95224	7.74229e-05	0.0132422	186.149	-0.800583	0.316079	-2.53286	0.0113136	0.371684	219.16	-2.03878	0.569957	-3.57708	0.000347459	0.102299
ENSG00000166033	HTRA1	499.375	0.47459	0.213522	2.22268	0.0262373	0.389102	452.087	0.537833	0.212245	2.53402	0.0112763	0.371684	543.596	0.366632	0.397537	0.92226	0.356393	0.999999
ENSG00000181789	COPG1	2705.15	-0.226627	0.0871928	-2.59915	0.00934545	0.237171	2886.05	-0.278771	0.110008	-2.53409	0.0112738	0.371684	2500.63	-0.153352	0.153086	-1.00174	0.316471	0.999999
ENSG00000143653	SCCPDH	344.359	0.154064	0.1469	1.04877	0.294283	0.911332	358.007	0.317677	0.125464	2.53202	0.0113408	0.371864	327.955	-0.102103	0.29038	-0.351618	0.725125	0.999999
ENSG00000198792	TMEM184B	517.295	-0.393056	0.109143	-3.6013	0.000316625	0.0355549	508.967	-0.429784	0.169779	-2.53143	0.0113597	0.371864	525.499	-0.342448	0.135695	-2.52367	0.0116138	0.504884
ENSG00000105383	CD33	59.7989	0.437538	0.308183	1.41974	0.155685	0.754147	70.3667	1.11147	0.440505	2.52316	0.0116304	0.373668	48.9247	-0.3466	0.391935	-0.88433	0.376518	0.999999
ENSG00000128923	FAM63B	156.094	0.265059	0.0948824	2.79355	0.00521335	0.179322	159.615	0.28335	0.112182	2.5258	0.0115436	0.373668	151.953	0.233764	0.184609	1.26627	0.205417	0.999999
ENSG00000132704	FCRL2	40.3653	0.318082	0.365274	0.870805	0.383861	0.985582	31.801	1.29942	0.514021	2.52795	0.0114731	0.373668	49.1659	-0.820271	0.479734	-1.70985	0.0872945	0.931624
ENSG00000144791	LIMD1	173.637	0.146744	0.112351	1.30612	0.191511	0.805402	184.006	0.357785	0.141816	2.52289	0.0116395	0.373668	161.924	-0.147251	0.1776	-0.829117	0.407038	0.999999
ENSG00000156735	BAG4	183.88	0.181749	0.0854206	2.1277	0.0333623	0.42357	188.14	0.258958	0.102632	2.52317	0.0116301	0.373668	178.631	0.0730555	0.159206	0.458875	0.646324	0.999999
ENSG00000158578	ALAS2	893.7	2.34412	0.50802	4.61422	3.9457e-06	0.00188615	655.73	1.70764	0.676513	2.52419	0.0115966	0.373668	1137.26	3.15268	0.766993	4.11044	3.94909e-05	0.0315378
ENSG00000162736	NCSTN	3576.77	-0.248154	0.106132	-2.33816	0.0193791	0.334627	3607.83	-0.365025	0.14434	-2.52892	0.0114415	0.373668	3546.44	-0.0851844	0.16752	-0.508503	0.6111	0.999999
ENSG00000170801	HTRA3	33.6079	-0.702159	0.346008	-2.02932	0.0424262	0.474649	17.8583	-1.02756	0.407146	-2.52382	0.0116087	0.373668	49.6558	-0.211588	0.584616	-0.361926	0.717407	0.999999
ENSG00000181036	FCRL6	58.8239	0.784397	0.280732	2.79412	0.00520417	0.179322	64.6002	0.851648	0.337348	2.52454	0.0115849	0.373668	52.2199	0.664395	0.472101	1.40732	0.159334	0.999999
ENSG00000183850	ZNF730	10.1536	-1.48967	0.455235	-3.27232	0.00106668	0.0733807	9.70581	-1.60861	0.63655	-2.52708	0.0115016	0.373668	10.564	-1.34844	0.682674	-1.97523	0.0482417	0.779344
ENSG00000184164	CRELD2	171.075	-0.315253	0.110828	-2.84452	0.00444783	0.16323	181.8	-0.404676	0.1603	-2.52449	0.0115867	0.373668	158.892	-0.19072	0.157496	-1.21096	0.225911	0.999999
ENSG00000142583	SLC2A5	134.418	0.354318	0.314239	1.12754	0.259513	0.880643	156.536	1.07707	0.427189	2.5213	0.0116921	0.3747	111.909	-0.575129	0.410257	-1.40188	0.160952	0.999999
ENSG00000204519	ZNF551	130.066	0.420297	0.125845	3.3398	0.000838391	0.0627716	148.434	0.415303	0.16477	2.52051	0.0117186	0.374893	109.728	0.425131	0.210765	2.01708	0.043687	0.757736
ENSG00000171843	MLLT3	248.881	0.36513	0.154366	2.36535	0.0180133	0.322285	259.374	0.490086	0.194532	2.5193	0.0117587	0.37552	235.666	0.192487	0.250193	0.769354	0.441683	0.999999
ENSG00000086504	MRPL28	115.704	-0.143885	0.0867012	-1.65955	0.0970046	0.648018	120.002	-0.292709	0.116296	-2.51693	0.0118383	0.376755	110.952	0.0626746	0.142691	0.439232	0.660494	0.999999
ENSG00000147050	KDM6A	2388.81	-0.17182	0.104937	-1.63737	0.101554	0.657893	2245.27	-0.315523	0.125361	-2.51692	0.0118386	0.376755	2540.91	0.0321809	0.184617	0.174311	0.861621	0.999999
ENSG00000100450	GZMH	137.992	0.772032	0.278764	2.76949	0.00561449	0.187919	137.325	0.896397	0.356352	2.51548	0.0118871	0.377644	137.49	0.589556	0.434924	1.35554	0.175247	0.999999
ENSG00000166211	SPIC	3.87493	1.67323	0.872741	1.91722	0.0552106	0.527571	4.23266	2.26402	0.900434	2.51436	0.0119248	0.378182	3.4676	0.533576	1.85353	0.28787	0.773446	0.999999
ENSG00000139083	ETV6	1000.22	-0.258809	0.111645	-2.31814	0.0204416	0.345819	944.529	-0.315669	0.125736	-2.51058	0.0120534	0.381602	1058.73	-0.176093	0.212371	-0.829177	0.407004	0.999999
ENSG00000213626	LBH	302.369	0.400731	0.156464	2.56117	0.0104321	0.248848	278.948	0.52766	0.210229	2.50993	0.0120754	0.381636	325.25	0.231342	0.235962	0.98042	0.326879	0.999999
ENSG00000139055	ERP27	161.34	0.51977	0.210392	2.47048	0.013493	0.278572	217.249	0.684311	0.272778	2.50868	0.0121184	0.382335	100.196	0.294243	0.326638	0.900822	0.367683	0.999999
ENSG00000106392	C1GALT1	215.935	-0.313501	0.124312	-2.5219	0.0116723	0.261862	220.331	-0.430993	0.171868	-2.5077	0.012152	0.382735	210.41	-0.151958	0.186773	-0.813599	0.415875	0.999999
ENSG00000070729	CNGB1	61.8902	-1.6398	0.45966	-3.56743	0.000360503	0.0381563	38.8245	-1.5893	0.634507	-2.50478	0.0122529	0.383475	86.3018	-1.69824	0.65646	-2.58697	0.0096825	0.473263
ENSG00000102580	DNAJC3	815.82	-0.320711	0.0922299	-3.4773	0.000506486	0.0481756	825.185	-0.349185	0.139415	-2.50464	0.0122576	0.383475	804.168	-0.282066	0.127711	-2.20862	0.027201	0.666244
ENSG00000119682	AREL1	668.158	-0.196363	0.100659	-1.95077	0.0510844	0.512576	650.424	-0.340312	0.135891	-2.5043	0.0122694	0.383475	687.941	0.00306723	0.159227	0.0192632	0.984631	0.999999
ENSG00000141076	UTP4	690.585	0.105177	0.108186	0.972187	0.330957	0.942127	737.263	0.278402	0.111113	2.50557	0.0122256	0.383475	637.68	-0.144719	0.20011	-0.723199	0.469558	0.999999
ENSG00000186446	ZNF501	8.79794	1.32286	0.410223	3.22473	0.00126091	0.0807422	9.37278	1.15705	0.462082	2.50399	0.0122803	0.383475	8.11783	1.66328	0.818862	2.03121	0.0422335	0.750045
ENSG00000163202	LCE3D	2859.71	-1.09078	0.377768	-2.88744	0.00388385	0.148985	4290.91	-1.1362	0.453974	-2.50279	0.012322	0.384122	1314.11	-1.01903	0.61416	-1.65923	0.0970703	0.948615
ENSG00000186910	SERPINA11	28.5786	-3.52274	0.713572	-4.93676	7.94299e-07	0.000569543	37.3579	-3.78383	1.51229	-2.50205	0.0123477	0.38427	19.1425	-3.25332	0.859105	-3.78687	0.000152557	0.07161
ENSG00000082068	WDR70	364.732	0.22821	0.131707	1.73271	0.0831477	0.612939	394.642	0.358169	0.143224	2.50076	0.0123928	0.38502	330.903	0.0363269	0.242296	0.149927	0.880822	0.999999
ENSG00000160691	SHC1	448.689	-0.0967223	0.083168	-1.16298	0.244839	0.868766	439.212	-0.206977	0.0828433	-2.49842	0.0124749	0.385652	456.834	0.0568777	0.167216	0.340144	0.733748	0.999999
ENSG00000165392	WRN	453.037	0.223971	0.13942	1.60645	0.108176	0.674148	462.112	0.406888	0.162787	2.49951	0.0124365	0.385652	440.557	-0.0381035	0.236017	-0.161444	0.871744	0.999999
ENSG00000239305	RNF103	177.242	-0.346919	0.170307	-2.03702	0.0416477	0.470854	169.746	-0.55921	0.223829	-2.49837	0.0124764	0.385652	185.467	-0.0552157	0.263971	-0.209173	0.834313	0.999999
ENSG00000244038	DDOST	1649.08	-0.243644	0.0878504	-2.7734	0.00554743	0.186008	1855.04	-0.286636	0.114883	-2.49502	0.012595	0.38866	1422.64	-0.18263	0.147526	-1.23795	0.215735	0.999999
ENSG00000127074	RGS13	8.23379	1.23791	0.551898	2.243	0.0248966	0.379969	10.0469	1.79005	0.718236	2.49228	0.0126924	0.391009	6.28417	0.480682	0.900721	0.533663	0.593574	0.999999
ENSG00000123983	ACSL3	936.282	-0.443891	0.120698	-3.6777	0.000235349	0.0288659	906.378	-0.38023	0.15269	-2.49021	0.0127669	0.39264	969.282	-0.53173	0.209189	-2.54186	0.0110263	0.495873
ENSG00000006451	RALA	545.616	-0.504792	0.174403	-2.8944	0.00379881	0.148161	492.976	-0.511018	0.205292	-2.48922	0.0128022	0.393067	601.913	-0.495967	0.306308	-1.61918	0.105409	0.967947
ENSG00000021355	SERPINB1	2477.96	-0.419646	0.192974	-2.17462	0.0296586	0.406862	1966.97	-0.502838	0.202128	-2.48772	0.0128566	0.393067	3024.6	-0.28464	0.356448	-0.798544	0.424555	0.999999
ENSG00000089486	CDIP1	30.393	0.564023	0.167293	3.37146	0.000747705	0.060871	30.0884	0.540513	0.21732	2.48718	0.0128761	0.393067	30.6389	0.595393	0.296909	2.0053	0.0449306	0.765571
ENSG00000100629	CEP128	192.133	0.376971	0.151807	2.48322	0.01302	0.2732	203.998	0.432294	0.173832	2.48685	0.0128881	0.393067	178.21	0.295428	0.273704	1.07937	0.280422	0.999999
ENSG00000108924	HLF	16.8992	0.625111	0.30442	2.05345	0.0400291	0.462368	18.3664	0.970037	0.38999	2.48734	0.0128702	0.393067	15.2285	0.122918	0.506062	0.242891	0.80809	0.999999
ENSG00000135272	MDFIC	176.816	0.264126	0.12447	2.122	0.0338375	0.425509	194.673	0.397107	0.159879	2.48379	0.0129991	0.394786	157.365	0.0782581	0.207824	0.37656	0.706501	0.999999
ENSG00000163519	TRAT1	69.9045	0.440911	0.269726	1.63466	0.10212	0.658402	67.5512	0.938955	0.378041	2.48374	0.0130011	0.394786	72.0093	-0.180672	0.361984	-0.499114	0.617699	0.999999
ENSG00000188536	HBA2	208752	2.70202	0.582955	4.63504	3.56864e-06	0.00188615	187508	1.94036	0.781297	2.48352	0.0130092	0.394786	229583	3.62006	0.876927	4.12812	3.65744e-05	0.0305363
ENSG00000127022	CANX	10120.6	-0.273081	0.0735292	-3.71392	0.000204077	0.0264208	11271.2	-0.272274	0.109702	-2.48195	0.0130667	0.394836	8855.95	-0.273592	0.105752	-2.58712	0.00967819	0.473263
ENSG00000145703	IQGAP2	1884.38	-0.534483	0.142055	-3.76251	0.000168215	0.0234033	1986.54	-0.451592	0.182011	-2.48112	0.0130972	0.394836	1765.31	-0.648618	0.230593	-2.81282	0.00491087	0.353737
ENSG00000147224	PRPS1	349.805	0.211234	0.137726	1.53372	0.125098	0.70379	382.206	0.355151	0.143081	2.48216	0.0130588	0.394836	313.237	-0.00221085	0.256977	-0.0086033	0.993136	0.999999
ENSG00000153294	ADGRF4	34.9374	1.06761	0.445211	2.39799	0.0164853	0.309737	29.2382	1.7091	0.688684	2.48169	0.013076	0.394836	41.163	0.53384	0.541119	0.986548	0.323864	0.999999
ENSG00000071967	CYBRD1	230.021	0.437244	0.166881	2.62009	0.0087907	0.230406	250.718	0.490708	0.198052	2.47767	0.0132244	0.397371	206.693	0.358333	0.291464	1.22942	0.218913	0.999999
ENSG00000086619	ERO1B	157.988	-0.218369	0.120016	-1.8195	0.0688353	0.573156	152.274	-0.400233	0.161537	-2.47766	0.0132247	0.397371	163.698	0.0313864	0.184934	0.169717	0.865233	0.999999
ENSG00000043143	JADE2	348.168	0.358499	0.121242	2.9569	0.00310751	0.132958	373.679	0.42503	0.171661	2.47598	0.0132871	0.398025	318.707	0.271669	0.171694	1.58228	0.113585	0.986907
ENSG00000108406	DHX40	486.441	-0.132669	0.104017	-1.27546	0.202146	0.817403	499.184	-0.256996	0.103897	-2.47357	0.013377	0.398025	472.111	0.0467593	0.205166	0.227909	0.819717	0.999999
ENSG00000140682	TGFB1I1	28.4385	1.09027	0.403879	2.69951	0.00694424	0.208184	17.4551	0.989072	0.399768	2.47412	0.0133566	0.398025	39.6614	1.24739	0.778961	1.60135	0.1093	0.975768
ENSG00000162607	USP1	298.644	0.153363	0.1006	1.52449	0.127387	0.707467	297.292	0.342025	0.138271	2.47358	0.0133768	0.398025	298.627	-0.101302	0.137963	-0.734265	0.462787	0.999999
ENSG00000163501	IHH	11.7205	-1.12352	0.511438	-2.19679	0.0280356	0.398765	11.8794	-1.5064	0.608955	-2.47374	0.0133705	0.398025	11.3986	-0.61951	0.992405	-0.624252	0.532462	0.999999
ENSG00000234284	ZNF879	38.0992	0.275976	0.23373	1.18074	0.237704	0.860261	41.5884	0.658501	0.266115	2.4745	0.0133422	0.398025	34.171	-0.316476	0.397554	-0.796059	0.425998	0.999999
ENSG00000080493	SLC4A4	461.307	-1.06492	0.230591	-4.61822	3.87044e-06	0.00188615	539.86	-0.71409	0.288837	-2.4723	0.0134249	0.39843	372.07	-1.5507	0.351354	-4.41349	1.01717e-05	0.0116772
ENSG00000134058	CDK7	415.821	-0.269317	0.11867	-2.26947	0.0232399	0.36655	405.713	-0.338615	0.137042	-2.47089	0.0134777	0.39843	425.259	-0.171963	0.21792	-0.789112	0.430047	0.999999
ENSG00000145649	GZMA	379.115	0.525987	0.203214	2.58834	0.00964411	0.240368	359.398	0.618055	0.250079	2.47144	0.0134571	0.39843	396.884	0.391385	0.333014	1.17528	0.239883	0.999999
ENSG00000166819	PLIN1	5.02109	1.4261	0.431302	3.30651	0.000944669	0.0674769	5.67587	1.59215	0.644116	2.47184	0.0134418	0.39843	4.27583	1.30469	0.703489	1.8546	0.0636538	0.851237
ENSG00000137103	TMEM8B	42.1688	0.755594	0.261782	2.88635	0.00389745	0.149199	48.1814	0.861274	0.349078	2.46729	0.0136142	0.401501	35.477	0.617753	0.403012	1.53284	0.125315	0.999999
ENSG00000147614	ATP6V0D2	15.6456	0.335303	0.538769	0.62235	0.533712	0.999973	18.6719	1.80753	0.732798	2.46661	0.0136397	0.401501	12.5082	-1.37348	0.699153	-1.96449	0.0494728	0.781209
ENSG00000163002	NUP35	78.3506	0.241886	0.141627	1.7079	0.0876546	0.628759	87.7765	0.476238	0.193089	2.46641	0.0136474	0.401501	67.9201	-0.0799283	0.208341	-0.383641	0.701244	0.999999
ENSG00000100418	DESI1	117.412	-0.169688	0.0881421	-1.92516	0.0542095	0.526736	112.791	-0.311993	0.126576	-2.46487	0.0137063	0.402338	122.021	0.0252606	0.133606	0.189068	0.85004	0.999999
ENSG00000106682	EIF4H	501.753	-0.195472	0.0894149	-2.18612	0.0288065	0.40261	502.086	-0.241451	0.0979939	-2.46394	0.0137418	0.402338	500.982	-0.131828	0.180262	-0.731313	0.464588	0.999999
ENSG00000188191	PRKAR1B	32.1672	0.772737	0.254954	3.03089	0.00243838	0.117769	34.3264	0.810402	0.328833	2.46448	0.0137213	0.402338	29.6701	0.712485	0.419216	1.69956	0.0892129	0.939062
ENSG00000111912	NCOA7	1094.1	0.380849	0.186134	2.04609	0.0407471	0.467018	861.803	0.54695	0.222231	2.46118	0.013848	0.40364	1342.12	0.1372	0.312098	0.439605	0.660223	0.999999
ENSG00000164199	ADGRV1	113.047	-0.961847	0.289911	-3.31773	0.000907508	0.0657014	140.471	-0.938094	0.381174	-2.46107	0.0138524	0.40364	82.4485	-0.988655	0.43993	-2.2473	0.024621	0.655489
ENSG00000168807	SNTB2	167.897	0.271595	0.107962	2.51564	0.0118815	0.263698	169.471	0.360253	0.146378	2.46112	0.0138506	0.40364	165.568	0.149366	0.175325	0.851937	0.394249	0.999999
ENSG00000103479	RBL2	1427.89	0.233322	0.0785367	2.97086	0.00296962	0.130881	1427.81	0.225178	0.0915648	2.45922	0.0139241	0.404306	1421.97	0.246008	0.149006	1.651	0.0987389	0.953094
ENSG00000163512	AZI2	225.299	-0.244375	0.10089	-2.42218	0.0154276	0.301169	236.991	-0.319194	0.129761	-2.45987	0.0138989	0.404306	212.058	-0.140462	0.174307	-0.805829	0.420342	0.999999
ENSG00000188610	FAM72B	13.6701	1.12735	0.792472	1.42257	0.154861	0.752608	19.0041	2.43545	0.990519	2.45876	0.0139416	0.404306	7.95434	-0.0443773	1.21911	-0.0364013	0.970962	0.999999
ENSG00000150456	EEF1AKMT1	20.9181	0.285516	0.248407	1.14939	0.250396	0.874101	22.6691	0.76282	0.310473	2.45696	0.0140119	0.405278	18.8596	-0.433829	0.398759	-1.08795	0.276618	0.999999
ENSG00000153814	JAZF1	34.7116	0.380462	0.292091	1.30254	0.19273	0.806746	33.8545	0.806283	0.328189	2.45677	0.0140194	0.405278	35.4295	-0.307675	0.514296	-0.598245	0.549676	0.999999
ENSG00000111911	HINT3	70.733	-0.220753	0.102981	-2.14364	0.032062	0.419593	72.7555	-0.305889	0.124595	-2.45506	0.014086	0.406495	68.4527	-0.102259	0.199253	-0.513214	0.607802	0.999999
ENSG00000185291	IL3RA	382.396	0.482798	0.247296	1.95231	0.0509019	0.511847	385.642	0.849331	0.346022	2.45455	0.0141059	0.406495	380.771	0.0368027	0.328341	0.112087	0.910755	0.999999
ENSG00000168229	PTGDR	30.5487	1.04297	0.310168	3.3626	0.000772123	0.0619555	29.5551	0.829766	0.338164	2.45374	0.0141379	0.406777	31.3746	1.3362	0.556441	2.40133	0.0163354	0.580365
ENSG00000152580	IGSF10	24.6326	0.186497	0.3488	0.534682	0.59287	0.999973	29.4255	0.846873	0.345316	2.45246	0.0141884	0.407588	19.3864	-1.24772	0.663252	-1.88121	0.0599433	0.832858
ENSG00000170442	KRT86	47.5429	0.775557	0.29167	2.65902	0.00783681	0.216768	52.3998	0.963928	0.393202	2.45148	0.0142268	0.407623	42.3893	0.530182	0.440702	1.20304	0.228961	0.999999
ENSG00000180096	SEPT1	155.532	0.424811	0.206366	2.05853	0.039539	0.458411	155.682	0.601178	0.245249	2.4513	0.0142342	0.407623	154.073	0.157749	0.348942	0.452077	0.651214	0.999999
ENSG00000118777	ABCG2	32.0619	1.17057	0.477912	2.44934	0.0143118	0.286281	32.0892	1.29534	0.528647	2.45029	0.014274	0.408126	31.7723	0.832245	0.845417	0.98442	0.324909	0.999999
ENSG00000167074	TEF	25.5306	0.684096	0.197169	3.46959	0.000521246	0.0493278	24.6284	0.651883	0.266176	2.44907	0.0143226	0.408876	26.41	0.722165	0.324227	2.22734	0.0259244	0.65965
ENSG00000152465	NMT2	92.6368	0.57236	0.167597	3.4151	0.000637586	0.056201	93.7274	0.4433	0.18118	2.44674	0.0144154	0.410483	90.9591	0.758417	0.312157	2.4296	0.0151154	0.557509
ENSG00000154721	JAM2	11.4708	0.981376	0.472726	2.07599	0.0378945	0.447982	9.71358	1.4683	0.600154	2.44653	0.0144238	0.410483	13.1861	0.211764	0.78088	0.271187	0.786247	0.999999
ENSG00000122188	LAX1	89.1325	0.597152	0.270489	2.20767	0.027267	0.394511	92.3063	0.754986	0.30885	2.44451	0.014505	0.412152	84.9872	0.331531	0.469429	0.706243	0.480037	0.999999
ENSG00000109265	KIAA1211	11.6526	0.844089	0.344407	2.45085	0.0142521	0.285701	7.53483	1.09153	0.447133	2.44117	0.0146397	0.415336	15.8878	0.47685	0.56141	0.849379	0.39567	0.999999
ENSG00000164442	CITED2	1560.18	-0.523102	0.226912	-2.30531	0.0211492	0.349542	1488.4	-0.643242	0.263566	-2.44054	0.0146654	0.415422	1634.21	-0.335832	0.387433	-0.866813	0.386044	0.999999
ENSG00000147155	EBP	221.497	-0.442247	0.140521	-3.14719	0.00164846	0.0953118	245.661	-0.438037	0.179609	-2.43883	0.0147348	0.416742	194.461	-0.446315	0.23416	-1.90602	0.0566473	0.815688
ENSG00000197614	MFAP5	12.2066	-2.09348	0.503606	-4.15699	3.22467e-05	0.00730623	15.6582	-1.41194	0.579144	-2.43798	0.0147696	0.417081	8.442	-3.19413	0.899991	-3.54907	0.000386601	0.104428
ENSG00000198952	SMG5	936.773	-0.0548377	0.0536899	-1.02138	0.307075	0.922753	981.17	-0.16368	0.0671971	-2.43582	0.0148581	0.418786	887.981	0.0966649	0.0966468	1.00019	0.31722	0.999999
ENSG00000282608	ADORA3	20.0387	1.3655	0.471493	2.89612	0.00377802	0.147697	22.029	1.33637	0.548731	2.43539	0.0148757	0.418786	17.958	1.37716	0.843908	1.63188	0.102705	0.963669
ENSG00000005486	RHBDD2	254.398	-0.246941	0.101119	-2.44209	0.0146024	0.289335	255.525	-0.366081	0.150604	-2.43075	0.0150677	0.419915	252.602	-0.0861965	0.137495	-0.626906	0.530721	0.999999
ENSG00000051825	MPHOSPH9	252.444	0.371016	0.142005	2.61269	0.00898326	0.232413	262.317	0.384466	0.15799	2.43348	0.0149546	0.419915	240.304	0.349467	0.261769	1.33502	0.181868	0.999999
ENSG00000100968	NFATC4	63.5439	0.899674	0.332894	2.70258	0.00688034	0.208184	51.4247	1.07389	0.441803	2.43069	0.0150701	0.419915	75.4611	0.668597	0.500609	1.33557	0.181691	0.999999
ENSG00000109670	FBXW7	410.656	-0.043936	0.0929996	-0.472433	0.636618	0.999973	403.694	-0.264014	0.10859	-2.4313	0.0150448	0.419915	417.615	0.263269	0.150789	1.74594	0.0808222	0.903074
ENSG00000129562	DAD1	464.977	-0.176496	0.076193	-2.31643	0.0205348	0.34614	495.541	-0.237689	0.0977926	-2.43054	0.0150764	0.419915	430.737	-0.0914119	0.136713	-0.668641	0.503725	0.999999
ENSG00000184916	JAG2	149.691	0.275637	0.148653	1.85424	0.0637053	0.561806	190.981	0.448881	0.184533	2.43252	0.0149942	0.419915	104.328	0.0301077	0.244823	0.122978	0.902125	0.999999
ENSG00000206172	HBA1	133942	2.6208	0.554251	4.72854	2.26145e-06	0.0014538	126610	1.87482	0.771134	2.43126	0.0150465	0.419915	140556	3.48314	0.812388	4.28754	1.80665e-05	0.0174655
ENSG00000105750	ZNF85	100.232	0.411639	0.164791	2.49794	0.0124917	0.269551	100.45	0.486288	0.200134	2.42982	0.0151065	0.420113	99.5109	0.295645	0.286527	1.03182	0.302155	0.999999
ENSG00000129625	REEP5	373.568	-0.172335	0.0779142	-2.21185	0.0269769	0.392379	391.807	-0.239563	0.0986926	-2.42737	0.0152088	0.421038	352.853	-0.0767029	0.141995	-0.54018	0.589073	0.999999
ENSG00000141580	WDR45B	1345.53	-0.171725	0.118065	-1.45449	0.145809	0.735417	1314.07	-0.317245	0.130676	-2.42771	0.0151943	0.421038	1376.57	0.0369679	0.214312	0.172496	0.863048	0.999999
ENSG00000166275	BORCS7	4.40793	0.718852	0.437136	1.64446	0.100082	0.656286	4.49797	1.25184	0.515496	2.42843	0.0151645	0.421038	4.29629	-0.359895	0.840912	-0.427981	0.668665	0.999999
ENSG00000169490	TM2D2	307.234	-0.306401	0.179154	-1.71026	0.0872169	0.628036	262.244	-0.492388	0.202998	-2.42558	0.0152838	0.422474	354.207	-0.0337831	0.313326	-0.107821	0.914138	0.999999
ENSG00000120162	MOB3B	102.103	-0.525407	0.218358	-2.40617	0.0161205	0.307981	103.38	-0.535718	0.220991	-2.42417	0.0153436	0.423488	100.706	-0.519711	0.419452	-1.23902	0.215337	0.999999
ENSG00000100883	SRP54	1003.62	-0.259343	0.0743043	-3.49028	0.000482521	0.0470976	957.146	-0.274131	0.113162	-2.42246	0.0154159	0.423568	1051.92	-0.237475	0.108378	-2.19117	0.0284395	0.668002
ENSG00000135111	TBX3	550.279	1.13978	0.262646	4.33962	1.42728e-05	0.00466821	352.797	0.932439	0.384914	2.42246	0.0154157	0.423568	758.375	1.40293	0.316915	4.42682	9.56304e-06	0.0116772
ENSG00000152219	ARL14EP	193.75	0.299758	0.124211	2.41329	0.015809	0.306201	210.442	0.424088	0.175031	2.42293	0.0153958	0.423568	175.062	0.1336	0.181335	0.736759	0.461269	0.999999
ENSG00000146285	SCML4	77.549	0.749057	0.287088	2.60915	0.00907661	0.233715	87.0099	0.943129	0.389421	2.42188	0.0154406	0.423608	66.9485	0.494364	0.421856	1.17188	0.241246	0.999999
ENSG00000129071	MBD4	559.11	-0.140271	0.0972045	-1.44305	0.149006	0.741793	595.064	-0.318898	0.131752	-2.42045	0.0155014	0.424007	519.128	0.106057	0.140078	0.757125	0.448975	0.999999
ENSG00000197471	SPN	212.431	0.427655	0.220255	1.94164	0.0521812	0.517627	219.098	0.663607	0.274116	2.4209	0.0154823	0.424007	203.977	0.0957339	0.351829	0.272104	0.785542	0.999999
ENSG00000106348	IMPDH1	1609.6	-0.310129	0.136176	-2.27742	0.0227612	0.361138	1527.39	-0.411958	0.170269	-2.41946	0.0155437	0.424208	1696.3	-0.16245	0.231307	-0.702313	0.482484	0.999999
ENSG00000183856	IQGAP3	73.3406	-0.65942	0.249834	-2.63943	0.00830444	0.225092	84.8856	-0.677508	0.280056	-2.41919	0.0155551	0.424208	60.796	-0.625673	0.450263	-1.38957	0.164659	0.999999
ENSG00000139263	LRIG3	82.5593	0.961585	0.28083	3.42408	0.000616887	0.0552908	96.0555	0.806503	0.333629	2.41736	0.0156334	0.425074	67.4778	1.20526	0.476969	2.52692	0.0115069	0.504437
ENSG00000244734	HBB	494600	2.66788	0.591654	4.50919	6.50769e-06	0.00252756	459834	1.88597	0.780115	2.41756	0.015625	0.425074	527230	3.54443	0.906414	3.91039	9.21481e-05	0.052893
ENSG00000072849	DERL2	145.484	-0.178483	0.0970959	-1.83822	0.0660303	0.565499	147.052	-0.30008	0.124177	-2.41655	0.0156682	0.425389	143.637	-0.00840059	0.170817	-0.0491787	0.960777	0.999999
ENSG00000159459	UBR1	1796.28	-0.268399	0.117841	-2.27763	0.0227486	0.361138	1686.49	-0.348371	0.144302	-2.41418	0.0157707	0.426275	1908.55	-0.151983	0.206909	-0.734544	0.462617	0.999999
ENSG00000163029	SMC6	356.572	0.251681	0.0941972	2.67185	0.00754345	0.214504	369.138	0.308889	0.127911	2.41487	0.0157408	0.426275	341.529	0.173821	0.153087	1.13544	0.25619	0.999999
ENSG00000197776	KLHDC1	42.2625	0.470626	0.264241	1.78105	0.0749044	0.593853	42.9074	0.690156	0.285834	2.41453	0.0157555	0.426275	41.2499	0.104838	0.498257	0.210409	0.833349	0.999999
ENSG00000119596	YLPM1	1003.86	0.241318	0.0873687	2.76207	0.0057437	0.18938	1047.77	0.233473	0.0967478	2.41321	0.0158127	0.426781	952.308	0.251829	0.169077	1.48943	0.136373	0.999999
ENSG00000151287	TEX30	14.5357	0.737129	0.287821	2.56107	0.0104351	0.248848	13.6047	1.00594	0.417312	2.41053	0.0159294	0.428837	15.4385	0.418373	0.430374	0.972116	0.330993	0.999999
ENSG00000175582	RAB6A	1309.64	-0.119675	0.0590375	-2.0271	0.0426523	0.474649	1340.24	-0.198988	0.0825546	-2.41038	0.0159358	0.428837	1273.63	-0.00991933	0.0946952	-0.10475	0.916574	0.999999
ENSG00000013725	CD6	362.562	0.307481	0.202497	1.51845	0.128901	0.710137	355.624	0.545981	0.227232	2.40275	0.0162723	0.429677	367.312	-0.0568341	0.348972	-0.162862	0.870627	0.999999
ENSG00000107249	GLIS3	499.042	-0.491464	0.229928	-2.13747	0.03256	0.420528	595.974	-0.641873	0.266689	-2.40682	0.016092	0.429677	390.268	-0.253227	0.390372	-0.648681	0.516545	0.999999
ENSG00000115816	CEBPZ	281.794	0.12072	0.0909144	1.32784	0.184232	0.795606	292.661	0.305753	0.127173	2.40423	0.0162065	0.429677	269.431	-0.129626	0.119189	-1.08757	0.276787	0.999999
ENSG00000130724	CHMP2A	952.179	-0.221508	0.118927	-1.86255	0.0625259	0.557428	918.898	-0.32944	0.13695	-2.40554	0.0161486	0.429677	988.031	-0.0651477	0.219954	-0.296188	0.767087	0.999999
ENSG00000137672	TRPC6	17.6501	1.35171	0.530089	2.54996	0.0107734	0.252323	13.6244	1.58884	0.661239	2.40282	0.0162692	0.429677	21.7755	0.874328	0.853721	1.02414	0.30577	0.999999
ENSG00000168175	MAPK1IP1L	264.897	-0.237133	0.0898693	-2.63865	0.00832378	0.225225	259.717	-0.288065	0.119639	-2.40778	0.0160497	0.429677	270.282	-0.165267	0.159034	-1.03919	0.298716	0.999999
ENSG00000172164	SNTB1	79.4602	0.426361	0.199068	2.14178	0.0322109	0.419935	88.2104	0.696456	0.289659	2.4044	0.0161992	0.429677	70.2484	0.0996862	0.267407	0.372788	0.709306	0.999999
ENSG00000174808	BTC	20.5884	-0.660177	0.337673	-1.95508	0.0505737	0.509922	23.8642	-1.1488	0.477498	-2.40588	0.0161336	0.429677	16.9124	-0.0657912	0.469384	-0.140165	0.88853	0.999999
ENSG00000178726	THBD	1183.65	-0.612855	0.255482	-2.39882	0.0164481	0.309737	1160.3	-0.846796	0.35211	-2.40492	0.016176	0.429677	1221.21	-0.315322	0.35462	-0.889183	0.373905	0.999999
ENSG00000182230	FAM153B	15.6935	0.118743	0.620133	0.191479	0.84815	0.999973	20.8112	1.57894	0.655398	2.40913	0.0159906	0.429677	10.1151	-2.50129	1.0873	-2.30045	0.0214225	0.629582
ENSG00000186314	PRELID2	13.5214	0.595086	0.298682	1.99237	0.0463301	0.492717	13.0129	1.00879	0.41971	2.40354	0.0162372	0.429677	13.9606	0.110251	0.453732	0.242987	0.808016	0.999999
ENSG00000197497	ZNF665	8.48303	0.992277	0.344487	2.88044	0.00397115	0.151399	8.85589	1.01519	0.422075	2.40523	0.0161625	0.429677	7.99078	0.923028	0.621413	1.48537	0.137446	0.999999
ENSG00000214367	HAUS3	125.29	0.255305	0.14689	1.73807	0.0821992	0.609946	126.173	0.53328	0.221756	2.40481	0.016181	0.429677	123.725	-0.0923134	0.161839	-0.570403	0.568404	0.999999
ENSG00000157087	ATP2B2	30.0526	-1.3239	0.344499	-3.84297	0.000121556	0.0181293	35.1683	-1.0509	0.43755	-2.40178	0.0163157	0.430203	24.2338	-1.71901	0.561808	-3.05979	0.00221492	0.243615
ENSG00000136044	APPL2	551.444	-0.0906757	0.103323	-0.877597	0.380162	0.98168	576.155	-0.28392	0.118317	-2.39966	0.0164103	0.432075	523.659	0.181232	0.177197	1.02277	0.306416	0.999999
ENSG00000184840	TMED9	498.525	-0.307515	0.104031	-2.956	0.0031166	0.132958	560.998	-0.33883	0.141243	-2.39891	0.0164439	0.432338	430.559	-0.26299	0.1674	-1.57103	0.116176	0.988929
ENSG00000164920	OSR2	20.2813	1.68822	0.503523	3.35281	0.000799954	0.0620196	12.934	1.59179	0.66412	2.39684	0.0165369	0.433538	27.9083	1.82763	0.770249	2.37278	0.0176546	0.590823
ENSG00000196862	RGPD4	16.2998	-0.350499	0.391356	-0.895602	0.370465	0.975852	21.7581	-1.10917	0.462696	-2.39718	0.0165218	0.433538	10.3699	0.792939	0.647999	1.22367	0.221075	0.999999
ENSG00000160446	ZDHHC12	63.2421	-0.324762	0.132616	-2.44888	0.0143302	0.286342	65.5257	-0.314785	0.131371	-2.39615	0.0165684	0.433741	60.6659	-0.337201	0.29285	-1.15144	0.24955	0.999999
ENSG00000008277	ADAM22	30.768	0.847574	0.37449	2.26328	0.0236185	0.368782	27.7139	0.984259	0.41113	2.39403	0.0166643	0.434164	33.6095	0.505027	0.664278	0.760264	0.447097	0.999999
ENSG00000111728	ST8SIA1	26.0859	0.578121	0.288987	2.00051	0.0454452	0.486842	23.6383	0.838273	0.350004	2.39504	0.0166186	0.434164	28.5172	0.144621	0.486902	0.297023	0.766449	0.999999
ENSG00000133687	TMTC1	127.797	0.549427	0.273386	2.00971	0.0444619	0.48365	136.764	0.843645	0.352311	2.3946	0.0166383	0.434164	117.309	0.141407	0.416753	0.339307	0.734379	0.999999
ENSG00000136929	HEMGN	666.75	1.85099	0.556854	3.324	0.000887352	0.0648742	551.926	1.5466	0.646111	2.3937	0.0166794	0.434164	782.409	2.41198	1.00878	2.39098	0.0168035	0.582191
ENSG00000007402	CACNA2D2	15.7399	0.949256	0.362926	2.61556	0.00890806	0.231746	16.5873	1.26755	0.529782	2.39258	0.0167304	0.434393	14.711	0.628367	0.497296	1.26357	0.206385	0.999999
ENSG00000113460	BRIX1	168.992	0.209831	0.12795	1.63995	0.101016	0.657893	182.405	0.404206	0.16895	2.39246	0.0167357	0.434393	153.751	-0.058713	0.193285	-0.303763	0.761308	0.999999
ENSG00000170035	UBE2E3	281.479	-0.283956	0.123493	-2.29937	0.0214842	0.352583	309.58	-0.318507	0.133209	-2.39104	0.0168008	0.435464	249.706	-0.235515	0.233843	-1.00715	0.313863	0.999999
ENSG00000146858	ZC3HAV1L	15.9087	0.649903	0.30862	2.10583	0.0352188	0.430948	18.5717	0.840102	0.351455	2.39035	0.0168323	0.435664	12.9291	0.252884	0.572127	0.442006	0.658485	0.999999
ENSG00000155380	SLC16A1	134.6	0.373322	0.342299	1.09063	0.275436	0.894591	121.097	1.00814	0.422005	2.38892	0.0168978	0.436125	148.626	-0.553999	0.519469	-1.06647	0.28621	0.999999
ENSG00000255833	TIFAB	6.18798	0.801969	0.43186	1.85701	0.0633095	0.55964	6.15593	1.39418	0.583582	2.38901	0.016894	0.436125	6.19874	-0.0197268	0.684379	-0.0288244	0.977005	0.999999
ENSG00000196735	HLA-DQA1	6514.98	0.182448	0.193808	0.941386	0.346507	0.957346	6977.2	0.59802	0.250504	2.38727	0.016974	0.437476	6017.15	-0.376509	0.271058	-1.38904	0.164822	0.999999
ENSG00000090776	EFNB1	81.6779	0.307969	0.1558	1.9767	0.0480754	0.501009	84.6731	0.398163	0.166841	2.38647	0.0170109	0.437808	78.0759	0.161308	0.297323	0.542535	0.58745	0.999999
ENSG00000081181	ARG2	99.6548	-0.512591	0.220745	-2.3221	0.0202277	0.343806	96.2729	-0.69504	0.291691	-2.38279	0.0171818	0.437892	102.73	-0.258085	0.336933	-0.765982	0.443687	0.999999
ENSG00000100985	MMP9	8424.91	0.252478	0.297998	0.847248	0.396857	0.996748	10480.3	1.0059	0.422005	2.38362	0.0171433	0.437892	6394.83	-0.555227	0.340815	-1.62912	0.103288	0.963669
ENSG00000110911	SLC11A2	3012.68	-0.339113	0.17037	-1.99045	0.0465415	0.493838	2920.72	-0.476407	0.200008	-2.38194	0.0172218	0.437892	3112.41	-0.139239	0.293724	-0.474047	0.635467	0.999999
ENSG00000123500	COL10A1	39.2589	0.719918	0.315316	2.28316	0.0224207	0.358788	40.34	0.982721	0.412393	2.38297	0.0171734	0.437892	37.9102	0.373872	0.490433	0.76233	0.445863	0.999999
ENSG00000143761	ARF1	928.142	-0.169204	0.0705676	-2.39776	0.0164955	0.309737	931.278	-0.233284	0.0979615	-2.38138	0.0172479	0.437892	923.231	-0.0799493	0.12248	-0.652753	0.513915	0.999999
ENSG00000148082	SHC3	13.2235	1.25093	0.316474	3.95272	7.7269e-05	0.0132422	15.1749	0.836407	0.351245	2.38126	0.0172534	0.437892	11.0659	1.92924	0.615201	3.13595	0.00171301	0.219308
ENSG00000151148	UBE3B	593.651	-0.132202	0.0786006	-1.68195	0.0925792	0.64087	615.458	-0.242052	0.101622	-2.38188	0.0172244	0.437892	569.59	0.0208233	0.134749	0.154534	0.877189	0.999999
ENSG00000169313	P2RY12	15.017	1.15808	0.441032	2.62583	0.00864376	0.229353	17.3856	1.29233	0.5426	2.38174	0.0172311	0.437892	12.4067	0.956937	0.75234	1.27195	0.203392	0.999999
ENSG00000178695	KCTD12	120.996	0.388084	0.220661	1.75873	0.0786228	0.602948	137.664	0.746577	0.313307	2.3829	0.017177	0.437892	103.949	-0.0657224	0.282894	-0.232322	0.816288	0.999999
ENSG00000189077	TMEM120A	257.865	-0.33454	0.133739	-2.50144	0.012369	0.268891	243.011	-0.379511	0.159249	-2.38313	0.0171662	0.437892	273.586	-0.270581	0.242345	-1.11651	0.264203	0.999999
ENSG00000125834	STK35	98.8347	-0.234409	0.119379	-1.96358	0.0495793	0.505513	104.475	-0.39042	0.164054	-2.37983	0.0173206	0.438988	92.8692	-0.0192301	0.189181	-0.101649	0.919035	0.999999
ENSG00000128228	SDF2L1	118.185	-0.414288	0.144199	-2.87304	0.00406541	0.154127	134.042	-0.51591	0.216949	-2.37803	0.0174055	0.440531	100.996	-0.277045	0.182123	-1.5212	0.12821	0.999999
ENSG00000188321	ZNF559	51.8529	0.559467	0.205371	2.72417	0.00644626	0.20164	57.54	0.607464	0.255628	2.37635	0.0174847	0.441924	45.3971	0.488926	0.350637	1.39439	0.163199	0.999999
ENSG00000138722	MMRN1	15.5982	1.14307	0.575167	1.98737	0.0468819	0.49447	13.5053	1.62323	0.683648	2.37437	0.0175791	0.443696	17.7389	0.267204	0.99308	0.269065	0.787879	0.999999
ENSG00000077147	TM9SF3	2272.33	-0.175264	0.0796456	-2.20054	0.0277684	0.397914	2371.07	-0.272532	0.114891	-2.3721	0.0176874	0.444469	2162.73	-0.041031	0.113594	-0.361208	0.717944	0.999999
ENSG00000106823	ECM2	10.6887	1.4701	0.435421	3.37627	0.000734756	0.0604303	8.54961	1.23255	0.519483	2.37266	0.0176607	0.444469	12.8101	1.83486	0.754773	2.431	0.0150571	0.556959
ENSG00000122547	EEPD1	186.006	-0.4161	0.175676	-2.36857	0.0178569	0.320943	180.728	-0.544055	0.229405	-2.37159	0.0177117	0.444469	191.295	-0.236941	0.281394	-0.842026	0.399773	0.999999
ENSG00000124459	ZNF45	62.5555	0.339093	0.129096	2.62667	0.00862255	0.229353	65.8817	0.431964	0.182139	2.37162	0.0177105	0.444469	58.7353	0.216722	0.204167	1.06149	0.288465	0.999999
ENSG00000197619	ZNF615	135.55	-0.138077	0.132334	-1.0434	0.296763	0.913112	153.294	-0.377532	0.159217	-2.37119	0.0177311	0.444469	115.975	0.201216	0.214233	0.939239	0.347608	0.999999
ENSG00000110619	CARS	390.682	-0.129894	0.100659	-1.29045	0.196896	0.81105	357.803	-0.297047	0.12534	-2.36993	0.0177916	0.444765	425.386	0.102126	0.171024	0.597145	0.55041	0.999999
ENSG00000185585	OLFML2A	26.6509	1.90284	0.462217	4.11676	3.84231e-05	0.00814001	34.052	1.57829	0.665896	2.37018	0.0177794	0.444765	18.7003	2.18787	0.604491	3.61935	0.00029534	0.0968715
ENSG00000081059	TCF7	204.715	0.491867	0.193571	2.54101	0.0110532	0.256619	213.926	0.598631	0.252827	2.36775	0.0178966	0.446171	193.449	0.345134	0.301025	1.14653	0.251575	0.999999
ENSG00000170786	SDR16C5	192.06	-0.604087	0.279706	-2.15972	0.0307945	0.412726	171.979	-0.828951	0.350061	-2.36802	0.0178837	0.446171	213.071	-0.274403	0.442847	-0.619633	0.535499	0.999999
ENSG00000108370	RGS9	76.3415	0.665143	0.305242	2.17907	0.0293267	0.405222	78.0882	1.01694	0.429705	2.36661	0.0179519	0.446941	73.6228	0.230879	0.418679	0.551446	0.581328	0.999999
ENSG00000020633	RUNX3	307.297	-0.355591	0.131186	-2.71059	0.0067164	0.206011	343.445	-0.366527	0.155192	-2.36176	0.0181885	0.447877	266.792	-0.340421	0.23516	-1.44761	0.147725	0.999999
ENSG00000041982	TNC	2749.45	-0.822603	0.255827	-3.21547	0.00130232	0.0812357	3454.9	-0.670501	0.284523	-2.35658	0.0184441	0.447877	1955.75	-1.08611	0.440197	-2.46732	0.013613	0.530878
ENSG00000067840	PDZD4	24.432	0.827526	0.38358	2.15738	0.0309763	0.413676	27.0171	1.23002	0.521802	2.35725	0.0184109	0.447877	21.4248	0.372941	0.562435	0.663083	0.507277	0.999999
ENSG00000069956	MAPK6	614.076	-0.360702	0.151013	-2.38854	0.0169154	0.313473	560.791	-0.403843	0.170995	-2.36173	0.0181901	0.447877	672.296	-0.300515	0.275237	-1.09184	0.274903	0.999999
ENSG00000079841	RIMS1	80.5885	-1.42038	0.353755	-4.01514	5.94094e-05	0.0107531	97.5161	-1.08154	0.458724	-2.35771	0.0183879	0.447877	61.4369	-1.87094	0.53744	-3.4812	0.000499178	0.122252
ENSG00000090863	GLG1	2498.99	-0.153016	0.0818199	-1.87015	0.0614628	0.553758	2724.86	-0.234849	0.0992926	-2.36522	0.0180195	0.447877	2247.84	-0.038411	0.144784	-0.265299	0.790779	0.999999
ENSG00000100578	KIAA0586	294.676	0.214685	0.127006	1.69035	0.0909613	0.635771	292.625	0.402824	0.170987	2.35588	0.018479	0.447877	295.534	-0.0412874	0.187169	-0.220589	0.825413	0.999999
ENSG00000106258	CYP3A5	757.079	0.756994	0.271122	2.79208	0.00523711	0.179807	675.312	0.898333	0.380856	2.35872	0.0183379	0.447877	846.284	0.588049	0.361719	1.62571	0.104012	0.964051
ENSG00000115380	EFEMP1	302.735	1.06814	0.284895	3.74923	0.000177379	0.0243152	353.738	0.873091	0.369776	2.36114	0.0182191	0.447877	246.289	1.34278	0.42995	3.12311	0.00178948	0.221895
ENSG00000137145	DENND4C	1076.04	0.157526	0.079122	1.99093	0.046489	0.493588	1093.4	0.250662	0.106123	2.36199	0.0181772	0.447877	1054.98	0.0306573	0.127954	0.239596	0.810643	0.999999
ENSG00000143942	CHAC2	9.66411	0.51869	0.294673	1.76022	0.0783701	0.60205	9.64411	0.878331	0.37257	2.35749	0.0183988	0.447877	9.64907	-0.0603717	0.519124	-0.116295	0.907419	0.999999
ENSG00000145819	ARHGAP26	3023.93	-0.4519	0.182083	-2.48183	0.0130709	0.273281	2766.43	-0.526367	0.223382	-2.35636	0.0184552	0.447877	3306.47	-0.339667	0.307149	-1.10587	0.268782	0.999999
ENSG00000146477	SLC22A3	36.0136	0.904446	0.311179	2.90651	0.00365485	0.145904	36.3726	0.974402	0.413213	2.35811	0.0183682	0.447877	35.3599	0.821463	0.481711	1.7053	0.0881376	0.934153
ENSG00000152495	CAMK4	86.5529	0.443779	0.218583	2.03025	0.0423311	0.474266	84.9158	0.660402	0.279633	2.36167	0.0181926	0.447877	87.6753	0.135194	0.347371	0.389192	0.697134	0.999999
ENSG00000154783	FGD5	151.337	0.227868	0.199423	1.14264	0.25319	0.876874	167.87	0.546226	0.231726	2.35721	0.0184128	0.447877	133.145	-0.250228	0.331944	-0.753827	0.450953	0.999999
ENSG00000158477	CD1A	30.296	0.215468	0.350848	0.614134	0.539127	0.999973	40.1516	1.0095	0.428395	2.35646	0.0184499	0.447877	20.0427	-0.99334	0.568606	-1.74697	0.0806417	0.902961
ENSG00000168743	NPNT	56.1529	0.918521	0.362911	2.53098	0.0113744	0.260165	74.2841	1.08127	0.458179	2.35992	0.0182788	0.447877	36.5772	0.64479	0.583914	1.10426	0.269482	0.999999
ENSG00000176083	ZNF683	56.4935	0.948047	0.251863	3.76414	0.00016712	0.0234033	55.4333	0.743716	0.315035	2.36074	0.0182386	0.447877	57.1713	1.24174	0.40836	3.04079	0.00235956	0.250523
ENSG00000183943	PRKX	346.227	0.320851	0.142627	2.24958	0.0244756	0.374937	351.66	0.446934	0.189174	2.36256	0.0181493	0.447877	338.856	0.147994	0.220963	0.669771	0.503004	0.999999
ENSG00000187961	KLHL17	28.9501	-0.525513	0.209929	-2.50329	0.0123046	0.26805	28.3213	-0.583188	0.246874	-2.36229	0.0181625	0.447877	29.4344	-0.438038	0.37447	-1.16975	0.2421	0.999999
ENSG00000142186	SCYL1	615.472	-0.111247	0.073049	-1.52291	0.127782	0.707944	599.942	-0.21383	0.0908422	-2.35386	0.0185795	0.448615	630.503	0.0310828	0.133499	0.232832	0.815892	0.999999
ENSG00000143147	GPR161	12.379	-0.633069	0.299019	-2.11715	0.034247	0.42604	12.23	-0.998272	0.424018	-2.35432	0.0185568	0.448615	12.42	-0.175871	0.439622	-0.40005	0.689119	0.999999
ENSG00000167925	GHDC	34.0782	-0.457615	0.155427	-2.94424	0.00323744	0.134786	40.0702	-0.418795	0.177924	-2.35379	0.018583	0.448615	27.5098	-0.548729	0.322689	-1.70049	0.0890388	0.937767
ENSG00000079215	SLC1A3	400.142	0.243113	0.237187	1.02498	0.305371	0.920632	475.96	0.771197	0.327892	2.35199	0.0186735	0.448748	322.658	-0.410025	0.295605	-1.38707	0.165421	0.999999
ENSG00000144306	SCRN3	141.585	0.151772	0.103244	1.47003	0.141553	0.727516	145.801	0.350973	0.149211	2.35219	0.0186634	0.448748	136.411	-0.114246	0.133326	-0.856891	0.391505	0.999999
ENSG00000188785	ZNF548	79.546	0.319231	0.113233	2.81924	0.00481373	0.17192	81.9789	0.329994	0.14032	2.35172	0.0186866	0.448748	76.6079	0.302496	0.215359	1.40461	0.160138	0.999999
ENSG00000204435	CSNK2B	83.4295	-0.0530784	0.0810353	-0.655004	0.512465	0.999973	82.669	-0.240408	0.102206	-2.35219	0.0186633	0.448748	84.0752	0.206935	0.138882	1.49001	0.136223	0.999999
ENSG00000068697	LAPTM4A	3867.68	-0.0502361	0.0886957	-0.566387	0.57113	0.999973	3777.02	-0.22844	0.0971784	-2.35073	0.0187367	0.448754	3957.02	0.200449	0.157415	1.27337	0.202885	0.999999
ENSG00000095970	TREM2	140.234	0.729135	0.265727	2.74393	0.00607094	0.197477	173.526	0.911414	0.387911	2.34954	0.0187965	0.448754	105.209	0.519346	0.330143	1.57309	0.115698	0.988929
ENSG00000157637	SLC38A10	483.01	-0.219343	0.104795	-2.09307	0.0363431	0.437215	532.784	-0.318476	0.135539	-2.3497	0.0187884	0.448754	427.616	-0.0810915	0.171829	-0.471932	0.636975	0.999999
ENSG00000163576	EFHB	40.7357	-0.715022	0.430908	-1.65934	0.097048	0.648018	49.5843	-1.21184	0.515539	-2.35063	0.0187417	0.448754	31.0731	0.162584	0.709611	0.229117	0.818778	0.999999
ENSG00000166133	RPUSD2	23.7693	0.60146	0.259094	2.3214	0.0202654	0.344087	21.6287	0.778157	0.331231	2.34929	0.0188095	0.448754	25.9426	0.338099	0.430313	0.785706	0.432039	0.999999
ENSG00000105374	NKG7	92.2245	0.54727	0.231269	2.36638	0.0179632	0.321781	90.965	0.717896	0.305659	2.34869	0.0188398	0.448893	93.1178	0.315353	0.355373	0.887386	0.374871	0.999999
ENSG00000127564	PKMYT1	4.59732	-1.19697	0.433413	-2.76173	0.00574956	0.18938	4.81076	-1.44062	0.613583	-2.34789	0.0188803	0.449075	4.34622	-0.91849	0.719009	-1.27744	0.201447	0.999999
ENSG00000134644	PUM1	1317.63	-0.0979228	0.0567841	-1.72448	0.084622	0.618427	1353.27	-0.177915	0.0757953	-2.34731	0.0189097	0.449075	1276.21	0.0133404	0.0970392	0.137474	0.890656	0.999999
ENSG00000143514	TP53BP2	1999.43	-0.525015	0.211321	-2.48445	0.0129753	0.273111	1750.39	-0.583991	0.248867	-2.3466	0.0189456	0.449075	2264.83	-0.440258	0.361261	-1.21867	0.22297	0.999999
ENSG00000158055	GRHL3	290.45	0.754084	0.302291	2.49456	0.0126113	0.27025	220.135	0.935078	0.398404	2.34706	0.0189223	0.449075	366.117	0.492372	0.450059	1.09402	0.273947	0.999999
ENSG00000072657	TRHDE	9.2669	1.04881	0.720149	1.45638	0.145287	0.733636	13.8862	1.65137	0.704418	2.34431	0.0190623	0.45066	4.18021	0.461968	1.83088	0.25232	0.800794	0.999999
ENSG00000099625	CBARP	4.05741	-1.33042	0.560456	-2.37382	0.017605	0.319271	3.6079	-2.09322	0.893258	-2.34336	0.019111	0.45066	4.51881	-0.500356	0.737014	-0.678895	0.497204	0.999999
ENSG00000137573	SULF1	109.519	1.00655	0.512691	1.96327	0.0496144	0.505513	15.9721	1.52426	0.650124	2.34457	0.0190491	0.45066	205.475	0.128256	0.852972	0.150363	0.880478	0.999999
ENSG00000198932	GPRASP1	70.7198	0.637386	0.199019	3.20264	0.00136176	0.083237	72.6423	0.537483	0.229329	2.34372	0.0190925	0.45066	68.07	0.756761	0.35112	2.15528	0.0311401	0.688371
ENSG00000109063	MYH3	87.7939	0.777826	0.275517	2.82315	0.00475539	0.170818	93.9955	0.897489	0.383124	2.34256	0.0191522	0.451051	80.4854	0.627575	0.38862	1.61488	0.106336	0.970765
ENSG00000082512	TRAF5	228.59	0.341779	0.141997	2.40694	0.0160867	0.307981	239.429	0.385987	0.164981	2.33958	0.0193056	0.451375	215.528	0.2748	0.255368	1.07609	0.281885	0.999999
ENSG00000154122	ANKH	618.814	0.407903	0.196177	2.07926	0.0375938	0.446408	675.442	0.577092	0.24668	2.33943	0.019313	0.451375	558.607	0.16889	0.314704	0.536663	0.5915	0.999999
ENSG00000164163	ABCE1	321.654	0.212315	0.125992	1.68515	0.09196	0.639228	339.404	0.420228	0.17954	2.34058	0.019254	0.451375	301.534	-0.0615549	0.160067	-0.384556	0.700566	0.999999
ENSG00000177359	OVOS2	6.85835	-0.962629	0.523308	-1.83951	0.0658404	0.565499	7.95107	-1.35322	0.577954	-2.3414	0.0192118	0.451375	5.68346	-0.385876	1.17015	-0.329767	0.741576	0.999999
ENSG00000178965	ERICH3	190.959	-1.04497	0.325815	-3.20726	0.00134007	0.0827252	262.016	-0.93815	0.401019	-2.33941	0.019314	0.451375	112.825	-1.18798	0.527556	-2.25186	0.024331	0.653186
ENSG00000250722	SEPP1	32.3278	0.82763	0.235153	3.51954	0.000432298	0.0441258	37.1954	0.800316	0.342085	2.33952	0.0193084	0.451375	26.9782	0.874387	0.321063	2.72341	0.00646119	0.394283
ENSG00000127870	RNF6	346.011	-0.11076	0.0576465	-1.92137	0.0546847	0.52751	362.923	-0.172831	0.0738977	-2.33879	0.0193461	0.451549	327.163	-0.021689	0.109324	-0.198393	0.842738	0.999999
ENSG00000109943	CRTAM	49.4766	0.634229	0.26779	2.36838	0.0178662	0.320943	47.5653	0.91405	0.391671	2.33372	0.0196106	0.454339	51.1636	0.325237	0.352256	0.923299	0.355851	0.999999
ENSG00000119699	TGFB3	149.431	0.723869	0.264444	2.73732	0.00619419	0.198553	157.868	0.686543	0.294167	2.33386	0.0196033	0.454339	138.781	0.771589	0.471878	1.63514	0.102019	0.962447
ENSG00000146416	AIG1	160.012	-0.119228	0.122017	-0.977139	0.3285	0.94085	175.353	-0.314968	0.134968	-2.33364	0.0196146	0.454339	143.383	0.162035	0.221408	0.731839	0.464267	0.999999
ENSG00000147138	GPR174	89.4917	0.64467	0.256317	2.51513	0.011899	0.263773	96.0966	0.835301	0.35789	2.33396	0.019598	0.454339	81.8283	0.399714	0.358736	1.11423	0.265182	0.999999
ENSG00000164761	TNFRSF11B	80.622	0.778432	0.358876	2.16909	0.0300761	0.407588	30.0416	1.07832	0.462041	2.33381	0.0196057	0.454339	132.554	0.321896	0.552471	0.582649	0.56013	0.999999
ENSG00000185532	PRKG1	9.2254	1.89506	0.6987	2.71226	0.00668255	0.206011	7.87728	2.06496	0.884801	2.33382	0.0196053	0.454339	10.5296	1.65933	1.11031	1.49448	0.135051	0.999999
ENSG00000141338	ABCA8	31.6945	2.11473	0.586751	3.60413	0.000313197	0.0355549	28.5768	1.66153	0.712434	2.33219	0.0196907	0.455524	34.4221	2.9906	0.925302	3.23203	0.00122916	0.177774
ENSG00000069493	CLEC2D	212.6	0.395891	0.154665	2.55967	0.0104772	0.249459	198.611	0.523177	0.224536	2.33004	0.0198039	0.45586	226.357	0.234047	0.208596	1.12201	0.261858	0.999999
ENSG00000073605	GSDMB	119.086	0.601904	0.192012	3.13472	0.00172021	0.0964273	125.825	0.669736	0.28839	2.32233	0.0202154	0.45586	110.941	0.523645	0.229984	2.27688	0.0227933	0.642426
ENSG00000081665	ZNF506	332.934	0.250557	0.0857325	2.92254	0.00347186	0.142255	339.177	0.273681	0.117432	2.33055	0.0197772	0.45586	324.529	0.219861	0.140083	1.5695	0.116531	0.988929
ENSG00000114770	ABCC5	265.72	0.467805	0.155027	3.01757	0.00254813	0.12051	255.807	0.471958	0.203329	2.32116	0.0202782	0.45586	275.483	0.463263	0.250629	1.8484	0.0645439	0.856228
ENSG00000116793	PHTF1	309.102	-0.271673	0.112814	-2.40815	0.0160335	0.307981	292.285	-0.335052	0.143872	-2.32883	0.0198681	0.45586	326.393	-0.182704	0.195607	-0.934034	0.350286	0.999999
ENSG00000120742	SERP1	784.932	-0.228922	0.0968085	-2.36468	0.0180455	0.322552	789.568	-0.290803	0.124913	-2.32805	0.0199095	0.45586	777.97	-0.142092	0.168117	-0.845195	0.398002	0.999999
ENSG00000123243	ITIH5	110.719	0.859338	0.263075	3.26651	0.00108883	0.0736865	132.873	0.769085	0.331144	2.32251	0.0202057	0.45586	85.7559	0.995515	0.42679	2.33256	0.0196711	0.606311
ENSG00000129244	ATP1B2	13.7084	2.21043	0.611163	3.61675	0.00029832	0.034544	8.88294	1.85673	0.79988	2.32126	0.020273	0.45586	18.6621	2.84256	0.929716	3.05745	0.00223229	0.244064
ENSG00000133561	GIMAP6	123.343	0.57421	0.25631	2.24029	0.0250718	0.380805	128.758	0.709351	0.305437	2.32241	0.0202108	0.45586	117.055	0.376748	0.437475	0.861188	0.389134	0.999999
ENSG00000136243	NUPL2	128.045	0.273306	0.140813	1.94091	0.0522694	0.517627	132.124	0.411607	0.177302	2.3215	0.0202596	0.45586	122.954	0.0767466	0.236484	0.324532	0.745535	0.999999
ENSG00000144231	POLR2D	58.1602	0.351906	0.152687	2.30475	0.0211806	0.349643	65.1876	0.47697	0.205254	2.32381	0.0201357	0.45586	50.411	0.175446	0.246793	0.710905	0.477143	0.999999
ENSG00000159348	CYB5R1	262.028	-0.191537	0.122043	-1.56942	0.116551	0.690201	247.651	-0.355804	0.153208	-2.32235	0.020214	0.45586	276.784	0.037414	0.202892	0.184404	0.853697	0.999999
ENSG00000165409	TSHR	16.7992	0.88134	0.476134	1.85103	0.0641647	0.562663	16.8106	1.4854	0.639533	2.32264	0.0201987	0.45586	16.7591	0.0310479	0.700084	0.0443488	0.964626	0.999999
ENSG00000167701	GPT	17.3944	0.856057	0.287011	2.98266	0.00285753	0.127521	19.1641	0.946218	0.40757	2.32161	0.0202542	0.45586	15.4028	0.771795	0.424177	1.81951	0.0688332	0.87015
ENSG00000168477	TNXB	151.432	0.83438	0.331293	2.51855	0.0117838	0.262837	121.578	0.925371	0.398504	2.32211	0.0202269	0.45586	182.139	0.6903	0.544004	1.26893	0.204468	0.999999
ENSG00000171954	CYP4F22	37.6724	0.495407	0.267881	1.84936	0.0644063	0.563986	42.9386	0.745459	0.320013	2.32946	0.0198346	0.45586	31.8022	0.111624	0.457995	0.243723	0.807445	0.999999
ENSG00000177200	CHD9	1367.71	0.248702	0.0790009	3.14809	0.0016434	0.0953118	1445.47	0.235746	0.101471	2.32329	0.0201634	0.45586	1279.74	0.267508	0.137794	1.94136	0.0522143	0.786727
ENSG00000179144	GIMAP7	310.295	0.520688	0.216843	2.40122	0.0163407	0.309223	323.575	0.597213	0.257082	2.32304	0.0201769	0.45586	293.789	0.404923	0.366184	1.10579	0.268818	0.999999
ENSG00000184205	TSPYL2	444.169	-0.0589814	0.128286	-0.459767	0.645684	0.999973	453.223	-0.295722	0.126862	-2.33106	0.0197504	0.45586	432.6	0.28596	0.234323	1.22037	0.222325	0.999999
ENSG00000184371	CSF1	168.167	0.527166	0.243546	2.16455	0.0304224	0.409802	184.477	0.854226	0.367451	2.32473	0.0200864	0.45586	151.981	0.166417	0.267609	0.621867	0.534029	0.999999
ENSG00000198208	RPS6KL1	4.77777	-1.27514	0.447162	-2.85162	0.00434965	0.161214	5.12664	-1.4902	0.641792	-2.32194	0.0202364	0.45586	4.37825	-1.07701	0.678843	-1.58654	0.112618	0.983157
ENSG00000204356	NELFE	276.092	-0.187808	0.0846869	-2.21767	0.0265773	0.389835	282.805	-0.235282	0.100985	-2.32987	0.019813	0.45586	268.27	-0.119745	0.162936	-0.734922	0.462387	0.999999
ENSG00000219607	PPP1R3G	5.56922	-0.690251	0.438033	-1.5758	0.115073	0.689235	4.60579	-1.1644	0.500063	-2.3285	0.0198854	0.45586	6.57338	0.0500508	0.676846	0.073947	0.941053	0.999999
ENSG00000092964	DPYSL2	757.113	0.38897	0.201189	1.93336	0.0531925	0.522205	794.271	0.6064	0.261305	2.32066	0.0203054	0.455911	716.105	0.0919746	0.306851	0.299737	0.764377	0.999999
ENSG00000185482	STAC3	103.05	0.524612	0.294862	1.77918	0.0752109	0.594024	110.497	0.919383	0.39631	2.31986	0.0203484	0.45592	95.1826	0.012891	0.420861	0.0306302	0.975564	0.999999
ENSG00000198246	SLC29A3	449.596	0.216843	0.191857	1.13024	0.258377	0.88026	528.799	0.61729	0.266105	2.31973	0.0203556	0.45592	365.761	-0.297435	0.238569	-1.24674	0.212491	0.999999
ENSG00000180481	GLIPR1L2	5.3655	1.01082	0.537617	1.88019	0.0600819	0.548267	5.28636	1.3016	0.561554	2.31786	0.0204569	0.457602	5.39251	0.3698	1.07588	0.343718	0.731059	0.999999
ENSG00000182463	TSHZ2	96.6689	0.561088	0.213963	2.62236	0.00873222	0.229624	97.441	0.641881	0.27698	2.31742	0.0204807	0.457602	95.1551	0.454642	0.339235	1.3402	0.180181	0.999999
ENSG00000171596	NMUR1	7.1675	1.42662	0.468459	3.04534	0.00232416	0.113131	7.6898	1.49027	0.643333	2.31648	0.0205319	0.458187	6.58395	1.37395	0.727658	1.88818	0.0590021	0.829275
ENSG00000064270	ATP2C2	301.846	-0.548828	0.249213	-2.20224	0.0276483	0.397415	319.622	-0.754931	0.326001	-2.31574	0.0205727	0.458538	280.254	-0.276756	0.373725	-0.740534	0.458976	0.999999
ENSG00000115850	LCT	3.99958	-0.500131	0.662487	-0.754929	0.450291	0.999973	4.09766	-1.71655	0.742827	-2.31084	0.0208417	0.459422	3.94689	1.28915	1.38319	0.932015	0.351329	0.999999
ENSG00000125355	TMEM255A	22.0498	1.10623	0.547505	2.02049	0.0433322	0.477448	31.5446	1.64238	0.710301	2.31223	0.0207651	0.459422	12.0032	0.322038	0.838364	0.384126	0.700885	0.999999
ENSG00000125703	ATG4C	142.874	0.436865	0.189974	2.2996	0.0214709	0.352583	152.686	0.582787	0.252438	2.30863	0.0209638	0.459422	132.045	0.229855	0.293109	0.784195	0.432926	0.999999
ENSG00000133101	CCNA1	107.225	-1.10512	0.269542	-4.10001	4.13138e-05	0.00855793	120.887	-0.848182	0.367296	-2.30926	0.020929	0.459422	91.7706	-1.41243	0.378857	-3.72814	0.000192899	0.0823995
ENSG00000146143	PRIM2	93.6297	0.290832	0.113929	2.55275	0.0106875	0.250626	99.8247	0.313765	0.135893	2.30892	0.0209482	0.459422	86.6004	0.254372	0.218492	1.16422	0.244335	0.999999
ENSG00000160654	CD3G	471.678	0.381927	0.21906	1.74348	0.0812501	0.609801	467.145	0.587396	0.254041	2.31221	0.0207661	0.459422	472.421	0.0712275	0.36954	0.192746	0.847158	0.999999
ENSG00000165006	UBAP1	742.671	-0.341244	0.15422	-2.21272	0.0269172	0.392379	670.97	-0.443368	0.191862	-2.31087	0.0208403	0.459422	821.266	-0.193625	0.261631	-0.740071	0.459257	0.999999
ENSG00000168329	CX3CR1	165.879	0.626137	0.227724	2.74955	0.00596776	0.195187	185.686	0.69787	0.302173	2.30951	0.0209155	0.459422	144.079	0.527595	0.345004	1.52924	0.126205	0.999999
ENSG00000170632	ARMC10	85.0747	0.133483	0.140982	0.946811	0.343735	0.955694	93.7269	0.419946	0.181677	2.3115	0.0208051	0.459422	75.4224	-0.265457	0.210045	-1.26381	0.206298	0.999999
ENSG00000173542	MOB1B	111.966	0.136293	0.143588	0.949192	0.342523	0.955005	120.107	0.348678	0.150759	2.31282	0.0207325	0.459422	102.97	-0.193117	0.273	-0.707386	0.479326	0.999999
ENSG00000188803	SHISA6	7.57405	1.66639	0.929649	1.7925	0.0730536	0.588646	4.00748	2.49696	1.08077	2.31034	0.0208693	0.459422	11.2956	0.220159	1.54828	0.142196	0.886925	0.999999
ENSG00000189308	LIN54	603.041	-0.192174	0.112067	-1.71481	0.0863794	0.626116	585.348	-0.306736	0.132819	-2.30943	0.0209199	0.459422	621.242	-0.0297794	0.202654	-0.146947	0.883174	0.999999
ENSG00000205683	DPF3	11.1371	0.996996	0.318203	3.13321	0.00172906	0.0964273	10.7191	1.10092	0.475717	2.31422	0.0206554	0.459422	11.4874	0.911175	0.476544	1.91205	0.0558699	0.81132
ENSG00000253293	HOXA10	44.5322	1.54281	0.407734	3.78385	0.00015442	0.0223167	43.3299	1.22372	0.529595	2.31067	0.0208513	0.459422	45.5953	1.96908	0.621936	3.16605	0.00154523	0.204751
ENSG00000073282	TP63	71.2521	1.53823	0.363843	4.22772	2.36067e-05	0.00637824	104.972	1.15042	0.498575	2.30742	0.0210313	0.459481	35.2309	1.99984	0.506704	3.94677	7.9212e-05	0.0501712
ENSG00000129255	MPDU1	873.568	-0.285853	0.0904267	-3.16115	0.00157147	0.0927115	919.278	-0.314643	0.136372	-2.30723	0.0210419	0.459481	823.765	-0.244744	0.124769	-1.96157	0.0498123	0.781209
ENSG00000136938	ANP32B	2031.6	0.220334	0.112208	1.96362	0.0495744	0.505513	2148.91	0.338226	0.146544	2.30802	0.020998	0.459481	1894.29	0.0594278	0.175299	0.339009	0.734603	0.999999
ENSG00000173598	NUDT4	301.94	0.317875	0.152499	2.08444	0.0371199	0.443185	342.924	0.420914	0.182472	2.30673	0.0210698	0.459543	256.12	0.173344	0.261745	0.662265	0.507801	0.999999
ENSG00000175575	PAAF1	82.907	0.199083	0.166153	1.19819	0.230845	0.852937	90.8304	0.448034	0.194413	2.30455	0.0211921	0.461238	73.8711	-0.186846	0.282239	-0.662015	0.507962	0.999999
ENSG00000182134	TDRKH	55.9389	0.308141	0.1737	1.77398	0.076066	0.596488	61.2431	0.563966	0.24473	2.30444	0.021198	0.461238	49.8794	-0.0247111	0.246259	-0.100346	0.920069	0.999999
ENSG00000107796	ACTA2	101.047	0.614445	0.285622	2.15125	0.0314563	0.416342	83.8788	0.67236	0.292049	2.30221	0.0213232	0.462545	118.331	0.500923	0.525905	0.952497	0.340845	0.999999
ENSG00000128335	APOL2	806.229	-0.327811	0.147007	-2.2299	0.0257541	0.385947	632.858	-0.354049	0.153906	-2.30043	0.0214239	0.462545	988.504	-0.289621	0.2804	-1.03288	0.301658	0.999999
ENSG00000128656	CHN1	33.767	0.534558	0.250703	2.13224	0.0329873	0.422959	32.4539	0.661929	0.287687	2.30086	0.0213993	0.462545	34.7941	0.296439	0.450177	0.658494	0.51022	0.999999
ENSG00000133739	LRRCC1	90.6131	0.329368	0.166381	1.9796	0.047748	0.499812	97.9249	0.479485	0.208308	2.30181	0.0213461	0.462545	82.3595	0.111047	0.278064	0.399359	0.689629	0.999999
ENSG00000165802	NSMF	351.714	0.210487	0.145205	1.44958	0.147174	0.737364	389.686	0.314657	0.13676	2.30079	0.0214034	0.462545	308.968	0.0473981	0.283344	0.167281	0.867149	0.999999
ENSG00000169031	COL4A3	22.9421	0.646685	0.372209	1.73743	0.0823119	0.609946	21.4233	1.11374	0.484188	2.30023	0.021435	0.462545	24.3605	0.0246032	0.578078	0.0425604	0.966052	0.999999
ENSG00000278662	GOLGA6L10	201.07	0.928386	0.313692	2.95954	0.00308095	0.132652	205.059	0.994977	0.432281	2.30169	0.0213527	0.462545	195.196	0.860073	0.438567	1.9611	0.0498672	0.781209
ENSG00000182871	COL18A1	1239.22	-0.297337	0.1769	-1.68082	0.0927972	0.64146	1326.96	-0.437403	0.190202	-2.29967	0.0214667	0.462684	1132.87	-0.0865757	0.317917	-0.272322	0.785375	0.999999
ENSG00000122390	NAA60	164.453	-0.0165542	0.0964561	-0.171624	0.863733	0.999973	162.688	-0.248088	0.107946	-2.29826	0.0215468	0.463864	165.987	0.30633	0.165253	1.8537	0.0637826	0.851423
ENSG00000006712	PAF1	1764.01	-0.231471	0.136156	-1.70005	0.0891216	0.631052	1541.9	-0.353437	0.15382	-2.29773	0.0215774	0.463978	1999.59	-0.0527281	0.247291	-0.213223	0.831153	0.999999
ENSG00000109016	DHRS7B	129.845	-0.309159	0.133694	-2.31244	0.0207533	0.34731	154.881	-0.395978	0.172407	-2.29677	0.0216321	0.464064	102.594	-0.183872	0.228115	-0.806051	0.420214	0.999999
ENSG00000179934	CCR8	4.46159	0.405931	0.512298	0.792372	0.428144	0.999973	4.97002	1.44549	0.62928	2.29705	0.0216157	0.464064	3.89925	-1.23819	0.86642	-1.42909	0.152979	0.999999
ENSG00000143314	MRPL24	126.364	0.150277	0.154391	0.97335	0.330379	0.941715	146.392	0.412924	0.179829	2.29621	0.021664	0.464202	104.353	-0.240406	0.262174	-0.916974	0.359156	0.999999
ENSG00000124181	PLCG1	754.71	0.375191	0.154697	2.42534	0.0152942	0.299506	763.933	0.371326	0.16175	2.29568	0.0216943	0.464308	737.897	0.381761	0.28673	1.33143	0.183047	0.999999
ENSG00000140545	MFGE8	160.816	0.699256	0.253731	2.75589	0.00585321	0.192115	127.845	0.703551	0.306536	2.29517	0.0217236	0.464393	193.831	0.69391	0.421005	1.64822	0.0993071	0.954116
ENSG00000060749	QSER1	366.706	0.217978	0.113999	1.9121	0.0558629	0.532383	401.176	0.33354	0.145375	2.29435	0.0217706	0.464438	327.869	0.0574906	0.185371	0.310138	0.756456	0.999999
ENSG00000066056	TIE1	13.7411	1.31882	0.439184	3.00289	0.00267433	0.122839	12.3773	1.20407	0.524822	2.29424	0.0217765	0.464438	15.0698	1.45404	0.753541	1.92961	0.0536549	0.794156
ENSG00000069667	RORA	249.899	0.365928	0.141966	2.57758	0.0099495	0.244386	235.254	0.430289	0.187662	2.2929	0.021854	0.464467	263.947	0.279074	0.225529	1.23742	0.215932	0.999999
ENSG00000076716	GPC4	214.834	-0.71088	0.255742	-2.77968	0.00544132	0.184106	267.14	-0.792021	0.345398	-2.29307	0.0218439	0.464467	156.618	-0.603111	0.371407	-1.62385	0.104407	0.966116
ENSG00000156976	EIF4A2	1739.44	0.265728	0.0743978	3.57171	0.000354652	0.0379987	1820.44	0.239968	0.104631	2.29348	0.0218202	0.464467	1645	0.302395	0.115081	2.62767	0.00859711	0.451263
ENSG00000006210	CX3CL1	50.6537	0.432614	0.274065	1.57851	0.114448	0.688722	53.609	0.896494	0.391487	2.28997	0.022023	0.465895	47.1704	-0.105755	0.359918	-0.29383	0.768888	0.999999
ENSG00000100605	ITPK1	821.488	-0.256351	0.106675	-2.40311	0.0162562	0.309223	839.982	-0.325858	0.142282	-2.29022	0.0220085	0.465895	799.449	-0.158683	0.174668	-0.908486	0.363622	0.999999
ENSG00000131634	TMEM204	20.619	0.755154	0.302732	2.49446	0.0126148	0.27025	20.6466	0.733623	0.320303	2.2904	0.0219981	0.465895	20.4139	0.69273	0.581639	1.191	0.233655	0.999999
ENSG00000162616	DNAJB4	129.714	0.464926	0.177194	2.62382	0.00869496	0.229603	108.769	0.581665	0.253886	2.29104	0.0219609	0.465895	152.018	0.318427	0.252196	1.26261	0.206728	0.999999
ENSG00000026559	KCNG1	6.91069	1.45085	0.489644	2.96307	0.00304586	0.131596	6.22557	1.50936	0.660036	2.28678	0.0222087	0.46766	7.65821	1.40336	0.806948	1.7391	0.0820174	0.910057
ENSG00000053747	LAMA3	3878.12	-0.653511	0.206706	-3.16155	0.00156931	0.0927115	4428.82	-0.625663	0.273567	-2.28706	0.0221924	0.46766	3255.45	-0.689096	0.310138	-2.2219	0.0262901	0.65965
ENSG00000188060	RAB42	11.8456	0.70984	0.455023	1.56001	0.118758	0.693611	16.3584	1.48621	0.64977	2.28729	0.0221789	0.46766	7.10383	-0.255243	0.629195	-0.405666	0.684988	0.999999
ENSG00000198039	ZNF273	107.853	0.223645	0.206598	1.08251	0.279024	0.898923	130.119	0.421001	0.184045	2.28749	0.0221675	0.46766	83.4203	-0.0952862	0.419917	-0.226917	0.820489	0.999999
ENSG00000165072	MAMDC2	18.1457	1.21995	0.374332	3.25901	0.001118	0.0746477	15.6791	0.896267	0.392064	2.28602	0.0222529	0.468053	20.6313	1.68841	0.734959	2.29728	0.0216027	0.629641
ENSG00000125780	TGM3	665.946	-1.19503	0.326137	-3.66419	0.000248124	0.0300375	763.114	-0.980731	0.4292	-2.28502	0.0223117	0.46875	555.16	-1.47677	0.481931	-3.06426	0.00218206	0.241446
ENSG00000116260	QSOX1	4059.86	-0.449535	0.213128	-2.10922	0.0349256	0.429764	4298.92	-0.619377	0.271224	-2.28364	0.0223928	0.469856	3801.71	-0.213875	0.334936	-0.638556	0.523112	0.999999
ENSG00000132842	AP3B1	2047.2	-0.137276	0.0642973	-2.13502	0.032759	0.420884	2051.16	-0.20393	0.0893498	-2.28238	0.022467	0.469856	2040.51	-0.0439955	0.111338	-0.395154	0.692729	0.999999
ENSG00000180938	ZNF572	11.3429	0.590507	0.382553	1.54359	0.122687	0.700106	12.1831	0.995046	0.435806	2.28323	0.0224168	0.469856	10.3614	-0.229405	0.730902	-0.313866	0.753623	0.999999
ENSG00000235173	HGH1	139.239	0.0719773	0.176554	0.40768	0.683509	0.999973	155.556	0.381609	0.167196	2.28241	0.022465	0.469856	121.121	-0.424508	0.328777	-1.29117	0.196644	0.999999
ENSG00000139173	TMEM117	61.5372	0.614241	0.197652	3.10769	0.00188554	0.100148	57.6834	0.672607	0.294817	2.28144	0.0225227	0.469993	65.4308	0.557188	0.258735	2.15351	0.0312789	0.688371
ENSG00000256870	SLC5A8	716.147	-1.33468	0.331127	-4.03073	5.5605e-05	0.0101632	830.247	-0.934608	0.409665	-2.2814	0.0225249	0.469993	585.09	-1.86595	0.516433	-3.61314	0.000302507	0.0974816
ENSG00000128626	MRPS12	12.6325	0.172877	0.166435	1.0387	0.298942	0.915499	13.8396	0.496363	0.217703	2.28	0.0226075	0.470108	11.2666	-0.32622	0.305603	-1.06746	0.285763	0.999999
ENSG00000138413	IDH1	822.461	-0.252565	0.129582	-1.94907	0.0512868	0.513226	901.208	-0.329984	0.144717	-2.2802	0.0225961	0.470108	734.335	-0.138842	0.237968	-0.58345	0.55959	0.999999
ENSG00000141569	TRIM65	42.3284	0.181236	0.173353	1.04548	0.295802	0.912699	46.7373	0.390914	0.171433	2.28027	0.022592	0.470108	37.5048	-0.173485	0.359619	-0.482415	0.629511	0.999999
ENSG00000204616	TRIM31	439.755	0.748584	0.330714	2.26354	0.0236026	0.368782	332.067	1.02461	0.449539	2.27926	0.0226519	0.470496	553.588	0.367265	0.46451	0.79065	0.429148	0.999999
ENSG00000198855	FICD	61.69	-0.247337	0.133689	-1.8501	0.0642996	0.563507	61.865	-0.42537	0.186663	-2.27882	0.022678	0.470503	61.3599	-0.000887911	0.20084	-0.00442099	0.996473	0.999999
ENSG00000069431	ABCC9	22.4064	2.09079	0.717078	2.91571	0.00354875	0.143513	15.6745	1.85486	0.814835	2.27636	0.0228242	0.472931	29.4854	2.66266	1.1958	2.22668	0.025969	0.65965
ENSG00000170248	PDCD6IP	1580.09	-0.270985	0.107437	-2.52226	0.0116602	0.261862	1603.67	-0.300699	0.132118	-2.27599	0.0228467	0.472931	1553.98	-0.228487	0.192264	-1.1884	0.234676	0.999999
ENSG00000119929	CUTC	125.403	0.456744	0.177518	2.57295	0.0100837	0.24541	127.489	0.654759	0.287766	2.27531	0.0228872	0.473234	122.796	0.208976	0.178369	1.1716	0.24136	0.999999
ENSG00000105518	TMEM205	127.722	-0.37863	0.148804	-2.54449	0.0109438	0.254638	142.895	-0.433663	0.190717	-2.27386	0.0229745	0.473968	110.716	-0.302928	0.248402	-1.21951	0.222652	0.999999
ENSG00000213965	NUDT19	80.527	0.506482	0.158762	3.1902	0.00142175	0.0863378	97.6726	0.536695	0.23601	2.27403	0.022964	0.473968	61.8351	0.471942	0.200522	2.35357	0.0185942	0.598139
ENSG00000145936	KCNMB1	20.1245	0.497368	0.297888	1.66965	0.0949884	0.645125	22.9	0.927839	0.408247	2.27274	0.0230421	0.474827	17.1675	-0.0756125	0.443095	-0.170646	0.864502	0.999999
ENSG00000007312	CD79B	88.335	0.694943	0.377946	1.83873	0.0659544	0.565499	84.8207	1.1892	0.523473	2.27174	0.0231023	0.475223	91.7065	0.064619	0.51921	0.124456	0.900954	0.999999
ENSG00000065308	TRAM2	39.2603	0.330105	0.227489	1.45108	0.146757	0.736726	36.9451	0.613898	0.27064	2.26832	0.0233098	0.475223	41.3806	-0.12106	0.386359	-0.313335	0.754026	0.999999
ENSG00000066926	FECH	702.706	0.541035	0.234525	2.30694	0.0210584	0.349141	629.906	0.597134	0.263008	2.2704	0.0231831	0.475223	773.824	0.452292	0.406733	1.11201	0.266133	0.999999
ENSG00000117560	FASLG	66.0568	0.568567	0.259883	2.18778	0.0286853	0.402575	65.8474	0.79643	0.351139	2.26814	0.0233209	0.475223	65.6479	0.268457	0.38557	0.696258	0.486267	0.999999
ENSG00000135269	TES	652.015	-0.200082	0.0761528	-2.62738	0.00860455	0.229353	650.202	-0.249185	0.109833	-2.26877	0.0232825	0.475223	652.437	-0.131996	0.122525	-1.0773	0.281345	0.999999
ENSG00000136261	BZW2	152.052	0.19305	0.109925	1.75619	0.0790553	0.603861	162.867	0.348008	0.153265	2.27063	0.0231695	0.475223	140.182	-0.0172719	0.160229	-0.107795	0.914158	0.999999
ENSG00000157653	C9orf43	7.24895	0.545807	0.657624	0.829968	0.406557	0.999973	9.85895	1.97392	0.869153	2.27109	0.0231417	0.475223	4.3863	-0.777213	0.973294	-0.798538	0.424558	0.999999
ENSG00000162894	FCMR	190.256	0.479532	0.227005	2.11243	0.0346493	0.427227	194.814	0.67224	0.296342	2.26846	0.0233011	0.475223	184.543	0.215421	0.347712	0.619538	0.535562	0.999999
ENSG00000172201	ID4	22.5535	0.99415	0.337479	2.94582	0.00322102	0.134786	25.4244	0.821645	0.361961	2.26998	0.0232087	0.475223	19.2788	1.23443	0.648349	1.90395	0.0569161	0.815688
ENSG00000228300	C19orf24	117.315	0.239554	0.138309	1.73202	0.0832704	0.613358	121.665	0.44108	0.194442	2.26844	0.0233025	0.475223	112.093	-0.0292297	0.196322	-0.148886	0.881643	0.999999
ENSG00000131165	CHMP1A	209.638	-0.150559	0.0808054	-1.86323	0.0624294	0.556935	216.847	-0.273626	0.120726	-2.26651	0.0234204	0.475709	201.793	0.0192144	0.114231	0.168206	0.866421	0.999999
ENSG00000147535	PLPP5	137.002	-0.309613	0.132781	-2.33176	0.0197132	0.338946	148.208	-0.401005	0.176963	-2.26604	0.0234488	0.475709	124.08	-0.18201	0.209988	-0.866765	0.386071	0.999999
ENSG00000174500	GCSAM	19.2694	0.588751	0.304297	1.93479	0.053016	0.521704	17.9956	0.939735	0.414678	2.26618	0.0234404	0.475709	20.5231	0.133967	0.458886	0.29194	0.770332	0.999999
ENSG00000179409	GEMIN4	96.0702	-0.0161043	0.135087	-0.119214	0.905106	0.999973	106.525	-0.240393	0.10604	-2.26701	0.0233896	0.475709	84.4619	0.318485	0.28694	1.10994	0.267027	0.999999
ENSG00000090621	PABPC4	877.152	0.210642	0.115994	1.81597	0.0693755	0.574574	1015.72	0.362254	0.159934	2.26502	0.0235112	0.47603	727.617	0.00641596	0.168451	0.038088	0.969618	0.999999
ENSG00000168918	INPP5D	2138.01	0.256692	0.16017	1.60263	0.109016	0.675231	2014.01	0.445254	0.196622	2.26451	0.0235427	0.47603	2265.19	-0.00874141	0.264035	-0.033107	0.973589	0.999999
ENSG00000170191	NANP	17.3242	0.282869	0.178305	1.58644	0.112641	0.685856	19.7633	0.517714	0.22862	2.26452	0.0235422	0.47603	14.6816	-0.0689111	0.321473	-0.214361	0.830266	0.999999
ENSG00000186810	CXCR3	20.1086	0.496168	0.218705	2.26866	0.0232889	0.367012	21.4319	0.589375	0.260317	2.26407	0.0235698	0.476052	18.5483	0.32315	0.411786	0.784751	0.432599	0.999999
ENSG00000134013	LOXL2	109.594	-0.49145	0.292019	-1.68294	0.0923869	0.640145	30.8783	-0.566804	0.250636	-2.26146	0.0237309	0.478778	190.242	-0.412768	0.564102	-0.731726	0.464336	0.999999
ENSG00000012124	CD22	260.083	0.308016	0.270883	1.13708	0.255505	0.878756	274.41	0.877054	0.388163	2.2595	0.0238523	0.479522	248.09	-0.329677	0.31596	-1.04342	0.296756	0.999999
ENSG00000164342	TLR3	147.467	0.727188	0.220079	3.30421	0.000952452	0.0677731	154.94	0.761051	0.336808	2.25959	0.0238464	0.479522	138.676	0.712492	0.240404	2.96372	0.00303941	0.286208
ENSG00000167460	TPM4	7726.62	-0.235929	0.154626	-1.5258	0.127059	0.707189	6822.55	-0.394488	0.174616	-2.25917	0.0238726	0.479522	8691.85	-0.00321571	0.273334	-0.0117648	0.990613	0.999999
ENSG00000180346	TIGD2	29.9674	0.423947	0.21099	2.00933	0.0445026	0.48365	34.5363	0.542353	0.239987	2.25993	0.0238258	0.479522	24.924	0.212373	0.400413	0.530384	0.595845	0.999999
ENSG00000101161	PRPF6	1989.12	0.10559	0.0493959	2.13762	0.0325473	0.420528	2093.68	0.162724	0.0720963	2.25704	0.0240058	0.480614	1870.82	0.028141	0.0793327	0.354721	0.722798	0.999999
ENSG00000114737	CISH	57.7729	-0.351329	0.180334	-1.94821	0.0513897	0.51398	49.4768	-0.582485	0.258043	-2.25732	0.0239883	0.480614	66.2997	-0.0444924	0.254867	-0.174571	0.861417	0.999999
ENSG00000145191	EIF2B5	604.912	0.241127	0.0877231	2.74873	0.00598264	0.195332	639.732	0.25294	0.11206	2.25719	0.0239965	0.480614	565.426	0.223359	0.15791	1.41448	0.157222	0.999999
ENSG00000165832	TRUB1	84.0944	0.20838	0.186144	1.11946	0.262944	0.883725	92.8457	0.490002	0.217168	2.25632	0.0240504	0.480982	74.101	-0.21065	0.316888	-0.664744	0.506214	0.999999
ENSG00000171503	ETFDH	211.378	-0.24243	0.125017	-1.93918	0.0524795	0.51878	217.635	-0.370006	0.164018	-2.25589	0.0240777	0.481002	204.282	-0.0651426	0.203577	-0.319991	0.748975	0.999999
ENSG00000100299	ARSA	235.053	-0.141996	0.0905808	-1.56762	0.116971	0.690201	229.271	-0.274292	0.121614	-2.25542	0.0241067	0.481056	240.71	0.0400364	0.144565	0.276944	0.781823	0.999999
ENSG00000119041	GTF3C3	260.433	0.231255	0.0850514	2.71901	0.00654782	0.204132	263.771	0.24423	0.108396	2.25313	0.0242512	0.482361	255.69	0.211427	0.153319	1.379	0.167895	0.999999
ENSG00000160588	MPZL3	425.63	-0.3767	0.190595	-1.97645	0.0481042	0.501009	344.841	-0.475563	0.211057	-2.25324	0.0242441	0.482361	511.31	-0.2236	0.342243	-0.653338	0.513538	0.999999
ENSG00000185156	MFSD6L	19.7573	-0.429509	0.188096	-2.28345	0.0224037	0.358788	20.9426	-0.612387	0.271787	-2.25319	0.0242474	0.482361	18.4168	-0.187217	0.278866	-0.671351	0.501997	0.999999
ENSG00000116209	TMEM59	3173.11	-0.192664	0.133141	-1.44706	0.147879	0.738328	3184.09	-0.376619	0.16719	-2.25264	0.0242816	0.482441	3150.18	0.0657256	0.211533	0.310712	0.75602	0.999999
ENSG00000131871	VIMP	247.085	-0.161057	0.0829082	-1.94259	0.0520657	0.51741	268.761	-0.271454	0.120538	-2.25201	0.0243214	0.482709	222.984	-0.00832488	0.113342	-0.0734493	0.941449	0.999999
ENSG00000069702	TGFBR3	1521.69	-0.625006	0.243672	-2.56495	0.010319	0.247272	1945.75	-0.70609	0.31368	-2.25099	0.0243864	0.483473	1050.62	-0.513256	0.373065	-1.37578	0.168889	0.999999
ENSG00000105058	FAM32A	283.156	-0.133597	0.0685422	-1.94912	0.051281	0.513226	292.408	-0.180392	0.0801805	-2.24983	0.0244598	0.484406	272.382	-0.0678361	0.136772	-0.495978	0.61991	0.999999
ENSG00000073861	TBX21	60.6296	0.682939	0.293824	2.32431	0.0201087	0.342989	62.5376	0.919987	0.409215	2.24818	0.0245648	0.485181	58.1753	0.402562	0.415027	0.969968	0.332063	0.999999
ENSG00000106560	GIMAP2	134.016	0.380002	0.18593	2.04379	0.0409739	0.467489	140.918	0.563485	0.250657	2.24803	0.0245741	0.485181	125.976	0.133598	0.280569	0.476169	0.633954	0.999999
ENSG00000146070	PLA2G7	1085.7	0.251271	0.322971	0.777999	0.43657	0.999973	1138.08	1.06414	0.473379	2.24796	0.0245785	0.485181	1035.93	-0.548931	0.336067	-1.6334	0.102385	0.963669
ENSG00000079974	RABL2B	134.247	0.455559	0.157556	2.89141	0.00383521	0.14834	162.393	0.47447	0.211174	2.24682	0.0246516	0.485575	103.349	0.431379	0.248193	1.73807	0.0821977	0.910057
ENSG00000164048	ZNF589	82.7142	0.32076	0.174848	1.83451	0.0665784	0.56625	85.9608	0.483385	0.215121	2.24704	0.0246373	0.485575	78.8081	0.0803949	0.296635	0.271023	0.786374	0.999999
ENSG00000139567	ACVRL1	75.5177	0.155848	0.367596	0.423965	0.671591	0.999973	85.1857	1.0022	0.446428	2.24494	0.0247719	0.486176	65.388	-1.14229	0.561286	-2.03513	0.0418378	0.750045
ENSG00000158457	TSPAN33	109.408	0.288288	0.181295	1.59017	0.111797	0.683357	115.638	0.590508	0.263018	2.24512	0.0247603	0.486176	103.031	-0.091811	0.22479	-0.40843	0.682958	0.999999
ENSG00000163964	PIGX	97.5011	-0.247109	0.155982	-1.58421	0.113145	0.687206	89.3456	-0.394027	0.175538	-2.24469	0.0247884	0.486176	105.688	-0.0283971	0.285262	-0.0995474	0.920704	0.999999
ENSG00000214960	ISPD	51.1224	0.658068	0.244406	2.69252	0.00709144	0.209462	44.5646	0.679845	0.302755	2.24553	0.0247341	0.486176	57.7127	0.624291	0.410059	1.52244	0.127899	0.999999
ENSG00000101337	TM9SF4	1341.04	-0.119036	0.0844414	-1.40969	0.158632	0.758195	1459.62	-0.274136	0.122178	-2.24374	0.0248491	0.486846	1214.9	0.091913	0.113704	0.808355	0.418886	0.999999
ENSG00000011114	BTBD7	519.134	-0.0857943	0.0957874	-0.895674	0.370427	0.975852	549.474	-0.285952	0.127547	-2.24194	0.0249653	0.487557	485.976	0.189111	0.134772	1.4032	0.160559	0.999999
ENSG00000038945	MSR1	483.234	0.412021	0.265523	1.55173	0.120726	0.697853	537.425	0.819944	0.365668	2.24232	0.0249408	0.487557	426.933	-0.117277	0.356064	-0.32937	0.741876	0.999999
ENSG00000141562	NARF	565.553	-0.239641	0.128314	-1.86761	0.0618159	0.554189	510.115	-0.315654	0.140778	-2.24221	0.0249479	0.487557	624.488	-0.127385	0.242237	-0.525868	0.59898	0.999999
ENSG00000089693	MLF2	504.144	-0.106005	0.0753839	-1.40621	0.159663	0.759867	500.352	-0.155133	0.0692565	-2.23998	0.0250921	0.489194	507.126	-0.0359819	0.163424	-0.220175	0.825735	0.999999
ENSG00000108588	CCDC47	1217.63	-0.170828	0.0805082	-2.12188	0.0338481	0.425509	1336.11	-0.269702	0.120412	-2.23982	0.0251026	0.489194	1087.06	-0.0364614	0.10554	-0.345476	0.729737	0.999999
ENSG00000078043	PIAS2	157.467	0.23938	0.146477	1.63425	0.102205	0.658402	170.453	0.393244	0.175658	2.23869	0.0251763	0.490108	142.805	0.0149723	0.254238	0.0588908	0.953039	0.999999
ENSG00000006459	KDM7A	1484.52	-0.166108	0.103255	-1.60872	0.107677	0.672952	1417.29	-0.295869	0.132465	-2.23355	0.0255124	0.490436	1556.19	0.0153964	0.172548	0.0892296	0.928899	0.999999
ENSG00000019549	SNAI2	40.0533	1.48563	0.451102	3.29333	0.000990097	0.0691325	30.7193	1.35057	0.604174	2.23539	0.0253915	0.490436	49.6308	1.65764	0.663808	2.49716	0.0125191	0.513679
ENSG00000038295	TLL1	7.6427	1.26322	0.747237	1.69052	0.0909278	0.635771	8.28818	1.65317	0.739158	2.23655	0.0253155	0.490436	6.88772	0.488475	1.64127	0.297621	0.765993	0.999999
ENSG00000070731	ST6GALNAC2	147.953	-0.319173	0.16478	-1.93697	0.0527489	0.520041	154.966	-0.475887	0.212956	-2.23467	0.0254389	0.490436	139.891	-0.0998873	0.262385	-0.38069	0.703433	0.999999
ENSG00000084090	STARD7	908.556	0.158418	0.0752092	2.10636	0.0351729	0.430948	985.647	0.219973	0.0983958	2.23559	0.0253787	0.490436	821.601	0.0738258	0.125057	0.590339	0.554963	0.999999
ENSG00000126882	FAM78A	51.7636	0.60084	0.260151	2.30959	0.0209111	0.348564	52.9146	0.739384	0.330392	2.2379	0.0252274	0.490436	50.3024	0.394215	0.42302	0.931907	0.351385	0.999999
ENSG00000132300	PTCD3	440.344	0.137014	0.124659	1.09911	0.271718	0.892334	475.804	0.302298	0.13542	2.2323	0.0255952	0.490436	400.308	-0.101472	0.225048	-0.45089	0.652069	0.999999
ENSG00000136141	LRCH1	303.828	0.184753	0.124798	1.48042	0.138761	0.723754	333.311	0.373583	0.167282	2.23325	0.0255324	0.490436	272.113	-0.0727977	0.187923	-0.387381	0.698474	0.999999
ENSG00000137727	ARHGAP20	12.758	0.978053	0.414695	2.35849	0.0183496	0.326735	11.7315	1.19691	0.53614	2.23247	0.0255842	0.490436	13.8567	0.621386	0.676529	0.918492	0.358361	0.999999
ENSG00000165568	AKR1E2	41.5376	0.681607	0.243258	2.80199	0.00507881	0.17665	42.5869	0.69063	0.309226	2.23342	0.0255215	0.490436	40.2241	0.660125	0.409047	1.61381	0.106568	0.970899
ENSG00000168495	POLR3D	95.8436	0.25259	0.138492	1.82386	0.0681727	0.570316	100.318	0.358505	0.160472	2.23407	0.0254787	0.490436	90.4885	0.0910581	0.25239	0.360783	0.718262	0.999999
ENSG00000169174	PCSK9	18.5702	-1.31015	0.42399	-3.09006	0.00200119	0.102495	20.9038	-1.36823	0.611669	-2.23688	0.0252942	0.490436	15.8202	-1.22343	0.558335	-2.19121	0.0284364	0.668002
ENSG00000173200	PARP15	154.626	0.515441	0.211622	2.43566	0.0148645	0.293247	153.187	0.514314	0.230047	2.23569	0.025372	0.490436	155.351	0.514141	0.384199	1.33822	0.180826	0.999999
ENSG00000183617	MRPL54	101.808	0.10913	0.0989443	1.10294	0.270052	0.890288	111.734	0.227571	0.101724	2.23714	0.0252771	0.490436	90.7544	-0.0751176	0.201708	-0.372407	0.70959	0.999999
ENSG00000183696	UPP1	735.05	-0.599816	0.240042	-2.4988	0.0124616	0.269551	764.642	-0.709917	0.317995	-2.23248	0.0255835	0.490436	704.377	-0.450089	0.362861	-1.24039	0.214832	0.999999
ENSG00000059691	GATB	73.6391	0.227853	0.118178	1.92806	0.0538477	0.525593	79.0993	0.3692	0.165647	2.22883	0.025825	0.494188	67.5128	0.0300681	0.182368	0.164876	0.869042	0.999999
ENSG00000089876	DHX32	226.161	-0.322416	0.192159	-1.67786	0.093375	0.642378	218.161	-0.535877	0.240462	-2.22853	0.025845	0.494188	234.172	-0.0208888	0.307388	-0.0679556	0.945821	0.999999
ENSG00000122035	RASL11A	29.322	0.624242	0.280121	2.22848	0.0258487	0.385947	29.3691	0.781532	0.350793	2.2279	0.0258871	0.494477	29.1194	0.387171	0.471451	0.821233	0.411514	0.999999
ENSG00000240344	PPIL3	84.7754	0.346561	0.141548	2.44836	0.014351	0.286451	89.7528	0.417103	0.187357	2.22625	0.0259977	0.496072	78.9239	0.250511	0.230843	1.0852	0.277833	0.999999
ENSG00000113319	RASGRF2	48.8265	0.778188	0.270874	2.87288	0.00406751	0.154127	48.7673	0.796301	0.358044	2.22403	0.0261461	0.497188	48.5999	0.754447	0.421214	1.79113	0.0732728	0.884897
ENSG00000157625	TAB3	573.87	-0.214349	0.155644	-1.37717	0.16846	0.773737	522.047	-0.389375	0.175017	-2.22478	0.0260959	0.497188	629.303	0.042825	0.275907	0.155215	0.876652	0.999999
ENSG00000164924	YWHAZ	3748.95	-0.187425	0.116079	-1.61464	0.106389	0.67034	3563.41	-0.303762	0.136599	-2.22375	0.0261649	0.497188	3949.28	-0.0204202	0.209291	-0.0975686	0.922275	0.999999
ENSG00000185697	MYBL1	133.354	0.606635	0.202699	2.99278	0.00276445	0.124516	141.626	0.618544	0.278088	2.22428	0.0261299	0.497188	123.839	0.592925	0.29996	1.97668	0.0480775	0.779344
ENSG00000104805	NUCB1	1180.95	-0.199297	0.0775783	-2.56898	0.0101999	0.245678	1186.73	-0.248735	0.111888	-2.22306	0.0262117	0.497209	1171.29	-0.130444	0.120714	-1.0806	0.279876	0.999999
ENSG00000134762	DSC3	386.77	1.08636	0.368956	2.9444	0.00323576	0.134786	425.481	1.03483	0.465525	2.22293	0.0262204	0.497209	346.028	1.16753	0.572531	2.03924	0.0414265	0.750045
ENSG00000158488	CD1E	65.256	0.428046	0.282577	1.5148	0.129824	0.711509	81.8868	0.798176	0.359285	2.22157	0.0263125	0.49844	47.5739	-0.131355	0.443734	-0.296023	0.767213	0.999999
ENSG00000018189	RUFY3	293.639	0.243737	0.116171	2.09808	0.0358978	0.435138	308.461	0.345223	0.155457	2.22069	0.0263717	0.498703	276.904	0.103146	0.188224	0.547994	0.583696	0.999999
ENSG00000136859	ANGPTL2	24.082	1.05332	0.387256	2.71995	0.00652921	0.203893	15.5734	0.814881	0.367038	2.22016	0.0264082	0.498703	32.7424	1.47684	0.748697	1.97254	0.0485477	0.780716
ENSG00000163221	S100A12	348.753	-0.48983	0.275713	-1.7766	0.0756343	0.595024	223.317	-0.697155	0.313989	-2.22031	0.0263975	0.498703	482.183	-0.167921	0.472209	-0.355608	0.722135	0.999999
ENSG00000092931	MFSD11	397.213	-0.174066	0.131702	-1.32167	0.186278	0.7977	412.614	-0.375407	0.16914	-2.21951	0.0264521	0.499017	381.351	0.105522	0.208812	0.505347	0.613315	0.999999
ENSG00000160181	TFF2	10.2331	-1.82416	0.582191	-3.13326	0.00172875	0.0964273	14.9048	-1.65392	0.745478	-2.2186	0.0265138	0.499666	5.14541	-2.06491	0.958767	-2.15372	0.0312625	0.688371
ENSG00000065485	PDIA5	225.638	-0.503909	0.198455	-2.53916	0.0111119	0.257257	264.604	-0.483187	0.217979	-2.21667	0.0266455	0.500108	182.081	-0.537474	0.358096	-1.50092	0.133377	0.999999
ENSG00000068650	ATP11A	2075.46	-0.338225	0.133587	-2.53187	0.0113457	0.260165	1954.49	-0.403393	0.181967	-2.21684	0.0266338	0.500108	2205.5	-0.247619	0.208886	-1.18542	0.235851	0.999999
ENSG00000130764	LRRC47	142.288	0.166639	0.100569	1.65696	0.0975281	0.6491	153.491	0.259482	0.117109	2.21574	0.0267094	0.500108	129.592	0.0306668	0.189143	0.162136	0.871199	0.999999
ENSG00000138442	WDR12	153.851	0.178882	0.209853	0.852415	0.393984	0.993925	169.752	0.530561	0.239481	2.21546	0.0267285	0.500108	136.31	-0.352633	0.34611	-1.01885	0.308275	0.999999
ENSG00000161533	ACOX1	3699.55	-0.389283	0.191493	-2.03288	0.0420646	0.472924	3215.95	-0.47605	0.214661	-2.21769	0.0265762	0.500108	4211.93	-0.259022	0.339847	-0.762174	0.445956	0.999999
ENSG00000179218	CALR	19981.8	-0.263109	0.0987328	-2.66486	0.00770209	0.21605	21599.9	-0.325437	0.146834	-2.21637	0.0266665	0.500108	18201	-0.177149	0.133488	-1.32707	0.184484	0.999999
ENSG00000188707	ZBED6CL	10.8304	0.438989	0.242691	1.80884	0.0704759	0.579313	12.2755	0.755325	0.340934	2.21546	0.0267284	0.500108	9.23882	0.0270183	0.399758	0.0675866	0.946115	0.999999
ENSG00000137331	IER3	2134.95	-0.586752	0.234302	-2.50426	0.0122708	0.26805	1829.79	-0.672612	0.303744	-2.2144	0.0268011	0.500177	2476.55	-0.464375	0.364303	-1.2747	0.202417	0.999999
ENSG00000145982	FARS2	105.64	0.171732	0.154891	1.10873	0.267546	0.887205	117.207	0.429999	0.194199	2.21421	0.0268142	0.500177	92.5351	-0.191417	0.246461	-0.776664	0.437357	0.999999
ENSG00000172493	AFF1	2506.22	-0.220894	0.100346	-2.20132	0.0277133	0.397914	2331.2	-0.26376	0.119092	-2.21475	0.0267769	0.500177	2684.42	-0.159363	0.18605	-0.85656	0.391688	0.999999
ENSG00000069424	KCNAB2	573.295	0.259965	0.220074	1.18127	0.237497	0.860068	608.346	0.708661	0.320298	2.2125	0.026932	0.501057	539.157	-0.275979	0.240779	-1.14619	0.251716	0.999999
ENSG00000133321	RARRES3	823.319	0.592938	0.200788	2.95305	0.00314649	0.133356	695.273	0.533402	0.241104	2.21233	0.0269435	0.501057	955.161	0.683089	0.33598	2.03312	0.04204	0.750045
ENSG00000149311	ATM	3794.14	0.290608	0.136524	2.12863	0.0332851	0.42357	3905	0.37442	0.169197	2.21293	0.0269028	0.501057	3659.04	0.17475	0.229136	0.762647	0.445674	0.999999
ENSG00000070081	NUCB2	1132.99	-0.461354	0.175704	-2.62575	0.00864592	0.229353	1311.75	-0.507594	0.229703	-2.20978	0.0271205	0.502868	930.193	-0.395204	0.268812	-1.47019	0.141511	0.999999
ENSG00000100376	FAM118A	82.2913	0.402098	0.148355	2.71038	0.00672061	0.206011	77.5468	0.462541	0.209252	2.21044	0.0270745	0.502868	86.8629	0.324156	0.224183	1.44594	0.148194	0.999999
ENSG00000126934	MAP2K2	1379.81	-0.0325036	0.0578099	-0.562249	0.573946	0.999973	1414.95	-0.155822	0.0705285	-2.20934	0.0271509	0.502868	1337.84	0.13889	0.0980431	1.41662	0.156593	0.999999
ENSG00000171606	ZNF274	326.633	-0.119239	0.102954	-1.15818	0.246792	0.871422	348.865	-0.280547	0.126963	-2.20967	0.0271278	0.502868	302.988	0.108476	0.177636	0.610663	0.541422	0.999999
ENSG00000134910	STT3A	2292.68	-0.297301	0.134006	-2.21856	0.0265165	0.389249	2654.48	-0.369896	0.167457	-2.20891	0.0271812	0.50292	1891.5	-0.194721	0.222293	-0.875966	0.381049	0.999999
ENSG00000144837	PLA1A	21.2074	-1.85311	0.492367	-3.76369	0.000167426	0.0234033	22.8064	-1.41612	0.641229	-2.20844	0.0272135	0.50301	19.2394	-2.49285	0.75846	-3.28673	0.00101358	0.173134
ENSG00000153443	UBALD1	9.67592	-0.215823	0.252233	-0.855648	0.392193	0.992756	8.59456	-0.594983	0.269525	-2.20752	0.0272776	0.503686	10.8362	0.314296	0.485432	0.647456	0.517337	0.999999
ENSG00000152700	SAR1B	789.024	-0.154437	0.105794	-1.4598	0.144346	0.732059	784.308	-0.292244	0.132421	-2.20693	0.0273189	0.50394	791.039	0.0376299	0.174177	0.216043	0.828954	0.999999
ENSG00000050555	LAMC3	464.206	1.12318	0.434459	2.58523	0.00973135	0.240681	91.8279	1.09691	0.497524	2.20475	0.0274719	0.504491	845.911	1.10292	0.81502	1.35325	0.175976	0.999999
ENSG00000100802	C14orf93	30.8787	-0.179749	0.206522	-0.870363	0.384102	0.985795	33.0751	-0.462665	0.20976	-2.20568	0.0274061	0.504491	28.3552	0.237468	0.395493	0.600435	0.548216	0.999999
ENSG00000154655	L3MBTL4	65.1074	0.255901	0.249429	1.02595	0.304915	0.92052	74.2406	0.621031	0.281626	2.20516	0.0274431	0.504491	55.1401	-0.295842	0.447009	-0.661825	0.508083	0.999999
ENSG00000161642	ZNF385A	189.382	0.183658	0.196859	0.93294	0.350851	0.960064	193.635	0.549922	0.249363	2.20531	0.0274326	0.504491	185.536	-0.329452	0.29827	-1.10454	0.269359	0.999999
ENSG00000198515	CNGA1	51.6622	0.655461	0.301134	2.17664	0.0295072	0.405596	43.9386	0.856455	0.388497	2.20454	0.0274866	0.504491	60.1083	0.329198	0.476769	0.690476	0.489895	0.999999
ENSG00000168309	FAM107A	15.6992	1.2893	0.572169	2.25336	0.0242362	0.372783	18.1985	1.45443	0.660493	2.20203	0.0276629	0.507218	12.9014	0.968053	1.14258	0.847256	0.396853	0.999999
ENSG00000094975	SUCO	938.322	-0.210522	0.112971	-1.86351	0.0623905	0.556935	847.733	-0.30388	0.138266	-2.1978	0.0279634	0.50986	1032.44	-0.0763032	0.198739	-0.383936	0.701026	0.999999
ENSG00000107159	CA9	5.64799	-1.0028	0.520446	-1.92681	0.0540039	0.525797	6.2435	-1.19967	0.545702	-2.1984	0.0279207	0.50986	4.96068	-0.833198	1.0988	-0.758281	0.448283	0.999999
ENSG00000116032	GRIN3B	19.9441	-0.418238	0.267258	-1.56492	0.117601	0.692277	26.5341	-0.780843	0.355085	-2.19903	0.0278758	0.50986	12.714	0.076406	0.42273	0.180744	0.856568	0.999999
ENSG00000121542	SEC22A	50.4708	0.32031	0.209313	1.53029	0.125944	0.704881	48.5245	0.615794	0.280074	2.19868	0.0279006	0.50986	52.427	-0.0945927	0.321157	-0.294537	0.768347	0.999999
ENSG00000170275	CRTAP	700.59	0.332081	0.155927	2.12972	0.0331944	0.42357	781.278	0.430976	0.196093	2.19781	0.0279627	0.50986	611.933	0.191856	0.256531	0.747889	0.454527	0.999999
ENSG00000203786	KPRP	1084.33	-0.860925	0.482872	-1.78292	0.0745986	0.592875	1726.7	-1.30003	0.591554	-2.19765	0.0279742	0.50986	393.757	-0.0704375	0.811534	-0.0867956	0.930834	0.999999
ENSG00000170962	PDGFD	41.3749	0.879869	0.303039	2.90348	0.00369035	0.146232	46.7069	0.863078	0.392896	2.19671	0.0280412	0.510572	35.3006	0.900179	0.48033	1.87408	0.0609189	0.83928
ENSG00000113048	MRPS27	242.13	0.143034	0.131761	1.08556	0.277674	0.897887	272.795	0.350797	0.159754	2.19586	0.0281022	0.511175	207.713	-0.151093	0.21492	-0.703019	0.482044	0.999999
ENSG00000065183	WDR3	329.093	0.13745	0.155437	0.884277	0.376547	0.979295	364.824	0.415709	0.1894	2.19488	0.0281725	0.511945	289.152	-0.257186	0.243114	-1.05788	0.29011	0.999999
ENSG00000138758	SEPT11	405.387	0.14049	0.0912817	1.53909	0.123783	0.702941	396.925	0.231217	0.105509	2.19145	0.0284194	0.51535	412.804	0.00954949	0.169037	0.0564934	0.954949	0.999999
ENSG00000188659	SAXO2	38.3648	0.258625	0.356919	0.724602	0.468696	0.999973	53.9435	0.975051	0.444993	2.19116	0.0284402	0.51535	21.3568	-0.747477	0.562141	-1.3297	0.183618	0.999999
ENSG00000198040	ZNF84	205.992	0.234355	0.119583	1.95978	0.0500219	0.507101	224.308	0.310792	0.141843	2.1911	0.0284444	0.51535	185.237	0.120445	0.21479	0.56076	0.574961	0.999999
ENSG00000110711	AIP	332.333	0.270852	0.0989941	2.73604	0.00621825	0.198845	342.864	0.333551	0.152269	2.19054	0.0284848	0.515572	319.913	0.189347	0.124046	1.52642	0.126905	0.999999
ENSG00000155749	ALS2CR12	149.428	0.416835	0.288418	1.44525	0.148389	0.740058	159.712	0.737673	0.337176	2.1878	0.0286841	0.517133	137.446	-0.0352822	0.481308	-0.0733049	0.941563	0.999999
ENSG00000168032	ENTPD3	187.519	-0.685077	0.272469	-2.51434	0.0119257	0.264051	240.385	-0.783592	0.358128	-2.18802	0.0286679	0.517133	129.25	-0.543003	0.411909	-1.31826	0.187417	0.999999
ENSG00000171236	LRG1	1140.47	-0.370323	0.252825	-1.46474	0.142991	0.729953	919.858	-0.625944	0.285986	-2.18872	0.0286172	0.517133	1379	0.0182035	0.432198	0.0421183	0.966404	0.999999
ENSG00000173166	RAPH1	156.08	0.285947	0.185113	1.54471	0.122416	0.70006	164.76	0.471755	0.215583	2.18828	0.0286492	0.517133	146.705	0.00304311	0.319657	0.00951994	0.992404	0.999999
ENSG00000102390	PBDC1	170.819	0.211816	0.120771	1.75387	0.0794536	0.604347	190.836	0.327727	0.149932	2.18583	0.0288278	0.519212	148.699	0.0437286	0.20975	0.20848	0.834854	0.999999
ENSG00000138674	SEC31A	2806.5	-0.128327	0.0971209	-1.32131	0.186397	0.7977	2740.85	-0.2672	0.122299	-2.18481	0.0289026	0.520048	2867.54	0.0656332	0.160062	0.410048	0.681771	0.999999
ENSG00000100346	CACNA1I	22.7617	0.366796	0.319296	1.14876	0.250654	0.874101	23.8484	0.802084	0.367292	2.18378	0.0289786	0.520393	21.4911	-0.370075	0.556099	-0.665484	0.505741	0.999999
ENSG00000173546	CSPG4	12.4759	0.93323	0.316468	2.94889	0.00318913	0.134055	13.6365	0.866635	0.396827	2.18391	0.028969	0.520393	11.2292	1.04922	0.556736	1.88459	0.0594858	0.829921
ENSG00000118705	RPN2	7613.49	-0.251634	0.0977272	-2.57486	0.0100281	0.244903	8426.48	-0.296603	0.135883	-2.18278	0.0290518	0.520685	6713.66	-0.189153	0.148609	-1.27282	0.203083	0.999999
ENSG00000186638	KIF24	51.0754	-0.497563	0.176765	-2.81482	0.00488044	0.172977	59.6682	-0.511967	0.234527	-2.18298	0.0290376	0.520685	41.8399	-0.479501	0.294073	-1.63055	0.102985	0.963669
ENSG00000049883	PTCD2	29.0319	0.364394	0.235061	1.55021	0.121091	0.698337	31.7081	0.651764	0.298667	2.18224	0.0290916	0.520717	26.0079	-0.0601316	0.390609	-0.153943	0.877654	0.999999
ENSG00000082153	BZW1	1049.78	-0.266232	0.137168	-1.94093	0.0522673	0.517627	1020.52	-0.362348	0.166064	-2.18199	0.0291105	0.520717	1082.6	-0.129993	0.238905	-0.544118	0.58636	0.999999
ENSG00000101460	MAP1LC3A	97.4048	-0.35885	0.167682	-2.14007	0.0323491	0.420361	89.9135	-0.451887	0.207233	-2.18057	0.0292151	0.521567	105.176	-0.230278	0.289138	-0.796429	0.425783	0.999999
ENSG00000102243	VGLL1	146.948	0.75257	0.357694	2.10395	0.0353827	0.431854	135.213	0.976183	0.447599	2.18093	0.0291884	0.521567	160.48	0.420708	0.561348	0.74946	0.45358	0.999999
ENSG00000198879	SFMBT2	243.684	0.515789	0.173992	2.96444	0.00303233	0.131596	248.991	0.500221	0.229495	2.17966	0.0292825	0.522262	236.744	0.5395	0.274119	1.96812	0.0490537	0.781209
ENSG00000112200	ZNF451	448.286	0.135518	0.0881486	1.53738	0.1242	0.703358	454.587	0.248916	0.114298	2.17778	0.0294221	0.524241	439.553	-0.0206546	0.143358	-0.144077	0.88544	0.999999
ENSG00000186188	FFAR4	4.98593	1.26171	0.683507	1.84593	0.0649027	0.565274	6.99214	1.73355	0.796556	2.17631	0.0295322	0.52569	2.87127	0.571618	1.40797	0.405987	0.684752	0.999999
ENSG00000114850	SSR3	357.613	-0.229896	0.0764986	-3.00523	0.0026538	0.122766	369.239	-0.233821	0.107467	-2.17574	0.0295744	0.525771	343.409	-0.223584	0.124379	-1.7976	0.0722407	0.883146
ENSG00000138172	CALHM2	77.4847	0.530749	0.219448	2.41857	0.0155818	0.302594	83.9298	0.705393	0.324247	2.17548	0.0295942	0.525771	70.6296	0.330584	0.277042	1.19327	0.232765	0.999999
ENSG00000067992	PDK3	145.444	0.152538	0.143608	1.06218	0.288153	0.907592	139.159	0.436596	0.20123	2.16964	0.0300344	0.526262	151.787	-0.222018	0.191088	-1.16187	0.24529	0.999999
ENSG00000081870	HSPB11	159.953	0.21448	0.118637	1.80787	0.070626	0.580035	169.223	0.381774	0.176071	2.1683	0.0301362	0.526262	148.996	-0.000343782	0.14183	-0.0024239	0.998066	0.999999
ENSG00000086991	NOX4	11.4804	1.2803	0.67472	1.89753	0.0577579	0.537853	5.62911	1.95558	0.901737	2.16868	0.0301069	0.526262	17.4145	0.289333	1.0077	0.287122	0.774019	0.999999
ENSG00000099256	PRTFDC1	13.8694	0.886086	0.447946	1.97811	0.0479163	0.50045	14.544	1.25314	0.577285	2.17074	0.0299506	0.526262	13.0225	0.268883	0.730121	0.368272	0.71267	0.999999
ENSG00000108262	GIT1	275.965	0.24889	0.101428	2.45387	0.0141329	0.284411	287.677	0.29723	0.13695	2.17036	0.0299796	0.526262	262.333	0.181299	0.165603	1.09478	0.273611	0.999999
ENSG00000114867	EIF4G1	5877.14	-0.183055	0.0731849	-2.50126	0.0123751	0.268891	6158.46	-0.209236	0.0965168	-2.16787	0.0301682	0.526262	5571.46	-0.145509	0.131831	-1.10376	0.269698	0.999999
ENSG00000115170	ACVR1	349.328	-0.099509	0.099452	-1.00057	0.317033	0.931737	354.943	-0.25187	0.116055	-2.17026	0.0299869	0.526262	343.003	0.113074	0.178879	0.632126	0.527304	0.999999
ENSG00000138182	KIF20B	171.973	0.126489	0.157839	0.801382	0.42291	0.999973	178.212	0.369365	0.170314	2.16873	0.0301033	0.526262	164.162	-0.23875	0.278806	-0.856331	0.391815	0.999999
ENSG00000141644	MBD1	959.583	-0.0186066	0.0711896	-0.261367	0.79381	0.999973	978.407	-0.199708	0.0920551	-2.16944	0.0300491	0.526262	937.544	0.230801	0.103827	2.22294	0.0262198	0.65965
ENSG00000143630	HCN3	16.3718	-0.458415	0.272233	-1.6839	0.0922002	0.639852	16.2771	-0.796955	0.367542	-2.16834	0.0301329	0.526262	16.3942	0.00658584	0.422776	0.0155776	0.987571	0.999999
ENSG00000147041	SYTL5	55.8655	1.12314	0.27692	4.05583	4.99564e-05	0.00950344	47.4323	0.879471	0.405577	2.16844	0.030125	0.526262	64.5494	1.43135	0.361575	3.95865	7.5375e-05	0.049446
ENSG00000156284	CLDN8	5.17252	2.35297	0.926788	2.53884	0.0111221	0.257257	6.62627	2.54838	1.17268	2.17312	0.0297712	0.526262	3.61659	2.13285	1.53241	1.39183	0.163975	0.999999
ENSG00000166947	EPB42	184.843	1.68481	0.441631	3.81498	0.000136196	0.019993	148.868	1.26995	0.584122	2.17412	0.0296965	0.526262	221.353	2.20973	0.636642	3.47092	0.000518677	0.123728
ENSG00000172578	KLHL6	312.937	0.273221	0.225547	1.21137	0.225755	0.848702	322.434	0.705473	0.325242	2.16907	0.0300776	0.526262	303.296	-0.268256	0.259191	-1.03497	0.300681	0.999999
ENSG00000179134	SAMD4B	635.708	-0.211372	0.120687	-1.7514	0.0798768	0.605835	597.634	-0.341658	0.157581	-2.16815	0.0301477	0.526262	677.282	-0.0297812	0.197998	-0.150412	0.88044	0.999999
ENSG00000185962	LCE3A	148.027	-1.29992	0.660549	-1.96794	0.0490749	0.504079	233.206	-1.80911	0.833513	-2.17046	0.0299721	0.526262	56.0884	0.0571779	0.958447	0.0596568	0.952429	0.999999
ENSG00000186185	KIF18B	20.0531	-0.805288	0.326378	-2.46734	0.013612	0.279788	18.6756	-0.765672	0.352534	-2.17191	0.0298623	0.526262	21.3425	-0.887034	0.635288	-1.39627	0.162633	0.999999
ENSG00000197608	ZNF841	238.62	-0.113075	0.1182	-0.956643	0.338748	0.950349	242.074	-0.250812	0.115541	-2.17076	0.0299491	0.526262	233.857	0.0832674	0.231178	0.360187	0.718707	0.999999
ENSG00000205765	C5orf51	211.221	0.253691	0.1603	1.5826	0.113512	0.687696	222.154	0.516104	0.237986	2.16863	0.0301106	0.526262	199.484	-0.0731466	0.185603	-0.394103	0.693505	0.999999
ENSG00000189108	IL1RAPL2	5.85842	1.36164	0.658011	2.06933	0.0385154	0.452194	5.2305	1.79258	0.82732	2.16673	0.0302555	0.527281	6.50121	0.765573	1.14048	0.671272	0.502048	0.999999
ENSG00000060971	ACAA1	616.006	-0.218548	0.135169	-1.61685	0.10591	0.668861	581.199	-0.336936	0.155627	-2.16502	0.0303865	0.528056	652.82	-0.0472228	0.244832	-0.192878	0.847054	0.999999
ENSG00000100364	KIAA0930	255.059	0.243996	0.130545	1.86905	0.0616159	0.554189	280.199	0.391041	0.180576	2.16551	0.0303484	0.528056	227.932	0.0455612	0.193122	0.235919	0.813496	0.999999
ENSG00000213523	SRA1	218.032	-0.335034	0.130693	-2.56353	0.0103614	0.247969	210.648	-0.3925	0.181283	-2.16513	0.0303778	0.528056	226.419	-0.254187	0.20682	-1.22902	0.219063	0.999999
ENSG00000088888	MAVS	262.13	0.136305	0.0713289	1.91094	0.0560124	0.532776	283.89	0.151721	0.0700937	2.16455	0.0304222	0.528174	237.865	0.113145	0.152915	0.739919	0.459349	0.999999
ENSG00000167699	GLOD4	221.772	0.15125	0.0970611	1.55829	0.119164	0.694786	237.248	0.268205	0.123946	2.16388	0.0304736	0.528565	204.359	-0.0133921	0.164074	-0.0816219	0.934947	0.999999
ENSG00000121454	LHX4	12.7886	-0.616295	0.417549	-1.47598	0.139948	0.724538	11.9307	-1.22559	0.56677	-2.16241	0.0305864	0.529518	13.6269	0.12843	0.61968	0.207252	0.835813	0.999999
ENSG00000160746	ANO10	286.814	-0.237333	0.115319	-2.05806	0.0395847	0.458656	285.436	-0.339467	0.15697	-2.16262	0.0305701	0.529518	287.504	-0.0972823	0.181633	-0.535598	0.592236	0.999999
ENSG00000111786	SRSF9	245.842	-0.0378849	0.070197	-0.539694	0.589408	0.999973	252.91	-0.17207	0.0796451	-2.16046	0.0307371	0.530158	237.385	0.151693	0.128018	1.18493	0.236045	0.999999
ENSG00000139974	SLC38A6	120.287	0.219208	0.206315	1.06249	0.288013	0.907592	125.126	0.619211	0.286589	2.16062	0.0307244	0.530158	114.906	-0.303203	0.26734	-1.13415	0.256733	0.999999
ENSG00000145782	ATG12	123.444	-0.17191	0.116591	-1.47448	0.140353	0.724819	121.067	-0.277475	0.128384	-2.16128	0.0306734	0.530158	125.748	-0.0196544	0.224657	-0.0874863	0.930285	0.999999
ENSG00000152454	ZNF256	85.9518	0.352673	0.194385	1.8143	0.0696313	0.575397	95.2222	0.412243	0.190845	2.16009	0.0307656	0.530158	75.461	0.243015	0.390841	0.621776	0.534089	0.999999
ENSG00000160584	SIK3	1101.8	-0.283528	0.135155	-2.09779	0.0359238	0.43517	1037.61	-0.383989	0.177768	-2.16006	0.0307682	0.530158	1173.55	-0.140213	0.221314	-0.633548	0.526376	0.999999
ENSG00000163743	RCHY1	92.1124	-0.105558	0.0858721	-1.22924	0.21898	0.839184	95.061	-0.223556	0.103597	-2.15793	0.0309336	0.532507	88.8075	0.0638682	0.167529	0.381237	0.703028	0.999999
ENSG00000116824	CD2	666.28	0.334962	0.200714	1.66885	0.0951474	0.645932	679.977	0.544351	0.25232	2.15738	0.0309758	0.532732	646.142	0.0384147	0.316139	0.121512	0.903286	0.999999
ENSG00000105516	DBP	139.588	0.524479	0.19708	2.66125	0.00778505	0.216591	130.973	0.527089	0.244486	2.15591	0.0310909	0.533708	148.048	0.516686	0.326466	1.58266	0.113498	0.986907
ENSG00000204252	HLA-DOA	71.3177	0.285085	0.215109	1.32531	0.185069	0.796733	80.6762	0.579812	0.26891	2.15616	0.0310714	0.533708	61.2529	-0.139964	0.347963	-0.402238	0.687509	0.999999
ENSG00000049541	RFC2	152.89	-0.172777	0.0944771	-1.82877	0.0674343	0.567378	149.949	-0.27503	0.127898	-2.15038	0.0315252	0.534058	155.591	-0.0308534	0.157988	-0.19529	0.845166	0.999999
ENSG00000070413	DGCR2	308.994	-0.0506933	0.10584	-0.478964	0.631964	0.999973	303.38	-0.29698	0.138015	-2.1518	0.0314132	0.534058	314.393	0.286043	0.148757	1.92288	0.0544947	0.802051
ENSG00000071246	VASH1	115.532	0.426927	0.205468	2.07782	0.0377255	0.446834	131.408	0.61768	0.287108	2.15139	0.0314457	0.534058	98.8723	0.179161	0.291403	0.614823	0.538672	0.999999
ENSG00000081041	CXCL2	314.57	-0.907138	0.323679	-2.80258	0.00506949	0.17665	259.938	-0.914298	0.424568	-2.15348	0.0312812	0.534058	375.792	-0.887867	0.488768	-1.81654	0.0692875	0.872349
ENSG00000087076	HSD17B14	26.1292	0.553779	0.346536	1.59804	0.110034	0.677633	28.7587	1.07498	0.498848	2.15492	0.0311679	0.534058	23.3614	-0.0467649	0.463769	-0.100836	0.91968	0.999999
ENSG00000103423	DNAJA3	215.345	0.0770284	0.160354	0.480363	0.630969	0.999973	237.834	0.340232	0.15803	2.15296	0.0313222	0.534058	189.961	-0.312687	0.296923	-1.05309	0.292299	0.999999
ENSG00000118292	C1orf54	95.1415	0.36061	0.215872	1.67048	0.0948237	0.644723	100.401	0.553325	0.257015	2.15289	0.0313275	0.534058	89.5249	0.0668991	0.375394	0.17821	0.858558	0.999999
ENSG00000118596	SLC16A7	102.202	0.397143	0.185958	2.13566	0.0327073	0.420884	105.027	0.593911	0.276223	2.15011	0.0315464	0.534058	99.0185	0.156809	0.233581	0.671325	0.502014	0.999999
ENSG00000120686	UFM1	127.34	-0.0934875	0.0981271	-0.952719	0.340733	0.952675	128.868	-0.22977	0.106801	-2.15138	0.031446	0.534058	125.112	0.0988281	0.189447	0.521665	0.601903	0.999999
ENSG00000143341	HMCN1	172.385	-0.441515	0.301841	-1.46274	0.143539	0.730825	207.967	-0.91028	0.422818	-2.15289	0.0313276	0.534058	132.398	0.121361	0.395253	0.307047	0.758808	0.999999
ENSG00000149294	NCAM1	61.7564	0.970625	0.332276	2.92114	0.00348753	0.142271	58.194	1.01171	0.470509	2.15024	0.0315361	0.534058	65.279	0.922042	0.468085	1.96982	0.0488594	0.781069
ENSG00000159685	CHCHD6	45.9958	0.296497	0.261631	1.13327	0.257102	0.878993	53.4267	0.656915	0.305531	2.15008	0.0315491	0.534058	37.6784	-0.267354	0.450622	-0.593299	0.552981	0.999999
ENSG00000163374	YY1AP1	1916.53	-0.0854367	0.0949758	-0.899563	0.368353	0.974703	1832.21	-0.244025	0.113398	-2.15194	0.0314023	0.534058	2003.74	0.137541	0.166037	0.828379	0.407456	0.999999
ENSG00000180530	NRIP1	476.926	-0.19881	0.101818	-1.9526	0.0508675	0.511777	535.998	-0.31278	0.145351	-2.1519	0.031405	0.534058	412.114	-0.0423434	0.147231	-0.287599	0.773654	0.999999
ENSG00000221883	ARIH2OS	6.84116	-0.71547	0.374983	-1.90801	0.0563903	0.535277	5.97023	-1.0271	0.477611	-2.15049	0.0315162	0.534058	7.7488	-0.255058	0.638541	-0.399438	0.68957	0.999999
ENSG00000105366	SIGLEC8	13.2144	1.25889	0.435245	2.89238	0.00382337	0.14834	15.1078	1.25391	0.583465	2.14908	0.0316278	0.534896	11.1297	1.25485	0.690037	1.81852	0.068984	0.870857
ENSG00000196659	TTC30B	54.4927	-0.170729	0.202117	-0.844702	0.398277	0.997665	62.8778	-0.589382	0.274363	-2.14818	0.0316993	0.53561	45.0884	0.383046	0.269392	1.42189	0.155058	0.999999
ENSG00000066629	EML1	82.1505	0.673635	0.272354	2.47338	0.0133843	0.277249	81.92	0.685685	0.319585	2.14555	0.031909	0.537255	81.49	0.639838	0.469384	1.36314	0.172837	0.999999
ENSG00000100867	DHRS2	5.12495	-2.08476	0.767943	-2.71474	0.00663287	0.206011	4.86232	-2.62059	1.2215	-2.14538	0.0319226	0.537255	5.39242	-1.41402	0.966224	-1.46345	0.143345	0.999999
ENSG00000105248	CCDC94	63.1667	0.121353	0.125227	0.969065	0.332513	0.943888	67.5208	0.345768	0.161109	2.14618	0.031859	0.537255	58.2792	-0.198048	0.201768	-0.981561	0.326316	0.999999
ENSG00000118507	AKAP7	101.599	0.343186	0.191007	1.79672	0.07238	0.585923	108.072	0.529395	0.246635	2.14647	0.0318353	0.537255	94.0702	0.0798501	0.301407	0.264925	0.791067	0.999999
ENSG00000213380	COG8	3.02693	0.611084	0.389757	1.56786	0.116914	0.690201	3.61582	1.05319	0.490969	2.14512	0.0319435	0.537255	2.38128	-0.0338406	0.765794	-0.0441903	0.964753	0.999999
ENSG00000133466	C1QTNF6	8.02197	-0.418142	0.373856	-1.11846	0.263371	0.88453	7.50846	-0.921765	0.42995	-2.14389	0.0320418	0.538415	8.51583	0.457171	0.668538	0.683837	0.494078	0.999999
ENSG00000064933	PMS1	193.634	0.288494	0.146809	1.9651	0.0494026	0.505513	204.507	0.424676	0.198239	2.14225	0.0321734	0.539775	180.709	0.104678	0.221211	0.473204	0.636068	0.999999
ENSG00000157020	SEC13	792.222	-0.151679	0.0694165	-2.18506	0.0288846	0.40261	823.504	-0.205429	0.095899	-2.14215	0.0321818	0.539775	755.566	-0.0770469	0.114567	-0.672504	0.501263	0.999999
ENSG00000135108	FBXO21	227.893	0.234498	0.126112	1.85944	0.0629644	0.558438	245.518	0.314088	0.146696	2.14107	0.032268	0.540626	207.633	0.119428	0.227737	0.524414	0.599991	0.999999
ENSG00000250305	KIAA1456	7.86273	0.659248	0.396935	1.66084	0.0967446	0.647906	9.10522	1.0609	0.495565	2.14078	0.0322916	0.540626	6.47169	-0.00819691	0.69076	-0.0118665	0.990532	0.999999
ENSG00000100519	PSMC6	1262.69	-0.32169	0.17895	-1.79765	0.072233	0.585241	1109.13	-0.436299	0.203947	-2.13927	0.0324135	0.541285	1424.72	-0.152963	0.315079	-0.485473	0.627341	0.999999
ENSG00000142687	KIAA0319L	789.354	-0.223382	0.120623	-1.85191	0.064039	0.562355	884.739	-0.363614	0.169943	-2.13963	0.0323849	0.541285	682.709	-0.0339699	0.164074	-0.20704	0.835979	0.999999
ENSG00000273045	C2orf15	4.85843	-0.51273	0.458891	-1.11733	0.263855	0.885051	5.61027	-1.28366	0.600066	-2.1392	0.0324197	0.541285	4.01425	0.5059	0.718686	0.703924	0.48148	0.999999
ENSG00000156136	DCK	76.2182	0.234729	0.149084	1.57448	0.115376	0.689235	80.6592	0.415197	0.194195	2.13804	0.0325136	0.542358	71.115	-0.0182334	0.241631	-0.0754597	0.939849	0.999999
ENSG00000127948	POR	986.255	-0.332805	0.123593	-2.69275	0.00708654	0.209462	985.602	-0.353883	0.165569	-2.13737	0.0325679	0.54277	986.847	-0.301943	0.201002	-1.50219	0.133048	0.999999
ENSG00000010810	FYN	528.545	0.450223	0.170323	2.64336	0.0082088	0.223738	506.899	0.501272	0.2346	2.13671	0.032622	0.543175	548.741	0.384645	0.249947	1.5389	0.123828	0.999999
ENSG00000164989	CCDC171	50.269	0.31632	0.213818	1.47939	0.139036	0.723754	55.4709	0.567301	0.265679	2.13528	0.0327378	0.544608	44.2896	-0.0540543	0.35271	-0.153255	0.878198	0.999999
ENSG00000089041	P2RX7	310.681	0.140771	0.301701	0.46659	0.640793	0.999973	334.037	0.886827	0.415605	2.13382	0.0328575	0.546103	287.077	-0.769449	0.370375	-2.07749	0.0377565	0.723161
ENSG00000105866	SP4	198.632	0.372423	0.144549	2.57644	0.00998231	0.244555	203.513	0.459818	0.215685	2.1319	0.0330153	0.547234	192.933	0.262974	0.189606	1.38695	0.165458	0.999999
ENSG00000171453	POLR1C	161.764	0.209039	0.115197	1.81462	0.0695825	0.575267	185.906	0.295818	0.138713	2.13259	0.0329582	0.547234	134.936	0.0823342	0.206039	0.399605	0.689448	0.999999
ENSG00000183161	FANCF	184.972	0.285708	0.172784	1.65355	0.0982186	0.651865	216.152	0.424944	0.199316	2.13201	0.0330058	0.547234	150.073	0.0817297	0.305309	0.267695	0.788934	0.999999
ENSG00000090054	SPTLC1	1252.38	-0.163113	0.105607	-1.54452	0.122462	0.700106	1277.52	-0.281507	0.132082	-2.13129	0.0330649	0.547561	1224.55	0.00338542	0.181229	0.0186803	0.985096	0.999999
ENSG00000132329	RAMP1	30.7134	0.627038	0.261097	2.40155	0.0163258	0.309223	30.4846	0.607151	0.28493	2.13088	0.0330991	0.547632	30.5829	0.614832	0.493531	1.24578	0.212844	0.999999
ENSG00000063322	MED29	162.736	-0.241827	0.112506	-2.14946	0.0315983	0.417062	163.104	-0.310265	0.145703	-2.12944	0.0332179	0.5491	162.054	-0.146204	0.194772	-0.750641	0.452869	0.999999
ENSG00000128272	ATF4	940.445	-0.174797	0.066281	-2.63721	0.00835906	0.225852	940.986	-0.199789	0.0938382	-2.12908	0.033248	0.549102	937.51	-0.138952	0.113764	-1.2214	0.221935	0.999999
ENSG00000066923	STAG3	31.4843	0.207611	0.24624	0.843124	0.399159	0.998594	34.2794	0.587998	0.276316	2.12799	0.0333378	0.550009	28.2847	-0.453279	0.435759	-1.04021	0.298244	0.999999
ENSG00000134369	NAV1	376.41	0.248884	0.116686	2.13293	0.0329303	0.422518	400.068	0.266905	0.125444	2.12769	0.033363	0.550009	351.631	0.220513	0.227762	0.968169	0.33296	0.999999
ENSG00000130340	SNX9	1820.78	-0.472785	0.198453	-2.38235	0.0172025	0.315739	1730.89	-0.536024	0.252104	-2.1262	0.0334863	0.55141	1914.82	-0.388411	0.319241	-1.21667	0.22373	0.999999
ENSG00000171943	SRGAP2C	105.054	0.441988	0.189118	2.3371	0.0194337	0.334846	111.206	0.508112	0.239006	2.12594	0.0335083	0.55141	98.4076	0.349051	0.319175	1.0936	0.274128	0.999999
ENSG00000183978	COA3	36.566	0.247963	0.168069	1.47536	0.140115	0.724538	39.3905	0.40193	0.189134	2.12511	0.0335777	0.552055	33.3396	-0.0141294	0.319095	-0.0442796	0.964682	0.999999
ENSG00000119862	LGALSL	82.3929	-0.552466	0.22586	-2.44606	0.0144429	0.287055	75.0828	-0.583671	0.274754	-2.12434	0.0336415	0.55227	90.1622	-0.507816	0.39232	-1.29439	0.195529	0.999999
ENSG00000130312	MRPL34	44.0698	0.279695	0.16407	1.70473	0.0882446	0.630082	46.8688	0.495091	0.233068	2.12423	0.0336511	0.55227	40.8412	-0.00348985	0.236784	-0.0147385	0.988241	0.999999
ENSG00000162949	CAPN13	788.326	0.789478	0.302633	2.60869	0.00908887	0.233715	933.071	0.912048	0.429479	2.12362	0.0337023	0.552615	630.149	0.639866	0.394714	1.62109	0.104999	0.96721
ENSG00000121211	MND1	11.2525	-1.24908	0.394279	-3.16803	0.00153478	0.0911239	10.5317	-1.25714	0.592205	-2.12281	0.0337702	0.553232	11.8937	-1.24298	0.54023	-2.30084	0.0214009	0.629582
ENSG00000105976	MET	2303.95	-0.393875	0.194617	-2.02385	0.0429858	0.475881	2154.02	-0.553482	0.261003	-2.1206	0.0339554	0.555272	2455.46	-0.176476	0.285637	-0.617831	0.536687	0.999999
ENSG00000108244	KRT23	1627.65	-0.441499	0.231758	-1.905	0.0567801	0.536249	1276.05	-0.588926	0.277675	-2.12092	0.0339287	0.555272	2001.52	-0.220572	0.384349	-0.573884	0.566047	0.999999
ENSG00000067369	TP53BP1	982.792	-0.116788	0.0955933	-1.22172	0.221815	0.844287	1055.53	-0.214426	0.101192	-2.119	0.0340908	0.556989	902.9	0.0231055	0.185432	0.124604	0.900837	0.999999
ENSG00000105708	ZNF14	77.4755	0.275435	0.148185	1.85872	0.0630667	0.558552	86.656	0.410038	0.193612	2.11784	0.034189	0.558095	67.1469	0.0862196	0.241551	0.356942	0.721136	0.999999
ENSG00000164418	GRIK2	7.33882	0.893456	0.714868	1.24982	0.211366	0.82766	8.04786	1.74955	0.826279	2.11739	0.034227	0.558217	6.50767	-0.258729	1.26366	-0.204746	0.837771	0.999999
ENSG00000036257	CUL3	1371.04	-0.11691	0.0860768	-1.35821	0.174397	0.784731	1350.04	-0.227358	0.1074	-2.11692	0.0342671	0.558373	1393.24	0.0385308	0.152171	0.253207	0.800108	0.999999
ENSG00000168792	ABHD15	25.9654	0.327239	0.147425	2.2197	0.0264393	0.389102	29.5858	0.377907	0.17861	2.11582	0.0343599	0.558394	21.9557	0.229227	0.296612	0.772817	0.439631	0.999999
ENSG00000182752	PAPPA	14.5164	1.30869	0.548338	2.38665	0.0170026	0.314769	9.892	1.56678	0.740326	2.11633	0.0343164	0.558394	19.1767	1.02283	0.826094	1.23815	0.215661	0.999999
ENSG00000183813	CCR4	75.2551	0.291993	0.209342	1.39481	0.163072	0.765786	74.3536	0.564595	0.266834	2.1159	0.0343531	0.558394	75.9531	-0.0902406	0.331725	-0.272035	0.785595	0.999999
ENSG00000110925	CSRNP2	100.845	-0.163174	0.124041	-1.31548	0.188348	0.800455	99.2462	-0.309908	0.146623	-2.11363	0.0345465	0.560351	102.298	0.0438176	0.222994	0.196497	0.844221	0.999999
ENSG00000124155	PIGT	939.528	-0.243232	0.10728	-2.26726	0.0233746	0.367378	1020.19	-0.29147	0.13792	-2.11333	0.0345721	0.560351	848.414	-0.175349	0.178736	-0.981053	0.326566	0.999999
ENSG00000189221	MAOA	1160.5	0.586526	0.20146	2.91138	0.00359842	0.144705	1044.39	0.486265	0.230078	2.11348	0.0345598	0.560351	1282.49	0.747144	0.350339	2.13263	0.032955	0.698919
ENSG00000180626	ZNF594	201.762	0.366474	0.186193	1.96825	0.0490389	0.504079	242.38	0.432076	0.20458	2.11201	0.0346852	0.561189	156.54	0.262222	0.337791	0.776282	0.437582	0.999999
ENSG00000206073	SERPINB4	3912.96	-0.654414	0.294747	-2.22026	0.0264014	0.389102	2682.14	-0.734514	0.347743	-2.11223	0.0346666	0.561189	5216.56	-0.527261	0.488907	-1.07845	0.280834	0.999999
ENSG00000113712	CSNK1A1	3124.15	-0.128944	0.102509	-1.25788	0.208437	0.823851	2930.67	-0.250982	0.118905	-2.11078	0.034791	0.562249	3331.5	0.0447428	0.188561	0.237286	0.812435	0.999999
ENSG00000169436	COL22A1	54.0034	0.832024	0.335466	2.4802	0.0131308	0.274096	42.3138	0.918883	0.435379	2.11054	0.0348122	0.562249	66.308	0.688456	0.522265	1.31821	0.187433	0.999999
ENSG00000165861	ZFYVE1	337.336	-0.207854	0.133112	-1.56149	0.118407	0.693262	323.466	-0.336006	0.159239	-2.11007	0.034852	0.562396	352.754	-0.0279973	0.23555	-0.118859	0.905387	0.999999
ENSG00000110048	OSBP	902.45	-0.0878379	0.0591569	-1.48483	0.137589	0.723754	944.172	-0.145533	0.0689871	-2.10957	0.0348953	0.562599	854.814	-0.00758414	0.115662	-0.0655715	0.947719	0.999999
ENSG00000075213	SEMA3A	152.994	-0.598294	0.229261	-2.60967	0.00906308	0.233715	154.352	-0.550982	0.261269	-2.10887	0.0349561	0.562627	150.422	-0.670173	0.411639	-1.62806	0.103512	0.963669
ENSG00000135472	FAIM2	7.22569	-1.01452	0.435236	-2.33096	0.0197556	0.339104	6.82415	-1.2868	0.610296	-2.10848	0.0349893	0.562627	7.56436	-0.664893	0.674495	-0.985764	0.324249	0.999999
ENSG00000196805	SPRR2B	109.314	-1.32232	0.447333	-2.956	0.00311656	0.132958	90.22	-1.32664	0.629089	-2.10882	0.0349599	0.562627	128.706	-1.31449	0.610073	-2.15464	0.0311899	0.688371
ENSG00000204262	COL5A2	670.936	0.667552	0.370208	1.80318	0.0713596	0.582468	139.22	0.726229	0.344559	2.10771	0.0350563	0.563208	1217.07	0.509953	0.744149	0.685283	0.493165	0.999999
ENSG00000143393	PI4KB	748.783	-0.00706008	0.0600696	-0.117532	0.906439	0.999973	763.891	-0.150066	0.0712587	-2.10594	0.0352097	0.565178	731.29	0.191452	0.104022	1.84049	0.0656957	0.856811
ENSG00000076685	NT5C2	2161.81	-0.309412	0.1726	-1.79266	0.073028	0.588646	1833.59	-0.419544	0.199321	-2.10486	0.0353034	0.565689	2512.12	-0.145523	0.303709	-0.479153	0.63183	0.999999
ENSG00000204116	CHIC1	36.8175	0.430486	0.241836	1.78007	0.0750647	0.593853	39.1831	0.676776	0.321487	2.10515	0.0352785	0.565689	33.9478	0.0974125	0.37238	0.261594	0.793634	0.999999
ENSG00000118680	MYL12B	3272.46	-0.113791	0.0838455	-1.35715	0.174733	0.785329	3220.01	-0.202268	0.0961141	-2.10446	0.0353386	0.565758	3319.27	0.0116911	0.158965	0.0735452	0.941372	0.999999
ENSG00000106803	SEC61B	319.83	-0.221168	0.0896006	-2.46838	0.0135726	0.279788	349.311	-0.262217	0.124692	-2.10291	0.0354736	0.566432	286.619	-0.164005	0.139076	-1.17924	0.238302	0.999999
ENSG00000186854	TRABD2A	22.7712	0.317174	0.30079	1.05447	0.291668	0.909439	24.249	0.730631	0.347343	2.10349	0.0354233	0.566432	21.0683	-0.364936	0.539434	-0.676516	0.498713	0.999999
ENSG00000197959	DNM3	47.6862	0.382442	0.262086	1.45923	0.144503	0.732256	48.5497	0.597186	0.283957	2.10309	0.0354583	0.566432	46.4207	0.00307502	0.485665	0.00633156	0.994948	0.999999
ENSG00000137449	CPEB2	243.011	-0.37915	0.194444	-1.94991	0.0511864	0.513226	211.352	-0.442006	0.210241	-2.10238	0.03552	0.566679	277.033	-0.283999	0.356952	-0.795621	0.426252	0.999999
ENSG00000066777	ARFGEF1	1634.4	-0.101804	0.0655968	-1.55197	0.120669	0.697853	1645.53	-0.163047	0.0776254	-2.10043	0.0356908	0.567578	1619.13	-0.0151536	0.128229	-0.118177	0.905928	0.999999
ENSG00000075426	FOSL2	3320.32	-0.475108	0.201583	-2.35689	0.0184288	0.326896	3014.8	-0.544911	0.259441	-2.10032	0.0357004	0.567578	3664.84	-0.374987	0.320956	-1.16834	0.242668	0.999999
ENSG00000113615	SEC24A	1393.8	-0.337489	0.11885	-2.83962	0.00451672	0.164785	1294.44	-0.329903	0.157007	-2.1012	0.0356236	0.567578	1503.12	-0.346429	0.198624	-1.74414	0.0811347	0.904847
ENSG00000157379	DHRS1	229.524	-0.180566	0.0938833	-1.9233	0.0544422	0.526966	252.216	-0.289088	0.137617	-2.10067	0.03567	0.567578	204.267	-0.0305252	0.126595	-0.241126	0.809458	0.999999
ENSG00000068308	OTUD5	523.277	-0.0999644	0.090966	-1.09892	0.271803	0.892334	509.955	-0.226638	0.108069	-2.09715	0.03598	0.568336	536.652	0.0786465	0.165004	0.476635	0.633622	0.999999
ENSG00000075089	ACTR6	142.56	0.167197	0.127798	1.30829	0.190775	0.804483	149.388	0.333108	0.158775	2.09799	0.0359061	0.568336	134.59	-0.0654272	0.213087	-0.307045	0.758809	0.999999
ENSG00000123836	PFKFB2	474.593	-0.358381	0.182473	-1.96402	0.0495273	0.505513	499.475	-0.444686	0.211895	-2.09861	0.0358513	0.568336	447.187	-0.232125	0.319447	-0.726647	0.467442	0.999999
ENSG00000138399	FASTKD1	95.538	0.268136	0.105393	2.54416	0.0109542	0.254638	100.766	0.343651	0.163869	2.09711	0.0359839	0.568336	89.7052	0.176102	0.143474	1.22742	0.219666	0.999999
ENSG00000164574	GALNT10	287.255	-0.427798	0.145087	-2.94855	0.00319265	0.134055	319.844	-0.378393	0.180468	-2.09673	0.0360175	0.568336	250.407	-0.497847	0.24402	-2.04019	0.0413313	0.750045
ENSG00000166199	ALKBH3	98.9487	0.148547	0.158516	0.937115	0.348699	0.958679	105.187	0.418363	0.199542	2.09662	0.0360277	0.568336	91.5852	-0.2252	0.246094	-0.915101	0.360139	0.999999
ENSG00000168026	TTC21A	185.017	-0.30388	0.177415	-1.71282	0.0867451	0.626685	209.028	-0.506501	0.241336	-2.09874	0.0358397	0.568336	160.061	-0.0305865	0.261557	-0.11694	0.906908	0.999999
ENSG00000175110	MRPS22	146.43	0.0944499	0.110033	0.85838	0.390682	0.991356	156.378	0.270381	0.128871	2.09807	0.0358987	0.568336	135.278	-0.159864	0.194252	-0.822972	0.410524	0.999999
ENSG00000183255	PTTG1IP	1259.38	-0.208871	0.131531	-1.588	0.112287	0.684161	1224.35	-0.307381	0.146599	-2.09675	0.0360159	0.568336	1296.73	-0.063769	0.241666	-0.263873	0.791878	0.999999
ENSG00000160213	CSTB	14998.1	-0.53196	0.232914	-2.28393	0.0223756	0.358788	14960	-0.543884	0.259513	-2.09579	0.0361012	0.568517	15016.5	-0.514839	0.409653	-1.25677	0.208837	0.999999
ENSG00000165457	FOLR2	60.4136	0.546719	0.333044	1.64158	0.100677	0.656826	68.826	1.00174	0.477921	2.09605	0.036078	0.568517	51.647	0.00779908	0.430428	0.0181194	0.985544	0.999999
ENSG00000102053	ZC3H12B	5.81265	1.08494	0.514643	2.10814	0.0350188	0.430075	6.49296	1.41122	0.673587	2.09508	0.0361636	0.56852	5.02068	0.574346	0.850776	0.675085	0.499622	0.999999
ENSG00000158711	ELK4	620.482	0.336134	0.102645	3.27473	0.00105763	0.0732377	635.003	0.295799	0.141171	2.09533	0.0361418	0.56852	601.267	0.392589	0.156443	2.50946	0.0120915	0.510567
ENSG00000118369	USP35	50.4115	-0.350161	0.156607	-2.23592	0.0253571	0.382488	48.027	-0.439586	0.209973	-2.09353	0.0363014	0.569708	52.7555	-0.23078	0.264933	-0.871085	0.383708	0.999999
ENSG00000178397	FAM220A	41.1439	0.206857	0.135656	1.52486	0.127293	0.707382	43.2011	0.349077	0.166733	2.09363	0.0362932	0.569708	38.7888	-0.00225724	0.247865	-0.00910674	0.992734	0.999999
ENSG00000138641	HERC3	1183.67	-0.293561	0.138718	-2.11624	0.0343245	0.42604	1093.91	-0.36764	0.175767	-2.09164	0.0364708	0.570296	1279.58	-0.185228	0.234789	-0.788911	0.430164	0.999999
ENSG00000142920	AZIN2	22.8544	0.54636	0.221725	2.46413	0.0137345	0.280759	25.5246	0.491718	0.235095	2.09157	0.0364774	0.570296	19.8659	0.61123	0.425813	1.43544	0.151161	0.999999
ENSG00000145335	SNCA	1500.82	0.98519	0.41913	2.35056	0.0187451	0.329373	1246.79	1.04084	0.497392	2.09259	0.0363858	0.570296	1758.88	0.901864	0.691574	1.30407	0.192208	0.999999
ENSG00000171150	SOCS5	72.6168	0.248738	0.111365	2.23353	0.0255142	0.383597	75.9575	0.251577	0.120277	2.09166	0.0364692	0.570296	68.6433	0.22914	0.225396	1.01661	0.309339	0.999999
ENSG00000183762	KREMEN1	422.09	-0.416155	0.186268	-2.23417	0.0254716	0.383467	396.463	-0.565839	0.270559	-2.09137	0.0364947	0.570296	451.821	-0.218891	0.245128	-0.892966	0.371875	0.999999
ENSG00000152382	TADA1	100.396	0.263656	0.138464	1.90415	0.0568904	0.536249	113.463	0.28815	0.137812	2.09088	0.0365387	0.570497	85.9706	0.229333	0.278659	0.822989	0.410514	0.999999
ENSG00000183793	NPIPA5	122.945	0.393177	0.25171	1.56202	0.118283	0.693069	138.392	0.78061	0.373468	2.09016	0.036603	0.571013	105.841	-0.0395601	0.285641	-0.138496	0.889849	0.999999
ENSG00000104889	RNASEH2A	172.955	0.00163366	0.126951	0.0128684	0.989733	0.999973	180.976	0.271577	0.129961	2.08967	0.0366474	0.571117	163.595	-0.398035	0.229634	-1.73334	0.0830347	0.910785
ENSG00000163359	COL6A3	1998.39	0.577149	0.303621	1.90089	0.0573167	0.536986	487.263	0.582436	0.278758	2.0894	0.0366721	0.571117	3548	0.552334	0.565999	0.975859	0.329135	0.999999
ENSG00000127903	ZNF835	13.4839	0.803456	0.338647	2.37255	0.017666	0.319593	13.6764	0.856916	0.410436	2.08782	0.0368144	0.571388	13.1432	0.686492	0.619687	1.1078	0.267946	0.999999
ENSG00000174173	TRMT10C	55.452	0.28183	0.118865	2.37101	0.0177398	0.320157	56.6777	0.327393	0.156785	2.08816	0.0367833	0.571388	54.0288	0.212483	0.213222	0.996534	0.318991	0.999999
ENSG00000196428	TSC22D2	653.229	-0.438919	0.207586	-2.1144	0.0344812	0.426848	675.092	-0.550762	0.263765	-2.08808	0.0367905	0.571388	629.837	-0.280868	0.332962	-0.843543	0.398925	0.999999
ENSG00000205809	KLRC2	53.1615	0.588027	0.413439	1.42228	0.154944	0.752608	52.3971	1.09997	0.526813	2.08797	0.0368004	0.571388	53.4329	-0.14338	0.622911	-0.230177	0.817954	0.999999
ENSG00000084092	NOA1	283.179	0.141819	0.104158	1.36158	0.173331	0.782099	305.24	0.233008	0.111667	2.08664	0.0369205	0.571747	257.945	0.00792831	0.200524	0.0395379	0.968462	0.999999
ENSG00000177600	RPLP2	3150.82	0.22222	0.116115	1.91379	0.0556467	0.531466	3439.47	0.330607	0.158449	2.08652	0.0369312	0.571747	2824.94	0.0764111	0.170523	0.448099	0.654082	0.999999
ENSG00000232268	OR52I1	3.68831	-1.92439	0.78865	-2.44011	0.0146827	0.290382	5.0248	-2.17866	1.04415	-2.08654	0.0369295	0.571747	2.22771	-1.62693	1.31633	-1.23596	0.216473	0.999999
ENSG00000143554	SLC27A3	116.622	-0.166093	0.14681	-1.13134	0.257911	0.88026	113.949	-0.370491	0.17764	-2.08563	0.0370121	0.572515	118.992	0.125014	0.249437	0.501187	0.61624	0.999999
ENSG00000078699	CBFA2T2	176.181	0.129446	0.109342	1.18387	0.236466	0.858138	183.502	0.200529	0.096235	2.08374	0.0371835	0.573628	167.592	0.0226499	0.237628	0.0953166	0.924063	0.999999
ENSG00000080189	SLC35C2	230.612	-0.114287	0.0809061	-1.41259	0.157776	0.756539	246.002	-0.233563	0.112147	-2.08265	0.0372835	0.573628	213.302	0.0512083	0.121522	0.42139	0.67347	0.999999
ENSG00000105793	GTPBP10	90.6503	0.288827	0.119154	2.42398	0.0153514	0.30031	89.5013	0.373451	0.179426	2.08136	0.0374006	0.573628	91.5671	0.182383	0.16844	1.08278	0.278908	0.999999
ENSG00000123562	MORF4L2	435.324	-0.190824	0.115474	-1.65252	0.0984278	0.652093	411.343	-0.298063	0.143227	-2.08105	0.0374289	0.573628	460.052	-0.0393533	0.200295	-0.196477	0.844237	0.999999
ENSG00000123992	DNPEP	232.075	0.161076	0.110523	1.4574	0.145005	0.73342	245.489	0.254745	0.122248	2.08384	0.0371745	0.573628	216.377	0.0236564	0.20788	0.113799	0.909397	0.999999
ENSG00000125967	NECAB3	25.7837	0.406069	0.247356	1.64164	0.100665	0.656826	29.4426	0.727569	0.349101	2.08412	0.0371494	0.573628	21.6396	-0.00451375	0.350089	-0.0128932	0.989713	0.999999
ENSG00000129925	TMEM8A	523.666	-0.164444	0.0863987	-1.90331	0.0569995	0.536387	502.042	-0.245935	0.118153	-2.0815	0.0373882	0.573628	546.711	-0.0504881	0.147557	-0.342159	0.732231	0.999999
ENSG00000152942	RAD17	210.415	0.306781	0.12552	2.44407	0.0145225	0.28833	221.396	0.367511	0.176471	2.08255	0.0372919	0.573628	197.687	0.226651	0.185764	1.2201	0.222427	0.999999
ENSG00000163357	DCST1	3.76381	0.902122	0.544	1.65831	0.0972546	0.648882	3.96017	1.42009	0.682115	2.0819	0.0373518	0.573628	3.51769	0.168502	1.01611	0.165831	0.86829	0.999999
ENSG00000169744	LDB2	19.2631	1.51919	0.546938	2.77762	0.00547583	0.184938	14.4774	1.43139	0.687033	2.08344	0.0372109	0.573628	24.111	1.60797	0.874703	1.8383	0.0660181	0.856811
ENSG00000182326	C1S	962.86	0.495318	0.271703	1.82301	0.0683011	0.570316	872.134	0.610404	0.293233	2.08164	0.0373757	0.573628	1048.84	0.28776	0.47575	0.604856	0.545275	0.999999
ENSG00000077943	ITGA8	27.6274	1.82088	0.560288	3.2499	0.00115445	0.076051	25.7458	1.49116	0.717704	2.07768	0.0377384	0.573942	29.1614	2.2253	0.856499	2.59813	0.00937322	0.470863
ENSG00000112972	HMGCS1	402.064	-0.30077	0.129266	-2.32675	0.0199785	0.341392	381.222	-0.252388	0.121459	-2.07797	0.037712	0.573942	422.494	-0.371935	0.258963	-1.43625	0.150932	0.999999
ENSG00000119912	IDE	582.829	-0.209729	0.0960156	-2.18433	0.0289383	0.40261	630.202	-0.27152	0.130701	-2.07741	0.0377634	0.573942	528.994	-0.122948	0.148514	-0.827857	0.407752	0.999999
ENSG00000126458	RRAS	83.4979	0.22105	0.11032	2.00372	0.0451005	0.486443	88.5133	0.337751	0.162524	2.07816	0.0376946	0.573942	78.0664	0.0708337	0.165951	0.426834	0.6695	0.999999
ENSG00000136160	EDNRB	74.4741	0.742786	0.411424	1.8054	0.071012	0.580647	53.7609	1.27612	0.613549	2.07989	0.0375352	0.573942	96.3163	0.31267	0.518127	0.603462	0.546201	0.999999
ENSG00000141424	SLC39A6	848.624	-0.2007	0.104152	-1.927	0.0539796	0.525797	898.941	-0.271696	0.130661	-2.07939	0.0375817	0.573942	790.523	-0.100937	0.177721	-0.567953	0.570067	0.999999
ENSG00000144524	COPS7B	143.053	0.21356	0.111991	1.90693	0.0565292	0.535837	149.434	0.287962	0.138615	2.07742	0.0377627	0.573942	135.421	0.107007	0.198669	0.538616	0.590152	0.999999
ENSG00000144730	IL17RD	28.9321	-1.01323	0.402435	-2.51774	0.0118112	0.263077	34.0692	-0.86187	0.414798	-2.07781	0.0377271	0.573942	23.0239	-1.51349	0.760924	-1.98902	0.0466987	0.773543
ENSG00000163687	DNASE1L3	38.4795	0.57364	0.314503	1.82396	0.0681585	0.570316	39.9717	0.932187	0.448798	2.07708	0.0377944	0.573942	36.7132	0.157704	0.422566	0.373206	0.708995	0.999999
ENSG00000170310	STX8	225.827	0.199522	0.108736	1.83493	0.0665166	0.566053	248.859	0.2902	0.139636	2.07827	0.0376847	0.573942	199.984	0.0726597	0.180475	0.402603	0.68724	0.999999
ENSG00000187642	PERM1	15.2796	-1.18609	0.506389	-2.34226	0.0191676	0.332768	17.8661	-1.35125	0.65006	-2.07865	0.0376493	0.573942	12.5838	-0.998626	0.82371	-1.21235	0.225378	0.999999
ENSG00000124783	SSR1	823.897	-0.203861	0.0806698	-2.5271	0.0115009	0.260195	871.634	-0.236584	0.113938	-2.07642	0.0378547	0.574203	769.519	-0.157873	0.126966	-1.24343	0.213711	0.999999
ENSG00000160602	NEK8	66.0822	-0.230111	0.13937	-1.65108	0.0987231	0.652889	75.268	-0.368616	0.177542	-2.07621	0.0378744	0.574203	55.9204	-0.0363611	0.236461	-0.153772	0.877789	0.999999
ENSG00000043514	TRIT1	99.4559	0.14551	0.142401	1.02183	0.30686	0.922753	110.849	0.346929	0.167176	2.07523	0.0379655	0.574334	86.5459	-0.149379	0.246446	-0.606131	0.544428	0.999999
ENSG00000060642	PIGV	93.5479	-0.191203	0.155663	-1.22832	0.219328	0.839616	105.731	-0.432556	0.208858	-2.07105	0.0383538	0.574334	80.0193	0.139741	0.22762	0.613921	0.539268	0.999999
ENSG00000083844	ZNF264	403.911	0.207325	0.0747543	2.77342	0.00554708	0.186008	434.986	0.208535	0.100688	2.07111	0.0383485	0.574334	369.341	0.206323	0.1309	1.57619	0.114982	0.987592
ENSG00000100219	XBP1	1225.82	-0.338873	0.133782	-2.53302	0.0113084	0.259955	1342.26	-0.387799	0.187017	-2.0736	0.0381167	0.574334	1091.93	-0.271091	0.189573	-1.43001	0.152714	0.999999
ENSG00000115457	IGFBP2	70.4706	0.668709	0.266588	2.5084	0.012128	0.267238	79.1691	0.558204	0.269512	2.07117	0.0383433	0.574334	60.9183	0.891039	0.50399	1.76797	0.0770659	0.892526
ENSG00000143772	ITPKB	295.408	0.315713	0.115074	2.74357	0.00607757	0.197477	306.491	0.338345	0.163278	2.0722	0.0382468	0.574334	282.488	0.287815	0.174327	1.65101	0.0987374	0.953094
ENSG00000148835	TAF5	42.6136	0.300558	0.195344	1.53861	0.1239	0.702941	44.2153	0.475768	0.22945	2.07352	0.0381239	0.574334	40.7625	0.0354939	0.361927	0.0980692	0.921877	0.999999
ENSG00000151327	FAM177A1	503.864	-0.19411	0.113609	-1.70857	0.0875298	0.628267	488.548	-0.301127	0.1451	-2.07531	0.0379577	0.574334	519.012	-0.0442209	0.190527	-0.232097	0.816462	0.999999
ENSG00000160094	ZNF362	152.419	0.374472	0.146223	2.56097	0.0104382	0.248848	174.456	0.32833	0.158479	2.07176	0.0382882	0.574334	128.049	0.438176	0.277071	1.58146	0.113773	0.987333
ENSG00000167110	GOLGA2	803.97	-0.130731	0.0955609	-1.36804	0.171301	0.778915	784.781	-0.232583	0.112145	-2.07396	0.0380834	0.574334	822.23	0.0126434	0.173856	0.0727236	0.942026	0.999999
ENSG00000172270	BSG	866.23	-0.0829976	0.0896409	-0.92589	0.354503	0.962415	891.564	-0.245109	0.118146	-2.07462	0.0380216	0.574334	835.867	0.140133	0.136599	1.02588	0.30495	0.999999
ENSG00000175970	UNC119B	76.175	-0.159712	0.198771	-0.803494	0.421689	0.999973	89.5705	-0.414824	0.20018	-2.07226	0.0382414	0.574334	61.3154	0.251767	0.370486	0.679561	0.496783	0.999999
ENSG00000177990	DPY19L2	32.2632	0.82853	0.331687	2.49793	0.0124922	0.269551	33.8791	0.799386	0.385405	2.07415	0.0380656	0.574334	30.2977	0.838385	0.582117	1.44023	0.149801	0.999999
ENSG00000180447	GAS1	8.12695	-0.81531	0.498928	-1.63412	0.102233	0.658402	8.21445	-1.20893	0.583638	-2.07138	0.0383237	0.574334	7.95477	-0.242803	0.925952	-0.26222	0.793152	0.999999
ENSG00000185133	INPP5J	49.9574	0.329571	0.263549	1.25051	0.211113	0.827505	57.9397	0.741907	0.357941	2.07271	0.0381995	0.574334	40.9716	-0.196743	0.373768	-0.526377	0.598627	0.999999
ENSG00000063176	SPHK2	50.4753	-0.188761	0.14451	-1.30622	0.191478	0.805402	55.1621	-0.31459	0.15199	-2.06981	0.0384703	0.574543	45.1995	-0.0197248	0.286232	-0.0689119	0.94506	0.999999
ENSG00000101977	MCF2	6.19116	-1.24203	0.560608	-2.21551	0.0267248	0.391383	3.99255	-1.61398	0.780216	-2.06863	0.0385809	0.574543	8.50779	-0.664952	0.852879	-0.779656	0.435594	0.999999
ENSG00000110171	TRIM3	42.9588	-0.32428	0.169033	-1.91844	0.0550551	0.527571	45.5772	-0.404608	0.19583	-2.06612	0.0388171	0.574543	39.8744	-0.211756	0.318485	-0.664883	0.506125	0.999999
ENSG00000117298	ECE1	3627.84	-0.315721	0.1841	-1.71494	0.0863554	0.626116	3312.28	-0.50157	0.242679	-2.0668	0.0387526	0.574543	3978.45	-0.0563397	0.280556	-0.200815	0.840843	0.999999
ENSG00000121741	ZMYM2	1488.62	-0.0712475	0.0750604	-0.949203	0.342518	0.955005	1514.11	-0.192262	0.0930016	-2.0673	0.0387058	0.574543	1455.8	0.0971033	0.126297	0.76885	0.441983	0.999999
ENSG00000138772	ANXA3	865.869	-0.42951	0.206253	-2.08244	0.0373019	0.44466	719.683	-0.535454	0.25868	-2.06995	0.0384572	0.574543	1021.69	-0.275353	0.334412	-0.823394	0.410284	0.999999
ENSG00000148935	GAS2	7.55098	0.853618	0.570538	1.49616	0.134611	0.720444	9.65788	1.54304	0.745589	2.06956	0.0384931	0.574543	5.22194	-0.0476527	0.933379	-0.051054	0.959282	0.999999
ENSG00000154165	GPR15	16.9847	0.564974	0.359177	1.57297	0.115726	0.689512	16.6153	0.786093	0.380091	2.06817	0.0386238	0.574543	17.3364	0.0679026	0.681739	0.099602	0.92066	0.999999
ENSG00000158816	VWA5B1	13.3021	0.515479	0.416826	1.23668	0.216207	0.83556	17.9672	1.09004	0.527529	2.06631	0.0387994	0.574543	8.17162	-0.304717	0.691719	-0.440521	0.65956	0.999999
ENSG00000167741	GGT6	101.966	0.654519	0.262422	2.49415	0.012626	0.27025	108.648	0.679245	0.328273	2.06915	0.038532	0.574543	94.7461	0.627033	0.426708	1.46947	0.141706	0.999999
ENSG00000173281	PPP1R3B	612.434	-0.406057	0.209562	-1.93764	0.0526668	0.520041	539.075	-0.590153	0.285313	-2.06844	0.0385985	0.574543	694.806	-0.154714	0.306467	-0.504831	0.613677	0.999999
ENSG00000184347	SLIT3	64.6094	-1.15891	0.392009	-2.95635	0.00311305	0.132958	77.7583	-0.873799	0.422965	-2.06589	0.0388387	0.574543	50.0451	-1.80737	0.726099	-2.48916	0.0128047	0.518054
ENSG00000186501	TMEM222	88.2742	-0.0315081	0.116706	-0.269979	0.787176	0.999973	88.5007	-0.295234	0.142734	-2.06842	0.0386003	0.574543	87.9116	0.331159	0.18708	1.77015	0.0767028	0.892359
ENSG00000196664	TLR7	114.51	0.398666	0.23754	1.67832	0.0932856	0.642342	136.635	0.591998	0.286428	2.06683	0.0387504	0.574543	90.897	0.0958512	0.399212	0.240101	0.810252	0.999999
ENSG00000198242	RPL23A	1081.63	0.264413	0.127201	2.0787	0.0376446	0.446658	1173.65	0.330092	0.159692	2.06706	0.0387286	0.574543	976.899	0.173024	0.211469	0.8182	0.413243	0.999999
ENSG00000198663	C6orf89	658.077	-0.0977969	0.0776951	-1.25873	0.208129	0.823851	670.774	-0.207791	0.100624	-2.06504	0.0389197	0.575275	644.016	0.0550221	0.134418	0.409337	0.682293	0.999999
ENSG00000107130	NCS1	110.718	0.467147	0.265518	1.75938	0.078513	0.602849	118.368	0.6833	0.331014	2.06426	0.038993	0.575386	102.802	0.164277	0.433026	0.379369	0.704414	0.999999
ENSG00000119457	SLC46A2	24.9278	-0.937527	0.311153	-3.01307	0.00258618	0.120799	27.7349	-0.870609	0.421682	-2.06461	0.0389598	0.575386	21.9121	-1.02301	0.474391	-2.15647	0.0310471	0.688371
ENSG00000123737	EXOSC9	162.378	0.20393	0.138842	1.46879	0.141889	0.727914	165.172	0.367978	0.178337	2.06338	0.0390762	0.575386	158.74	-0.0227841	0.228074	-0.0998977	0.920426	0.999999
ENSG00000129347	KRI1	263.56	0.263329	0.135323	1.94593	0.0516637	0.514827	291.872	0.302879	0.146794	2.0633	0.0390844	0.575386	231.568	0.205153	0.254487	0.806144	0.42016	0.999999
ENSG00000257923	CUX1	1368.53	-0.110089	0.079624	-1.3826	0.166786	0.770291	1400.11	-0.220909	0.107038	-2.06384	0.039033	0.575386	1334.11	0.0434075	0.12937	0.335528	0.737227	0.999999
ENSG00000187954	CYHR1	128.018	-0.0663394	0.119811	-0.553701	0.579784	0.999973	126.022	-0.308022	0.149352	-2.06239	0.0391708	0.576195	130.201	0.268276	0.191919	1.39787	0.162153	0.999999
ENSG00000100335	MIEF1	105.956	0.151629	0.113265	1.33871	0.180665	0.792635	116.384	0.287009	0.139191	2.06198	0.0392092	0.576296	94.5189	-0.0437782	0.200246	-0.218623	0.826944	0.999999
ENSG00000080345	RIF1	1041.81	0.147715	0.0901732	1.63812	0.101397	0.657893	1046.31	0.250897	0.121709	2.06145	0.0392603	0.576584	1033.58	0.00746707	0.144011	0.0518507	0.958648	0.999999
ENSG00000092140	G2E3	323.114	-0.23077	0.112168	-2.05736	0.0396515	0.459144	336.47	-0.314263	0.152526	-2.06039	0.0393615	0.576841	308.351	-0.114288	0.178116	-0.641649	0.521101	0.999999
ENSG00000125457	MIF4GD	56.8044	0.227187	0.130404	1.74218	0.0814771	0.609946	58.866	0.366258	0.177749	2.06054	0.0393469	0.576841	54.331	0.0357258	0.211726	0.168736	0.866004	0.999999
ENSG00000127129	EDN2	169.725	0.347364	0.335164	1.0364	0.300016	0.91707	156.497	0.806079	0.391275	2.06013	0.0393856	0.576841	183.816	-0.47337	0.552922	-0.856124	0.391929	0.999999
ENSG00000136888	ATP6V1G1	576.713	-0.13182	0.108529	-1.21461	0.224517	0.848044	527.468	-0.219075	0.10635	-2.05994	0.0394038	0.576841	628.279	-0.00559401	0.217465	-0.0257238	0.979478	0.999999
ENSG00000013275	PSMC4	663.73	-0.157342	0.0589045	-2.67114	0.00755937	0.214504	682.008	-0.188229	0.091651	-2.05376	0.0399989	0.576859	643.125	-0.113147	0.0891602	-1.26903	0.204429	0.999999
ENSG00000072778	ACADVL	3282.62	-0.182566	0.111966	-1.63055	0.102984	0.659772	3326.71	-0.314112	0.152957	-2.05359	0.0400152	0.576859	3221.78	-0.00174999	0.164916	-0.0106114	0.991533	0.999999
ENSG00000100298	APOBEC3H	17.3983	0.780675	0.378276	2.06377	0.0390396	0.45631	17.2662	1.17615	0.572395	2.05479	0.0398993	0.576859	17.383	0.344629	0.487467	0.706978	0.47958	0.999999
ENSG00000111358	GTF2H3	105.167	0.0907391	0.119957	0.756432	0.44939	0.999973	113.267	0.327691	0.159348	2.05645	0.0397387	0.576859	96.1658	-0.23393	0.175946	-1.32956	0.183664	0.999999
ENSG00000113575	PPP2CA	933.917	-0.181821	0.121966	-1.49076	0.136026	0.722647	903.303	-0.295128	0.143518	-2.05637	0.0397465	0.576859	967.798	-0.0193048	0.220107	-0.0877062	0.93011	0.999999
ENSG00000120658	ENOX1	3.49094	0.695137	0.702753	0.989162	0.322584	0.935874	3.16139	1.99019	0.967237	2.0576	0.0396286	0.576859	3.81093	-0.802177	1.08341	-0.740422	0.459044	0.999999
ENSG00000122986	HVCN1	110.198	0.187381	0.194347	0.964156	0.334968	0.945899	106.326	0.541254	0.263342	2.05533	0.0398473	0.576859	114.155	-0.278275	0.273747	-1.01654	0.309373	0.999999
ENSG00000131378	RFTN1	563.031	0.357817	0.199201	1.79626	0.0724525	0.586255	571.017	0.565153	0.275284	2.05298	0.0400744	0.576859	554.469	0.0898718	0.278459	0.322748	0.746886	0.999999
ENSG00000131504	DIAPH1	8574.16	-0.184226	0.0994401	-1.85264	0.0639346	0.562355	8377.69	-0.266183	0.129682	-2.05258	0.0401128	0.576859	8793.13	-0.0685016	0.170882	-0.40087	0.688516	0.999999
ENSG00000142937	RPS8	1601.73	0.258773	0.122469	2.11297	0.0346033	0.427225	1763.62	0.35137	0.171007	2.05471	0.0399073	0.576859	1419.85	0.135898	0.174795	0.777468	0.436883	0.999999
ENSG00000143324	XPR1	533.941	-0.294234	0.109339	-2.69103	0.00712325	0.209462	598.104	-0.293916	0.143029	-2.05494	0.0398848	0.576859	463.188	-0.294687	0.183206	-1.6085	0.107725	0.970899
ENSG00000149182	ARFGAP2	393.678	-0.0727643	0.0691069	-1.05292	0.292376	0.909439	423.031	-0.170053	0.082586	-2.0591	0.0394848	0.576859	361.4	0.065345	0.12995	0.502846	0.615073	0.999999
ENSG00000152661	GJA1	359.414	0.949944	0.324574	2.92675	0.00342529	0.140656	230.836	0.723927	0.351611	2.05889	0.0395049	0.576859	490.085	1.3576	0.56495	2.40304	0.0162592	0.579901
ENSG00000156017	CARNMT1	105.162	0.195096	0.117213	1.66446	0.0960206	0.647765	109.155	0.330256	0.160932	2.05215	0.0401554	0.576859	100.343	0.00911544	0.176747	0.0515733	0.958869	0.999999
ENSG00000160404	TOR2A	41.497	-0.418938	0.149329	-2.80547	0.00502433	0.176069	47.6111	-0.40052	0.195178	-2.05208	0.0401616	0.576859	34.9521	-0.447416	0.267668	-1.67154	0.094616	0.946665
ENSG00000164086	DUSP7	98.0901	0.445124	0.165854	2.68383	0.00727837	0.212631	92.5407	0.383086	0.186584	2.05316	0.0400569	0.576859	103.704	0.534476	0.305699	1.74837	0.0803995	0.902961
ENSG00000165617	DACT1	22.7872	1.5783	0.515168	3.06366	0.00218644	0.108409	12.931	1.32052	0.641806	2.0575	0.0396381	0.576859	32.7547	1.95295	0.82732	2.36057	0.0182467	0.596538
ENSG00000167193	CRK	168.099	-0.243862	0.128008	-1.90505	0.0567739	0.536249	158.68	-0.378883	0.183981	-2.05936	0.0394597	0.576859	178.492	-0.0593993	0.187812	-0.31627	0.751798	0.999999
ENSG00000171631	P2RY6	72.0986	-0.457549	0.192962	-2.37119	0.0177309	0.320157	71.1889	-0.501593	0.244103	-2.05484	0.0398941	0.576859	73.0542	-0.393746	0.325063	-1.21129	0.225784	0.999999
ENSG00000179562	GCC1	225.089	-0.099196	0.0932889	-1.06332	0.287636	0.907149	230.213	-0.248351	0.120918	-2.05388	0.0399877	0.576859	219.602	0.108139	0.157425	0.686926	0.492129	0.999999
ENSG00000187260	WDR86	9.62491	1.50849	0.422157	3.57329	0.000352525	0.0379892	8.36122	0.890658	0.434006	2.05218	0.040152	0.576859	10.8295	2.77353	0.80378	3.45061	0.000559317	0.128298
ENSG00000187630	DHRS4L2	87.4785	0.111624	0.265448	0.420511	0.674112	0.999973	97.7638	0.825389	0.401704	2.05472	0.0399058	0.576859	76.3427	-0.708839	0.248164	-2.85634	0.00428557	0.334702
ENSG00000197093	GAL3ST4	27.4753	0.690011	0.266013	2.5939	0.00948928	0.239025	31.3248	0.747773	0.363773	2.0556	0.0398211	0.576859	23.528	0.623991	0.411791	1.51531	0.129694	0.999999
ENSG00000236320	SLFN14	12.0511	1.50402	0.67703	2.2215	0.0263173	0.389102	9.55368	1.98543	0.966468	2.05432	0.0399452	0.576859	14.5649	1.15325	0.90594	1.27298	0.203024	0.999999
ENSG00000103671	TRIP4	401.481	-0.114871	0.0806647	-1.42406	0.15443	0.752298	403.042	-0.210454	0.102628	-2.05066	0.0403001	0.578044	399.368	0.0188081	0.144284	0.130355	0.896286	0.999999
ENSG00000134352	IL6ST	1620.71	-0.153944	0.133081	-1.15677	0.247368	0.87161	1400.71	-0.274317	0.133796	-2.05026	0.040339	0.578044	1852.91	0.0247118	0.255	0.096909	0.922799	0.999999
ENSG00000143870	PDIA6	1766.19	-0.285009	0.115348	-2.47087	0.0134785	0.278572	2051.42	-0.319459	0.15581	-2.05031	0.0403341	0.578044	1451.41	-0.236908	0.179907	-1.31684	0.187894	0.999999
ENSG00000148719	DNAJB12	315.423	-0.280679	0.117168	-2.39553	0.0165964	0.310338	317.115	-0.333662	0.162782	-2.04974	0.0403897	0.578318	314.302	-0.205921	0.187998	-1.09534	0.273369	0.999999
ENSG00000205420	KRT6A	64674.3	-0.630883	0.317201	-1.98891	0.0467114	0.494216	58179.2	-0.794845	0.388263	-2.04718	0.0406402	0.58145	71424	-0.36739	0.67865	-0.541354	0.588263	0.999999
ENSG00000012171	SEMA3B	481.394	-0.722043	0.224111	-3.2218	0.00127387	0.0810537	590.374	-0.644229	0.315089	-2.04459	0.0408952	0.583274	360.015	-0.811668	0.301711	-2.69021	0.00714066	0.418659
ENSG00000117020	AKT3	170.254	0.466502	0.195041	2.39181	0.0167656	0.312425	175.98	0.50027	0.244639	2.04493	0.0408618	0.583274	163.211	0.420072	0.32245	1.30275	0.192661	0.999999
ENSG00000135486	HNRNPA1	10619.7	0.211485	0.105027	2.01364	0.0440477	0.481631	11650.2	0.27991	0.136854	2.04532	0.0408236	0.583274	9456.89	0.118587	0.168021	0.705786	0.480322	0.999999
ENSG00000221866	PLXNA4	191.603	-1.04312	0.313536	-3.32697	0.000877964	0.0646952	240.802	-0.672728	0.329003	-2.04475	0.0408795	0.583274	137.408	-1.66604	0.567323	-2.93666	0.00331765	0.297262
ENSG00000070785	EIF2B3	133.457	0.14899	0.147306	1.01143	0.31181	0.927274	145.677	0.391703	0.191752	2.04276	0.0410763	0.583383	119.717	-0.188595	0.223923	-0.842232	0.399658	0.999999
ENSG00000085415	SEH1L	217.268	0.211929	0.154216	1.37424	0.169368	0.775995	226.801	0.460855	0.225464	2.04403	0.0409508	0.583383	206.596	-0.112682	0.189833	-0.593581	0.552792	0.999999
ENSG00000086205	FOLH1	64.1688	-0.84681	0.301833	-2.80556	0.00502296	0.176069	71.47	-0.76069	0.372394	-2.04271	0.0410816	0.583383	55.6055	-0.9821	0.499404	-1.96654	0.0492359	0.781209
ENSG00000119335	SET	2504.05	0.179598	0.06487	2.76858	0.00563013	0.188105	2669.23	0.205212	0.100429	2.04334	0.0410185	0.583383	2315.88	0.145903	0.0829938	1.75799	0.0787485	0.89786
ENSG00000182858	ALG12	166.089	-0.142434	0.11117	-1.28122	0.200117	0.815957	177.604	-0.30988	0.15171	-2.04258	0.0410941	0.583383	153.019	0.0874179	0.163923	0.533285	0.593836	0.999999
ENSG00000183160	TMEM119	9.84028	0.89466	0.336056	2.66223	0.00776243	0.216315	9.62548	0.852308	0.417186	2.04299	0.0410532	0.583383	10.0518	0.949756	0.602754	1.57569	0.115096	0.987893
ENSG00000150594	ADRA2A	33.3906	-1.1167	0.393492	-2.83793	0.00454076	0.165339	34.9975	-0.834355	0.408834	-2.04082	0.0412692	0.585227	31.3469	-1.74355	0.772321	-2.25754	0.0239744	0.648544
ENSG00000164649	CDCA7L	46.5277	0.183842	0.185278	0.992252	0.321074	0.935019	52.8144	0.415284	0.203508	2.04063	0.041288	0.585227	39.4726	-0.175435	0.34465	-0.509023	0.610736	0.999999
ENSG00000148814	LRRC27	76.0866	0.343234	0.251971	1.3622	0.173136	0.782099	92.4206	0.579335	0.284027	2.03972	0.0413781	0.586051	58.0064	-0.0365175	0.443696	-0.082303	0.934406	0.999999
ENSG00000112039	FANCE	135.061	0.485445	0.160429	3.02592	0.00247874	0.119101	126.58	0.453962	0.222603	2.03933	0.0414167	0.586145	143.646	0.527551	0.244934	2.15385	0.0312517	0.688371
ENSG00000198780	FAM169A	31.7545	0.753751	0.310598	2.42677	0.0152338	0.298952	31.2422	0.844967	0.414476	2.03864	0.0414858	0.586668	32.0379	0.625136	0.476363	1.31231	0.189415	0.999999
ENSG00000005073	HOXA11	26.253	2.03746	0.597049	3.41255	0.000643583	0.056201	18.3807	1.50051	0.736281	2.03796	0.0415542	0.586792	34.3772	2.94236	0.942665	3.12132	0.00180041	0.221895
ENSG00000074590	NUAK1	18.1631	0.481085	0.318707	1.50949	0.131174	0.712874	17.6677	0.777035	0.381323	2.03773	0.0415766	0.586792	18.5816	-0.0487751	0.546732	-0.0892121	0.928913	0.999999
ENSG00000103811	CTSH	2162.88	-0.344108	0.129607	-2.65502	0.0079304	0.218385	2460.97	-0.282483	0.138713	-2.03646	0.041704	0.586792	1846.31	-0.432329	0.247489	-1.74686	0.0806609	0.902961
ENSG00000107518	ATRNL1	18.422	1.43598	0.495078	2.90051	0.0037255	0.147149	13.378	1.14181	0.560556	2.03692	0.0416578	0.586792	23.4936	1.84208	0.900796	2.04495	0.04086	0.750045
ENSG00000137491	SLCO2B1	218.707	0.382382	0.26782	1.42776	0.15336	0.751011	272.205	0.740974	0.363678	2.03745	0.0416054	0.586792	163.941	-0.0672236	0.373166	-0.180144	0.85704	0.999999
ENSG00000157500	APPL1	458.928	0.18459	0.111767	1.65157	0.098623	0.652819	513.778	0.326794	0.160483	2.03631	0.041719	0.586792	398.502	-0.00503716	0.148143	-0.034002	0.972876	0.999999
ENSG00000169221	TBC1D10B	507.718	0.0208925	0.11541	0.181029	0.856344	0.999973	543.209	-0.270414	0.132754	-2.03695	0.0416549	0.586792	467.503	0.427919	0.174509	2.45213	0.0142014	0.543905
ENSG00000110987	BCL7A	44.6825	0.387208	0.239762	1.61497	0.106318	0.670303	49.3501	0.563784	0.277091	2.03465	0.0418856	0.58778	39.4638	0.106915	0.435908	0.24527	0.806247	0.999999
ENSG00000116667	C1orf21	150.931	0.582954	0.175737	3.3172	0.00090924	0.0657014	178.866	0.5009	0.246172	2.03475	0.0418756	0.58778	120.685	0.699701	0.250497	2.79325	0.00521816	0.360327
ENSG00000156711	MAPK13	455.251	-0.196042	0.113602	-1.72569	0.0844032	0.617259	495.551	-0.293262	0.14412	-2.03484	0.0418669	0.58778	412.081	-0.0597187	0.194119	-0.307639	0.758357	0.999999
ENSG00000152926	ZNF117	1124.17	-0.401894	0.207528	-1.93658	0.0527971	0.520079	1145.24	-0.515867	0.253641	-2.03385	0.0419669	0.588018	1111.72	-0.232844	0.345078	-0.674758	0.49983	0.999999
ENSG00000278637	HIST1H4A	38.0542	0.23112	0.190896	1.21071	0.226007	0.848702	35.4559	0.479514	0.23573	2.03416	0.0419353	0.588018	40.5238	-0.139255	0.323052	-0.43106	0.666425	0.999999
ENSG00000121060	TRIM25	1469.24	-0.422847	0.19691	-2.14742	0.0317601	0.418153	1164.98	-0.532321	0.261779	-2.03347	0.0420048	0.588099	1794.48	-0.264769	0.301954	-0.876851	0.380568	0.999999
ENSG00000169035	KLK7	628.549	-0.738744	0.334734	-2.20696	0.0273171	0.394511	378.859	-0.863713	0.424897	-2.03276	0.0420768	0.588207	893.445	-0.537941	0.516711	-1.04109	0.297835	0.999999
ENSG00000178199	ZC3H12D	22.9936	0.539047	0.323187	1.66791	0.0953331	0.646524	21.0423	0.890206	0.437895	2.03292	0.0420604	0.588207	24.9916	0.0750266	0.494522	0.151715	0.879411	0.999999
ENSG00000102144	PGK1	8287.94	-0.32967	0.121635	-2.71032	0.00672173	0.206011	7960.87	-0.292521	0.144067	-2.03045	0.0423105	0.588745	8652.69	-0.381267	0.22222	-1.71572	0.0862133	0.928209
ENSG00000104814	MAP4K1	351.997	0.371925	0.19618	1.89583	0.0579824	0.539036	355.576	0.441819	0.217587	2.03054	0.0423012	0.588745	345.603	0.263831	0.349994	0.753815	0.45096	0.999999
ENSG00000132964	CDK8	223.55	0.300047	0.131962	2.27374	0.0229817	0.363709	218.649	0.378145	0.186327	2.02946	0.0424111	0.588745	227.532	0.195424	0.191348	1.0213	0.307113	0.999999
ENSG00000134028	ADAMDEC1	688.08	0.163692	0.315867	0.518232	0.604296	0.999973	761.33	0.890947	0.438903	2.02994	0.0423624	0.588745	616.102	-0.70129	0.391219	-1.79258	0.0730404	0.884897
ENSG00000150045	KLRF1	21.5384	1.05152	0.482443	2.17958	0.0292884	0.405062	21.2963	1.26822	0.624215	2.0317	0.0421842	0.588745	21.6009	0.728716	0.74911	0.972775	0.330665	0.999999
ENSG00000151012	SLC7A11	293.871	-0.797478	0.236067	-3.37818	0.000729669	0.0604303	278.365	-0.690545	0.339991	-2.03107	0.0422478	0.588745	312.946	-0.920004	0.312072	-2.94805	0.00319782	0.289348
ENSG00000156113	KCNMA1	385.906	0.303316	0.275973	1.09908	0.271734	0.892334	503.934	0.789323	0.388775	2.03028	0.0423276	0.588745	259.09	-0.276347	0.33869	-0.815929	0.414541	0.999999
ENSG00000156650	KAT6B	1456.36	0.268237	0.103427	2.5935	0.00950049	0.239025	1540.65	0.281763	0.138755	2.03065	0.0422908	0.588745	1357.26	0.251244	0.162912	1.54221	0.123022	0.999999
ENSG00000177272	KCNA3	75.5023	0.331454	0.2111	1.57013	0.116386	0.690132	76.8105	0.449473	0.221536	2.02889	0.0424692	0.588745	73.6869	0.132027	0.400241	0.329869	0.741499	0.999999
ENSG00000188107	EYS	47.4657	0.51596	0.241694	2.13476	0.0327803	0.420884	48.3244	0.62238	0.306647	2.02963	0.0423941	0.588745	46.3319	0.36222	0.401965	0.901125	0.367522	0.999999
ENSG00000244476	ERVFRD-1	8.73383	0.737072	0.382764	1.92566	0.0541471	0.526736	9.37829	1.04984	0.517399	2.02906	0.0424517	0.588745	8.08033	0.314598	0.626093	0.502478	0.615332	0.999999
ENSG00000188886	ASTL	21.8506	-1.43365	0.462291	-3.10119	0.00192748	0.100794	17.2657	-1.44935	0.714854	-2.02748	0.0426137	0.590302	26.8687	-1.38735	0.584981	-2.37161	0.0177107	0.590823
ENSG00000107719	PALD1	91.8087	0.294579	0.207721	1.41815	0.156148	0.754748	110.31	0.514151	0.253792	2.02587	0.0427779	0.592127	71.9773	-0.0307853	0.347508	-0.0885887	0.929409	0.999999
ENSG00000143167	GPA33	7.25019	1.07126	0.581528	1.84215	0.0654537	0.565499	7.3189	1.52712	0.754064	2.02519	0.0428479	0.592648	7.12623	0.401086	0.9309	0.430858	0.666572	0.999999
ENSG00000239713	APOBEC3G	267.402	0.424775	0.173093	2.45403	0.0141264	0.284411	258.87	0.473868	0.234111	2.02412	0.0429579	0.593721	274.452	0.357953	0.261678	1.36791	0.17134	0.999999
ENSG00000070814	TCOF1	866.06	0.130379	0.0965182	1.35082	0.176753	0.787918	936.045	0.201242	0.0996819	2.01885	0.0435033	0.594523	787.898	0.02823	0.189825	0.148716	0.881778	0.999999
ENSG00000076706	MCAM	18.805	-0.0149197	0.379315	-0.0393331	0.968625	0.999973	14.542	-0.78298	0.387594	-2.0201	0.0433726	0.594523	23.1812	1.43906	0.697406	2.06345	0.0390695	0.737942
ENSG00000117133	RPF1	172.022	0.150098	0.077138	1.94584	0.0516734	0.514827	183.866	0.194047	0.0961122	2.01897	0.0434907	0.594523	158.747	0.0868516	0.146185	0.594121	0.552431	0.999999
ENSG00000118849	RARRES1	1389.57	0.42106	0.240287	1.75232	0.0797191	0.605477	1388.82	0.650411	0.321792	2.02121	0.0432577	0.594523	1381.26	0.106079	0.343432	0.30888	0.757413	0.999999
ENSG00000127663	KDM4B	534.63	-0.325188	0.127107	-2.55838	0.0105161	0.250066	508.662	-0.341568	0.169084	-2.02011	0.0433722	0.594523	562.921	-0.300356	0.20939	-1.43444	0.151447	0.999999
ENSG00000131467	PSME3	877.88	-0.119627	0.0791459	-1.51148	0.130666	0.712132	883.126	-0.189929	0.093895	-2.02278	0.0430955	0.594523	870.948	-0.02049	0.150268	-0.136356	0.891539	0.999999
ENSG00000135077	HAVCR2	244.646	0.0384386	0.248216	0.15486	0.876932	0.999973	266.483	0.677057	0.335294	2.0193	0.0434563	0.594523	222.11	-0.775042	0.308768	-2.51011	0.0120693	0.510567
ENSG00000135778	NTPCR	186.219	0.495592	0.154455	3.20866	0.00133355	0.0825962	188.762	0.402951	0.199423	2.02058	0.0433232	0.594523	182.763	0.624779	0.251188	2.4873	0.0128718	0.519625
ENSG00000136247	ZDHHC4	154.675	0.38988	0.144762	2.69324	0.00707619	0.209462	181.88	0.400273	0.198028	2.02129	0.0432496	0.594523	124.605	0.378993	0.220929	1.71546	0.0862615	0.928209
ENSG00000157064	NMNAT2	4.14131	-1.49793	0.632766	-2.36727	0.0179197	0.321536	4.38763	-1.66755	0.825541	-2.01995	0.0433886	0.594523	3.83862	-1.28663	1.04638	-1.22959	0.218849	0.999999
ENSG00000166527	CLEC4D	105.576	-0.69998	0.283906	-2.46553	0.0136809	0.280542	81.5303	-0.768443	0.380614	-2.01896	0.0434918	0.594523	131.467	-0.604404	0.427926	-1.4124	0.157832	0.999999
ENSG00000169249	ZRSR2	387.074	0.184282	0.103373	1.78268	0.074638	0.592875	417.226	0.293556	0.145265	2.02084	0.0432968	0.594523	352.427	0.0377234	0.148111	0.254698	0.798957	0.999999
ENSG00000182446	NPLOC4	981.809	-0.127856	0.100757	-1.26895	0.204458	0.820782	936.427	-0.24785	0.122647	-2.02084	0.0432964	0.594523	1030.88	0.040953	0.177835	0.230286	0.81787	0.999999
ENSG00000186230	ZNF749	42.5631	0.266659	0.165739	1.60891	0.107636	0.672923	48.4686	0.399552	0.197785	2.02013	0.0433695	0.594523	36.0049	0.0564319	0.302206	0.186733	0.85187	0.999999
ENSG00000235863	B3GALT4	50.7791	-0.21566	0.12984	-1.66096	0.0967205	0.647906	50.1575	-0.349607	0.173108	-2.01959	0.0434255	0.594523	51.4374	-0.0311283	0.220918	-0.140904	0.887946	0.999999
ENSG00000198793	MTOR	1379.03	-0.0786981	0.0689986	-1.14057	0.254047	0.87769	1423.52	-0.190524	0.0943876	-2.01853	0.0435363	0.594531	1328.44	0.0759259	0.106432	0.713373	0.475615	0.999999
ENSG00000119865	CNRIP1	9.98612	0.982479	0.450918	2.17884	0.0293434	0.405222	11.1614	1.07945	0.535106	2.01727	0.0436678	0.595028	8.75602	0.738845	0.830635	0.889494	0.373738	0.999999
ENSG00000147526	TACC1	1710.28	-0.225333	0.135448	-1.66362	0.0961893	0.647906	1571.83	-0.297249	0.147335	-2.0175	0.0436434	0.595028	1858.74	-0.119489	0.25549	-0.467686	0.640009	0.999999
ENSG00000147874	HAUS6	142.342	0.243038	0.138716	1.75205	0.0797646	0.605477	145.921	0.391127	0.193892	2.01724	0.0436703	0.595028	137.941	0.0476335	0.203558	0.234005	0.814981	0.999999
ENSG00000143839	REN	136.205	-0.495924	0.352586	-1.40654	0.159565	0.759867	189.72	-0.971876	0.481953	-2.01654	0.0437438	0.595587	78.0349	0.142438	0.480309	0.296555	0.766806	0.999999
ENSG00000197057	DTHD1	83.0257	0.318125	0.303781	1.04722	0.294999	0.911899	106.124	0.769683	0.381764	2.01613	0.0437868	0.595728	57.4874	-0.32645	0.466127	-0.700346	0.483711	0.999999
ENSG00000023318	ERP44	1088.97	-0.245394	0.0940522	-2.60913	0.00907733	0.233715	1127.5	-0.277492	0.138035	-2.0103	0.0443993	0.596522	1045.37	-0.199988	0.138655	-1.44235	0.149205	0.999999
ENSG00000035720	STAP1	26.015	0.875502	0.313639	2.79143	0.00524752	0.179834	21.4532	0.857092	0.425485	2.01439	0.0439687	0.596522	30.6926	0.914768	0.480061	1.90553	0.0567119	0.815688
ENSG00000059122	FLYWCH1	90.8904	0.205837	0.131226	1.56857	0.116747	0.690201	96.4416	0.27983	0.139113	2.01153	0.04427	0.596522	84.354	0.0863152	0.256562	0.336431	0.736546	0.999999
ENSG00000059769	DNAJC25	39.5019	-0.394813	0.141274	-2.79465	0.00519556	0.179322	40.0227	-0.378167	0.188095	-2.0105	0.0443778	0.596522	38.8252	-0.417613	0.251032	-1.66358	0.0961956	0.948615
ENSG00000081386	ZNF510	102.13	0.404218	0.184291	2.19337	0.0282806	0.400939	112.476	0.486328	0.241559	2.01329	0.0440844	0.596522	90.396	0.2877	0.294625	0.976495	0.328819	0.999999
ENSG00000100596	SPTLC2	1118.62	-0.241093	0.0903071	-2.6697	0.00759198	0.214776	1148.33	-0.242481	0.120512	-2.01209	0.0442103	0.596522	1083.14	-0.238425	0.154383	-1.54437	0.122498	0.999999
ENSG00000100652	SLC10A1	30.3562	0.239579	0.291914	0.820716	0.411808	0.999973	31.364	0.824581	0.409634	2.01297	0.0441176	0.596522	29.5693	-0.467181	0.401415	-1.16384	0.244491	0.999999
ENSG00000111261	MANSC1	269.383	-0.234564	0.177225	-1.32354	0.185656	0.797595	273.78	-0.489564	0.242978	-2.01485	0.0439203	0.596522	263.847	0.101424	0.246584	0.411317	0.68084	0.999999
ENSG00000111875	ASF1A	114.758	0.394307	0.117783	3.34775	0.000814706	0.0620196	121.088	0.318482	0.158356	2.01117	0.0443074	0.596522	107.269	0.500186	0.190543	2.62505	0.00866359	0.451263
ENSG00000116406	EDEM3	678.205	-0.224517	0.0936959	-2.39623	0.0165648	0.31024	666.79	-0.289999	0.144155	-2.01171	0.0442501	0.596522	690.418	-0.134828	0.125114	-1.07764	0.281193	0.999999
ENSG00000129636	ITFG1	875.54	-0.123572	0.0981391	-1.25915	0.207974	0.823851	883.405	-0.262867	0.130559	-2.0134	0.044073	0.596522	864.481	0.068876	0.150691	0.457068	0.647622	0.999999
ENSG00000141665	FBXO15	18.5912	0.751983	0.387896	1.93862	0.0525479	0.519158	21.9437	0.985797	0.489968	2.01196	0.0442238	0.596522	14.8657	0.402702	0.643723	0.625583	0.531588	0.999999
ENSG00000159592	GPBP1L1	1209.56	-0.0680441	0.0795052	-0.855844	0.392084	0.992702	1216.78	-0.167519	0.0832739	-2.01167	0.0442552	0.596522	1200.01	0.0730977	0.158362	0.461585	0.644379	0.999999
ENSG00000176641	RNF152	11.2688	1.06049	0.313673	3.38088	0.000722529	0.0601344	12.4799	0.900349	0.447615	2.01144	0.0442794	0.596522	9.89584	1.29567	0.454507	2.85072	0.00436203	0.336646
ENSG00000178127	NDUFV2	6.77048	0.65108	0.383063	1.69967	0.0891928	0.631052	5.46279	1.01043	0.502529	2.0107	0.0443575	0.596522	8.16889	0.110902	0.650203	0.170565	0.864566	0.999999
ENSG00000179941	BBS10	42.059	0.43252	0.141391	3.05903	0.00222058	0.109519	42.1955	0.366117	0.181992	2.01173	0.0442489	0.596522	41.7148	0.520396	0.24982	2.08309	0.0372433	0.721892
ENSG00000182903	ZNF721	432.885	0.30718	0.111969	2.74343	0.00608013	0.197477	462.268	0.298746	0.148325	2.01414	0.0439952	0.596522	399.049	0.320881	0.182641	1.7569	0.0789351	0.898315
ENSG00000197915	HRNR	266.354	1.12994	0.384745	2.93685	0.00331564	0.137262	253.207	1.10334	0.548965	2.00986	0.0444464	0.596717	280.639	1.15644	0.490354	2.35839	0.0183546	0.596538
ENSG00000197054	ZNF763	30.538	-0.712839	0.256853	-2.77528	0.00551541	0.185938	33.9028	-0.694901	0.345836	-2.00934	0.0445014	0.597017	26.9036	-0.738162	0.405091	-1.82221	0.0684226	0.869147
ENSG00000186567	CEACAM19	12.5808	-0.898421	0.315423	-2.8483	0.00439528	0.161654	8.23682	-0.883467	0.440262	-2.00669	0.044783	0.599916	17.1825	-0.941095	0.494426	-1.90341	0.0569869	0.815688
ENSG00000259494	MRPL46	14.3453	0.529532	0.26946	1.96516	0.0493957	0.505513	14.8006	0.749069	0.373231	2.00699	0.0447509	0.599916	13.7836	0.245794	0.43323	0.567352	0.570475	0.999999
ENSG00000117362	APH1A	540.575	-0.123297	0.0669934	-1.84044	0.0657039	0.565499	589.308	-0.175128	0.0872991	-2.00607	0.0448492	0.599924	487.774	-0.0496149	0.121907	-0.406991	0.684015	0.999999
ENSG00000196711	FAM150A	3.7307	-1.71527	0.720955	-2.37916	0.0173519	0.317149	4.60748	-1.73654	0.86558	-2.00622	0.0448327	0.599924	2.7397	-1.68287	1.41286	-1.19112	0.233608	0.999999
ENSG00000165916	PSMC3	869.467	-0.113976	0.0735721	-1.54917	0.12134	0.698622	896.647	-0.192777	0.0961192	-2.00561	0.0448983	0.600142	837.232	-0.00403458	0.126007	-0.0320187	0.974457	0.999999
ENSG00000143799	PARP1	1977.44	0.216865	0.12481	1.73756	0.082289	0.609946	2141.9	0.321168	0.160161	2.00528	0.0449331	0.600168	1790.68	0.0729896	0.199939	0.36506	0.715067	0.999999
ENSG00000164366	CCDC127	88.1782	-0.136695	0.170016	-0.804012	0.42139	0.999973	100.081	-0.360277	0.179789	-2.00389	0.0450822	0.601721	75.4531	0.186517	0.332173	0.561506	0.574453	0.999999
ENSG00000154856	APCDD1	136.622	0.953395	0.357198	2.6691	0.00760558	0.214835	104.536	0.67042	0.334828	2.00228	0.0452544	0.603397	169.113	1.55573	0.67772	2.29553	0.0217025	0.629641
ENSG00000205755	CRLF2	42.1527	-0.995341	0.399299	-2.49272	0.012677	0.270718	51.859	-1.22341	0.611063	-2.0021	0.0452737	0.603397	32.6937	-0.717543	0.504285	-1.42289	0.154768	0.999999
ENSG00000027869	SH2D2A	44.1469	0.350553	0.187688	1.86774	0.0617977	0.554189	41.41	0.512441	0.256158	2.00049	0.0454471	0.604521	46.7038	0.137444	0.291838	0.470959	0.63767	0.999999
ENSG00000100601	ALKBH1	46.0375	0.293382	0.13357	2.19646	0.0280591	0.398765	47.3908	0.465408	0.232693	2.00009	0.0454902	0.604521	44.4228	0.0965031	0.15258	0.632475	0.527077	0.999999
ENSG00000130695	CEP85	125.818	0.0653211	0.184618	0.353818	0.723475	0.999973	120.489	0.278535	0.139257	2.00015	0.0454846	0.604521	130.871	-0.296681	0.391711	-0.757398	0.448811	0.999999
ENSG00000204390	HSPA1L	47.4224	0.279878	0.242333	1.15493	0.248118	0.872086	43.1085	0.616299	0.308032	2.00077	0.0454177	0.604521	51.7884	-0.189031	0.380304	-0.497053	0.619151	0.999999
ENSG00000116830	TTF2	177.473	0.202684	0.109758	1.84665	0.0647983	0.565274	178.172	0.297322	0.148744	1.99889	0.0456208	0.605394	175.795	0.0739015	0.178241	0.414617	0.678423	0.999999
ENSG00000172432	GTPBP2	661.718	-0.192359	0.143759	-1.33807	0.180874	0.792635	616.497	-0.365124	0.182665	-1.99887	0.045622	0.605394	710.405	0.048421	0.233158	0.207675	0.835483	0.999999
ENSG00000172766	NAA16	134.542	0.236287	0.113634	2.07936	0.0375842	0.446408	137.827	0.27496	0.137592	1.99837	0.0456762	0.605673	130.336	0.171913	0.202527	0.84884	0.39597	0.999999
ENSG00000137975	CLCA2	623.041	1.01178	0.357455	2.83051	0.00464743	0.168237	908.438	1.00831	0.50467	1.99796	0.0457213	0.605832	319.29	1.02154	0.476199	2.14519	0.031938	0.692607
ENSG00000170373	CST1	16.792	-1.75433	0.753128	-2.32939	0.0198382	0.3398	11.6518	-2.32053	1.16174	-1.99746	0.0457756	0.606112	22.0728	-1.01587	0.905973	-1.1213	0.262159	0.999999
ENSG00000112339	HBS1L	527.876	-0.106651	0.0580684	-1.83664	0.0662632	0.565627	552.371	-0.15709	0.0787013	-1.99603	0.0459308	0.606851	499.637	-0.0369414	0.100707	-0.366821	0.713753	0.999999
ENSG00000122026	RPL21	5168.33	0.263298	0.138978	1.89453	0.0581553	0.539397	5610.78	0.387101	0.193932	1.99607	0.0459265	0.606851	4661.22	0.100879	0.191741	0.52612	0.598805	0.999999
ENSG00000164344	KLKB1	11.5374	0.217449	0.468609	0.464031	0.642626	0.999973	15.1984	1.02181	0.511798	1.99651	0.0458782	0.606851	7.49252	-1.82968	0.873328	-2.09507	0.0361647	0.71783
ENSG00000102699	PARP4	2319.61	-0.126538	0.0552433	-2.29057	0.0219886	0.355536	2405.39	-0.138788	0.0695464	-1.99562	0.0459755	0.607002	2220.83	-0.108404	0.106305	-1.01974	0.30785	0.999999
ENSG00000070010	UFD1L	247.627	-0.0912032	0.0917144	-0.994426	0.320015	0.934971	237.47	-0.25748	0.129061	-1.99503	0.0460399	0.607368	257.778	0.134784	0.133891	1.00667	0.314095	0.999999
ENSG00000077232	DNAJC10	1555.06	-0.330673	0.105305	-3.14016	0.00168858	0.0962698	1702.5	-0.269596	0.135163	-1.99459	0.0460874	0.607368	1389.96	-0.414735	0.175889	-2.35793	0.0183772	0.596538
ENSG00000198542	ITGBL1	8.80483	-0.927206	0.55753	-1.66306	0.0963002	0.647906	8.85688	-1.48512	0.744626	-1.99445	0.0461027	0.607368	8.71601	-0.260532	0.859524	-0.303112	0.761805	0.999999
ENSG00000087085	ACHE	198.409	0.606091	0.30764	1.97013	0.0488231	0.503156	163.552	0.732878	0.367691	1.99319	0.0462404	0.607385	236.93	0.396984	0.507999	0.781467	0.434528	0.999999
ENSG00000104388	RAB2A	1297.48	-0.105497	0.105498	-0.999986	0.317317	0.931996	1304.56	-0.226454	0.113579	-1.99381	0.0461727	0.607385	1287.49	0.068554	0.199769	0.343167	0.731473	0.999999
ENSG00000130635	COL5A1	1092.57	0.445464	0.286469	1.55501	0.119943	0.696146	266.58	0.507389	0.254485	1.99379	0.0461753	0.607385	1941.61	0.31344	0.541777	0.57854	0.562899	0.999999
ENSG00000177459	ERICH5	23.9422	0.454406	0.34744	1.30787	0.190918	0.804825	29.2202	0.729292	0.365879	1.99326	0.0462333	0.607385	18.0409	-0.19131	0.674429	-0.283661	0.77667	0.999999
ENSG00000182853	VMO1	78.692	-0.688629	0.252526	-2.72696	0.00639204	0.200452	75.3117	-0.595883	0.298999	-1.99292	0.04627	0.607385	82.5215	-0.829014	0.435016	-1.90571	0.0566882	0.815688
ENSG00000139722	VPS37B	1549.79	-0.506025	0.199536	-2.53601	0.0112122	0.258584	1444.88	-0.48176	0.241828	-1.99216	0.0463534	0.608044	1665.74	-0.540472	0.333849	-1.61891	0.105466	0.967947
ENSG00000108448	TRIM16L	68.9857	0.540201	0.28599	1.88888	0.0589075	0.5434	42.828	0.766754	0.385025	1.99144	0.0464327	0.608609	96.4258	0.235961	0.423126	0.557663	0.577075	0.999999
ENSG00000127445	PIN1	112.836	0.198455	0.0890653	2.22819	0.0258676	0.385947	120.95	0.220345	0.110678	1.99086	0.0464962	0.608609	103.711	0.164186	0.169773	0.967089	0.3335	0.999999
ENSG00000164237	CMBL	43.6031	0.698305	0.367087	1.90228	0.057134	0.536387	53.4178	0.908479	0.456303	1.99096	0.0464858	0.608609	32.631	0.379435	0.598899	0.633553	0.526372	0.999999
ENSG00000004468	CD38	174.537	0.114424	0.274966	0.416139	0.677308	0.999973	153.947	0.705859	0.355209	1.98717	0.046904	0.608849	194.895	-0.710147	0.386317	-1.83825	0.0660255	0.856811
ENSG00000011028	MRC2	112.91	0.476632	0.250957	1.89926	0.0575307	0.536986	87.8821	0.561439	0.282578	1.98685	0.0469395	0.608849	138.181	0.345643	0.441699	0.78253	0.433903	0.999999
ENSG00000088812	ATRN	827.371	-0.212223	0.116246	-1.82564	0.0679048	0.570248	940.808	-0.28543	0.143607	-1.98759	0.0468574	0.608849	703.626	-0.108143	0.20058	-0.539152	0.589782	0.999999
ENSG00000106004	HOXA5	6.14732	-0.436895	0.493993	-0.884415	0.376472	0.979295	7.14857	-1.33596	0.6726	-1.98626	0.0470045	0.608849	5.05771	0.741093	0.743911	0.996212	0.319147	0.999999
ENSG00000130985	UBA1	6989.12	-0.172966	0.0863165	-2.00386	0.0450847	0.486443	7017.47	-0.231948	0.11676	-1.98654	0.0469735	0.608849	6954.38	-0.0901029	0.145061	-0.621138	0.534509	0.999999
ENSG00000134323	MYCN	5.6939	-0.500663	0.529718	-0.945151	0.344582	0.956919	5.59607	-1.17382	0.590892	-1.98652	0.0469758	0.608849	5.76103	0.98318	1.07144	0.917623	0.358816	0.999999
ENSG00000135521	LTV1	102.628	0.273628	0.167201	1.63652	0.101731	0.657893	108.538	0.444945	0.22363	1.98965	0.0466296	0.608849	96.0437	0.0380319	0.259127	0.14677	0.883314	0.999999
ENSG00000152952	PLOD2	431.727	-0.596238	0.218609	-2.72742	0.00638313	0.200452	369.596	-0.562625	0.282792	-1.98953	0.0466423	0.608849	495.907	-0.638772	0.340906	-1.87375	0.0609649	0.83928
ENSG00000163322	FAM175A	51.5592	0.469338	0.173003	2.71288	0.00667006	0.206011	52.9686	0.476836	0.239893	1.9877	0.0468447	0.608849	49.8069	0.46434	0.26774	1.7343	0.0828656	0.910785
ENSG00000166192	SENP8	16.2971	-0.553026	0.297786	-1.85712	0.0632937	0.55964	19.3653	-0.668786	0.336638	-1.98666	0.0469597	0.608849	12.9165	-0.342447	0.567179	-0.603772	0.545995	0.999999
ENSG00000167081	PBX3	99.3992	0.157982	0.157826	1.00099	0.316831	0.931737	105.083	0.428767	0.215459	1.99002	0.0465891	0.608849	93.0192	-0.207152	0.224004	-0.924768	0.355086	0.999999
ENSG00000184162	NR2C2AP	64.9616	0.207698	0.185827	1.11769	0.263698	0.88499	66.1141	0.40778	0.205126	1.98795	0.0468169	0.608849	63.2682	-0.0732987	0.344662	-0.212668	0.831586	0.999999
ENSG00000196821	C6orf106	739.909	-0.109551	0.10232	-1.07068	0.284315	0.903728	726.961	-0.24112	0.121399	-1.98618	0.0470137	0.608849	753.786	0.0769495	0.184061	0.418064	0.6759	0.999999
ENSG00000253159	PCDHGA12	8.30996	1.07465	0.458512	2.34378	0.0190896	0.332605	7.8507	1.25748	0.632123	1.9893	0.0466677	0.608849	8.707	0.889513	0.707428	1.25739	0.208613	0.999999
ENSG00000253953	PCDHGB4	12.7468	0.789017	0.319714	2.46789	0.0135913	0.279788	10.524	0.821112	0.412959	1.98836	0.0467714	0.608849	15.0433	0.724932	0.538672	1.34578	0.178374	0.999999
ENSG00000136717	BIN1	701.016	0.218943	0.102464	2.13678	0.0326157	0.420528	682.109	0.258418	0.130134	1.98579	0.0470568	0.608976	717.061	0.165902	0.173341	0.957084	0.338525	0.999999
ENSG00000131187	F12	9.23463	-0.934027	0.432026	-2.16197	0.0306204	0.410984	8.33653	-1.37361	0.692048	-1.98485	0.0471607	0.609889	10.1974	-0.477049	0.528241	-0.903091	0.366478	0.999999
ENSG00000075618	FSCN1	140.115	0.404005	0.194548	2.07663	0.0378356	0.44757	131.819	0.452613	0.22838	1.98184	0.0474974	0.610671	148.357	0.332745	0.340745	0.976521	0.328806	0.999999
ENSG00000079150	FKBP7	25.7897	0.357247	0.37835	0.944223	0.345056	0.95709	21.5755	0.807544	0.407423	1.98208	0.0474707	0.610671	29.8593	-0.663592	0.678349	-0.978246	0.327953	0.999999
ENSG00000101445	PPP1R16B	255.771	0.213618	0.177427	1.20398	0.228598	0.851839	233.506	0.394461	0.198849	1.98372	0.0472868	0.610671	277.807	-0.0617369	0.313064	-0.197202	0.843669	0.999999
ENSG00000106976	DNM1	70.6051	0.849598	0.294122	2.88859	0.00386974	0.148985	40.4972	0.642646	0.324352	1.98132	0.0475549	0.610671	101.243	1.2051	0.505965	2.38179	0.0172287	0.587952
ENSG00000122507	BBS9	504.456	0.282202	0.110531	2.55315	0.0106752	0.250626	570.265	0.270111	0.136319	1.98146	0.0475396	0.610671	430.794	0.300647	0.191946	1.56631	0.117276	0.988929
ENSG00000126391	FRMD8	325.333	-0.34075	0.161128	-2.11477	0.0344493	0.426848	281.357	-0.366157	0.184685	-1.9826	0.0474121	0.610671	371.901	-0.304194	0.291166	-1.04475	0.29614	0.999999
ENSG00000141551	CSNK1D	1894.4	-0.234444	0.139542	-1.6801	0.0929373	0.641953	1806.88	-0.36457	0.183844	-1.98304	0.047363	0.610671	1994.04	-0.0507845	0.223306	-0.227421	0.820096	0.999999
ENSG00000151474	FRMD4A	147.912	0.551501	0.201784	2.73313	0.00627362	0.199285	168.205	0.520851	0.262629	1.98322	0.0473424	0.610671	125.896	0.596264	0.320316	1.86149	0.0626756	0.846502
ENSG00000165487	MICU2	399.012	-0.110649	0.0831282	-1.33107	0.183167	0.795602	389.345	-0.215834	0.10883	-1.98321	0.0473436	0.610671	407.808	0.0360982	0.140559	0.256818	0.797319	0.999999
ENSG00000196141	SPATS2L	694.095	-0.220076	0.147154	-1.49555	0.134772	0.720444	644.348	-0.334441	0.168777	-1.98155	0.0475295	0.610671	743.352	-0.0523554	0.260374	-0.201078	0.840638	0.999999
ENSG00000143578	CREB3L4	165.255	-0.740389	0.229657	-3.22388	0.00126464	0.0807422	194.181	-0.592997	0.299524	-1.9798	0.0477261	0.610745	132.446	-0.939272	0.35152	-2.67203	0.00753929	0.420917
ENSG00000160307	S100B	96.0282	0.580161	0.287473	2.01814	0.0435763	0.479005	103.123	0.872712	0.440789	1.97989	0.0477161	0.610745	88.524	0.263934	0.334794	0.788348	0.430493	0.999999
ENSG00000172765	TMCC1	406.702	-0.144834	0.113236	-1.27904	0.200881	0.816445	394.161	-0.27488	0.138778	-1.98072	0.0476226	0.610745	419.146	0.0381452	0.198587	0.192083	0.847677	0.999999
ENSG00000181449	SOX2	16.1568	1.5458	0.585658	2.63942	0.00830477	0.225092	21.9179	1.44817	0.731477	1.97979	0.0477275	0.610745	9.99934	1.67109	0.980482	1.70436	0.0883148	0.934153
ENSG00000255112	CHMP1B	620.852	-0.291748	0.153088	-1.90575	0.0566823	0.536249	547.388	-0.341823	0.172654	-1.97982	0.0477239	0.610745	699.537	-0.21702	0.279507	-0.776438	0.43749	0.999999
ENSG00000187815	ZFP69	29.391	0.276048	0.234117	1.1791	0.238358	0.860651	31.5745	0.51306	0.259239	1.9791	0.0478044	0.611014	26.8606	-0.135967	0.436344	-0.311606	0.75534	0.999999
ENSG00000197555	SIPA1L1	1716.82	-0.326392	0.139991	-2.33151	0.0197263	0.338946	1460.3	-0.356023	0.1799	-1.97901	0.0478153	0.611014	1987.42	-0.282615	0.234727	-1.20401	0.228584	0.999999
ENSG00000163736	PPBP	180.4	-0.548621	0.403201	-1.36066	0.17362	0.783091	178.975	-1.1779	0.595477	-1.97808	0.0479194	0.611065	181.303	0.0831116	0.476065	0.174581	0.861409	0.999999
ENSG00000172349	IL16	634.764	0.384449	0.166711	2.30608	0.0211061	0.349141	630.164	0.40963	0.207083	1.9781	0.0479176	0.611065	636.759	0.351488	0.278623	1.26152	0.207122	0.999999
ENSG00000184117	NIPSNAP1	271.33	0.27082	0.144167	1.87851	0.0603108	0.549547	294.094	0.378808	0.191479	1.97833	0.0478914	0.611065	245.005	0.125623	0.222224	0.5653	0.57187	0.999999
ENSG00000152672	CLEC4F	6.92383	0.947067	0.534163	1.77299	0.0762299	0.596488	8.47412	1.08654	0.550112	1.97513	0.0482535	0.614896	5.24029	0.630828	1.228	0.513702	0.60746	0.999999
ENSG00000116199	FAM20B	172.251	0.13641	0.0922867	1.47811	0.139377	0.723754	184.132	0.234028	0.118582	1.97355	0.0484329	0.615139	158.814	0.000325568	0.15911	0.00204618	0.998367	0.999999
ENSG00000150672	DLG2	5.68014	-0.657044	0.651676	-1.00824	0.31334	0.929008	5.84062	-1.7506	0.886979	-1.97367	0.0484197	0.615139	5.46495	0.885579	0.947501	0.934647	0.34997	0.999999
ENSG00000164002	EXO5	30.8343	0.29906	0.256493	1.16596	0.243632	0.866966	34.2249	0.609003	0.308411	1.97465	0.0483083	0.615139	27.064	-0.187752	0.440492	-0.426231	0.669939	0.999999
ENSG00000165609	NUDT5	387.024	-0.123351	0.0901303	-1.36858	0.17113	0.778521	376.185	-0.21159	0.107219	-1.97343	0.0484463	0.615139	396.827	-0.000673104	0.166434	-0.00404427	0.996773	0.999999
ENSG00000176485	PLA2G16	122.298	0.364749	0.197167	1.84995	0.0643213	0.563507	122.955	0.456809	0.231436	1.9738	0.048404	0.615139	120.808	0.228658	0.34191	0.668768	0.503644	0.999999
ENSG00000196437	ZNF569	33.8822	0.418264	0.275739	1.51688	0.129296	0.711148	35.7542	0.515248	0.261125	1.97319	0.0484742	0.615139	31.628	0.186199	0.547163	0.340299	0.733632	0.999999
ENSG00000115523	GNLY	801.824	0.810339	0.28845	2.80929	0.00496507	0.17531	707.474	0.700645	0.355153	1.9728	0.0485185	0.615274	896.479	0.979306	0.461765	2.12079	0.0339395	0.706003
ENSG00000178187	ZNF454	12.6191	-0.381948	0.487814	-0.782979	0.433639	0.999973	14.5842	-1.14566	0.580946	-1.97205	0.0486035	0.615925	10.3426	0.896798	0.836433	1.07217	0.283644	0.999999
ENSG00000073417	PDE8A	388.5	0.160635	0.100224	1.60276	0.108987	0.675231	414.935	0.267782	0.135832	1.97142	0.0486761	0.616084	358.989	0.0144524	0.15454	0.0935188	0.925491	0.999999
ENSG00000161249	DMKN	1170.71	-0.549472	0.258264	-2.12756	0.0333735	0.42357	971.186	-0.593806	0.301217	-1.97135	0.0486834	0.616084	1377.05	-0.48232	0.435743	-1.10689	0.268341	0.999999
ENSG00000023734	STRAP	823.189	-0.141113	0.0751922	-1.8767	0.0605599	0.55094	843.615	-0.176128	0.0894385	-1.96927	0.0489225	0.617631	798.727	-0.0922644	0.142978	-0.645305	0.51873	0.999999
ENSG00000105372	RPS19	3963.28	0.231375	0.108817	2.12627	0.0334806	0.42357	4322.64	0.310342	0.157595	1.96923	0.0489261	0.617631	3559.65	0.126882	0.146628	0.865331	0.386857	0.999999
ENSG00000124593	PRICKLE4	8.51324	0.842877	0.446095	1.88946	0.0588307	0.54323	7.87854	1.30258	0.661604	1.96881	0.0489744	0.617631	9.1846	0.242754	0.628972	0.385953	0.699531	0.999999
ENSG00000134539	KLRD1	115.056	0.619622	0.288918	2.14463	0.0319828	0.41932	104.933	0.789829	0.401168	1.96882	0.0489736	0.617631	124.853	0.392566	0.409197	0.959357	0.337379	0.999999
ENSG00000174136	RGMB	12.3399	0.437384	0.337149	1.2973	0.194528	0.808782	13.2702	0.872695	0.44309	1.96957	0.0488879	0.617631	11.2565	-0.163967	0.543201	-0.301854	0.762763	0.999999
ENSG00000138798	EGF	28.2683	-0.238327	0.43956	-0.542194	0.587685	0.999973	28.3454	-1.22778	0.623859	-1.96805	0.0490627	0.618318	28.0124	0.770049	0.567192	1.35765	0.174574	0.999999
ENSG00000064547	LPAR2	82.8858	-0.368571	0.180285	-2.04437	0.0409166	0.467489	73.3257	-0.454185	0.230971	-1.96641	0.049251	0.618332	93.1118	-0.243534	0.302965	-0.803835	0.421492	0.999999
ENSG00000108389	MTMR4	420.308	-0.102962	0.0691594	-1.48876	0.136551	0.722647	441.159	-0.208663	0.106117	-1.96634	0.049259	0.618332	396.801	0.0432569	0.0910193	0.47525	0.634609	0.999999
ENSG00000125968	ID1	88.9492	0.430005	0.231307	1.85902	0.0630239	0.558438	97.2136	0.665316	0.338251	1.96693	0.0491913	0.618332	79.482	0.156118	0.283274	0.551119	0.581552	0.999999
ENSG00000133742	CA1	229.877	1.90384	0.582932	3.26597	0.00109089	0.0736865	177.128	1.53679	0.782102	1.96495	0.0494205	0.618332	283.283	2.2105	0.885409	2.49659	0.0125395	0.513679
ENSG00000134897	BIVM	1.56721	0.819912	0.78648	1.04251	0.297176	0.913864	1.5889	1.84001	0.935822	1.96619	0.0492761	0.618332	1.52889	-0.731326	1.50733	-0.485179	0.627549	0.999999
ENSG00000143801	PSEN2	132.414	0.302915	0.15006	2.01862	0.0435264	0.478739	148.231	0.401615	0.204396	1.96489	0.0494275	0.618332	115.172	0.167192	0.232746	0.718346	0.472544	0.999999
ENSG00000152492	CCDC50	555.684	0.112602	0.108336	1.03937	0.29863	0.915499	556.726	0.261829	0.13314	1.96657	0.0492332	0.618332	551.17	-0.0954231	0.179147	-0.532653	0.594274	0.999999
ENSG00000164825	DEFB1	229.461	-0.516623	0.231345	-2.23313	0.0255406	0.383685	264.332	-0.651191	0.331259	-1.96581	0.0493206	0.618332	189.421	-0.339812	0.29718	-1.14345	0.25285	0.999999
ENSG00000182208	MOB2	154.267	-0.188574	0.122204	-1.54311	0.122805	0.700415	148.172	-0.323366	0.164564	-1.96498	0.0494162	0.618332	160.19	-0.0032584	0.189979	-0.0171514	0.986316	0.999999
ENSG00000185404	SP140L	520.325	0.185341	0.0963879	1.92286	0.0544971	0.526966	521.46	0.240346	0.122325	1.96482	0.0494355	0.618332	516.788	0.110161	0.170334	0.646735	0.517803	0.999999
ENSG00000230124	ACBD6	200.265	0.0820702	0.141075	0.58175	0.560735	0.999973	217.058	0.346983	0.176483	1.9661	0.0492866	0.618332	181.143	-0.286555	0.217082	-1.32003	0.186824	0.999999
ENSG00000132141	CCT6B	22.9036	-0.700958	0.282347	-2.48261	0.0130423	0.2732	26.0623	-0.631048	0.321268	-1.96424	0.0495017	0.618737	19.3931	-0.852907	0.523841	-1.62818	0.103487	0.963669
ENSG00000162300	ZFPL1	5.07995	0.384181	0.34343	1.11866	0.263285	0.88453	4.96605	0.777163	0.395801	1.96352	0.0495856	0.619363	5.17697	-0.365236	0.651027	-0.561015	0.574787	0.999999
ENSG00000168246	UBTD2	152.192	-0.273317	0.143655	-1.90259	0.057094	0.536387	150.405	-0.298017	0.151814	-1.96304	0.049641	0.619632	153.987	-0.238124	0.279296	-0.852587	0.393888	0.999999
ENSG00000112855	HARS2	798.88	-0.0101686	0.0803408	-0.126568	0.899282	0.999973	809.388	-0.194401	0.0990644	-1.96237	0.0497194	0.620188	785.87	0.244502	0.126015	1.94026	0.0523482	0.786727
ENSG00000101856	PGRMC1	285.479	-0.296484	0.174607	-1.69801	0.0895065	0.632473	325.039	-0.438629	0.223779	-1.9601	0.0499838	0.620676	240.587	-0.096285	0.275014	-0.35011	0.726256	0.999999
ENSG00000134001	EIF2S1	382.359	0.101693	0.0975777	1.04218	0.29733	0.913864	392.139	0.263761	0.134506	1.96095	0.0498843	0.620676	370.933	-0.118476	0.143152	-0.827623	0.407884	0.999999
ENSG00000137815	RTF1	693.595	0.0773077	0.067357	1.14773	0.25108	0.874214	675.31	0.163186	0.0832177	1.96096	0.0498839	0.620676	710.535	-0.0407658	0.123942	-0.328909	0.742224	0.999999
ENSG00000157349	DDX19B	157.898	0.286973	0.15232	1.88401	0.0595634	0.547224	160.501	0.439455	0.224198	1.96012	0.049982	0.620676	154.326	0.0927216	0.191676	0.483741	0.62857	0.999999
ENSG00000158321	AUTS2	388.979	0.361416	0.145986	2.47569	0.0132978	0.276075	428.267	0.352628	0.179877	1.96038	0.0499516	0.620676	343.744	0.375631	0.245411	1.53062	0.125864	0.999999
ENSG00000163689	C3orf67	32.7607	-0.44694	0.329506	-1.3564	0.174973	0.785543	40.5867	-0.837007	0.426709	-1.96154	0.0498162	0.620676	24.2272	0.107511	0.511188	0.210316	0.833421	0.999999
ENSG00000181929	PRKAG1	337.065	-0.177481	0.0772723	-2.29683	0.0216286	0.353704	361.538	-0.213937	0.109152	-1.96	0.049996	0.620676	310.083	-0.126087	0.128858	-0.978497	0.327829	0.999999
ENSG00000008056	SYN1	24.5201	-1.00117	0.423566	-2.36366	0.0180952	0.322822	24.9445	-1.16024	0.592117	-1.95948	0.0500566	0.621007	24.328	-0.792126	0.611457	-1.29547	0.195157	0.999999
ENSG00000024422	EHD2	147.333	0.536986	0.242785	2.21178	0.0269822	0.392379	129.268	0.553301	0.282739	1.95693	0.0503556	0.621183	165.933	0.509515	0.424488	1.2003	0.230022	0.999999
ENSG00000080839	RBL1	155.54	0.359731	0.153452	2.34426	0.0190646	0.332481	155.37	0.387885	0.198121	1.95782	0.0502511	0.621183	155.188	0.321814	0.254451	1.26474	0.205965	0.999999
ENSG00000082175	PGR	274.667	-0.9652	0.406453	-2.37469	0.0175636	0.31883	296.487	-0.786565	0.402094	-1.95617	0.0504449	0.621183	247.401	-1.57702	0.829709	-1.90069	0.057343	0.815688
ENSG00000135956	TMEM127	378.056	-0.303719	0.164451	-1.84687	0.0647663	0.565274	354.84	-0.41369	0.2115	-1.95599	0.0504667	0.621183	403.838	-0.146475	0.268811	-0.544899	0.585823	0.999999
ENSG00000136758	YME1L1	2150.59	-0.100215	0.0693033	-1.44604	0.148166	0.739165	2082.71	-0.155668	0.0795026	-1.95802	0.0502272	0.621183	2219.42	-0.0221644	0.137215	-0.161531	0.871675	0.999999
ENSG00000137601	NEK1	339.906	0.322125	0.144523	2.22888	0.0258216	0.385947	365.345	0.369992	0.18893	1.95836	0.050188	0.621183	310.22	0.258036	0.228356	1.12997	0.258489	0.999999
ENSG00000173486	FKBP2	124.199	-0.233206	0.132943	-1.75418	0.0793994	0.604347	136.889	-0.341604	0.174652	-1.95592	0.0504747	0.621183	110.176	-0.082202	0.217825	-0.377376	0.705894	0.999999
ENSG00000178950	GAK	1131.01	-0.177471	0.108393	-1.6373	0.101569	0.657893	1071.34	-0.251042	0.128285	-1.9569	0.0503589	0.621183	1194.13	-0.0729321	0.199192	-0.36614	0.71426	0.999999
ENSG00000185475	TMEM179B	71.9296	-0.0797152	0.119574	-0.666659	0.50499	0.999973	73.8812	-0.309576	0.158262	-1.95609	0.0504542	0.621183	69.5494	0.238044	0.184472	1.29041	0.19691	0.999999
ENSG00000188372	ZP3	13.9252	-0.492455	0.326646	-1.50761	0.131654	0.714119	15.4844	-0.714286	0.364936	-1.95729	0.0503133	0.621183	12.2371	-0.123456	0.604494	-0.20423	0.838173	0.999999
ENSG00000196418	ZNF124	216.617	0.333327	0.165902	2.00918	0.0445183	0.48365	241.779	0.454347	0.232297	1.95589	0.0504781	0.621183	188.204	0.177291	0.23123	0.766732	0.443241	0.999999
ENSG00000197696	NMB	16.238	0.413361	0.24472	1.68911	0.0911978	0.635827	15.8737	0.60219	0.307745	1.95678	0.0503729	0.621183	16.6114	0.130258	0.428924	0.303686	0.761367	0.999999
ENSG00000008517	IL32	448.372	0.446293	0.167577	2.66322	0.0077397	0.216164	451.729	0.433409	0.22177	1.95431	0.0506642	0.622218	441.491	0.465427	0.25824	1.8023	0.0714978	0.877889
ENSG00000064961	HMG20B	308.302	-0.214432	0.124736	-1.71909	0.0855973	0.622141	346.291	-0.323719	0.165634	-1.95443	0.0506508	0.622218	266.13	-0.062614	0.194937	-0.321201	0.748058	0.999999
ENSG00000198917	SPOUT1	86.269	0.316978	0.127364	2.48876	0.012819	0.271882	98.8626	0.327045	0.167316	1.95465	0.0506243	0.622218	72.361	0.303457	0.219306	1.38371	0.166446	0.999999
ENSG00000204291	COL15A1	146.038	1.19447	0.404962	2.94958	0.00318207	0.134055	100.18	0.895525	0.458324	1.95391	0.0507115	0.622381	192.38	1.82013	0.67428	2.69936	0.0069472	0.416167
ENSG00000144468	RHBDD1	247.322	0.298915	0.153353	1.9492	0.0512716	0.513226	259.062	0.376801	0.192982	1.95252	0.0508765	0.623987	233.282	0.190681	0.252353	0.755611	0.449883	0.999999
ENSG00000111785	RIC8B	77.0978	0.425022	0.173684	2.4471	0.014401	0.286529	83.7214	0.428747	0.219653	1.95193	0.0509469	0.624432	69.5684	0.415906	0.292978	1.41958	0.15573	0.999999
ENSG00000145730	PAM	6861.36	-0.727832	0.231301	-3.14668	0.00165133	0.0953118	8242.84	-0.596771	0.305904	-1.95084	0.0510757	0.625592	5315.94	-0.896152	0.34093	-2.62855	0.00857495	0.451263
ENSG00000178568	ERBB4	228.084	-1.27567	0.330511	-3.85969	0.000113531	0.017069	300.356	-0.833579	0.427379	-1.95044	0.0511233	0.625626	147.886	-1.80507	0.491816	-3.67022	0.000242339	0.0934379
ENSG00000206561	COLQ	25.9191	0.160713	0.389412	0.412706	0.679822	0.999973	29.0234	0.939006	0.481481	1.95025	0.0511468	0.625626	22.4739	-0.958016	0.61149	-1.56669	0.117186	0.988929
ENSG00000106780	MEGF9	577.557	-0.488885	0.186039	-2.62785	0.00859252	0.229353	515.914	-0.470406	0.241292	-1.94953	0.0512322	0.625833	642.524	-0.511516	0.296214	-1.72685	0.0841955	0.91509
ENSG00000183828	NUDT14	41.5549	0.218687	0.186998	1.16946	0.242217	0.864809	48.7959	0.506349	0.259698	1.94976	0.0512048	0.625833	33.6079	-0.164815	0.267232	-0.616749	0.5374	0.999999
ENSG00000178852	EFCAB13	85.9624	0.659093	0.232715	2.83219	0.00462303	0.167679	86.3772	0.589066	0.302204	1.94923	0.051268	0.625852	84.7746	0.756918	0.367285	2.06084	0.0393178	0.738226
ENSG00000197283	SYNGAP1	346.559	0.330399	0.177108	1.86552	0.062108	0.555072	370.337	0.371157	0.19044	1.94894	0.0513023	0.625854	317.965	0.266248	0.324387	0.820774	0.411775	0.999999
ENSG00000099954	CECR2	114.212	0.633452	0.311644	2.03262	0.0420914	0.472924	90.3068	0.728646	0.374046	1.94801	0.0514133	0.626373	139.548	0.470194	0.522177	0.90045	0.367881	0.999999
ENSG00000187994	RINL	63.3173	0.336877	0.202853	1.6607	0.0967745	0.647906	63.3467	0.553145	0.283942	1.94809	0.0514042	0.626373	63.1458	0.0607362	0.294748	0.206061	0.836743	0.999999
ENSG00000224389	C4B	618.779	0.566107	0.374963	1.50977	0.131103	0.712874	639.259	0.9432	0.484628	1.94624	0.0516264	0.628551	589.947	0.024749	0.547284	0.0452216	0.963931	0.999999
ENSG00000163600	ICOS	114.2	0.293311	0.284343	1.03154	0.302288	0.917096	101.342	0.723656	0.372188	1.94433	0.0518556	0.630502	127.001	-0.265509	0.416327	-0.63774	0.523643	0.999999
ENSG00000215375	MYL5	17.6357	-0.167658	0.246656	-0.679726	0.496678	0.999973	18.6199	-0.641009	0.329657	-1.94447	0.0518383	0.630502	16.599	0.467169	0.377154	1.23867	0.215468	0.999999
ENSG00000137101	CD72	71.4847	0.396043	0.319749	1.2386	0.215492	0.834241	71.2607	0.935947	0.481573	1.94352	0.0519535	0.630637	71.97	-0.153012	0.374048	-0.409069	0.682489	0.999999
ENSG00000147576	ADHFE1	31.4443	0.295048	0.235526	1.25272	0.210307	0.82542	39.86	0.606872	0.312276	1.94338	0.0519701	0.630637	22.2495	-0.123198	0.369936	-0.333026	0.739115	0.999999
ENSG00000154945	ANKRD40	148.5	0.207286	0.146489	1.41503	0.157061	0.755669	162.791	0.377894	0.194431	1.94359	0.0519455	0.630637	132.569	-0.0280841	0.227056	-0.123688	0.901562	0.999999
ENSG00000166813	KIF7	20.2727	-0.601833	0.370734	-1.62336	0.104513	0.665014	23.2113	-0.769411	0.396041	-1.94276	0.0520457	0.631136	16.8153	-0.349037	0.707546	-0.493306	0.621797	0.999999
ENSG00000121898	CPXM2	10.7688	1.72192	0.749553	2.29727	0.0216035	0.353704	12.1001	1.79599	0.925177	1.94124	0.0522287	0.631352	9.2243	1.63239	1.23506	1.32171	0.186266	0.999999
ENSG00000134954	ETS1	762.345	0.414722	0.16075	2.57991	0.00988251	0.243703	738.901	0.403408	0.207809	1.94124	0.0522289	0.631352	782.772	0.431398	0.257591	1.67474	0.0939859	0.946665
ENSG00000162594	IL23R	41.2977	-0.00851348	0.311098	-0.0273659	0.978168	0.999973	46.0587	0.743801	0.383141	1.94132	0.0522189	0.631352	35.9218	-1.02066	0.46775	-2.18207	0.0291047	0.675301
ENSG00000172922	RNASEH2C	138.548	0.291877	0.108668	2.68595	0.00723249	0.211672	149.718	0.243458	0.125417	1.94118	0.052236	0.631352	126.117	0.356851	0.205416	1.73721	0.0823501	0.910057
ENSG00000198846	TOX	133.373	0.386655	0.187681	2.06017	0.0393818	0.458212	137.961	0.434416	0.223688	1.94206	0.0521297	0.631352	127.498	0.318435	0.325297	0.978906	0.327627	0.999999
ENSG00000136634	IL10	187.859	-0.925472	0.276549	-3.34651	0.000818367	0.0620196	166.925	-0.683354	0.352167	-1.94042	0.0523284	0.63205	211.456	-1.2437	0.432315	-2.87683	0.00401688	0.323544
ENSG00000143178	TBX19	44.3102	0.628631	0.255664	2.45882	0.0139396	0.282213	41.8067	0.599148	0.30895	1.9393	0.0524647	0.632445	46.8241	0.654049	0.43076	1.51836	0.128923	0.999999
ENSG00000173221	GLRX	957.831	-0.221627	0.156435	-1.41674	0.15656	0.75564	822.432	-0.325211	0.167691	-1.93935	0.052459	0.632445	1101.66	-0.0656639	0.290604	-0.225956	0.821235	0.999999
ENSG00000267041	ZNF850	57.5759	0.394239	0.236556	1.66658	0.0955977	0.647377	65.2762	0.563782	0.290697	1.93942	0.0524508	0.632445	48.9198	0.137541	0.395178	0.348048	0.727804	0.999999
ENSG00000181274	FRAT2	14.8735	-0.368835	0.244896	-1.50609	0.132045	0.714163	13.5247	-0.666876	0.344021	-1.93847	0.0525654	0.633242	16.301	0.0245704	0.375523	0.0654297	0.947832	0.999999
ENSG00000115839	RAB3GAP1	1173.17	0.0904684	0.0460017	1.96663	0.0492255	0.504792	1194.59	0.118081	0.0609309	1.93795	0.0526288	0.633588	1146.16	0.0533553	0.0846894	0.630011	0.528687	0.999999
ENSG00000002586	CD99	2880.16	-0.130095	0.0861813	-1.50955	0.131158	0.712874	2971.05	-0.226425	0.116907	-1.9368	0.0527699	0.634102	2777.98	0.0040453	0.140799	0.028731	0.977079	0.999999
ENSG00000132603	NIP7	117.591	0.0773095	0.136467	0.566506	0.57105	0.999973	121.222	0.336474	0.173731	1.93675	0.0527754	0.634102	113.18	-0.280167	0.208364	-1.34461	0.178753	0.999999
ENSG00000164916	FOXK1	107.484	0.128882	0.103726	1.24252	0.214043	0.831504	120.045	0.237079	0.122396	1.93698	0.0527475	0.634102	93.6351	-0.0311952	0.192282	-0.162236	0.87112	0.999999
ENSG00000068745	IP6K2	273.403	-0.043701	0.114774	-0.380756	0.703384	0.999973	263.275	-0.278559	0.143896	-1.93584	0.0528878	0.634438	283.742	0.281487	0.17853	1.57669	0.114868	0.987592
ENSG00000119777	TMEM214	719.647	-0.18885	0.107874	-1.75067	0.0800036	0.606081	793.859	-0.248008	0.128189	-1.9347	0.053027	0.634438	637.421	-0.103393	0.193156	-0.535282	0.592455	0.999999
ENSG00000121904	CSMD2	29.3498	0.918651	0.386805	2.37497	0.0175504	0.31883	23.7446	0.940356	0.485704	1.93607	0.0528592	0.634438	34.998	0.852746	0.635721	1.34138	0.179796	0.999999
ENSG00000144224	UBXN4	1232.57	-0.0987314	0.0634966	-1.55491	0.119968	0.696146	1223.83	-0.165412	0.0854889	-1.93489	0.0530037	0.634438	1238.54	-0.00563767	0.110646	-0.0509522	0.959364	0.999999
ENSG00000172771	EFCAB12	17.061	-0.707317	0.339129	-2.08569	0.0370071	0.44251	22.3839	-0.908472	0.469605	-1.93455	0.0530461	0.634438	11.2221	-0.429292	0.520123	-0.825368	0.409163	0.999999
ENSG00000176896	TCEANC	16.1633	0.505386	0.243809	2.07288	0.0381838	0.450029	17.5328	0.575985	0.297619	1.93531	0.0529524	0.634438	14.5937	0.418537	0.442501	0.945843	0.344229	0.999999
ENSG00000188229	TUBB4B	3576.85	-0.266692	0.091416	-2.91735	0.00353022	0.143074	3958.75	-0.222279	0.114835	-1.93563	0.0529127	0.634438	3155.76	-0.32758	0.16083	-2.0368	0.0416698	0.750045
ENSG00000177628	GBA	2785.88	-0.24983	0.154967	-1.61214	0.106931	0.671414	2923.37	-0.425215	0.21988	-1.93385	0.0531319	0.635049	2656	-0.0159834	0.215496	-0.0741703	0.940875	0.999999
ENSG00000132749	TESMIN	12.7486	0.426477	0.298396	1.42923	0.152937	0.749797	12.792	0.796517	0.412131	1.93268	0.0532761	0.636357	12.5964	-0.0557143	0.468371	-0.118953	0.905312	0.999999
ENSG00000104643	MTMR9	93.7472	0.134194	0.175541	0.764458	0.444594	0.999973	103.339	0.361965	0.187359	1.93193	0.0533679	0.636485	83.4507	-0.226182	0.328797	-0.687909	0.49151	0.999999
ENSG00000107551	RASSF4	150.489	0.148115	0.179752	0.823994	0.409943	0.999973	167.016	0.464179	0.240232	1.93221	0.0533331	0.636485	133.086	-0.276934	0.256791	-1.07844	0.280836	0.999999
ENSG00000115368	WDR75	255.483	0.200966	0.112902	1.78001	0.0750744	0.593853	268.906	0.265617	0.137501	1.93174	0.0533912	0.636485	239.562	0.108166	0.198584	0.54469	0.585967	0.999999
ENSG00000077348	EXOSC5	25.1209	0.276024	0.18202	1.51645	0.129405	0.711148	27.8561	0.444567	0.230237	1.93091	0.0534942	0.637299	22.1029	0.0254025	0.325148	0.0781259	0.937728	0.999999
ENSG00000138336	TET1	53.5712	0.822807	0.248299	3.31377	0.000920467	0.0660937	51.6544	0.502173	0.26013	1.93047	0.0535486	0.637532	55.0497	1.35009	0.451819	2.98812	0.00280703	0.281133
ENSG00000107959	PITRM1	622.134	-0.171777	0.0810609	-2.11912	0.0340807	0.425654	626.717	-0.185211	0.0960187	-1.92891	0.0537426	0.638846	614.672	-0.151904	0.153707	-0.988272	0.32302	0.999999
ENSG00000115008	IL1A	1087.57	-0.836448	0.348388	-2.40091	0.0163544	0.309223	657.655	-0.847492	0.439466	-1.92846	0.053798	0.638846	1548	-0.818136	0.544844	-1.5016	0.133201	0.999999
ENSG00000124702	KLHDC3	563.248	0.210149	0.0784541	2.67863	0.00739249	0.214192	609.285	0.188669	0.0978478	1.92819	0.0538314	0.638846	511.855	0.239787	0.141695	1.69228	0.0905921	0.940655
ENSG00000148680	HTR7	6.28054	0.468215	0.427451	1.09536	0.273357	0.89307	7.16552	1.11908	0.58047	1.92789	0.0538685	0.638846	5.39145	-0.316555	0.689738	-0.45895	0.64627	0.999999
ENSG00000173258	ZNF483	41.3659	0.524658	0.272717	1.92382	0.0543775	0.526966	48.9751	0.691673	0.358722	1.92816	0.0538356	0.638846	32.8402	0.283872	0.424409	0.668864	0.503582	0.999999
ENSG00000174827	PDZK1	18.5941	-0.660141	0.527956	-1.25037	0.211164	0.827505	22.467	-1.14322	0.59287	-1.92829	0.0538191	0.638846	14.29	0.291496	1.00775	0.289255	0.772386	0.999999
ENSG00000048462	TNFRSF17	10.6636	0.882113	0.489658	1.80149	0.0716261	0.582857	10.5274	1.41062	0.731889	1.92737	0.053933	0.639197	10.6825	0.356088	0.653465	0.544923	0.585807	0.999999
ENSG00000101342	TLDC2	5.40813	0.587678	0.513188	1.14515	0.252147	0.87554	5.82727	1.20236	0.624044	1.92673	0.0540137	0.63974	4.93173	-0.514872	0.863707	-0.596119	0.551096	0.999999
ENSG00000100385	IL2RB	393.765	0.406415	0.200327	2.02876	0.0424825	0.474649	376.472	0.48105	0.249805	1.9257	0.0541419	0.640428	409.388	0.2983	0.326846	0.91266	0.361421	0.999999
ENSG00000106804	C5	82.2822	0.550573	0.200791	2.74202	0.00610634	0.197606	83.4429	0.564377	0.293076	1.9257	0.0541419	0.640428	80.6068	0.538728	0.271363	1.98527	0.0471146	0.776692
ENSG00000177485	ZBTB33	251.684	0.219096	0.0905828	2.41874	0.0155744	0.302594	265.355	0.241088	0.125226	1.92523	0.0542011	0.640714	236.489	0.189456	0.152693	1.24077	0.214692	0.999999
ENSG00000175193	PARL	418.087	0.136534	0.0728741	1.87357	0.0609902	0.552498	440.631	0.219862	0.114243	1.92451	0.0542912	0.640951	392.577	0.0249891	0.0881262	0.28356	0.776748	0.999999
ENSG00000198742	SMURF1	449.093	-0.106509	0.154964	-0.687313	0.491885	0.999973	409.244	-0.380147	0.197514	-1.92466	0.0542719	0.640951	491.721	0.272314	0.235061	1.15848	0.246668	0.999999
ENSG00000101391	CDK5RAP1	121.068	0.246338	0.12248	2.01125	0.0442995	0.483534	129.748	0.27142	0.141266	1.92135	0.0546876	0.641462	111.231	0.204426	0.231951	0.881335	0.378136	0.999999
ENSG00000116678	LEPR	178.785	0.128794	0.183664	0.701249	0.483148	0.999973	169.335	0.316914	0.164983	1.92089	0.0547458	0.641462	188.324	-0.188217	0.354363	-0.531141	0.595321	0.999999
ENSG00000137409	MTCH1	1284.72	-0.0739659	0.0634789	-1.16521	0.243936	0.867549	1328.41	-0.165832	0.0863078	-1.9214	0.054681	0.641462	1234.9	0.0534226	0.107749	0.495807	0.62003	0.999999
ENSG00000140443	IGF1R	2524.41	-0.237306	0.154567	-1.53529	0.124713	0.703695	2573.59	-0.404132	0.210223	-1.9224	0.0545556	0.641462	2455.43	-0.012062	0.222149	-0.0542968	0.956699	0.999999
ENSG00000156642	NPTN	548.084	-0.187048	0.11776	-1.58838	0.112201	0.684161	524.119	-0.306131	0.159216	-1.92274	0.054513	0.641462	574.094	-0.0220909	0.186937	-0.118173	0.905931	0.999999
ENSG00000164300	SERINC5	659.929	-0.140411	0.0993165	-1.41377	0.15743	0.756273	634.215	-0.237393	0.123583	-1.92091	0.0547431	0.641462	687.065	-0.00411793	0.175455	-0.0234701	0.981275	0.999999
ENSG00000166788	SAAL1	55.0372	0.250045	0.199346	1.25432	0.209724	0.824763	61.5179	0.482045	0.25089	1.92134	0.0546892	0.641462	47.8693	-0.0901998	0.335086	-0.269184	0.787788	0.999999
ENSG00000166949	SMAD3	1714.39	0.364723	0.178307	2.04548	0.0408074	0.467018	1362.73	0.420304	0.218548	1.92316	0.0544596	0.641462	2089.05	0.285411	0.297592	0.959067	0.337525	0.999999
ENSG00000173517	PEAK1	259.005	0.309966	0.139098	2.22841	0.0258531	0.385947	280.812	0.335752	0.174735	1.9215	0.0546688	0.641462	235.607	0.272991	0.239753	1.13863	0.254857	0.999999
ENSG00000174705	SH3PXD2B	1306.6	-0.274418	0.17392	-1.57784	0.114602	0.689235	1210.75	-0.412388	0.214456	-1.92295	0.0544861	0.641462	1412.74	-0.0769753	0.289153	-0.26621	0.790078	0.999999
ENSG00000186417	GLDN	21.8547	0.652713	0.439283	1.48586	0.137316	0.723754	28.2375	1.00052	0.520885	1.92081	0.0547551	0.641462	14.8131	0.0894876	0.787978	0.113566	0.909582	0.999999
ENSG00000189013	KIR2DL4	39.8165	0.797752	0.369934	2.15647	0.031047	0.414323	33.6304	0.982532	0.511013	1.92272	0.0545158	0.641462	46.2436	0.56933	0.53803	1.05817	0.289976	0.999999
ENSG00000135972	MRPS9	114.098	0.221492	0.141634	1.56383	0.117857	0.692912	128.023	0.385122	0.200662	1.91926	0.0549519	0.64312	98.4532	0.00668767	0.194035	0.0344662	0.972505	0.999999
ENSG00000149212	SESN3	423.127	0.492408	0.159825	3.08093	0.00206358	0.104258	386.75	0.404439	0.21074	1.91914	0.0549669	0.64312	459.192	0.613085	0.247154	2.48058	0.0131169	0.523944
ENSG00000152766	ANKRD22	161.348	-0.546927	0.236921	-2.30848	0.0209725	0.348564	126.906	-0.559519	0.291629	-1.9186	0.0550348	0.643503	197.412	-0.529488	0.393106	-1.34693	0.178001	0.999999
ENSG00000104660	LEPROTL1	128.712	0.255648	0.129829	1.96912	0.0489394	0.504076	123.849	0.360481	0.187934	1.91812	0.0550957	0.643804	133.306	0.12088	0.188084	0.64269	0.520426	0.999999
ENSG00000141682	PMAIP1	135.55	-0.779902	0.295491	-2.63934	0.00830677	0.225092	112.245	-0.70114	0.365593	-1.91782	0.0551342	0.643842	160.63	-0.900224	0.48027	-1.87441	0.0608734	0.83928
ENSG00000072803	FBXW11	433.69	-0.00228313	0.102469	-0.0222811	0.982224	0.999973	414.286	-0.222565	0.116122	-1.91665	0.0552824	0.644601	454.245	0.305822	0.175066	1.7469	0.0806553	0.902961
ENSG00000121579	NAA50	345.137	-0.103905	0.0823286	-1.26208	0.20692	0.823606	334.623	-0.188674	0.0984487	-1.91647	0.0553048	0.644601	355.659	0.0162027	0.154473	0.10489	0.916463	0.999999
ENSG00000142871	CYR61	583.256	-0.440703	0.241947	-1.82149	0.0685325	0.571656	488.828	-0.6286	0.327934	-1.91685	0.0552575	0.644601	679.405	-0.190953	0.347063	-0.550196	0.582185	0.999999
ENSG00000134690	CDCA8	53.5604	-0.756688	0.289358	-2.61506	0.0089212	0.231746	50.7995	-0.837882	0.437553	-1.91492	0.0555022	0.645993	56.1743	-0.621336	0.331946	-1.8718	0.0612344	0.839995
ENSG00000239779	WBP1	6.66537	0.365732	0.318872	1.14695	0.2514	0.874621	6.90285	0.66764	0.348663	1.91486	0.0555107	0.645993	6.36143	-0.173003	0.622849	-0.277762	0.781195	0.999999
ENSG00000249915	PDCD6	749.357	-0.0727082	0.126861	-0.573133	0.566555	0.999973	755.777	-0.307948	0.160833	-1.9147	0.0555302	0.645993	741.415	0.25232	0.195236	1.29238	0.196225	0.999999
ENSG00000100227	POLDIP3	606.318	-0.0454467	0.0649798	-0.699397	0.484304	0.999973	620.792	-0.17302	0.090384	-1.91427	0.0555855	0.646226	589.93	0.131413	0.100872	1.30278	0.192651	0.999999
ENSG00000203780	FANK1	115.766	-0.32995	0.240501	-1.37193	0.170085	0.777047	132.617	-0.59485	0.31079	-1.91399	0.055621	0.646227	97.1958	0.050325	0.369335	0.136259	0.891617	0.999999
ENSG00000124610	HIST1H1A	45.2567	-0.759169	0.299388	-2.53574	0.0112211	0.258584	47.0015	-0.869874	0.454605	-1.91347	0.0556878	0.646593	42.8139	-0.624114	0.342771	-1.82079	0.0686386	0.870085
ENSG00000116698	SMG7	1920.4	-0.153908	0.0979048	-1.57202	0.115946	0.689646	1862.32	-0.255512	0.133639	-1.91196	0.0558818	0.647834	1981.43	-0.0122627	0.15669	-0.0782609	0.937621	0.999999
ENSG00000135317	SNX14	582.369	-0.163427	0.0910526	-1.79486	0.0726752	0.587402	598.286	-0.258263	0.135072	-1.91205	0.0558704	0.647834	564.521	-0.0328263	0.128396	-0.255665	0.79821	0.999999
ENSG00000183495	EP400	1024.21	0.11571	0.0858821	1.34731	0.17788	0.789732	1101.49	0.215367	0.112651	1.91181	0.0559008	0.647834	938.214	-0.0208306	0.141623	-0.147085	0.883065	0.999999
ENSG00000163347	CLDN1	676.104	0.465838	0.246804	1.88748	0.0590958	0.544061	479.16	0.618666	0.32367	1.91141	0.0559518	0.648014	888.527	0.246522	0.372345	0.662081	0.507919	0.999999
ENSG00000198301	SDAD1	374.691	0.176044	0.111751	1.57532	0.115183	0.689235	406.446	0.268593	0.140552	1.91099	0.0560059	0.648231	339.014	0.0459732	0.190332	0.241542	0.809135	0.999999
ENSG00000170209	ANKK1	5.27938	0.591999	0.497342	1.19032	0.233919	0.856938	7.23914	1.13148	0.592758	1.90884	0.0562833	0.651029	3.1424	-0.0923172	1.02295	-0.0902459	0.928092	0.999999
ENSG00000084110	HAL	867.135	-0.509465	0.29933	-1.70202	0.0887525	0.631052	660.337	-0.788304	0.413649	-1.90573	0.056685	0.654057	1087.7	-0.14522	0.412098	-0.352393	0.724544	0.999999
ENSG00000140543	DET1	23.5827	-0.384135	0.221005	-1.73813	0.0821879	0.609946	27.9345	-0.499312	0.261993	-1.90582	0.0566736	0.654057	18.8146	-0.224788	0.414884	-0.54181	0.58795	0.999999
ENSG00000170581	STAT2	2144.25	-0.233129	0.132148	-1.76415	0.0777062	0.600492	1968.45	-0.292048	0.153183	-1.90653	0.0565815	0.654057	2326.3	-0.146352	0.239164	-0.611933	0.540582	0.999999
ENSG00000181722	ZBTB20	91.1568	0.494967	0.183675	2.69479	0.00704323	0.209462	87.0276	0.311671	0.163546	1.90571	0.056688	0.654057	94.8046	0.776279	0.360016	2.15623	0.0310655	0.688371
ENSG00000131778	CHD1L	223.826	0.135748	0.163195	0.831813	0.405515	0.999973	245.921	0.310607	0.163035	1.90515	0.0567599	0.654399	199.017	-0.133758	0.309728	-0.431857	0.665846	0.999999
ENSG00000169203	RP11-231C14.4	66.7942	1.03899	0.419741	2.47532	0.0133117	0.276075	72.2132	1.04677	0.549506	1.90493	0.0567892	0.654399	61.0888	1.03378	0.631358	1.63739	0.101549	0.959488
ENSG00000115825	PRKD3	429.951	0.220415	0.0846391	2.60418	0.00920957	0.235656	428.962	0.209146	0.109878	1.90344	0.0569835	0.654577	429.38	0.234917	0.150106	1.56501	0.117581	0.988929
ENSG00000119523	ALG2	520.772	-0.232155	0.0938819	-2.47284	0.0134045	0.277359	562.855	-0.253102	0.132924	-1.90411	0.056896	0.654577	473.145	-0.202164	0.141493	-1.4288	0.153062	0.999999
ENSG00000158014	SLC30A2	12.1922	1.40262	0.83007	1.68976	0.0910744	0.635771	3.86617	1.68194	0.883515	1.90369	0.0569504	0.654577	20.938	0.773194	1.85999	0.415697	0.677632	0.999999
ENSG00000186907	RTN4RL2	2.09155	-1.47409	1.03651	-1.42216	0.154978	0.752608	1.85425	-1.93655	1.0172	-1.9038	0.0569358	0.654577	2.35232	-0.4302	2.42898	-0.177111	0.859421	0.999999
ENSG00000188706	ZDHHC9	373.534	-0.297497	0.170479	-1.74507	0.0809729	0.608946	370.848	-0.423463	0.2224	-1.90406	0.0569021	0.654577	374.892	-0.12156	0.266321	-0.456441	0.648073	0.999999
ENSG00000171735	CAMTA1	145.787	0.174054	0.112722	1.5441	0.122564	0.700106	143.139	0.257845	0.135487	1.9031	0.0570277	0.654674	148.182	0.0524394	0.207837	0.25231	0.800802	0.999999
ENSG00000118971	CCND2	93.5428	0.402581	0.193784	2.07747	0.0377578	0.446932	92.4699	0.448178	0.235608	1.90222	0.0571429	0.655174	94.2162	0.333348	0.333918	0.99829	0.318139	0.999999
ENSG00000176170	SPHK1	50.342	-0.564936	0.267162	-2.11458	0.0344655	0.426848	48.3044	-0.706843	0.371589	-1.90222	0.0571424	0.655174	52.9426	-0.374183	0.393048	-0.952003	0.341096	0.999999
ENSG00000100908	EMC9	31.8088	-0.0253171	0.192612	-0.131441	0.895427	0.999973	33.6848	-0.424978	0.223559	-1.90097	0.0573064	0.655407	29.5484	0.570065	0.323316	1.76318	0.0778703	0.896684
ENSG00000103512	NOMO1	1985.34	-0.2419	0.11076	-2.18401	0.0289618	0.402636	2143.81	-0.27868	0.146538	-1.90176	0.0572031	0.655407	1807.82	-0.189577	0.177486	-1.06812	0.285466	0.999999
ENSG00000106541	AGR2	10515	-0.670995	0.252273	-2.6598	0.00781879	0.216591	12622.6	-0.67224	0.353583	-1.90122	0.057273	0.655407	8139.27	-0.661301	0.336762	-1.9637	0.0495647	0.781209
ENSG00000122406	RPL5	5548.31	0.263618	0.147877	1.78268	0.0746377	0.592875	6238.5	0.3901	0.205173	1.90132	0.0572597	0.655407	4776	0.0973493	0.205691	0.473278	0.636015	0.999999
ENSG00000116857	TMEM9	74.0373	-0.107022	0.197123	-0.542917	0.587187	0.999973	85.7382	-0.426619	0.224541	-1.89996	0.057438	0.656236	60.9035	0.367481	0.338734	1.08486	0.277982	0.999999
ENSG00000154162	CDH12	157.584	-1.03874	0.294245	-3.53019	0.000415261	0.0430095	185.376	-0.677576	0.356644	-1.89987	0.0574507	0.656236	126.073	-1.54177	0.475786	-3.24046	0.00119336	0.177774
ENSG00000185811	IKZF1	533.979	0.230255	0.197364	1.16665	0.243351	0.866503	508.217	0.472991	0.249046	1.89921	0.0575366	0.656398	560.243	-0.107877	0.310478	-0.347457	0.728248	0.999999
ENSG00000213020	ZNF611	366.953	-0.152071	0.118925	-1.27872	0.200996	0.816732	377.557	-0.337209	0.17755	-1.89924	0.0575332	0.656398	354.295	0.0929956	0.134397	0.691948	0.48897	0.999999
ENSG00000183196	CHST6	239.476	-0.835944	0.287444	-2.9082	0.00363519	0.145744	254.74	-0.581073	0.306307	-1.89703	0.0578245	0.659271	220.534	-1.27115	0.508581	-2.4994	0.0124404	0.513679
ENSG00000120992	LYPLA1	400.832	-0.289492	0.158305	-1.8287	0.067445	0.567378	390.893	-0.341663	0.180159	-1.89645	0.0579001	0.659723	410.308	-0.21474	0.284216	-0.755554	0.449917	0.999999
ENSG00000168615	ADAM9	10795	-0.313202	0.171226	-1.82918	0.0673729	0.567378	10412.3	-0.383372	0.20219	-1.8961	0.0579471	0.659847	11222.3	-0.209443	0.29758	-0.70382	0.481545	0.999999
ENSG00000100558	PLEK2	63.5568	0.113359	0.19927	0.568869	0.569445	0.999973	73.4601	0.423279	0.22354	1.89353	0.0582875	0.659969	52.9976	-0.363481	0.349018	-1.04144	0.297672	0.999999
ENSG00000101842	VSIG1	38.0799	-0.773732	0.347692	-2.22534	0.0260585	0.387098	41.7707	-0.925917	0.488965	-1.89363	0.0582743	0.659969	33.7797	-0.587062	0.485913	-1.20816	0.226985	0.999999
ENSG00000105472	CLEC11A	12.6091	-0.479161	0.282462	-1.69638	0.0898147	0.63292	13.5485	-0.526966	0.278184	-1.89431	0.0581841	0.659969	11.5166	-0.688219	0.617118	-1.11522	0.264758	0.999999
ENSG00000113851	CRBN	275.333	0.22033	0.0983235	2.24087	0.0250344	0.380805	289.442	0.266049	0.140507	1.89349	0.0582932	0.659969	258.772	0.158436	0.143493	1.10414	0.269532	0.999999
ENSG00000134987	WDR36	739.745	0.0981107	0.109812	0.893438	0.371623	0.97609	786.47	0.222777	0.11758	1.89468	0.0581354	0.659969	686.661	-0.0829993	0.205535	-0.403822	0.686344	0.999999
ENSG00000135929	CYP27A1	618.597	0.237364	0.244979	0.968918	0.332586	0.943888	710.391	0.705923	0.372854	1.8933	0.0583185	0.659969	526.482	-0.251718	0.222418	-1.13173	0.257746	0.999999
ENSG00000156687	UNC5D	20.2386	-1.67847	0.496138	-3.38308	0.000716785	0.0600822	26.4836	-1.11235	0.587229	-1.89423	0.058194	0.659969	13.3217	-2.49324	0.93866	-2.65617	0.00790333	0.435941
ENSG00000179397	C1orf101	13.8218	0.536144	0.346754	1.54618	0.122062	0.699598	14.6254	0.866273	0.457223	1.89464	0.0581399	0.659969	12.8805	0.0829229	0.558711	0.148418	0.882013	0.999999
ENSG00000182704	TSKU	131.896	-0.206601	0.193148	-1.06965	0.284776	0.904135	138.455	-0.429374	0.226605	-1.89481	0.0581169	0.659969	124.114	0.131523	0.329141	0.399595	0.689455	0.999999
ENSG00000215788	TNFRSF25	77.8936	-0.241114	0.163172	-1.47767	0.139497	0.723754	80.0899	-0.413016	0.218063	-1.89402	0.0582226	0.659969	74.8841	-0.00720065	0.252078	-0.0285651	0.977211	0.999999
ENSG00000105928	DFNA5	201.221	0.0627112	0.306414	0.204662	0.837836	0.999973	232.865	0.780171	0.412276	1.89235	0.0584439	0.660073	169.098	-0.787114	0.399184	-1.97181	0.0486317	0.780716
ENSG00000122707	RECK	57.5956	0.417476	0.291263	1.43333	0.151764	0.747222	58.113	0.582524	0.307844	1.89227	0.0584549	0.660073	56.5951	0.0960286	0.537082	0.178797	0.858097	0.999999
ENSG00000131473	ACLY	1453.27	-0.217553	0.0698009	-3.11676	0.00182852	0.0982395	1521.05	-0.174734	0.0923287	-1.89252	0.0584212	0.660073	1375.69	-0.27599	0.121972	-2.26274	0.0236519	0.644568
ENSG00000167711	SERPINF2	11.4151	0.336014	0.285469	1.17706	0.239172	0.861254	11.2954	0.771665	0.407826	1.89214	0.0584719	0.660073	11.4825	-0.212859	0.421451	-0.505061	0.613516	0.999999
ENSG00000115364	MRPL19	182.164	0.0723451	0.131228	0.551295	0.581432	0.999973	198.257	0.292895	0.154858	1.89138	0.0585738	0.660815	163.878	-0.241168	0.216867	-1.11206	0.266113	0.999999
ENSG00000137962	ARHGAP29	176.66	0.513046	0.234524	2.18761	0.0286983	0.402575	199.746	0.54552	0.288522	1.89074	0.0586591	0.661131	150.605	0.465581	0.385992	1.20619	0.227743	0.999999
ENSG00000145850	TIMD4	21.2	0.899514	0.561073	1.6032	0.10889	0.675231	22.6726	1.31316	0.694664	1.89036	0.0587102	0.661131	19.5303	0.0554292	0.906423	0.0611516	0.951238	0.999999
ENSG00000158850	B4GALT3	218.655	0.104594	0.1217	0.859441	0.390097	0.990784	223.008	0.262301	0.138753	1.89041	0.0587031	0.661131	213.123	-0.121349	0.217843	-0.557049	0.577494	0.999999
ENSG00000188820	FAM26F	61.4276	0.14756	0.315491	0.467716	0.639987	0.999973	46.5124	0.721718	0.381925	1.88969	0.0588	0.661736	76.6928	-0.746237	0.492898	-1.51398	0.130031	0.999999
ENSG00000014164	ZC3H3	216.472	-0.236706	0.144805	-1.63466	0.102121	0.658402	200.1	-0.369606	0.195884	-1.88687	0.0591782	0.663399	234.026	-0.0510569	0.228499	-0.223445	0.823189	0.999999
ENSG00000077264	PAK3	20.4507	0.46841	0.395126	1.18547	0.235832	0.857876	24.6808	0.993902	0.526871	1.88642	0.0592379	0.663399	15.7465	-0.207265	0.599059	-0.345984	0.729355	0.999999
ENSG00000104969	SGTA	368.359	-0.160726	0.109133	-1.47275	0.140818	0.726014	363.65	-0.246554	0.130672	-1.88682	0.0591846	0.663399	372.811	-0.0412257	0.198265	-0.207932	0.835282	0.999999
ENSG00000114923	SLC4A3	18.2117	-0.79989	0.310163	-2.57893	0.00991056	0.244072	18.6061	-0.541127	0.286691	-1.88749	0.0590947	0.663399	17.6167	-1.4557	0.636965	-2.28537	0.0222912	0.636773
ENSG00000138801	PAPSS1	682.604	-0.22274	0.110678	-2.0125	0.0441668	0.482368	711.199	-0.235016	0.124481	-1.88797	0.0590296	0.663399	649.612	-0.20544	0.210282	-0.976972	0.328583	0.999999
ENSG00000140557	ST8SIA2	9.10156	-2.45345	0.5826	-4.21121	2.54008e-05	0.00666968	11.0864	-1.768	0.936801	-1.88728	0.0591233	0.663399	6.87479	-2.999	0.71576	-4.18995	2.79015e-05	0.0244045
ENSG00000186468	RPS23	317.934	0.294497	0.130021	2.265	0.0235126	0.368668	348.414	0.344392	0.18256	1.88646	0.0592328	0.663399	283.543	0.228625	0.188215	1.2147	0.224482	0.999999
ENSG00000275395	FCGBP	211440	-0.931789	0.264786	-3.51902	0.000433139	0.0441258	214514	-0.671567	0.355797	-1.8875	0.0590935	0.663399	206813	-1.28342	0.373564	-3.43562	0.0005912	0.129276
ENSG00000100554	ATP6V1D	954.161	-0.202965	0.124868	-1.62543	0.10407	0.663992	950.107	-0.264839	0.140418	-1.88608	0.0592839	0.663509	959.279	-0.114177	0.233668	-0.488628	0.625105	0.999999
ENSG00000102935	ZNF423	40.3913	0.602342	0.405974	1.4837	0.13789	0.723754	43.854	0.923044	0.489541	1.88553	0.0593585	0.663759	36.0547	0.0588416	0.6698	0.0878495	0.929996	0.999999
ENSG00000107341	UBE2R2	1640.38	-0.241616	0.162172	-1.48988	0.136257	0.722647	1549.78	-0.381081	0.202354	-1.88324	0.0596682	0.663759	1739.94	-0.0391435	0.269075	-0.145474	0.884336	0.999999
ENSG00000109471	IL2	3.81148	1.1883	0.754043	1.5759	0.115049	0.689235	3.33923	1.83912	0.976478	1.88342	0.0596428	0.663759	4.28003	0.388135	1.25508	0.30925	0.757131	0.999999
ENSG00000119900	OGFRL1	619.566	0.258087	0.207843	1.24174	0.214333	0.831768	597.52	0.543089	0.288085	1.88517	0.0594064	0.663759	644.854	-0.105032	0.283834	-0.370049	0.711346	0.999999
ENSG00000143631	FLG	41815.7	-0.67432	0.362318	-1.86113	0.0627261	0.557428	58088.4	-0.855435	0.453974	-1.88433	0.0595208	0.663759	24264.5	-0.430144	0.564362	-0.762178	0.445954	0.999999
ENSG00000165194	PCDH19	7.94845	1.37649	0.77798	1.76931	0.0768419	0.598319	4.42719	1.59513	0.846506	1.88437	0.0595146	0.663759	11.5815	0.919257	1.44148	0.637718	0.523657	0.999999
ENSG00000166394	CYB5R2	133.641	-0.725643	0.283994	-2.55513	0.0106147	0.250626	142.131	-0.591699	0.314031	-1.8842	0.0595373	0.663759	123.568	-0.962574	0.508236	-1.89395	0.0582316	0.824302
ENSG00000178999	AURKB	18.3204	-0.306335	0.252559	-1.21292	0.225159	0.848521	16.7744	-0.643265	0.341545	-1.8834	0.0596466	0.663759	19.8523	0.165065	0.400797	0.411842	0.680455	0.999999
ENSG00000198074	AKR1B10	35.274	0.945403	0.466938	2.02469	0.0428997	0.475775	36.6212	1.32644	0.704342	1.88323	0.059669	0.663759	33.6813	0.604893	0.579529	1.04377	0.296594	0.999999
ENSG00000269743	SLC25A53	8.6051	0.658526	0.421134	1.5637	0.117888	0.692912	9.90121	0.97154	0.515809	1.88353	0.0596288	0.663759	7.15685	0.150937	0.773044	0.19525	0.845197	0.999999
ENSG00000042980	ADAM28	1226.13	-0.261521	0.133628	-1.95709	0.0503374	0.508364	1218.35	-0.354064	0.188063	-1.88269	0.059742	0.664167	1229.56	-0.136388	0.189328	-0.720379	0.471292	0.999999
ENSG00000100170	SLC5A1	1154.28	-0.569145	0.254768	-2.23397	0.0254849	0.383467	1117.26	-0.669521	0.355715	-1.88219	0.0598108	0.664528	1189.2	-0.427624	0.345202	-1.23876	0.215434	0.999999
ENSG00000125122	LRRC29	5.94466	-0.257934	0.263735	-0.978004	0.328072	0.940588	6.51446	-0.699199	0.37177	-1.88073	0.0600089	0.665921	5.33496	0.377974	0.417499	0.905329	0.365291	0.999999
ENSG00000168079	SCARA5	8.29608	1.68513	1.45869	1.15523	0.247996	0.872086	8.10261	1.86371	0.990893	1.88084	0.0599935	0.665921	8.47953	1.37871	3.43587	0.401271	0.688221	0.999999
ENSG00000000419	DPM1	671.74	-0.121734	0.0769835	-1.5813	0.113809	0.688017	663.796	-0.199749	0.106405	-1.87726	0.0604831	0.666331	679.283	-0.013312	0.127439	-0.104458	0.916806	0.999999
ENSG00000114698	PLSCR4	48.9981	0.695783	0.221227	3.14511	0.00166023	0.0955299	50.3998	0.618564	0.329424	1.87771	0.0604203	0.666331	47.0514	0.813429	0.286976	2.83449	0.0045899	0.341325
ENSG00000120254	MTHFD1L	349.586	0.0449148	0.126499	0.355061	0.722544	0.999973	368.151	0.289337	0.15415	1.87699	0.0605192	0.666331	328.254	-0.295454	0.199045	-1.48436	0.137714	0.999999
ENSG00000126653	NSRP1	187.482	-0.0568863	0.0768516	-0.74021	0.459173	0.999973	181.174	-0.200882	0.106985	-1.87768	0.0604253	0.666331	193.889	0.141537	0.120402	1.17553	0.239782	0.999999
ENSG00000128708	HAT1	301.954	-0.109168	0.0887411	-1.23018	0.218629	0.838834	296.104	-0.207491	0.110515	-1.87748	0.0604517	0.666331	307.645	0.0289705	0.160893	0.18006	0.857105	0.999999
ENSG00000136895	GARNL3	57.9476	0.611358	0.26051	2.34678	0.0189365	0.330653	62.722	0.541669	0.288449	1.87787	0.0603993	0.666331	52.425	0.697045	0.478372	1.45712	0.145084	0.999999
ENSG00000138069	RAB1A	1350.88	-0.210375	0.102308	-2.05628	0.0397553	0.45999	1283.08	-0.237325	0.126238	-1.87998	0.0601109	0.666331	1423.38	-0.171597	0.187558	-0.914901	0.360244	0.999999
ENSG00000157703	SVOPL	8.20425	-0.761059	0.53785	-1.415	0.157068	0.755669	9.73385	-1.29228	0.688173	-1.87784	0.0604033	0.666331	6.47379	-0.000264484	0.875759	-0.000302006	0.999759	0.999999
ENSG00000180537	RNF182	10.9888	0.768588	0.663942	1.15761	0.247021	0.871541	10.2851	1.67663	0.893131	1.87725	0.0604842	0.666331	11.6704	-0.117691	0.92187	-0.127666	0.898414	0.999999
ENSG00000184939	ZFP90	95.1588	0.357666	0.168003	2.12893	0.0332603	0.42357	101.172	0.380747	0.202642	1.87892	0.060256	0.666331	88.0252	0.321173	0.293577	1.094	0.273956	0.999999
ENSG00000196296	ATP2A1	30.2477	-0.0901493	0.280802	-0.321042	0.748178	0.999973	30.3886	-0.729906	0.388544	-1.87857	0.0603038	0.666331	29.9254	0.711742	0.368121	1.93345	0.0531811	0.791597
ENSG00000196876	SCN8A	8.09069	-0.981984	0.546215	-1.7978	0.0722092	0.585241	9.85261	-1.38069	0.735111	-1.8782	0.0603533	0.666331	6.20256	-0.494386	0.848513	-0.58265	0.560129	0.999999
ENSG00000204947	ZNF425	16.7571	-0.279819	0.265972	-1.05206	0.292771	0.909893	16.8219	-0.680151	0.362358	-1.87701	0.0605165	0.666331	16.6854	0.24567	0.403713	0.608525	0.542839	0.999999
ENSG00000104497	SNX16	81.1512	-0.226425	0.14381	-1.57447	0.115378	0.689235	81.4957	-0.30933	0.164848	-1.87646	0.0605922	0.666733	81.0868	-0.114967	0.270497	-0.425022	0.670821	0.999999
ENSG00000005844	ITGAL	1381.54	0.23045	0.172445	1.33637	0.181429	0.793509	1357.45	0.402911	0.21488	1.87505	0.0607855	0.668068	1401.77	-0.0119906	0.27906	-0.0429678	0.965727	0.999999
ENSG00000140022	STON2	104.122	0.520375	0.205812	2.5284	0.0114583	0.260195	109.639	0.504302	0.268955	1.87505	0.0607865	0.668068	97.8797	0.547652	0.327357	1.67295	0.0943365	0.946665
ENSG00000147082	CCNB3	9.45227	0.386404	0.436465	0.885304	0.375993	0.979195	10.6639	0.909352	0.485223	1.87409	0.0609179	0.66911	8.12257	-0.743873	0.836685	-0.889072	0.373964	0.999999
ENSG00000106799	TGFBR1	1184.86	0.309609	0.159041	1.94672	0.0515683	0.514386	1265.51	0.446384	0.238228	1.87377	0.0609624	0.669197	1104.46	0.139304	0.194829	0.715004	0.474607	0.999999
ENSG00000100196	KDELR3	144.482	-0.38625	0.212646	-1.8164	0.0693095	0.574574	164.446	-0.454837	0.242803	-1.87328	0.06103	0.669537	121.824	-0.281632	0.374782	-0.751455	0.452379	0.999999
ENSG00000101558	VAPA	1515.29	-0.132878	0.0807568	-1.64541	0.0998862	0.656033	1472.15	-0.166413	0.0889953	-1.8699	0.0614972	0.670179	1558.45	-0.0844521	0.16227	-0.520441	0.602756	0.999999
ENSG00000104804	TULP2	115.323	-0.68897	0.3512	-1.96176	0.0497907	0.506304	95.1971	-0.940283	0.502722	-1.87038	0.0614306	0.670179	138.285	-0.384675	0.464076	-0.828904	0.407159	0.999999
ENSG00000105270	CLIP3	16.5445	1.28278	0.425829	3.01244	0.0025916	0.120799	12.1943	1.01899	0.544436	1.87164	0.0612559	0.670179	20.9204	1.63839	0.690788	2.37177	0.0177031	0.590823
ENSG00000106018	VIPR2	6.79394	1.73467	0.523536	3.31338	0.000921759	0.0660937	6.32725	1.26472	0.675788	1.87148	0.0612783	0.670179	7.24169	2.38639	0.857394	2.7833	0.00538082	0.367416
ENSG00000133302	SLF1	205.254	0.234898	0.128732	1.8247	0.0680464	0.570316	200.513	0.296422	0.158568	1.86937	0.0615714	0.670179	209.671	0.1457	0.227302	0.640999	0.521524	0.999999
ENSG00000137411	VARS2	177.05	-0.223396	0.1483	-1.50638	0.13197	0.714163	181.018	-0.31537	0.16871	-1.8693	0.0615813	0.670179	172.287	-0.0926247	0.270703	-0.342163	0.732228	0.999999
ENSG00000163814	CDCP1	1223.13	-0.352358	0.181667	-1.93958	0.052431	0.51878	1086.67	-0.377857	0.20187	-1.87179	0.0612361	0.670179	1368.92	-0.310238	0.326962	-0.948851	0.342696	0.999999
ENSG00000166004	CEP295	224.88	0.120352	0.0901439	1.33511	0.181839	0.794103	235.827	0.183892	0.098322	1.87031	0.0614412	0.670179	211.948	0.0261165	0.174241	0.149887	0.880854	0.999999
ENSG00000167664	TMIGD2	7.59064	1.05959	0.391079	2.70939	0.00674071	0.206011	6.20201	1.093	0.584168	1.87104	0.0613396	0.670179	9.03015	1.05995	0.585103	1.81156	0.0700545	0.874686
ENSG00000173540	GMPPB	119.832	-0.357957	0.144238	-2.48171	0.0130755	0.273281	134.223	-0.36332	0.194226	-1.8706	0.0614004	0.670179	103.827	-0.3485	0.228621	-1.52436	0.127419	0.999999
ENSG00000179008	C14orf39	5.10416	0.513817	0.494066	1.03998	0.298351	0.914978	6.44354	1.11147	0.594636	1.86916	0.0616012	0.670179	3.62362	-0.615453	0.96847	-0.635491	0.525108	0.999999
ENSG00000182612	TSPAN10	43.6101	-1.46785	0.419347	-3.50033	0.000464679	0.0463263	36.2343	-1.02278	0.547151	-1.86928	0.0615834	0.670179	51.2926	-2.06247	0.631522	-3.26587	0.00109128	0.175307
ENSG00000198821	CD247	457.335	0.474604	0.192537	2.465	0.0137012	0.280542	441.941	0.452228	0.241896	1.86951	0.0615513	0.670179	470.405	0.504648	0.313679	1.6088	0.10766	0.970899
ENSG00000213722	DDAH2	259.664	-0.197831	0.135558	-1.45938	0.144462	0.732256	261.533	-0.313885	0.167757	-1.87107	0.061336	0.670179	257.713	-0.033355	0.23576	-0.141478	0.887492	0.999999
ENSG00000005022	SLC25A5	575.697	0.0759711	0.0707699	1.07349	0.28305	0.902498	621.336	0.165584	0.0886744	1.86733	0.0618557	0.671666	525.22	-0.0484532	0.126642	-0.382599	0.702017	0.999999
ENSG00000072364	AFF4	3144.08	-0.200627	0.143361	-1.39945	0.161677	0.763496	2858.97	-0.33298	0.178283	-1.8677	0.0618036	0.671666	3452.94	-0.0151096	0.240369	-0.0628601	0.949878	0.999999
ENSG00000171462	DLK2	5.18399	0.642809	0.347059	1.85216	0.0640024	0.562355	5.25781	0.749058	0.401183	1.86712	0.0618847	0.671666	5.05781	0.457102	0.684227	0.668056	0.504098	0.999999
ENSG00000178741	COX5A	421.915	-0.151793	0.0850415	-1.78493	0.0742721	0.591794	457.576	-0.193184	0.103446	-1.86748	0.0618343	0.671666	382.067	-0.0927865	0.156773	-0.591852	0.55395	0.999999
ENSG00000102531	FNDC3A	2358.55	-0.203344	0.102412	-1.98554	0.047084	0.495644	2508.61	-0.267386	0.143267	-1.86635	0.0619918	0.672031	2199.67	-0.11338	0.161307	-0.702887	0.482126	0.999999
ENSG00000187017	ESPN	273.624	-0.75698	0.262918	-2.87914	0.00398757	0.151715	359.294	-0.67375	0.360958	-1.86656	0.0619632	0.672031	178.336	-0.848204	0.369218	-2.2973	0.0216018	0.629641
ENSG00000140563	MCTP2	1064.15	-0.273247	0.1736	-1.57401	0.115486	0.689235	840.716	-0.404552	0.216861	-1.8655	0.062112	0.672537	1301.26	-0.0825598	0.286292	-0.288377	0.773058	0.999999
ENSG00000188064	WNT7B	28.9226	0.417412	0.282959	1.47517	0.140167	0.724538	30.8783	0.750337	0.402178	1.86568	0.0620855	0.672537	26.9141	-0.00795377	0.397468	-0.0200111	0.984035	0.999999
ENSG00000151151	IPMK	350.98	-0.41581	0.180837	-2.29936	0.0214845	0.352583	310.182	-0.445322	0.238808	-1.86477	0.0622134	0.672839	395.902	-0.370734	0.286947	-1.29199	0.196359	0.999999
ENSG00000240505	TNFRSF13B	12.4161	0.6138	0.529369	1.1595	0.246254	0.870647	7.35602	1.63813	0.87839	1.86493	0.0621915	0.672839	17.6838	-0.402397	0.661625	-0.608195	0.543058	0.999999
ENSG00000107282	APBA1	22.2685	0.656178	0.273541	2.39883	0.0164478	0.309737	21.5609	0.666662	0.357568	1.86443	0.0622613	0.672959	22.9823	0.631289	0.450728	1.4006	0.161335	0.999999
ENSG00000033170	FUT8	283.469	0.181847	0.133558	1.36156	0.173338	0.782099	288.364	0.298864	0.160467	1.86246	0.0625384	0.674082	276.44	0.0152546	0.228495	0.0667612	0.946772	0.999999
ENSG00000112658	SRF	715.699	-0.264749	0.137592	-1.92415	0.0543358	0.526966	680.187	-0.341289	0.183331	-1.8616	0.0626599	0.674082	756.159	-0.156281	0.221368	-0.70598	0.480201	0.999999
ENSG00000112977	DAP	306.265	-0.196013	0.0771738	-2.53989	0.0110886	0.257121	337.753	-0.201305	0.108064	-1.86284	0.0624854	0.674082	271.418	-0.188194	0.124	-1.5177	0.129091	0.999999
ENSG00000141391	PRELID3A	4.21867	0.71195	0.649397	1.09632	0.272937	0.892792	4.06979	1.74498	0.93734	1.86163	0.0626553	0.674082	4.3498	-0.719969	0.91369	-0.78798	0.430709	0.999999
ENSG00000168061	SAC3D1	27.0607	0.0443986	0.258055	0.172051	0.863398	0.999973	30.0316	0.516488	0.277424	1.86173	0.0626413	0.674082	23.7162	-0.818313	0.465137	-1.75929	0.0785279	0.897438
ENSG00000179331	RAB39A	21.3129	0.156669	0.361539	0.433338	0.664769	0.999973	23.0679	0.947769	0.509	1.86202	0.0626002	0.674082	19.5394	-0.773646	0.478458	-1.61696	0.105888	0.969081
ENSG00000183853	KIRREL	23.7942	0.883309	0.43485	2.0313	0.042225	0.473362	19.4009	0.778153	0.418	1.86161	0.0626579	0.674082	28.115	0.992444	0.861375	1.15216	0.249255	0.999999
ENSG00000196653	ZNF502	18.92	0.634321	0.276588	2.29338	0.0218264	0.354759	21.069	0.65454	0.351528	1.86199	0.0626048	0.674082	16.4592	0.594468	0.480693	1.23669	0.216203	0.999999
ENSG00000096654	ZNF184	83.7615	0.285397	0.129122	2.21029	0.0270849	0.393476	85.6932	0.352141	0.189236	1.86086	0.0627646	0.674812	81.1336	0.199544	0.185163	1.07767	0.281182	0.999999
ENSG00000126091	ST3GAL3	88.9558	0.442928	0.203506	2.17649	0.0295185	0.405596	98.6035	0.496755	0.267112	1.85973	0.0629237	0.675005	78.1552	0.365769	0.323927	1.12917	0.258826	0.999999
ENSG00000126261	UBA2	646.554	0.13991	0.0898287	1.55752	0.119348	0.694877	678.423	0.234526	0.126077	1.86018	0.0628601	0.675005	610.145	0.0120433	0.132739	0.090729	0.927708	0.999999
ENSG00000153975	ZUFSP	113.115	0.255991	0.0971534	2.63492	0.00841583	0.226804	118.09	0.253692	0.136417	1.85968	0.0629301	0.675005	107.549	0.262205	0.167134	1.56883	0.116688	0.988929
ENSG00000168658	VWA3B	107.484	-0.900386	0.414433	-2.17257	0.0298125	0.407474	142.34	-1.01794	0.54718	-1.86035	0.0628365	0.675005	69.0151	-0.737766	0.603722	-1.22203	0.221696	0.999999
ENSG00000188176	SMTNL2	9.96682	1.58182	0.5629	2.81012	0.00495237	0.175194	8.79262	1.35435	0.72847	1.85917	0.0630029	0.675018	11.1984	1.86818	0.893402	2.09109	0.0365204	0.718322
ENSG00000197647	ZNF433	114.84	-0.300909	0.221847	-1.35638	0.174979	0.785543	116.902	-0.537527	0.289125	-1.85916	0.0630051	0.675018	112.455	0.0223812	0.343801	0.0650993	0.948095	0.999999
ENSG00000138639	ARHGAP24	107.58	0.213835	0.207893	1.02858	0.303675	0.918648	106.759	0.465492	0.250423	1.85882	0.0630525	0.67513	108.183	-0.153038	0.345769	-0.442603	0.658053	0.999999
ENSG00000143183	TMCO1	1282.26	-0.0668732	0.0744189	-0.898605	0.368863	0.974703	1364.96	-0.195819	0.105389	-1.85806	0.0631604	0.675599	1189.02	0.11024	0.0992667	1.11054	0.266767	0.999999
ENSG00000166579	NDEL1	1266.84	-0.414767	0.189018	-2.19433	0.0282118	0.400269	1069.11	-0.441369	0.237552	-1.85799	0.0631701	0.675599	1481.79	-0.373424	0.311494	-1.19882	0.230599	0.999999
ENSG00000121769	FABP3	41.4853	0.299798	0.294981	1.01633	0.309471	0.925711	42.315	0.798653	0.429975	1.85744	0.0632484	0.675647	40.6072	-0.258406	0.374175	-0.690603	0.489815	0.999999
ENSG00000166337	TAF10	318.882	-0.116197	0.08277	-1.40386	0.160362	0.760902	310.208	-0.196067	0.105552	-1.85755	0.0632334	0.675647	327.678	-0.00456937	0.150569	-0.0303473	0.97579	0.999999
ENSG00000108961	RANGRF	1.25631	-1.46694	0.969979	-1.51234	0.130448	0.711509	1.72493	-1.6654	0.897062	-1.85651	0.0633813	0.676479	0.751045	-1.19864	3.4401	-0.348432	0.727515	0.999999
ENSG00000132383	RPA1	632.666	0.0663742	0.0922093	0.719821	0.471635	0.999973	686.651	0.205391	0.110641	1.85637	0.0634003	0.676479	572.452	-0.12852	0.1558	-0.824907	0.409425	0.999999
ENSG00000113494	PRLR	46.7534	-0.718498	0.3621	-1.98425	0.0472275	0.496371	33.293	-0.745672	0.401847	-1.85561	0.0635089	0.676848	60.3717	-0.705557	0.632875	-1.11484	0.264917	0.999999
ENSG00000128604	IRF5	134.262	0.313946	0.207477	1.51316	0.130238	0.711509	147.123	0.578548	0.311755	1.85578	0.0634854	0.676848	121.01	-0.0181177	0.250883	-0.0722157	0.94243	0.999999
ENSG00000099901	RANBP1	271.969	0.115	0.0914479	1.25754	0.208557	0.823851	287.354	0.233984	0.126158	1.85468	0.0636414	0.677078	253.786	-0.0479124	0.136337	-0.351425	0.725269	0.999999
ENSG00000125384	PTGER2	100.008	-0.427316	0.158185	-2.70137	0.00690542	0.208184	121.078	-0.36247	0.195433	-1.8547	0.0636385	0.677078	77.2477	-0.532271	0.27988	-1.90178	0.0571994	0.815688
ENSG00000156860	FBRS	787.694	-0.183198	0.127825	-1.43319	0.151802	0.747222	760.663	-0.323139	0.174191	-1.85509	0.063584	0.677078	819.246	0.0110909	0.197338	0.0562022	0.955181	0.999999
ENSG00000166224	SGPL1	820.916	-0.210263	0.100177	-2.09892	0.0358237	0.434522	886.456	-0.270399	0.145857	-1.85385	0.0637599	0.677945	751.404	-0.126616	0.147534	-0.858214	0.390775	0.999999
ENSG00000122574	WIPF3	8.21021	0.467666	0.432402	1.08155	0.279451	0.898923	11.2868	1.0696	0.57741	1.8524	0.0639683	0.679418	4.86706	-0.331551	0.698841	-0.47443	0.635193	0.999999
ENSG00000188786	MTF1	677.181	-0.2811	0.165792	-1.69549	0.0899819	0.633509	622.298	-0.430322	0.232309	-1.85237	0.0639727	0.679418	738.942	-0.0789145	0.238508	-0.330867	0.740745	0.999999
ENSG00000113387	SUB1	612.588	-0.131235	0.0864095	-1.51876	0.128823	0.710125	604.615	-0.212343	0.11468	-1.85162	0.0640811	0.68017	618.201	-0.0181787	0.140466	-0.129418	0.897027	0.999999
ENSG00000117594	HSD11B1	53.0247	-0.0500072	0.399232	-0.125259	0.900319	0.999973	46.1945	0.947864	0.511983	1.85136	0.0641179	0.68017	60.1549	-1.34625	0.57124	-2.35672	0.0184372	0.597006
ENSG00000182872	RBM10	1638.75	-0.107688	0.118317	-0.910162	0.362737	0.969731	1625.93	-0.269728	0.145726	-1.85092	0.0641805	0.680439	1649.43	0.117688	0.196695	0.598327	0.549622	0.999999
ENSG00000129472	RAB2B	246.808	0.312517	0.211244	1.47941	0.139031	0.723754	241.809	0.402967	0.217777	1.85036	0.0642611	0.6809	250.553	0.170014	0.392236	0.433448	0.664689	0.999999
ENSG00000106268	NUDT1	43.5122	0.107607	0.230685	0.466466	0.640882	0.999973	47.363	0.550256	0.297431	1.85003	0.0643096	0.681019	39.3448	-0.506895	0.352052	-1.43983	0.149915	0.999999
ENSG00000034152	MAP2K3	2059.75	-0.307749	0.154791	-1.98816	0.046794	0.494267	1770.63	-0.367969	0.198935	-1.8497	0.0643572	0.681129	2368.04	-0.220184	0.254235	-0.866065	0.386455	0.999999
ENSG00000042062	FAM65C	29.8927	-0.598228	0.324735	-1.8422	0.0654457	0.565499	17.5032	-0.669599	0.362303	-1.84817	0.0645774	0.682098	42.6348	-0.474533	0.574333	-0.826233	0.408672	0.999999
ENSG00000109684	CLNK	20.935	0.604811	0.328194	1.84284	0.0653517	0.565499	22.7251	0.795834	0.430722	1.84768	0.0646493	0.682098	18.8854	0.340074	0.526183	0.646304	0.518082	0.999999
ENSG00000136206	SPDYE1	46.134	0.563115	0.377883	1.49018	0.136176	0.722647	44.1288	0.958376	0.518503	1.84835	0.0645517	0.682098	48.2477	0.0543147	0.538647	0.100835	0.919681	0.999999
ENSG00000163694	RBM47	1038.11	-0.315033	0.180244	-1.74781	0.0804963	0.607077	980.176	-0.354843	0.19204	-1.84776	0.064637	0.682098	1103.89	-0.253226	0.333852	-0.758498	0.448153	0.999999
ENSG00000197969	VPS13A	1846.1	0.173444	0.107444	1.61428	0.106468	0.67034	1905.63	0.27577	0.149173	1.84866	0.0645074	0.682098	1771.72	0.0370958	0.153857	0.241107	0.809473	0.999999
ENSG00000198286	CARD11	480.092	0.271578	0.153631	1.76773	0.0771067	0.598962	509.269	0.323104	0.174886	1.84752	0.0646724	0.682098	445.305	0.196347	0.273877	0.716918	0.473425	0.999999
ENSG00000108773	KAT2A	99.5523	0.278412	0.1695	1.64255	0.100476	0.656804	108.532	0.436648	0.236416	1.84695	0.0647546	0.682568	89.2591	0.0684133	0.246617	0.277407	0.781468	0.999999
ENSG00000129455	KLK8	17.6807	-1.08052	0.417975	-2.58513	0.00973415	0.240681	14.2588	-1.13962	0.617114	-1.84669	0.0647916	0.682568	21.3484	-1.01088	0.57745	-1.75059	0.0800159	0.90223
ENSG00000101162	TUBB1	100.223	0.959019	0.443257	2.16357	0.0304972	0.409997	96.4927	0.87593	0.474466	1.84614	0.064872	0.682605	103.407	1.06811	0.808616	1.32091	0.186532	0.999999
ENSG00000149273	RPS3	4164.81	0.27613	0.122098	2.26154	0.0237261	0.369099	4600.61	0.31442	0.170334	1.8459	0.064907	0.682605	3675.21	0.225857	0.176927	1.27656	0.201759	0.999999
ENSG00000188868	ZNF563	49.2262	0.268185	0.242588	1.10552	0.268935	0.888648	55.8286	0.542419	0.293849	1.84591	0.0649047	0.682605	41.7383	-0.138837	0.412124	-0.336882	0.736206	0.999999
ENSG00000011198	ABHD5	1491.9	-0.445146	0.22225	-2.00291	0.0451872	0.486443	1261.38	-0.525979	0.285305	-1.84357	0.0652459	0.682638	1738.91	-0.327798	0.350991	-0.933921	0.350345	0.999999
ENSG00000106236	NPTX2	12.378	-1.39356	0.481882	-2.8919	0.00382919	0.14834	11.7163	-1.06485	0.577444	-1.84407	0.0651725	0.682638	12.9602	-1.93457	0.814323	-2.37568	0.0175165	0.590823
ENSG00000109519	GRPEL1	196.483	-0.138395	0.0905092	-1.52908	0.126246	0.705612	190.937	-0.180189	0.0977375	-1.8436	0.0652418	0.682638	201.958	-0.0837756	0.182812	-0.458262	0.646764	0.999999
ENSG00000125352	RNF113A	62.9831	0.178603	0.132762	1.34529	0.17853	0.791331	66.5493	0.317716	0.172261	1.84439	0.0651267	0.682638	58.8986	-0.0164235	0.226251	-0.0725898	0.942133	0.999999
ENSG00000128607	KLHDC10	296.974	0.267097	0.103242	2.5871	0.00967869	0.240681	306.671	0.284854	0.154466	1.84412	0.0651654	0.682638	285.337	0.245828	0.141917	1.73219	0.0832396	0.910785
ENSG00000163249	CCNYL1	279.782	-0.36828	0.174629	-2.10893	0.0349503	0.429764	237.716	-0.342054	0.185354	-1.84541	0.0649774	0.682638	324.587	-0.41205	0.32588	-1.26442	0.206078	0.999999
ENSG00000178562	CD28	79.6652	0.103256	0.247802	0.41669	0.676905	0.999973	78.008	0.558843	0.303029	1.84419	0.065156	0.682638	80.9749	-0.534628	0.39129	-1.36632	0.171838	0.999999
ENSG00000182154	MRPL41	10.4708	0.387606	0.155591	2.49119	0.0127317	0.271575	11.8887	0.361873	0.196245	1.84399	0.0651851	0.682638	8.90475	0.400099	0.346573	1.15444	0.248319	0.999999
ENSG00000182957	SPATA13	95.402	-0.308842	0.147865	-2.08868	0.0367365	0.440154	79.9442	-0.334597	0.181455	-1.84396	0.0651886	0.682638	111.367	-0.272711	0.262786	-1.03777	0.299377	0.999999
ENSG00000075568	TMEM131	1126.3	-0.234616	0.0812403	-2.88793	0.00387789	0.148985	1195.59	-0.223929	0.121528	-1.8426	0.065387	0.683473	1047.43	-0.247864	0.11021	-2.24902	0.0245114	0.655489
ENSG00000110104	CCDC86	39.5615	0.102066	0.163187	0.625456	0.531672	0.999973	47.3102	0.406112	0.220412	1.84251	0.0654004	0.683473	31.1405	-0.323576	0.245683	-1.31704	0.187824	0.999999
ENSG00000063046	EIF4B	1725.05	0.243008	0.11323	2.14613	0.0318622	0.41882	1928.91	0.298416	0.16206	1.84139	0.0655639	0.68376	1498.83	0.171032	0.156977	1.08954	0.275916	0.999999
ENSG00000106524	ANKMY2	92.7276	0.320786	0.155174	2.06727	0.0387087	0.453295	100.704	0.366332	0.198953	1.8413	0.0655773	0.68376	83.7295	0.254244	0.259298	0.980511	0.326834	0.999999
ENSG00000117616	RSRP1	741.733	-0.135613	0.129849	-1.04439	0.296307	0.913043	703.482	-0.302391	0.16416	-1.84205	0.0654676	0.68376	781.591	0.0985607	0.214157	0.460227	0.645354	0.999999
ENSG00000174226	SNX31	17.2853	1.59341	0.583419	2.73116	0.00631124	0.200103	22.8504	1.44246	0.783315	1.84148	0.0655509	0.68376	11.4042	1.7955	0.858659	2.09105	0.0365235	0.718322
ENSG00000067533	RRP15	86.2441	0.202409	0.176118	1.14928	0.25044	0.874101	98.4721	0.439855	0.239259	1.83841	0.0660021	0.683862	72.7186	-0.123167	0.256211	-0.480724	0.630712	0.999999
ENSG00000100815	TRIP11	1743.41	-0.0741907	0.088458	-0.838711	0.401631	0.999973	1798.68	-0.206136	0.112039	-1.83987	0.0657875	0.683862	1678.01	0.108928	0.145467	0.748817	0.453968	0.999999
ENSG00000154764	WNT7A	39.8184	-0.556973	0.260019	-2.14204	0.0321899	0.419935	35.1147	-0.691036	0.375811	-1.83879	0.0659467	0.683862	44.5933	-0.394123	0.366054	-1.07668	0.281624	0.999999
ENSG00000155592	ZKSCAN2	37.5137	-0.360892	0.229611	-1.57175	0.116008	0.689646	46.4263	-0.480785	0.261417	-1.83915	0.0658931	0.683862	27.7693	-0.188084	0.431422	-0.435963	0.662864	0.999999
ENSG00000158485	CD1B	11.678	0.101449	0.39271	0.258329	0.796153	0.999973	14.6594	0.849363	0.461665	1.83978	0.0658005	0.683862	8.50685	-1.21828	0.69839	-1.74441	0.0810873	0.904847
ENSG00000166780	C16orf45	109.385	-0.579912	0.27089	-2.14076	0.032293	0.420361	129.297	-0.671726	0.365101	-1.83984	0.0657924	0.683862	86.8175	-0.443579	0.395936	-1.12033	0.262574	0.999999
ENSG00000174227	PIGG	357.626	-0.139712	0.0867741	-1.61007	0.107383	0.672278	386.141	-0.202767	0.110194	-1.84008	0.065756	0.683862	326.165	-0.0510794	0.155356	-0.32879	0.742315	0.999999
ENSG00000180185	FAHD1	35.3194	0.191045	0.178571	1.06985	0.284685	0.904078	38.5005	0.446899	0.243096	1.83836	0.0660093	0.683862	31.7242	-0.162758	0.274425	-0.593085	0.553124	0.999999
ENSG00000185008	ROBO2	34.114	-0.60282	0.416132	-1.44863	0.147442	0.737775	50.4918	-0.846633	0.460582	-1.83818	0.0660356	0.683862	16.2557	-0.237935	0.814237	-0.292218	0.77012	0.999999
ENSG00000186648	CARMIL3	17.1332	-0.819248	0.352363	-2.32502	0.0200711	0.342661	17.2985	-0.99207	0.539263	-1.83968	0.0658155	0.683862	16.9027	-0.617406	0.443231	-1.39297	0.16363	0.999999
ENSG00000189306	RRP7A	121.556	0.122438	0.0818693	1.49553	0.134775	0.720444	138.184	0.212777	0.115637	1.84005	0.0657615	0.683862	103.54	-0.00637382	0.130039	-0.0490146	0.960908	0.999999
ENSG00000248144	ADH1C	313.994	0.542104	0.302486	1.79216	0.073107	0.588646	349.335	0.781146	0.424715	1.83922	0.0658821	0.683862	273.684	0.263184	0.400088	0.657815	0.510657	0.999999
ENSG00000141279	NPEPPS	2989.2	-0.2037	0.147987	-1.37647	0.168677	0.774252	2867.08	-0.324944	0.17681	-1.83782	0.0660895	0.684033	3121.04	-0.0287351	0.255713	-0.112373	0.910528	0.999999
ENSG00000071073	MGAT4A	434.878	0.0912344	0.140877	0.647616	0.517234	0.999973	444.047	0.348584	0.189765	1.83692	0.0662213	0.68501	424.757	-0.256202	0.19891	-1.28803	0.197736	0.999999
ENSG00000125870	SNRPB2	213.103	0.125589	0.104697	1.19955	0.230313	0.852937	214.245	0.273064	0.148676	1.83664	0.0662631	0.685056	211.225	-0.0722531	0.149609	-0.482947	0.629133	0.999999
ENSG00000178878	APOLD1	2.97444	0.207373	0.441567	0.46963	0.638619	0.999973	2.71098	1.16224	0.632923	1.8363	0.0663131	0.685185	3.23116	-1.00987	0.710232	-1.42189	0.155058	0.999999
ENSG00000100258	LMF2	201.508	-0.0881551	0.108082	-0.81563	0.414712	0.999973	201.49	-0.24064	0.131098	-1.83558	0.0664202	0.685905	200.819	0.126055	0.188288	0.669482	0.503188	0.999999
ENSG00000167895	TMC8	669.929	0.329216	0.181775	1.81112	0.0701222	0.577424	727.388	0.434726	0.236895	1.8351	0.0664911	0.68625	606.549	0.185841	0.284739	0.652672	0.513968	0.999999
ENSG00000068438	FTSJ1	288.747	-0.309615	0.126292	-2.45157	0.0142233	0.285431	300.363	-0.326263	0.177964	-1.83331	0.0667562	0.686662	274.822	-0.284373	0.184597	-1.54051	0.123437	0.999999
ENSG00000132321	IQCA1	40.1858	0.433505	0.317323	1.36613	0.171898	0.780114	51.6759	0.709665	0.387075	1.83341	0.0667422	0.686662	27.4565	-0.0104925	0.533501	-0.0196673	0.984309	0.999999
ENSG00000150787	PTS	151.284	-0.00376677	0.127341	-0.0295802	0.976402	0.999973	150.144	-0.278404	0.151824	-1.83373	0.0666938	0.686662	152.173	0.380008	0.203482	1.86753	0.061828	0.844166
ENSG00000172575	RASGRP1	416.005	0.270727	0.146888	1.84308	0.0653168	0.565499	392.698	0.353745	0.192857	1.83423	0.0666192	0.686662	438.534	0.157264	0.232967	0.675048	0.499645	0.999999
ENSG00000179115	FARSA	392.282	0.0434909	0.105463	0.412382	0.680059	0.999973	424.364	0.229192	0.124944	1.83436	0.0666009	0.686662	356.174	-0.216928	0.17547	-1.23627	0.216358	0.999999
ENSG00000198060	MARCH5	259.484	-0.271356	0.160121	-1.6947	0.0901326	0.633571	234.512	-0.328689	0.179228	-1.83392	0.0666662	0.686662	285.618	-0.190034	0.292755	-0.649124	0.516258	0.999999
ENSG00000101695	RNF125	26.8267	0.36936	0.283991	1.3006	0.193395	0.807674	27.8926	0.644247	0.351621	1.83222	0.0669192	0.686929	25.5437	-0.0333231	0.482457	-0.0690697	0.944934	0.999999
ENSG00000105011	ASF1B	16.3295	-0.509932	0.264413	-1.92854	0.0537878	0.525283	16.6998	-0.636798	0.347573	-1.83213	0.0669323	0.686929	15.881	-0.317384	0.446735	-0.710451	0.477424	0.999999
ENSG00000166979	EVA1C	108.131	0.423871	0.214724	1.97403	0.0483785	0.501227	104.616	0.555259	0.302969	1.83273	0.066843	0.686929	111.439	0.254018	0.294274	0.863203	0.388026	0.999999
ENSG00000170802	FOXN2	127.153	0.122888	0.133767	0.918671	0.358268	0.966597	122.523	0.354154	0.193279	1.83234	0.0669001	0.686929	131.879	-0.177318	0.176069	-1.00709	0.313891	0.999999
ENSG00000127955	GNAI1	40.5147	0.637583	0.246508	2.58646	0.00969674	0.240681	37.5823	0.583155	0.318428	1.83136	0.0670473	0.687723	43.3928	0.71627	0.40006	1.79041	0.0733885	0.884939
ENSG00000117385	P3H1	226.784	-0.263097	0.183361	-1.43486	0.151327	0.746147	228.576	-0.324757	0.177444	-1.83019	0.0672215	0.688774	222.683	-0.169251	0.350674	-0.482645	0.629348	0.999999
ENSG00000139641	ESYT1	1983.18	0.0999804	0.105791	0.945076	0.34462	0.956919	2065.22	0.252684	0.13807	1.83012	0.0672318	0.688774	1889.58	-0.110052	0.164911	-0.667338	0.504557	0.999999
ENSG00000152689	RASGRP3	187.924	0.279126	0.221057	1.26269	0.206702	0.823606	200.532	0.599445	0.327581	1.82992	0.0672626	0.688774	174.645	-0.104964	0.253783	-0.413598	0.679169	0.999999
ENSG00000127952	STYXL1	335.28	-0.159896	0.10357	-1.54384	0.122627	0.700106	352.533	-0.23329	0.127542	-1.82912	0.0673822	0.688842	315.469	-0.0567392	0.18376	-0.308769	0.757498	0.999999
ENSG00000145214	DGKQ	60.0579	-0.0900331	0.132821	-0.677854	0.497864	0.999973	62.3568	-0.302833	0.165559	-1.82915	0.0673767	0.688842	57.3695	0.204931	0.224146	0.914275	0.360572	0.999999
ENSG00000164023	SGMS2	235.192	-0.506882	0.168966	-2.99991	0.00270058	0.123703	240.795	-0.384377	0.210095	-1.82954	0.0673194	0.688842	227.926	-0.680565	0.278911	-2.44008	0.014684	0.553186
ENSG00000101425	BPI	32.564	-0.692062	0.323498	-2.13931	0.0324105	0.42048	27.8198	-0.926375	0.506741	-1.82811	0.0675338	0.689298	37.6717	-0.526648	0.372371	-1.41431	0.157271	0.999999
ENSG00000129675	ARHGEF6	1084.56	0.256284	0.167425	1.53074	0.125833	0.704797	1058.92	0.374989	0.205117	1.82817	0.0675246	0.689298	1108.25	0.088391	0.280353	0.315285	0.752545	0.999999
ENSG00000196092	PAX5	23.2674	0.542025	0.451829	1.19963	0.230285	0.852937	20.1016	1.0233	0.55977	1.82806	0.0675398	0.689298	26.5065	-0.379388	0.723713	-0.524225	0.600122	0.999999
ENSG00000025796	SEC63	1690	-0.120936	0.0758266	-1.5949	0.110735	0.679539	1800.7	-0.168234	0.0920979	-1.82669	0.0677469	0.689872	1563.61	-0.0542818	0.136801	-0.396793	0.69152	0.999999
ENSG00000112159	MDN1	1203.32	0.212166	0.113062	1.87653	0.0605819	0.55094	1312.55	0.223595	0.122363	1.82731	0.0676534	0.689872	1080.05	0.196053	0.214044	0.915945	0.359696	0.999999
ENSG00000165650	PDZD8	602.7	-0.272744	0.0913199	-2.98668	0.00282023	0.126388	604.75	-0.225285	0.12332	-1.82683	0.0677247	0.689872	599.848	-0.337158	0.151837	-2.22052	0.0263834	0.65965
ENSG00000173145	NOC3L	137.64	0.221366	0.165429	1.33814	0.180852	0.792635	147.385	0.355796	0.194756	1.82688	0.0677182	0.689872	126.477	0.0303702	0.293645	0.103425	0.917626	0.999999
ENSG00000105852	PON3	43.3173	-0.584357	0.3719	-1.57128	0.116119	0.689646	55.6126	-0.726021	0.397548	-1.82625	0.067813	0.690063	29.8416	-0.286924	0.717089	-0.400123	0.689066	0.999999
ENSG00000116497	S100PBP	140.698	0.163146	0.125556	1.29939	0.193809	0.807907	148.317	0.23191	0.127	1.82606	0.0678411	0.690063	131.861	0.0525234	0.247876	0.211894	0.83219	0.999999
ENSG00000101220	C20orf27	24.8322	0.41382	0.190342	2.17409	0.0296986	0.407111	26.8491	0.482788	0.264744	1.8236	0.0682119	0.690592	22.6015	0.319838	0.304592	1.05006	0.293693	0.999999
ENSG00000113732	ATP6V0E1	1013.85	-0.188974	0.110843	-1.70488	0.0882159	0.630082	976.531	-0.244286	0.133967	-1.82348	0.0682303	0.690592	1054.06	-0.108988	0.202646	-0.537826	0.590697	0.999999
ENSG00000121552	CSTA	1517.66	-0.431926	0.287208	-1.50388	0.132612	0.715246	1565.23	-0.562627	0.30859	-1.82322	0.0682705	0.690592	1462.63	-0.21072	0.505898	-0.416527	0.677025	0.999999
ENSG00000138080	EMILIN1	34.9849	0.578559	0.354425	1.63239	0.102598	0.659253	24.6861	0.801104	0.438922	1.82516	0.0679769	0.690592	45.5848	0.210957	0.585879	0.36007	0.718795	0.999999
ENSG00000147403	RPL10	11363.5	0.185597	0.0976722	1.90021	0.057406	0.536986	12937.6	0.246491	0.135119	1.82425	0.0681149	0.690592	9618.8	0.103937	0.145189	0.715874	0.474069	0.999999
ENSG00000148357	HMCN2	42.4299	0.412474	0.359384	1.14773	0.251081	0.874214	38.5796	0.841674	0.461404	1.82416	0.0681283	0.690592	46.8671	-0.196857	0.553586	-0.355604	0.722137	0.999999
ENSG00000169692	AGPAT2	109.057	-0.299896	0.12653	-2.37017	0.01778	0.320573	116.488	-0.313186	0.171695	-1.82409	0.0681392	0.690592	100.818	-0.281212	0.20809	-1.3514	0.176568	0.999999
ENSG00000171490	RSL1D1	806.759	0.151395	0.13491	1.1222	0.261779	0.882012	897.867	0.342223	0.1877	1.82324	0.0682663	0.690592	705.124	-0.102159	0.181774	-0.562011	0.574108	0.999999
ENSG00000177954	RPS27	3900.19	0.268031	0.123444	2.17127	0.0299111	0.407588	4269.16	0.321085	0.176064	1.82369	0.0681989	0.690592	3483.36	0.1989	0.169927	1.17051	0.241797	0.999999
ENSG00000221994	ZNF630	21.5934	0.646974	0.205808	3.14358	0.00166894	0.0957356	21.6673	0.535858	0.293572	1.8253	0.0679554	0.690592	21.3746	0.812227	0.317315	2.55969	0.0104765	0.490301
ENSG00000167526	RPL13	1438.36	0.222489	0.118958	1.87031	0.0614407	0.553758	1592.87	0.296691	0.162757	1.82292	0.0683162	0.690673	1265.94	0.122644	0.177748	0.689991	0.4902	0.999999
ENSG00000105401	CDC37	1389.95	-0.14868	0.0733568	-2.02681	0.0426823	0.474649	1392.83	-0.190431	0.104499	-1.82232	0.0684066	0.691205	1384.95	-0.0892685	0.121958	-0.731959	0.464193	0.999999
ENSG00000137501	SYTL2	569.828	0.599565	0.182233	3.2901	0.00100153	0.0696699	562.104	0.499225	0.274	1.82199	0.0684565	0.691328	576.95	0.729209	0.205409	3.55003	0.00038518	0.104428
ENSG00000156795	WDYHV1	53.3926	0.282278	0.187309	1.50702	0.131807	0.714163	53.6863	0.476089	0.261397	1.82133	0.0685569	0.691959	52.8224	0.0336978	0.272644	0.123596	0.901635	0.999999
ENSG00000181751	C5orf30	11.7464	0.312613	0.289694	1.07911	0.280537	0.899732	13.8593	0.668889	0.367427	1.82047	0.0686876	0.692081	9.4107	-0.233202	0.501874	-0.464662	0.642173	0.999999
ENSG00000188215	DCUN1D3	389.689	-0.479684	0.223531	-2.14593	0.0318782	0.41882	292.441	-0.512877	0.281789	-1.82007	0.068748	0.692081	494.588	-0.42876	0.362876	-1.18156	0.23738	0.999999
ENSG00000197635	DPP4	957.602	-0.296022	0.198898	-1.48831	0.13667	0.722647	1100.97	-0.451556	0.24809	-1.82013	0.0687394	0.692081	794.66	-0.0730405	0.316458	-0.230806	0.817465	0.999999
ENSG00000197745	SCGB1D4	19.1702	0.906585	0.674502	1.34408	0.178923	0.792231	21.6235	1.40221	0.770444	1.82001	0.068758	0.692081	16.3742	0.289591	1.2469	0.232248	0.816345	0.999999
ENSG00000205060	SLC35B4	63.6431	0.170297	0.268333	0.634645	0.52566	0.999973	66.6852	0.621049	0.341183	1.82028	0.0687166	0.692081	60.2164	-0.475058	0.405453	-1.17167	0.241329	0.999999
ENSG00000173875	ZNF791	157.332	0.340388	0.092441	3.68221	0.000231217	0.0285469	156.721	0.212047	0.11657	1.81905	0.068904	0.693168	157.256	0.518381	0.157374	3.29394	0.000987934	0.173134
ENSG00000133246	PRAM1	330.99	0.220223	0.221909	0.992404	0.321	0.935019	322.905	0.561048	0.308493	1.81867	0.0689616	0.693367	340.998	-0.212374	0.297552	-0.713737	0.47539	0.999999
ENSG00000155093	PTPRN2	64.6295	0.434768	0.242896	1.78993	0.0734646	0.590345	68.1852	0.634474	0.349067	1.81763	0.0691213	0.694346	60.6387	0.193875	0.322865	0.600484	0.548184	0.999999
ENSG00000172409	CLP1	64.7542	-0.14684	0.129138	-1.13708	0.255505	0.878756	62.7091	-0.315457	0.173563	-1.81754	0.0691348	0.694346	66.8998	0.0816812	0.209505	0.389876	0.696628	0.999999
ENSG00000149313	AASDHPPT	67.5328	0.193269	0.125898	1.53511	0.124756	0.703695	71.9272	0.320388	0.176311	1.81717	0.0691909	0.694528	62.6579	0.0165044	0.198561	0.0831205	0.933756	0.999999
ENSG00000100060	MFNG	88.6645	0.309334	0.205129	1.508	0.131555	0.713996	90.6478	0.528923	0.291216	1.81626	0.0693304	0.695094	86.3848	0.0326517	0.282796	0.11546	0.90808	0.999999
ENSG00000175224	ATG13	814.404	-0.0847466	0.0953915	-0.888409	0.374321	0.9776	794.349	-0.216163	0.119001	-1.81648	0.0692963	0.695094	834.815	0.0991299	0.163576	0.606019	0.544502	0.999999
ENSG00000197037	ZSCAN25	93.2704	0.35299	0.160666	2.19705	0.0280171	0.398765	99.6008	0.468871	0.258181	1.81606	0.0693613	0.695094	86.1168	0.222743	0.185929	1.198	0.230917	0.999999
ENSG00000062725	APPBP2	304.138	-0.0402716	0.0933093	-0.431593	0.666038	0.999973	300.827	-0.205924	0.113585	-1.81296	0.0698386	0.695687	306.896	0.191612	0.160066	1.19708	0.231274	0.999999
ENSG00000073712	FERMT2	71.6546	-0.494246	0.264638	-1.86763	0.0618133	0.554189	66.5754	-0.384879	0.212237	-1.81344	0.0697642	0.695687	76.4606	-0.74688	0.531052	-1.40642	0.159601	0.999999
ENSG00000079101	CLUL1	9.18612	-0.539497	1.11099	-0.485599	0.627251	0.999973	10.6727	-1.87695	1.03493	-1.81359	0.0697402	0.695687	7.49907	0.896827	3.43134	0.261364	0.793812	0.999999
ENSG00000127526	SLC35E1	130.977	-0.267732	0.119551	-2.23949	0.0251242	0.380805	140.062	-0.288477	0.159053	-1.81371	0.0697222	0.695687	121.078	-0.238595	0.202781	-1.17662	0.239348	0.999999
ENSG00000131730	CKMT2	10.9392	0.702772	0.457615	1.53573	0.124605	0.703695	10.0618	0.957815	0.528309	1.81298	0.0698344	0.695687	11.7687	0.104333	0.818561	0.127459	0.898577	0.999999
ENSG00000141030	COPS3	413.587	0.14947	0.107415	1.39151	0.164071	0.767336	430.011	0.242274	0.133484	1.815	0.0695237	0.695687	394.228	0.0187271	0.187084	0.1001	0.920265	0.999999
ENSG00000154016	GRAP	12.7879	0.614684	0.439855	1.39747	0.162272	0.764527	12.3908	1.0513	0.579756	1.81335	0.0697772	0.695687	13.1619	-0.0501377	0.681734	-0.0735444	0.941373	0.999999
ENSG00000155876	RRAGA	282.715	0.129076	0.0977239	1.32082	0.186561	0.7977	297.941	0.241047	0.132836	1.81462	0.069582	0.695687	265.301	-0.0246833	0.155729	-0.158502	0.874061	0.999999
ENSG00000161800	RACGAP1	174.807	-0.205094	0.132547	-1.54733	0.121783	0.699532	179.116	-0.324963	0.179015	-1.81528	0.0694807	0.695687	169.346	-0.0402686	0.208559	-0.19308	0.846896	0.999999
ENSG00000167554	ZNF610	30.2412	0.950724	0.288355	3.29706	0.000977013	0.0684754	35.8827	0.729559	0.402407	1.81299	0.0698336	0.695687	24.0362	1.24069	0.41893	2.96157	0.0030608	0.286208
ENSG00000186591	UBE2H	1226.1	-0.255686	0.172764	-1.47997	0.138881	0.723754	990.678	-0.360035	0.198557	-1.81326	0.0697917	0.695687	1477.07	-0.0982978	0.303728	-0.323638	0.746212	0.999999
ENSG00000144559	TAMM41	59.7581	0.247616	0.187282	1.32215	0.186117	0.7977	64.0622	0.4282	0.236248	1.8125	0.0699087	0.696007	54.6812	-0.00842512	0.311683	-0.0270311	0.978435	0.999999
ENSG00000226763	SRRM5	47.112	0.566157	0.338003	1.675	0.0939336	0.642754	62.1779	0.734013	0.405078	1.81203	0.0699815	0.696352	30.5876	0.309411	0.580971	0.532576	0.594327	0.999999
ENSG00000084774	CAD	459.719	0.130939	0.142459	0.919135	0.358025	0.966082	510.982	0.251043	0.138648	1.81064	0.070196	0.697204	402.578	-0.0529267	0.274624	-0.192724	0.847175	0.999999
ENSG00000116957	TBCE	375.428	0.139463	0.105273	1.32477	0.185247	0.797037	387.397	0.231287	0.127743	1.81057	0.070208	0.697204	360.977	0.0101939	0.184595	0.0552229	0.955961	0.999999
ENSG00000139174	PRICKLE1	20.5978	0.813703	0.315578	2.57846	0.00992428	0.244087	18.0576	0.654704	0.361603	1.81056	0.0702092	0.697204	23.0794	0.99835	0.552823	1.80591	0.070932	0.87677
ENSG00000186952	TMEM232	59.1934	0.265835	0.295221	0.90046	0.367876	0.974335	77.5689	0.71585	0.39539	1.81049	0.0702195	0.697204	38.9192	-0.313885	0.425677	-0.737379	0.460892	0.999999
ENSG00000088833	NSFL1C	595.025	-0.0927752	0.0762388	-1.2169	0.223641	0.846223	591.248	-0.161896	0.0894541	-1.80982	0.070324	0.697394	597.729	0.00432612	0.147161	0.0293972	0.976548	0.999999
ENSG00000114948	ADAM23	62.5073	1.18006	0.349682	3.37467	0.00073905	0.0604303	71.2657	0.786314	0.434651	1.80907	0.0704398	0.697394	53.1824	1.8027	0.554945	3.24843	0.00116043	0.176155
ENSG00000167755	KLK6	812.284	-0.745232	0.330265	-2.25647	0.0240413	0.371335	621.444	-0.771194	0.426174	-1.80958	0.0703614	0.697394	1014.62	-0.702329	0.502019	-1.39901	0.16181	0.999999
ENSG00000170471	RALGAPB	1324.67	-0.0822259	0.057223	-1.43694	0.150736	0.745206	1342.07	-0.144544	0.0798545	-1.81009	0.0702817	0.697394	1304.06	0.00494596	0.0995698	0.0496733	0.960383	0.999999
ENSG00000186300	ZNF555	236.085	-0.286966	0.214129	-1.34016	0.180194	0.792635	216.223	-0.518293	0.286447	-1.80938	0.0703916	0.697394	256.879	0.0261456	0.316637	0.0825727	0.934191	0.999999
ENSG00000197860	SGTB	378.061	0.34466	0.274115	1.25735	0.208625	0.823851	419.78	0.750985	0.415162	1.8089	0.0704673	0.697394	338.76	-0.0907627	0.286557	-0.316736	0.751444	0.999999
ENSG00000242247	ARFGAP3	876.586	-0.219464	0.102123	-2.14902	0.0316325	0.417062	857.588	-0.272587	0.150763	-1.80806	0.0705977	0.698306	896.71	-0.145572	0.144813	-1.00524	0.314781	0.999999
ENSG00000117016	RIMS3	11.497	0.630738	0.283048	2.22838	0.0258553	0.385947	11.9617	0.770405	0.426182	1.80769	0.0706545	0.698307	10.9618	0.500147	0.414352	1.20706	0.22741	0.999999
ENSG00000119801	YPEL5	687.192	-0.19439	0.162576	-1.19569	0.231818	0.854073	586.276	-0.328861	0.181948	-1.80744	0.0706929	0.698307	795.302	0.00790953	0.292803	0.0270132	0.978449	0.999999
ENSG00000130227	XPO7	1053.59	0.108246	0.0848072	1.27638	0.201823	0.817378	1078	0.190313	0.105301	1.80732	0.0707122	0.698307	1022.8	-0.00527359	0.148014	-0.0356289	0.971578	0.999999
ENSG00000148444	COMMD3	61.9703	0.541905	0.192052	2.82165	0.00477773	0.171291	66.1113	0.488854	0.270548	1.8069	0.0707778	0.698578	57.4394	0.617285	0.290152	2.12746	0.0333823	0.698919
ENSG00000092841	MYL6	4021.65	-0.150775	0.0955737	-1.57757	0.114664	0.689235	3817.03	-0.217753	0.120557	-1.80622	0.0708838	0.698582	4235.1	-0.0558937	0.170159	-0.328479	0.74255	0.999999
ENSG00000094755	GABRP	7070.26	0.685893	0.290955	2.35739	0.018404	0.326767	5461.1	0.631913	0.349992	1.80551	0.0709951	0.698582	8803.68	0.786798	0.475651	1.65415	0.0980974	0.951564
ENSG00000112208	BAG2	15.4192	0.186999	0.278338	0.671842	0.501684	0.999973	16.5438	0.498423	0.276149	1.8049	0.0710897	0.698582	14.1063	-0.552928	0.607412	-0.9103	0.362664	0.999999
ENSG00000122034	GTF3A	478.036	0.150253	0.105759	1.42071	0.155401	0.753986	523.409	0.248784	0.137854	1.8047	0.0711216	0.698582	426.627	0.0148309	0.169512	0.0874916	0.930281	0.999999
ENSG00000123353	ORMDL2	63.9967	-0.348532	0.131345	-2.65355	0.00796488	0.219011	69.3982	-0.357891	0.198212	-1.80559	0.0709819	0.698582	58.2836	-0.331143	0.18939	-1.74847	0.0803825	0.902961
ENSG00000124575	HIST1H1D	330.561	0.29495	0.139067	2.12093	0.033928	0.425654	338.845	0.337479	0.186939	1.80529	0.0710291	0.698582	319.27	0.237966	0.215139	1.1061	0.268681	0.999999
ENSG00000158270	COLEC12	90.5361	-0.0559024	0.337884	-0.165448	0.868591	0.999973	105.917	0.886683	0.491035	1.80574	0.0709583	0.698582	75.1437	-1.07111	0.380124	-2.81778	0.00483562	0.35107
ENSG00000197136	PCNX3	653.171	-0.165804	0.0779998	-2.12569	0.033529	0.423784	662.52	-0.206502	0.114371	-1.80553	0.0709912	0.698582	641.776	-0.108253	0.119725	-0.904177	0.365902	0.999999
ENSG00000197956	S100A6	2442.7	-0.205324	0.108578	-1.89102	0.0586213	0.542361	2372.24	-0.208722	0.115655	-1.8047	0.0711219	0.698582	2505.03	-0.198553	0.209575	-0.947406	0.343432	0.999999
ENSG00000003987	MTMR7	6.7496	-0.207388	0.382784	-0.541788	0.587964	0.999973	8.15644	-0.859249	0.477547	-1.7993	0.0719717	0.698952	5.22743	0.793071	0.6593	1.2029	0.229016	0.999999
ENSG00000016602	CLCA4	5515.13	0.814322	0.316548	2.57251	0.0100965	0.24541	6237.55	0.720948	0.400179	1.80156	0.0716141	0.698952	4769.88	0.945871	0.491523	1.92437	0.0543084	0.800431
ENSG00000039560	RAI14	992.202	-0.266435	0.192524	-1.3839	0.166388	0.770067	902.282	-0.423378	0.235062	-1.80114	0.0716813	0.698952	1083.71	-0.0377319	0.315766	-0.119493	0.904885	0.999999
ENSG00000049540	ELN	92.4463	1.02843	0.475095	2.16468	0.0304119	0.409802	66.7881	0.938988	0.520624	1.80358	0.0712967	0.698952	117.898	1.16218	0.83123	1.39815	0.162069	0.999999
ENSG00000065978	YBX1	2424.32	0.100931	0.133309	0.757122	0.448977	0.999973	2597.14	0.299989	0.16635	1.80337	0.0713309	0.698952	2233.68	-0.17353	0.212511	-0.816572	0.414173	0.999999
ENSG00000083642	PDS5B	917.578	0.220718	0.0884679	2.4949	0.0125994	0.27025	883.505	0.201307	0.111695	1.80229	0.0715003	0.698952	951.116	0.248113	0.160204	1.54873	0.121447	0.999436
ENSG00000100099	HPS4	267.523	0.110493	0.10709	1.03178	0.302175	0.917096	285.463	0.209577	0.116509	1.7988	0.0720504	0.698952	247.284	-0.0355268	0.20674	-0.171843	0.863561	0.999999
ENSG00000101400	SNTA1	49.3344	0.489903	0.156758	3.12522	0.0017767	0.0971556	50.6293	0.40148	0.222745	1.80242	0.0714796	0.698952	47.5295	0.614064	0.232659	2.63932	0.00830716	0.451263
ENSG00000104324	CPQ	484.394	-0.342769	0.185152	-1.85129	0.0641285	0.562645	460.065	-0.44877	0.249417	-1.79927	0.0719752	0.698952	510.698	-0.188109	0.280006	-0.671803	0.501709	0.999999
ENSG00000105202	FBL	465.314	0.183076	0.129356	1.41528	0.156986	0.755666	510.89	0.267834	0.148731	1.8008	0.0717348	0.698952	413.863	0.0605816	0.23155	0.261635	0.793603	0.999999
ENSG00000105755	ETHE1	589.537	-0.186556	0.148414	-1.257	0.208755	0.824014	567.59	-0.295689	0.164255	-1.80019	0.071831	0.698952	611.589	-0.0247405	0.269934	-0.0916541	0.926973	0.999999
ENSG00000111266	DUSP16	607.754	-0.192389	0.156004	-1.23324	0.217488	0.836958	573.815	-0.33765	0.187726	-1.79864	0.0720762	0.698952	644.906	0.0175288	0.267303	0.0655764	0.947715	0.999999
ENSG00000111713	GYS2	48.4193	-1.20355	0.450156	-2.67363	0.00750341	0.214504	51.0753	-0.990428	0.54978	-1.8015	0.0716246	0.698952	45.4399	-1.57701	0.72776	-2.16693	0.0302399	0.683206
ENSG00000113594	LIFR	145.267	0.50604	0.215642	2.34667	0.0189421	0.330653	151.687	0.526092	0.292175	1.80061	0.0717649	0.698952	137.281	0.486015	0.317816	1.52924	0.126206	0.999999
ENSG00000123636	BAZ2B	2718.33	-0.185294	0.13652	-1.35726	0.174697	0.785329	2449.95	-0.309236	0.171699	-1.80104	0.0716968	0.698952	3005.81	-0.00863435	0.228255	-0.0378276	0.969825	0.999999
ENSG00000128590	DNAJB9	334.357	-0.243935	0.115243	-2.11671	0.0342844	0.42604	292.954	-0.25391	0.140806	-1.80325	0.0713482	0.698952	377.454	-0.229095	0.207582	-1.10364	0.26975	0.999999
ENSG00000137441	FGFBP2	3.93853	1.19356	0.698178	1.70954	0.0873512	0.628084	3.72094	1.68739	0.937343	1.80018	0.0718318	0.698952	4.13308	0.537748	1.13511	0.473739	0.635686	0.999999
ENSG00000141543	EIF4A3	1351.25	-0.370914	0.148023	-2.50578	0.0122181	0.26798	1066.79	-0.312072	0.173164	-1.80218	0.0715166	0.698952	1653.61	-0.45498	0.265725	-1.71222	0.0868558	0.929136
ENSG00000145414	NAF1	75.2885	0.0176502	0.196211	0.0899551	0.928323	0.999973	82.1215	0.373403	0.207361	1.80074	0.0717442	0.698952	67.7638	-0.537139	0.35149	-1.52818	0.126468	0.999999
ENSG00000150867	PIP4K2A	935.767	0.287747	0.162302	1.77291	0.0762438	0.596488	903.363	0.353918	0.196403	1.802	0.0715453	0.698952	965.329	0.194859	0.274574	0.709679	0.477904	0.999999
ENSG00000168522	FNTA	74.1264	0.190728	0.119349	1.59807	0.110028	0.677633	78.217	0.313276	0.173765	1.80287	0.0714081	0.698952	69.4438	0.030686	0.178794	0.171627	0.86373	0.999999
ENSG00000178175	ZNF366	21.757	0.787045	0.262458	2.99875	0.00271091	0.123834	22.4409	0.611765	0.340061	1.79898	0.0720212	0.698952	20.9408	1.02496	0.43427	2.36019	0.0182658	0.596538
ENSG00000185000	DGAT1	145.991	-0.192132	0.105515	-1.8209	0.0686226	0.571896	138.905	-0.24798	0.13778	-1.79982	0.071889	0.698952	153.276	-0.115327	0.184698	-0.624406	0.532361	0.999999
ENSG00000215251	FASTKD5	166.978	-0.126468	0.0816637	-1.54864	0.121469	0.698716	172.257	-0.222	0.123401	-1.79902	0.0720157	0.698952	161.232	0.00908061	0.119902	0.0757337	0.939631	0.999999
ENSG00000077157	PPP1R12B	197.182	0.279363	0.118654	2.35444	0.0185506	0.327809	207.351	0.292125	0.162472	1.79801	0.0721758	0.699468	185.482	0.264195	0.185858	1.42149	0.155176	0.999999
ENSG00000110435	PDHX	465.568	0.0501324	0.0768886	0.652013	0.514392	0.999973	492.22	0.187215	0.10414	1.79773	0.07222	0.699468	435.275	-0.137267	0.110092	-1.24683	0.212459	0.999999
ENSG00000130779	CLIP1	2515.81	-0.179426	0.150078	-1.19555	0.231872	0.854073	2294.73	-0.301507	0.167729	-1.79758	0.072244	0.699468	2753.76	0.000862963	0.271076	0.00318348	0.99746	0.999999
ENSG00000120500	ARR3	2.88803	0.881769	0.55228	1.5966	0.110356	0.678408	3.20726	1.21016	0.673521	1.79676	0.072373	0.699975	2.53223	0.307578	1.15501	0.266299	0.790009	0.999999
ENSG00000185614	FAM212A	5.41662	1.35385	0.446857	3.0297	0.00244793	0.117924	6.91803	0.96328	0.53608	1.7969	0.0723521	0.699975	3.79762	2.09365	0.888557	2.35623	0.0184614	0.597006
ENSG00000164221	CCDC112	68.7096	0.18986	0.203176	0.93446	0.350067	0.959551	70.6099	0.520817	0.289916	1.79644	0.0724241	0.7001	66.3146	-0.239914	0.273226	-0.878081	0.3799	0.999999
ENSG00000243943	ZNF512	36.7999	0.291213	0.240552	1.21061	0.226047	0.848702	38.7231	0.46311	0.257879	1.79585	0.072519	0.700647	34.5681	-0.0120396	0.451559	-0.0266623	0.978729	0.999999
ENSG00000074842	MYDGF	423.414	-0.296078	0.109701	-2.69895	0.00695584	0.208184	458.222	-0.292985	0.163183	-1.79544	0.0725832	0.70087	384.749	-0.296712	0.150205	-1.97538	0.0482248	0.779344
ENSG00000153446	C16orf89	15.2505	-1.52538	0.468242	-3.25767	0.00112329	0.0746477	19.3347	-1.00348	0.559019	-1.79507	0.0726432	0.70087	10.7252	-2.63824	0.909484	-2.90082	0.00372193	0.312941
ENSG00000175756	AURKAIP1	115.013	-0.0819146	0.0771119	-1.06228	0.288107	0.907592	119.202	-0.193689	0.107906	-1.79498	0.072657	0.70087	110.306	0.0723062	0.132531	0.545578	0.585356	0.999999
ENSG00000096063	SRPK1	829.28	-0.182481	0.112686	-1.61937	0.105367	0.667695	746.869	-0.225935	0.125941	-1.79398	0.0728168	0.700934	914.516	-0.119319	0.213634	-0.55852	0.576489	0.999999
ENSG00000101132	PFDN4	59.2052	0.220612	0.206595	1.06785	0.28559	0.905449	55.4384	0.449439	0.250468	1.7944	0.0727501	0.700934	62.7533	-0.103705	0.351661	-0.294902	0.768069	0.999999
ENSG00000169288	MRPL1	147.157	0.0301719	0.168009	0.179585	0.857478	0.999973	160.947	0.37229	0.20752	1.794	0.0728138	0.700934	131.369	-0.447093	0.251517	-1.77758	0.0754724	0.892359
ENSG00000181804	SLC9A9	134.916	0.375661	0.19026	1.97446	0.0483294	0.501227	151.101	0.386038	0.215134	1.79441	0.072748	0.700934	117.645	0.360542	0.348698	1.03397	0.301152	0.999999
ENSG00000125249	RAP2A	85.016	0.176469	0.169951	1.03836	0.299105	0.915499	93.8074	0.393458	0.219462	1.79283	0.0729997	0.701713	75.5194	-0.131849	0.272175	-0.484427	0.628083	0.999999
ENSG00000134061	CD180	126.357	0.321442	0.25991	1.23674	0.216182	0.83556	130.018	0.633556	0.353399	1.79275	0.0730128	0.701713	122.575	-0.11187	0.372882	-0.300013	0.764167	0.999999
ENSG00000170873	MTSS1	358.399	0.343124	0.193587	1.77245	0.0763196	0.596573	363.868	0.459169	0.256068	1.79315	0.0729486	0.701713	354.973	0.18229	0.299108	0.609446	0.542229	0.999999
ENSG00000171827	ZNF570	50.6682	0.216018	0.215304	1.00331	0.31571	0.931128	55.8941	0.394418	0.220114	1.79188	0.0731515	0.702677	44.8582	-0.0839855	0.40988	-0.204903	0.837648	0.999999
ENSG00000121774	KHDRBS1	871.324	-0.0749327	0.050537	-1.48273	0.138146	0.723754	922.346	-0.122067	0.0681723	-1.79056	0.0733638	0.702809	814.86	-0.00842557	0.0940445	-0.0895912	0.928612	0.999999
ENSG00000135318	NT5E	992.003	-0.611309	0.24595	-2.4855	0.0129368	0.273111	1133.7	-0.542417	0.303005	-1.79012	0.0734341	0.702809	831.71	-0.711234	0.396484	-1.79386	0.0728363	0.884897
ENSG00000151090	THRB	80.7478	-0.188651	0.217716	-0.866501	0.386215	0.987713	78.8204	-0.525547	0.293385	-1.79132	0.0732416	0.702809	82.5526	0.266194	0.312531	0.851736	0.394361	0.999999
ENSG00000154099	DNAAF1	329.221	-0.859062	0.289041	-2.97211	0.00295764	0.130881	513.124	-0.747499	0.417334	-1.79113	0.0732727	0.702809	128.411	-0.911104	0.348673	-2.61306	0.00897358	0.461233
ENSG00000163453	IGFBP7	393.523	0.564018	0.286076	1.97157	0.0486591	0.502021	328.026	0.50324	0.28101	1.79083	0.0733213	0.702809	458.637	0.667972	0.523148	1.27683	0.201662	0.999999
ENSG00000187987	ZSCAN23	7.01899	1.25884	0.514401	2.4472	0.0143971	0.286529	7.04745	1.26328	0.70552	1.79057	0.0733618	0.702809	6.90508	1.27616	0.808318	1.57879	0.114385	0.987333
ENSG00000221843	C2orf16	37.4866	0.235821	0.325206	0.725143	0.468364	0.999973	42.3849	0.73336	0.409625	1.79032	0.0734026	0.702809	32.0569	-0.479485	0.51512	-0.930823	0.351945	0.999999
ENSG00000092201	SUPT16H	960.318	0.169067	0.0785258	2.15301	0.0313176	0.416147	1015.68	0.18175	0.101599	1.78889	0.0736325	0.70287	897.794	0.15208	0.13951	1.0901	0.275668	0.999999
ENSG00000113369	ARRDC3	1404.08	-0.145539	0.14772	-0.985238	0.324507	0.937746	1214.15	-0.318056	0.177776	-1.78908	0.0736013	0.70287	1606.68	0.100315	0.251988	0.398092	0.690562	0.999999
ENSG00000124839	RAB17	30.9798	-0.434914	0.276776	-1.57136	0.1161	0.689646	32.7989	-0.638896	0.356971	-1.78977	0.0734908	0.70287	28.905	-0.131964	0.446098	-0.295818	0.767369	0.999999
ENSG00000175115	PACS1	1387.42	0.113219	0.078225	1.44735	0.147799	0.738324	1364.22	0.144031	0.0805101	1.78898	0.073618	0.70287	1408.28	0.0702732	0.159879	0.439538	0.660271	0.999999
ENSG00000196683	TOMM7	622.291	0.317924	0.132595	2.39771	0.0164978	0.309737	692.179	0.352151	0.196782	1.78955	0.0735257	0.70287	543.433	0.27671	0.164454	1.68259	0.092454	0.945016
ENSG00000131943	C19orf12	240.609	0.312311	0.117233	2.66403	0.00772105	0.216132	255.774	0.258565	0.144586	1.78831	0.0737264	0.703399	223.217	0.386854	0.205221	1.88506	0.0594223	0.829921
ENSG00000135736	CCDC102A	16.3951	0.59929	0.301369	1.98856	0.0467502	0.494216	19.5445	0.647698	0.362271	1.78788	0.0737947	0.703683	12.8729	0.499675	0.550828	0.907134	0.364336	0.999999
ENSG00000136274	NACAD	7.30768	0.771618	0.435914	1.77011	0.0767083	0.598013	6.65961	1.05465	0.590263	1.78675	0.0739776	0.70385	7.92885	0.396169	0.689923	0.574222	0.565817	0.999999
ENSG00000137288	UQCC2	78.284	0.247987	0.162058	1.53023	0.125959	0.704881	87.6521	0.419719	0.234867	1.78705	0.0739286	0.70385	67.7683	0.0192653	0.226801	0.0849437	0.932306	0.999999
ENSG00000166582	CENPV	14.1045	0.776965	0.333818	2.32751	0.019938	0.341012	14.079	0.800276	0.447914	1.78667	0.0739907	0.70385	14.0073	0.751898	0.540128	1.39207	0.1639	0.999999
ENSG00000198563	DDX39B	46.6275	-0.281218	0.163675	-1.71815	0.0857691	0.622837	46.5511	-0.367553	0.205657	-1.78721	0.0739028	0.70385	46.6322	-0.159021	0.290401	-0.54759	0.583973	0.999999
ENSG00000205339	IPO7	1822.63	0.0720568	0.102658	0.701913	0.482734	0.999973	1983.62	0.236063	0.132131	1.78659	0.0740045	0.70385	1645.04	-0.15254	0.158549	-0.962104	0.335997	0.999999
ENSG00000166592	RRAD	33.1721	-0.708612	0.259881	-2.72668	0.0063975	0.200452	34.5207	-0.591542	0.331167	-1.78624	0.0740607	0.704019	31.8219	-0.874752	0.430492	-2.03198	0.0421555	0.750045
ENSG00000014641	MDH1	863.301	0.112778	0.0769875	1.46489	0.142951	0.729953	925.52	0.198202	0.111301	1.78078	0.074949	0.705556	793.563	-0.00169585	0.110623	-0.0153301	0.987769	0.999999
ENSG00000057149	SERPINB3	6104.61	-0.464297	0.283368	-1.63849	0.101319	0.657893	5347.6	-0.639728	0.359358	-1.7802	0.0750439	0.705556	6901.59	-0.227929	0.438188	-0.520161	0.602951	0.999999
ENSG00000072134	EPN2	103.808	0.419129	0.197071	2.12679	0.0334371	0.42357	99.4382	0.477613	0.268388	1.77956	0.0751478	0.705556	108.003	0.345083	0.294557	1.17153	0.241385	0.999999
ENSG00000107960	OBFC1	237.638	-0.00461253	0.11565	-0.0398837	0.968186	0.999973	235.506	-0.223794	0.125755	-1.7796	0.0751414	0.705556	238.511	0.308328	0.200994	1.53401	0.125027	0.999999
ENSG00000112981	NME5	89.1319	-0.829602	0.346243	-2.39601	0.0165745	0.31024	115.05	-0.807779	0.453799	-1.78003	0.0750703	0.705556	60.4104	-0.844392	0.522672	-1.61553	0.106196	0.97073
ENSG00000115310	RTN4	1808.93	-0.264547	0.138799	-1.90597	0.0566545	0.536249	1782.3	-0.348958	0.195659	-1.7835	0.0745043	0.705556	1845.06	-0.147189	0.206669	-0.712196	0.476343	0.999999
ENSG00000116774	OLFML3	51.4216	0.710605	0.192527	3.69094	0.000223429	0.0281446	60.3822	0.39331	0.220801	1.78129	0.0748651	0.705556	41.6003	1.2121	0.339244	3.57293	0.000353006	0.102299
ENSG00000119402	FBXW2	281.538	-0.0698939	0.082535	-0.84684	0.397084	0.996748	288.691	-0.16803	0.094176	-1.78421	0.0743896	0.705556	272.916	0.0690824	0.15567	0.443774	0.657206	0.999999
ENSG00000122565	CBX3	379.316	0.0531809	0.0991905	0.536149	0.591855	0.999973	388.451	0.259675	0.145752	1.78162	0.0748104	0.705556	368.324	-0.219177	0.109405	-2.00335	0.0451395	0.767057
ENSG00000125676	THOC2	891.961	0.146203	0.0708754	2.06281	0.0391303	0.456517	916.744	0.150732	0.084562	1.7825	0.0746683	0.705556	862.4	0.139038	0.136478	1.01875	0.308319	0.999999
ENSG00000134760	DSG1	34.0646	-0.923961	0.698202	-1.32334	0.185721	0.797605	49.4313	-1.47776	0.829877	-1.7807	0.0749619	0.705556	17.3757	0.453165	1.15042	0.393913	0.693645	0.999999
ENSG00000140538	NTRK3	13.9354	0.940426	0.678017	1.38702	0.165435	0.76989	15.3337	1.2791	0.717626	1.7824	0.0746841	0.705556	12.2277	0.236481	1.30604	0.181068	0.856314	0.999999
ENSG00000155980	KIF5A	38.1385	1.19233	0.455214	2.61927	0.00881186	0.230406	17.292	0.940346	0.5283	1.77995	0.0750848	0.705556	59.3819	1.48844	0.770284	1.93233	0.053319	0.792331
ENSG00000163191	S100A11	4432.41	-0.187161	0.133858	-1.3982	0.162052	0.764235	4245.55	-0.256357	0.143914	-1.78132	0.0748608	0.705556	4639.38	-0.0827745	0.254822	-0.324833	0.745307	0.999999
ENSG00000166920	C15orf48	8590.35	-0.536309	0.266203	-2.01466	0.0439402	0.481303	6478.3	-0.52922	0.296558	-1.78454	0.0743356	0.705556	10881.4	-0.547458	0.46367	-1.18071	0.23772	0.999999
ENSG00000171135	JAGN1	68.911	0.156283	0.189823	0.823307	0.410333	0.999973	74.7544	0.457865	0.256797	1.78298	0.0745888	0.705556	62.3105	-0.248873	0.27607	-0.901486	0.36733	0.999999
ENSG00000175029	CTBP2	340.134	-0.0883495	0.090886	-0.972091	0.331005	0.942127	348.291	-0.207563	0.116636	-1.77958	0.0751449	0.705556	331.143	0.0790436	0.158435	0.498901	0.617849	0.999999
ENSG00000182263	FIGN	4.41326	-1.13371	0.499965	-2.26757	0.0233554	0.367378	5.56425	-1.03904	0.583876	-1.77956	0.0751477	0.705556	3.13595	-1.35221	1.12748	-1.19932	0.230403	0.999999
ENSG00000186010	NDUFA13	4.95194	0.488765	0.532649	0.917612	0.358822	0.967017	5.5208	1.24616	0.698741	1.78344	0.0745153	0.705556	4.31346	-0.713237	0.852309	-0.836829	0.402689	0.999999
ENSG00000186205	MARC1	99.7897	-0.75793	0.279862	-2.70822	0.00676443	0.206398	95.2839	-0.629893	0.353801	-1.78036	0.0750169	0.705556	104.233	-0.954101	0.448063	-2.12939	0.0332219	0.698919
ENSG00000189001	SBSN	2972.24	-0.45607	0.348409	-1.30901	0.190532	0.804221	2746.49	-0.757896	0.425831	-1.7798	0.0751083	0.705556	3182.2	0.00208246	0.554258	0.0037572	0.997002	0.999999
ENSG00000197134	ZNF257	43.2642	-0.394532	0.356024	-1.10816	0.267793	0.887376	48.3398	-0.770481	0.432702	-1.78063	0.0749735	0.705556	37.5733	0.171659	0.576237	0.297896	0.765783	0.999999
ENSG00000214814	FER1L6	308.3	-0.490739	0.347259	-1.41318	0.157603	0.756343	339.77	-0.764689	0.428609	-1.78412	0.0744042	0.705556	274.689	-0.0564659	0.548996	-0.102853	0.91808	0.999999
ENSG00000237441	RGL2	717.74	-0.106148	0.127159	-0.834764	0.40385	0.999973	686.821	-0.298254	0.167215	-1.78365	0.0744801	0.705556	751.524	0.159373	0.196778	0.809914	0.417989	0.999999
ENSG00000171657	GPR82	16.942	0.565596	0.321079	1.76155	0.0781458	0.601657	18.5126	0.74815	0.420528	1.77907	0.0752277	0.705583	15.1928	0.321515	0.521948	0.615991	0.5379	0.999999
ENSG00000188677	PARVB	195.569	0.173645	0.220942	0.78593	0.431908	0.999973	222.894	0.536344	0.301438	1.77928	0.0751934	0.705583	167.597	-0.287364	0.306305	-0.938164	0.34816	0.999999
ENSG00000089012	SIRPG	110.953	0.324397	0.257588	1.25936	0.207899	0.823851	107.651	0.570354	0.320688	1.77853	0.0753162	0.706051	113.467	-0.0478402	0.409494	-0.116828	0.906997	0.999999
ENSG00000171806	METTL18	17.6488	0.333125	0.259516	1.28364	0.199268	0.81504	18.533	0.494808	0.278322	1.77783	0.0754322	0.706776	16.5633	0.0449266	0.507404	0.088542	0.929446	0.999999
ENSG00000119397	CNTRL	727.318	0.21395	0.129834	1.64787	0.0993798	0.655373	761.72	0.318359	0.179163	1.77692	0.0755808	0.707806	687.989	0.0745963	0.193505	0.385501	0.699866	0.999999
ENSG00000115525	ST3GAL5	134.357	0.172609	0.208085	0.829512	0.406815	0.999973	132.928	0.424775	0.239232	1.77558	0.075802	0.708745	135.094	-0.203106	0.358652	-0.566302	0.571188	0.999999
ENSG00000120705	ETF1	1142.75	-0.324524	0.150862	-2.15113	0.0314663	0.416342	1115.1	-0.353421	0.199048	-1.77556	0.0758052	0.708745	1178.62	-0.281348	0.243877	-1.15365	0.248645	0.999999
ENSG00000130638	ATXN10	1027.58	0.175235	0.11179	1.56754	0.116989	0.690201	1140.89	0.236119	0.132997	1.77537	0.075836	0.708745	900	0.0898789	0.196468	0.457472	0.647332	0.999999
ENSG00000206069	TMEM211	5.04093	-1.56677	0.627032	-2.49871	0.0124645	0.269551	5.17422	-1.41458	0.796593	-1.77579	0.0757679	0.708745	4.82311	-1.77404	1.09371	-1.62205	0.104793	0.966285
ENSG00000105426	PTPRS	32.6377	0.37207	0.273055	1.36262	0.173003	0.782099	37.1736	0.567107	0.319999	1.77221	0.0763589	0.709781	27.4775	0.045672	0.482728	0.0946123	0.924623	0.999999
ENSG00000106028	SSBP1	155.379	0.131063	0.102416	1.27971	0.200646	0.81602	162.079	0.268797	0.15162	1.77284	0.076256	0.709781	147.579	-0.0502766	0.137266	-0.366271	0.714163	0.999999
ENSG00000112941	PAPD7	144.06	0.126576	0.101874	1.24248	0.214059	0.831504	149.336	0.182051	0.102626	1.77393	0.0760754	0.709781	137.974	0.0365793	0.210071	0.174128	0.861765	0.999999
ENSG00000128245	YWHAH	661.006	0.14318	0.0868041	1.64946	0.0990539	0.653686	739.068	0.227354	0.128163	1.77394	0.0760724	0.709781	576.914	0.0301491	0.122815	0.245484	0.806082	0.999999
ENSG00000142552	RCN3	27.415	-0.154965	0.253059	-0.612368	0.540294	0.999973	24.2424	-0.542186	0.30588	-1.77255	0.0763037	0.709781	30.7544	0.42867	0.424449	1.00994	0.312522	0.999999
ENSG00000158806	NPM2	4.65028	0.480783	0.542931	0.885533	0.375869	0.979195	5.75886	1.07113	0.603644	1.77444	0.0759904	0.709781	3.41009	-0.74253	1.11203	-0.667722	0.504311	0.999999
ENSG00000167716	WDR81	201.902	0.068565	0.153193	0.447572	0.654462	0.999973	221.985	0.363789	0.205205	1.77281	0.0762606	0.709781	180.501	-0.327292	0.215256	-1.52048	0.128391	0.999999
ENSG00000184613	NELL2	208.504	0.204477	0.217468	0.940263	0.347083	0.957346	249.039	0.482613	0.272253	1.77266	0.0762846	0.709781	163.526	-0.188555	0.340587	-0.553619	0.579839	0.999999
ENSG00000197329	PELI1	2545.99	-0.37949	0.241569	-1.57094	0.116197	0.689665	2016.48	-0.535339	0.302076	-1.7722	0.0763615	0.709781	3111.89	-0.153928	0.386664	-0.398093	0.690561	0.999999
ENSG00000197858	GPAA1	271.572	-0.129181	0.112028	-1.15311	0.248866	0.872693	296.272	-0.249714	0.140868	-1.77268	0.0762813	0.709781	244.227	0.0402318	0.189943	0.21181	0.832255	0.999999
ENSG00000204305	AGER	157.359	-0.0341696	0.182423	-0.187309	0.851418	0.999973	145.548	-0.371786	0.209797	-1.77213	0.0763735	0.709781	169.771	0.461046	0.302391	1.52467	0.127342	0.999999
ENSG00000121274	PAPD5	269.014	-0.26506	0.101835	-2.60282	0.00924595	0.236126	290.299	-0.234954	0.132627	-1.77155	0.0764696	0.709978	245.359	-0.305486	0.174896	-1.74668	0.0806934	0.902961
ENSG00000143947	RPS27A	6789.08	0.280192	0.131049	2.13807	0.0325108	0.420528	7341.61	0.334258	0.188683	1.77153	0.0764723	0.709978	6156.5	0.210932	0.175373	1.20276	0.229068	0.999999
ENSG00000076258	FMO4	79.3956	0.631032	0.217895	2.89605	0.00377898	0.147697	72.183	0.445091	0.251317	1.77104	0.0765546	0.710382	87.3143	0.929443	0.390848	2.37802	0.0174061	0.58988
ENSG00000105974	CAV1	77.1325	-0.423808	0.30562	-1.38672	0.165529	0.76989	83.5339	-0.570233	0.322068	-1.77053	0.0766381	0.710796	69.3055	-0.175855	0.557094	-0.315665	0.752257	0.999999
ENSG00000213973	ZNF99	10.4167	-0.628923	0.765536	-0.821545	0.411336	0.999973	12.6585	-1.37858	0.778864	-1.76999	0.0767292	0.71128	7.89043	1.05686	1.44794	0.729904	0.465449	0.999999
ENSG00000143185	XCL2	51.7518	0.579959	0.284894	2.0357	0.0417806	0.471223	49.9834	0.748718	0.423166	1.76932	0.0768399	0.711946	53.1425	0.411933	0.365481	1.1271	0.259701	0.999999
ENSG00000151136	BTBD11	109.886	-0.375875	0.168757	-2.22731	0.0259265	0.38606	134.423	-0.419116	0.237152	-1.76729	0.0771804	0.714378	83.0363	-0.314546	0.24491	-1.28433	0.199026	0.999999
ENSG00000168994	PXDC1	85.9275	0.272621	0.176715	1.54271	0.1229	0.70068	85.217	0.390117	0.220739	1.76732	0.0771745	0.714378	86.9766	0.103646	0.302708	0.342396	0.732053	0.999999
ENSG00000136059	VILL	291.655	-0.133113	0.132001	-1.00843	0.313248	0.928991	327.017	-0.318677	0.180363	-1.76686	0.0772518	0.714405	253.22	0.12143	0.190938	0.635964	0.5248	0.999999
ENSG00000170396	ZNF804A	13.887	0.143949	0.386825	0.37213	0.709796	0.999973	14.4433	1.0424	0.589994	1.7668	0.0772615	0.714405	13.4013	-0.745921	0.443964	-1.68014	0.0929306	0.945679
ENSG00000121067	SPOP	428.456	0.0674272	0.0834259	0.808228	0.418959	0.999973	429.567	-0.167803	0.0950742	-1.76497	0.0775686	0.714472	425.871	0.393806	0.128493	3.06481	0.00217806	0.241446
ENSG00000121481	RNF2	254.255	0.230084	0.101324	2.27078	0.0231601	0.365599	248.841	0.216995	0.12298	1.76447	0.0776536	0.714472	259.483	0.247367	0.188876	1.30968	0.190303	0.999999
ENSG00000133574	GIMAP4	524.901	0.274726	0.189651	1.44859	0.147452	0.737775	503.188	0.446987	0.253271	1.76486	0.0775877	0.714472	545.706	0.0454682	0.28395	0.160127	0.872781	0.999999
ENSG00000143603	KCNN3	60.6442	0.452107	0.346352	1.30534	0.191777	0.805974	61.0271	0.7329	0.41514	1.76543	0.0774915	0.714472	59.3876	0.0100842	0.573663	0.0175785	0.985975	0.999999
ENSG00000165629	ATP5C1	944.13	0.108874	0.087178	1.24887	0.211712	0.828148	976.871	0.219031	0.124142	1.76436	0.0776711	0.714472	903.549	-0.0383977	0.117893	-0.3257	0.744651	0.999999
ENSG00000169372	CRADD	92.875	-0.366507	0.145653	-2.5163	0.0118593	0.26362	96.1673	-0.350922	0.198889	-1.76441	0.0776625	0.714472	89.095	-0.388721	0.230928	-1.6833	0.0923172	0.944414
ENSG00000169762	TAPT1	162.951	0.109765	0.109221	1.00499	0.314904	0.930263	160.497	0.273734	0.155087	1.76503	0.0775584	0.714472	165.141	-0.109433	0.161213	-0.678807	0.49726	0.999999
ENSG00000180098	TRNAU1AP	139.073	-0.21307	0.116016	-1.83656	0.0662749	0.565627	134.137	-0.270139	0.153013	-1.76546	0.0774867	0.714472	143.994	-0.134148	0.199239	-0.6733	0.500757	0.999999
ENSG00000182791	CCDC87	2.83542	-0.520662	0.613322	-0.848922	0.395925	0.996331	3.14801	-1.32719	0.751811	-1.76532	0.0775097	0.714472	2.49458	0.848513	1.07106	0.792216	0.428235	0.999999
ENSG00000183011	NAA38	50.7773	-0.180123	0.108112	-1.66608	0.0956973	0.647646	54.4382	-0.275989	0.156439	-1.7642	0.0776982	0.714472	46.831	-0.0447331	0.173807	-0.257372	0.796892	0.999999
ENSG00000185339	TCN2	402.323	-0.504143	0.175792	-2.86784	0.00413291	0.155971	435.657	-0.434764	0.246325	-1.765	0.077564	0.714472	364.765	-0.594003	0.247716	-2.39792	0.0164884	0.580596
ENSG00000155959	VBP1	145.642	0.182359	0.128803	1.4158	0.156833	0.755666	149.458	0.306924	0.17405	1.76343	0.0778282	0.71505	141.221	0.0119957	0.204682	0.0586065	0.953266	0.999999
ENSG00000181019	NQO1	113.556	-0.381807	0.174432	-2.18886	0.0286071	0.402296	110.213	-0.374193	0.212204	-1.76336	0.0778392	0.71505	116.474	-0.387433	0.301981	-1.28297	0.199502	0.999999
ENSG00000105402	NAPA	592.559	-0.268142	0.119871	-2.23693	0.0252911	0.382303	560.324	-0.299968	0.170212	-1.76232	0.0780147	0.715362	627.189	-0.222219	0.18412	-1.20693	0.227461	0.999999
[truncated: 17,550 more rows]
