# Supplementary material for: Systems analysis reveals differential expression of endocervical genes in African women randomized to DMPA-IM, LNG implant or cu-IUD
Source: Clin Immunol. 2023 Oct;255:109750. doi: 10.1016/j.clim.2023.109750 (PMC10570927; doi:10.1016/j.clim.2023.109750)
Supplement: Table S6 — Differentially expressed pathways in the DMPA-IM group, pre-treatment vs 1 mos post-treatment, separated by women with Lactobacillus-dominated vaginal microbiome (LD), Lactobacillus-depleted vaginal microbiota (non-LD) or both groups analyzed together (LD + nonLD). [file mmc6.xlsx]

## Sheet: BIOCARTA
BIOCARTA PATHWAYS
		LD + non LD			LD			non LD
NAME	SIZE	NES	Nom_pval	FDR	NES	Nom_pval	FDR	NES	Nom_pval	FDR
BIOCARTA_41BB_PATHWAY	18	0.827	0.663	0.964	1.069	0.431	1	-0.842	0.624	1
BIOCARTA_AGR_PATHWAY	33	-1.053	0.393	1	-1.057	0.364	1	-1.142	0.295	1
BIOCARTA_AKT_PATHWAY	22	0.725	0.823	0.976	0.839	0.679	1	0.499	0.993	1
BIOCARTA_ALK_PATHWAY	37	0.842	0.693	0.962	1.399	0.059	1	-0.95	0.567	1
BIOCARTA_AMAN_PATHWAY	15	-1.148	0.301	1	-0.709	0.83	1	-1.086	0.363	1
BIOCARTA_AMI_PATHWAY	20	1.114	0.321	0.988	-0.606	0.963	1	1.116	0.337	1
BIOCARTA_ARAP_PATHWAY	17	-0.974	0.502	1	-0.952	0.503	1	-0.629	0.865	1
BIOCARTA_ARENRF2_PATHWAY	20	-1.111	0.365	1	-0.937	0.531	1	-1.243	0.195	1
BIOCARTA_ARF_PATHWAY	17	1.611	0.023	1	1.645	0.01	1	0.75	0.763	1
BIOCARTA_AT1R_PATHWAY	27	0.834	0.621	0.966	0.611	0.882	0.999	0.752	0.733	1
BIOCARTA_ATM_PATHWAY	20	-1.077	0.358	1	0.572	0.961	0.997	-1.69	0.014	0.457
BIOCARTA_ATRBRCA_PATHWAY	22	-0.701	0.818	1	0.888	0.571	1	-0.979	0.507	1
BIOCARTA_BAD_PATHWAY	25	1.59	0.025	1	1.22	0.216	1	1.808	0.004	0.566
BIOCARTA_BARRESTIN_SRC_PATHWAY	17	1.29	0.125	1	0.948	0.525	1	1.633	0.013	1
BIOCARTA_BCELLSURVIVAL_PATHWAY	15	-0.785	0.704	1	-0.497	0.986	1	-1.634	0.025	0.574
BIOCARTA_BCR_PATHWAY	33	1.324	0.19	1	1.302	0.231	1	0.809	0.643	1
BIOCARTA_BIOPEPTIDES_PATHWAY	29	0.939	0.524	0.945	0.681	0.877	1	0.883	0.636	1
BIOCARTA_CALCINEURIN_PATHWAY	18	1.605	0.038	1	1.538	0.051	1	1.424	0.102	1
BIOCARTA_CARDIACEGF_PATHWAY	18	0.623	0.972	0.994	0.807	0.803	1	-0.678	0.922	1
BIOCARTA_CARM_ER_PATHWAY	26	-0.655	0.911	1	-0.687	0.865	1	0.905	0.566	1
BIOCARTA_CASPASE_PATHWAY	22	0.768	0.731	0.975	0.694	0.828	1	0.765	0.739	1
BIOCARTA_CCR3_PATHWAY	19	1.047	0.385	0.987	1.274	0.182	1	-0.657	0.905	1
BIOCARTA_CCR5_PATHWAY	16	0.984	0.509	0.961	0.911	0.609	1	0.751	0.745	1
BIOCARTA_CD40_PATHWAY	15	0.61	0.872	0.996	-0.6	0.883	1	-0.452	0.964	0.997
BIOCARTA_CDMAC_PATHWAY	16	0.969	0.519	0.958	0.703	0.812	0.998	0.901	0.614	1
BIOCARTA_CELLCYCLE_PATHWAY	23	-0.996	0.485	1	-0.89	0.61	1	-1.162	0.256	1
BIOCARTA_CERAMIDE_PATHWAY	21	-0.953	0.5	1	-1.147	0.344	1	-1.008	0.46	1
BIOCARTA_CHEMICAL_PATHWAY	18	1.558	0.046	1	1.258	0.222	1	0.954	0.521	1
BIOCARTA_CHREBP_PATHWAY	19	0.793	0.715	0.969	0.864	0.654	0.993	0.862	0.682	1
BIOCARTA_CK1_PATHWAY	16	1.624	0.008	1	1.424	0.07	1	1.606	0.006	1
BIOCARTA_COMP_PATHWAY	19	1.418	0.081	1	1.31	0.143	1	1.351	0.144	1
BIOCARTA_CREB_PATHWAY	22	1.811	0.008	1	1.243	0.251	1	1.746	0.004	0.75
BIOCARTA_CSK_PATHWAY	20	1.634	0.023	1	1.652	0.011	1	1.455	0.105	1
BIOCARTA_CTCF_PATHWAY	24	1.418	0.105	1	1.391	0.084	1	0.87	0.621	1
BIOCARTA_CTLA4_PATHWAY	20	1.325	0.173	1	1.647	0.008	1	-0.567	0.857	0.999
BIOCARTA_CXCR4_PATHWAY	19	1.16	0.306	1	1.191	0.267	1	0.923	0.554	1
BIOCARTA_CYTOKINE_PATHWAY	19	0.806	0.704	0.967	0.695	0.862	1	0.643	0.877	1
BIOCARTA_DC_PATHWAY	17	1.276	0.191	1	1.126	0.337	1	0.817	0.68	1
BIOCARTA_DEATH_PATHWAY	29	0.617	0.937	0.992	-0.576	0.958	1	0.539	0.969	1
BIOCARTA_ECM_PATHWAY	19	1.222	0.27	1	0.899	0.612	1	1.117	0.334	1
BIOCARTA_EDG1_PATHWAY	22	0.759	0.796	0.973	1.001	0.463	1	0.888	0.604	1
BIOCARTA_EFP_PATHWAY	16	-0.766	0.747	1	-1.073	0.355	1	0.925	0.555	1
BIOCARTA_EGF_PATHWAY	27	0.721	0.784	0.971	-0.659	0.825	1	0.747	0.784	1
BIOCARTA_EICOSANOID_PATHWAY	22	0.94	0.562	0.951	1.073	0.357	1	0.965	0.503	1
BIOCARTA_EIF_PATHWAY	16	-1.034	0.419	1	-0.676	0.876	1	-1.207	0.233	1
BIOCARTA_EIF4_PATHWAY	24	1.439	0.103	1	1.275	0.221	1	0.849	0.647	1
BIOCARTA_EPO_PATHWAY	19	0.48	0.966	1	-0.74	0.739	1	0.579	0.912	1
BIOCARTA_ERAD_PATHWAY	19	-0.613	0.931	1	-0.701	0.837	1	0.819	0.671	1
BIOCARTA_ERK_PATHWAY	27	1.314	0.144	1	1.056	0.39	1	1.189	0.259	1
BIOCARTA_ETS_PATHWAY	17	1.304	0.211	1	1.07	0.403	1	1.058	0.422	1
BIOCARTA_FAS_PATHWAY	30	0.842	0.659	0.964	0.781	0.73	1	0.778	0.753	1
BIOCARTA_FCER1_PATHWAY	39	1.163	0.323	1	1.258	0.268	1	0.636	0.869	1
BIOCARTA_FMLP_PATHWAY	34	-0.661	0.915	1	1.184	0.288	1	-1.221	0.24	1
BIOCARTA_G1_PATHWAY	28	-1.049	0.387	1	-1.01	0.429	1	-1.273	0.169	1
BIOCARTA_G2_PATHWAY	24	-1.334	0.165	0.96	-0.943	0.524	1	-1.635	0.017	0.59
BIOCARTA_GCR_PATHWAY	17	-1.381	0.127	0.883	-1.185	0.273	1	-1.196	0.247	1
BIOCARTA_GH_PATHWAY	27	0.876	0.608	0.965	0.904	0.595	1	-1.352	0.123	1
BIOCARTA_GLEEVEC_PATHWAY	23	0.793	0.656	0.967	0.557	0.882	0.996	-0.64	0.839	1
BIOCARTA_GPCR_PATHWAY	30	1.792	0.004	1	1.555	0.055	1	1.657	0.029	1
BIOCARTA_GRANULOCYTES_PATHWAY	15	-1.043	0.434	1	-0.946	0.548	1	-1.102	0.371	1
BIOCARTA_GSK3_PATHWAY	20	1.114	0.321	0.989	1.194	0.274	1	-0.768	0.766	1
BIOCARTA_HCMV_PATHWAY	17	-1.145	0.312	1	-1.036	0.455	1	-1.247	0.255	1
BIOCARTA_HDAC_PATHWAY	25	1.277	0.168	1	1.502	0.041	1	0.815	0.675	1
BIOCARTA_HER2_PATHWAY	23	-0.899	0.587	1	-0.87	0.677	1	-1.46	0.065	0.826
BIOCARTA_HIF_PATHWAY	15	-0.953	0.551	1	-1.369	0.13	1	-0.623	0.854	1
BIOCARTA_HIVNEF_PATHWAY	56	0.542	0.924	1	-0.561	0.868	1	0.465	0.96	1
BIOCARTA_IGF1_PATHWAY	21	0.727	0.771	0.978	-0.662	0.835	1	0.883	0.583	1
BIOCARTA_IGF1MTOR_PATHWAY	19	1.285	0.199	1	1.193	0.264	1	0.988	0.448	1
BIOCARTA_IGF1R_PATHWAY	23	1.686	0.019	1	1.203	0.218	1	1.914	0.002	0.358
BIOCARTA_IL12_PATHWAY	19	1.101	0.393	0.97	1.231	0.24	1	0.57	0.883	1
BIOCARTA_IL17_PATHWAY	15	1.127	0.346	0.989	1.205	0.248	1	0.849	0.65	1
BIOCARTA_IL1R_PATHWAY	31	-1.164	0.339	1	-1.064	0.451	1	-1.121	0.373	1
BIOCARTA_IL2_PATHWAY	22	1.067	0.44	0.986	0.999	0.51	1	0.617	0.862	1
BIOCARTA_IL2RB_PATHWAY	37	0.973	0.51	0.96	0.732	0.74	0.993	0.537	0.927	1
BIOCARTA_IL3_PATHWAY	15	0.426	0.984	0.999	-0.527	0.897	1	0.445	0.961	1
BIOCARTA_IL6_PATHWAY	21	-0.786	0.686	1	-1.072	0.474	1	-0.844	0.633	1
BIOCARTA_IL7_PATHWAY	16	1.065	0.45	0.986	0.921	0.605	1	0.476	0.95	1
BIOCARTA_INFLAM_PATHWAY	27	0.814	0.695	0.965	0.776	0.793	0.987	-0.748	0.853	1
BIOCARTA_INSULIN_PATHWAY	21	0.698	0.776	0.982	0.581	0.898	0.997	-0.665	0.81	1
BIOCARTA_INTEGRIN_PATHWAY	34	0.594	0.937	0.999	-0.552	0.955	1	0.8	0.721	1
BIOCARTA_INTRINSIC_PATHWAY	23	1.059	0.378	0.988	-0.633	0.98	1	1.129	0.308	1
BIOCARTA_KERATINOCYTE_PATHWAY	46	0.818	0.669	0.963	0.767	0.732	0.989	0.485	0.979	1
BIOCARTA_LAIR_PATHWAY	17	0.88	0.647	0.967	0.752	0.789	0.99	-0.778	0.737	1
BIOCARTA_LIS1_PATHWAY	19	-0.758	0.755	1	-1.148	0.327	1	0.872	0.633	1
BIOCARTA_LONGEVITY_PATHWAY	15	1.01	0.418	0.961	0.967	0.503	1	0.603	0.916	1
BIOCARTA_MAL_PATHWAY	19	-0.895	0.584	1	-0.945	0.512	1	-1.123	0.362	1
BIOCARTA_MAPK_PATHWAY	81	0.845	0.632	0.961	0.563	0.929	0.996	0.71	0.819	1
BIOCARTA_MCALPAIN_PATHWAY	19	1.611	0.023	1	1.291	0.14	1	1.599	0.025	1
BIOCARTA_MCM_PATHWAY	18	-1.326	0.177	0.961	-1.401	0.123	1	-1.408	0.125	1
BIOCARTA_MEF2D_PATHWAY	18	1.48	0.076	1	1.388	0.128	1	1.249	0.23	1
BIOCARTA_MET_PATHWAY	33	0.688	0.777	0.984	-0.513	0.936	1	0.846	0.634	1
BIOCARTA_MITOCHONDRIA_PATHWAY	19	-0.699	0.895	1	0.691	0.854	1	-0.952	0.53	1
BIOCARTA_MPR_PATHWAY	21	-0.877	0.644	1	-0.744	0.85	1	-0.874	0.652	1
BIOCARTA_MTA3_PATHWAY	18	-0.882	0.615	1	0.81	0.745	0.997	-0.738	0.841	1
BIOCARTA_MTOR_PATHWAY	21	0.74	0.751	0.977	0.634	0.904	1	-0.603	0.913	1
BIOCARTA_NDKDYNAMIN_PATHWAY	17	0.87	0.606	0.966	1.315	0.18	1	1.162	0.289	1
BIOCARTA_NFAT_PATHWAY	51	1.494	0.039	1	1.305	0.134	1	1.29	0.138	1
BIOCARTA_NFKB_PATHWAY	21	-1.166	0.354	1	-1.203	0.316	1	-0.829	0.67	1
BIOCARTA_NGF_PATHWAY	20	1.176	0.298	1	0.66	0.854	0.999	0.851	0.622	1
BIOCARTA_NKCELLS_PATHWAY	20	1.468	0.074	0.994	1.384	0.137	1	1.112	0.371	1
BIOCARTA_NKT_PATHWAY	24	1.151	0.349	0.998	1.111	0.351	1	0.646	0.873	1
BIOCARTA_NO1_PATHWAY	28	0.876	0.649	0.964	0.738	0.855	0.991	0.925	0.572	1
BIOCARTA_NO2IL12_PATHWAY	15	1.346	0.165	1	1.4	0.113	1	0.768	0.755	1
BIOCARTA_NOS1_PATHWAY	21	1.745	0.01	1	1.302	0.145	1	1.583	0.032	1
BIOCARTA_NTHI_PATHWAY	23	-1.097	0.433	1	-0.95	0.582	1	-1.086	0.413	1
BIOCARTA_NUCLEARRS_PATHWAY	34	1.142	0.292	0.998	0.968	0.5	1	1.125	0.281	1
BIOCARTA_P38MAPK_PATHWAY	36	0.977	0.471	0.963	0.775	0.762	0.986	-0.789	0.73	1
BIOCARTA_P53_PATHWAY	16	0.738	0.785	0.977	-0.762	0.743	1	0.699	0.858	1
BIOCARTA_P53HYPOXIA_PATHWAY	21	0.815	0.661	0.965	-0.877	0.599	1	-0.611	0.904	1
BIOCARTA_PAR1_PATHWAY	19	1.153	0.29	0.997	0.852	0.669	0.993	1.326	0.131	1
BIOCARTA_PDGF_PATHWAY	28	1.115	0.371	0.992	1.064	0.422	1	0.872	0.621	1
BIOCARTA_PDZS_PATHWAY	17	1.214	0.222	1	1.046	0.42	1	1.136	0.321	1
BIOCARTA_PGC1A_PATHWAY	15	1.107	0.322	0.98	1.467	0.07	1	-0.734	0.834	0.999
BIOCARTA_PITX2_PATHWAY	16	0.898	0.583	0.968	1.042	0.411	1	-0.682	0.887	1
BIOCARTA_PML_PATHWAY	17	0.792	0.718	0.967	-0.656	0.829	1	0.961	0.536	1
BIOCARTA_PPARA_PATHWAY	52	0.866	0.634	0.966	0.978	0.528	1	-0.81	0.721	1
BIOCARTA_PROTEASOME_PATHWAY	18	-1.087	0.37	1	-1.096	0.377	1	-0.791	0.714	1
BIOCARTA_PTDINS_PATHWAY	23	0.782	0.758	0.971	0.657	0.941	0.996	-0.659	0.901	1
BIOCARTA_PTEN_PATHWAY	18	1.211	0.223	1	1.089	0.335	1	0.992	0.479	1
BIOCARTA_PYK2_PATHWAY	27	0.636	0.818	0.992	-0.481	0.967	1	0.598	0.868	1
BIOCARTA_RAC1_PATHWAY	21	1.529	0.041	1	1.327	0.143	1	1.627	0.016	1
BIOCARTA_RACCYCD_PATHWAY	26	-0.759	0.741	1	-1.011	0.458	1	-0.946	0.527	1
BIOCARTA_RAS_PATHWAY	22	-0.805	0.65	1	-0.809	0.612	1	-1.244	0.269	1
BIOCARTA_RELA_PATHWAY	15	-1.027	0.489	1	-1.275	0.201	1	-0.677	0.807	1
BIOCARTA_RHO_PATHWAY	21	1.038	0.414	0.986	0.898	0.58	1	0.789	0.755	1
BIOCARTA_SHH_PATHWAY	16	1.317	0.157	1	1.363	0.092	1	1	0.47	1
BIOCARTA_SPPA_PATHWAY	16	0.959	0.53	0.956	0.888	0.604	1	1.196	0.226	1
BIOCARTA_SPRY_PATHWAY	17	0.827	0.682	0.965	0.661	0.867	0.999	-0.782	0.763	1
BIOCARTA_STATHMIN_PATHWAY	20	1.501	0.063	1	1.399	0.139	1	1.185	0.316	1
BIOCARTA_STEM_PATHWAY	15	0.884	0.626	0.973	-0.76	0.773	1	0.624	0.924	1
BIOCARTA_STRESS_PATHWAY	24	-1.1	0.398	1	-1.152	0.367	1	-0.979	0.486	1
BIOCARTA_TALL1_PATHWAY	15	0.994	0.481	0.956	1.161	0.319	1	-0.765	0.753	1
BIOCARTA_TCR_PATHWAY	44	1.469	0.104	1	1.397	0.131	1	1.181	0.324	1
BIOCARTA_TEL_PATHWAY	17	1.121	0.342	0.996	1.081	0.38	1	0.864	0.6	1
BIOCARTA_TFF_PATHWAY	23	-1.6	0.039	0.515	-1.22	0.217	1	-1.684	0.018	0.457
BIOCARTA_TGFB_PATHWAY	19	1.292	0.177	1	1.226	0.199	1	1.25	0.214	1
BIOCARTA_TH1TH2_PATHWAY	21	0.677	0.841	0.986	1.175	0.295	1	-1.156	0.331	1
BIOCARTA_TID_PATHWAY	19	-0.807	0.716	1	-0.606	0.903	1	-1.157	0.311	1
BIOCARTA_TNFR1_PATHWAY	29	-0.748	0.766	1	-0.791	0.707	1	-0.801	0.716	1
BIOCARTA_TNFR2_PATHWAY	17	-0.847	0.667	1	-0.846	0.688	1	-0.58	0.856	0.997
BIOCARTA_TOB1_PATHWAY	19	1.412	0.121	1	1.62	0.029	1	0.839	0.646	1
BIOCARTA_TOLL_PATHWAY	25	0.704	0.837	0.982	0.804	0.743	0.999	-0.732	0.784	1
BIOCARTA_TPO_PATHWAY	24	0.858	0.608	0.965	0.511	0.947	0.996	0.71	0.797	1
BIOCARTA_VDR_PATHWAY	24	-0.916	0.556	1	-1.013	0.422	1	-0.86	0.657	1
BIOCARTA_VEGF_PATHWAY	27	1.477	0.089	1	1.193	0.294	1	0.78	0.689	1
BIOCARTA_VIP_PATHWAY	26	1.56	0.054	1	1.234	0.252	1	1.452	0.09	1
BIOCARTA_WNT_PATHWAY	24	-1.076	0.355	1	0.675	0.889	0.999	-1.186	0.227	1

## Sheet: KEGG
KEGG PATHWAYS
		LD + non LD			LD			non LD
NAME	SIZE	NES	Nom_pval	FDR	NES	Nom_pval	FDR	NES	Nom_pval	FDR
KEGG_ABC_TRANSPORTERS	44	1.018	0.444	0.963	0.984	0.47	1	0.99	0.466	1
KEGG_ACUTE_MYELOID_LEUKEMIA	57	1.359	0.107	1	1.207	0.236	1	0.926	0.554	1
KEGG_ADHERENS_JUNCTION	73	0.907	0.569	0.967	1.046	0.387	1	0.586	0.957	1
KEGG_ADIPOCYTOKINE_SIGNALING_PATHWAY	67	-0.937	0.554	1	-0.819	0.686	1	-1.13	0.3	1
KEGG_ALANINE_ASPARTATE_AND_GLUTAMATE_METABOLISM	32	-0.789	0.763	1	-0.778	0.827	1	0.739	0.862	0.995
KEGG_ALDOSTERONE_REGULATED_SODIUM_REABSORPTION	42	1.027	0.415	0.971	1.111	0.271	1	-0.671	0.971	1
KEGG_ALLOGRAFT_REJECTION	35	1.005	0.466	0.961	1.31	0.167	1	-0.965	0.521	1
KEGG_ALPHA_LINOLENIC_ACID_METABOLISM	19	0.94	0.539	0.947	0.868	0.657	1	-0.917	0.563	1
KEGG_ALZHEIMERS_DISEASE	163	1.124	0.265	0.991	0.774	0.854	0.986	1.502	0.032	1
KEGG_AMINO_SUGAR_AND_NUCLEOTIDE_SUGAR_METABOLISM	44	-1.234	0.204	1	0.761	0.79	0.988	-1.487	0.049	0.792
KEGG_AMINOACYL_TRNA_BIOSYNTHESIS	41	0.494	0.955	1	1.046	0.429	1	-0.915	0.579	1
KEGG_AMYOTROPHIC_LATERAL_SCLEROSIS_ALS	53	0.843	0.737	0.963	-0.91	0.619	1	1.021	0.43	1
KEGG_ANTIGEN_PROCESSING_AND_PRESENTATION	80	1.267	0.216	1	1.212	0.255	1	0.791	0.696	1
KEGG_APOPTOSIS	87	0.724	0.768	0.975	-0.567	0.925	1	0.673	0.852	1
KEGG_ARACHIDONIC_ACID_METABOLISM	58	1.133	0.208	0.989	1.071	0.322	1	0.814	0.877	1
KEGG_ARGININE_AND_PROLINE_METABOLISM	54	-1.061	0.366	1	-0.83	0.752	1	-1.14	0.271	1
KEGG_ARRHYTHMOGENIC_RIGHT_VENTRICULAR_CARDIOMYOPATHY_ARVC	74	1.119	0.276	0.995	0.756	0.898	0.989	1.151	0.269	1
KEGG_ASCORBATE_AND_ALDARATE_METABOLISM	25	1.35	0.102	1	1.041	0.428	1	1.196	0.259	1
KEGG_ASTHMA	28	0.824	0.681	0.964	1.066	0.402	1	-0.818	0.688	1
KEGG_AUTOIMMUNE_THYROID_DISEASE	50	1.033	0.435	0.975	1.188	0.283	1	0.539	0.957	1
KEGG_AXON_GUIDANCE	129	0.91	0.598	0.964	1.062	0.364	1	-0.85	0.681	1
KEGG_B_CELL_RECEPTOR_SIGNALING_PATHWAY	75	0.989	0.505	0.956	0.86	0.641	0.99	0.423	0.97	1
KEGG_BASAL_CELL_CARCINOMA	55	1.047	0.411	0.989	1.233	0.152	1	-0.713	0.873	1
KEGG_BASAL_TRANSCRIPTION_FACTORS	35	1.501	0.041	1	1.524	0.027	1	1.214	0.205	1
KEGG_BASE_EXCISION_REPAIR	33	0.765	0.748	0.974	1.175	0.262	1	-0.551	0.973	0.998
KEGG_BETA_ALANINE_METABOLISM	22	-0.896	0.632	1	0.953	0.556	1	-0.796	0.841	1
KEGG_BIOSYNTHESIS_OF_UNSATURATED_FATTY_ACIDS	22	-1.717	0.012	0.463	-0.99	0.465	1	-1.701	0.002	0.487
KEGG_BLADDER_CANCER	42	1.203	0.239	1	0.996	0.474	1	1.054	0.393	1
KEGG_BUTANOATE_METABOLISM	34	0.906	0.584	0.964	1.068	0.391	1	-0.628	0.911	1
KEGG_CALCIUM_SIGNALING_PATHWAY	177	1.126	0.222	0.99	0.874	0.736	1	1.271	0.101	1
KEGG_CARDIAC_MUSCLE_CONTRACTION	77	1.153	0.257	0.996	0.73	0.952	0.991	1.48	0.022	1
KEGG_CELL_ADHESION_MOLECULES_CAMS	131	1.087	0.298	0.977	1.106	0.311	1	0.949	0.542	1
KEGG_CELL_CYCLE	124	-1.134	0.302	1	-0.872	0.598	1	-1.273	0.2	1
KEGG_CHEMOKINE_SIGNALING_PATHWAY	177	0.945	0.553	0.958	0.95	0.551	1	-0.767	0.761	1
KEGG_CHRONIC_MYELOID_LEUKEMIA	73	1.116	0.339	0.995	0.605	0.953	1	1.134	0.288	1
KEGG_CITRATE_CYCLE_TCA_CYCLE	30	-1.118	0.385	1	-0.804	0.638	1	-0.924	0.529	1
KEGG_COLORECTAL_CANCER	62	1.467	0.05	0.988	1.326	0.118	1	1.021	0.432	1
KEGG_COMPLEMENT_AND_COAGULATION_CASCADES	69	1.044	0.381	0.99	0.868	0.695	1	1.134	0.251	1
KEGG_CYSTEINE_AND_METHIONINE_METABOLISM	34	-0.934	0.569	1	-0.754	0.852	1	-1.179	0.186	1
KEGG_CYTOKINE_CYTOKINE_RECEPTOR_INTERACTION	253	0.921	0.573	0.952	1.046	0.398	1	-0.911	0.564	1
KEGG_CYTOSOLIC_DNA_SENSING_PATHWAY	52	-0.582	0.924	1	-0.598	0.932	1	-0.61	0.907	1
KEGG_DILATED_CARDIOMYOPATHY	90	1.133	0.255	0.99	0.746	0.927	0.992	1.243	0.142	1
KEGG_DNA_REPLICATION	36	0.889	0.591	0.974	0.976	0.471	1	0.636	0.815	1
KEGG_DORSO_VENTRAL_AXIS_FORMATION	24	1.035	0.417	0.985	1.257	0.161	1	0.555	0.996	1
KEGG_DRUG_METABOLISM_CYTOCHROME_P450	70	1.223	0.182	1	0.967	0.513	1	1.331	0.099	1
KEGG_DRUG_METABOLISM_OTHER_ENZYMES	51	1.186	0.231	1	-0.872	0.631	1	1.351	0.11	1
KEGG_ECM_RECEPTOR_INTERACTION	84	0.833	0.762	0.966	-0.826	0.711	1	0.911	0.611	1
KEGG_ENDOCYTOSIS	180	0.871	0.658	0.966	0.862	0.664	0.992	0.862	0.653	1
KEGG_ENDOMETRIAL_CANCER	52	1.226	0.167	1	1.125	0.27	1	0.979	0.497	1
KEGG_EPITHELIAL_CELL_SIGNALING_IN_HELICOBACTER_PYLORI_INFECTION	67	0.942	0.555	0.957	0.871	0.638	1	0.796	0.761	1
KEGG_ERBB_SIGNALING_PATHWAY	87	0.722	0.883	0.972	0.77	0.825	0.987	-0.704	0.922	1
KEGG_ETHER_LIPID_METABOLISM	33	0.903	0.623	0.966	0.871	0.663	1	-1.057	0.369	1
KEGG_FATTY_ACID_METABOLISM	42	-0.81	0.736	1	0.909	0.588	1	-0.803	0.76	1
KEGG_FC_EPSILON_RI_SIGNALING_PATHWAY	79	1.115	0.342	0.993	1.037	0.41	1	0.738	0.825	0.995
KEGG_FC_GAMMA_R_MEDIATED_PHAGOCYTOSIS	94	0.661	0.891	0.986	0.972	0.495	1	-0.662	0.894	1
KEGG_FOCAL_ADHESION	199	1.049	0.426	0.99	0.973	0.482	1	1.078	0.366	1
KEGG_FRUCTOSE_AND_MANNOSE_METABOLISM	34	-1.521	0.037	0.615	-1.019	0.409	1	-1.7	0.008	0.438
KEGG_GALACTOSE_METABOLISM	26	-0.674	0.889	1	-0.896	0.612	1	0.832	0.694	1
KEGG_GAP_JUNCTION	89	1.449	0.04	1	1.387	0.038	1	1.328	0.108	1
KEGG_GLIOMA	65	1.418	0.043	1	1.09	0.325	1	1.186	0.216	1
KEGG_GLUTATHIONE_METABOLISM	48	0.963	0.536	0.955	1.133	0.277	1	0.937	0.557	1
KEGG_GLYCEROLIPID_METABOLISM	48	-1.279	0.115	0.961	-1.181	0.219	1	-1.225	0.142	1
KEGG_GLYCEROPHOSPHOLIPID_METABOLISM	77	-0.935	0.565	1	-0.928	0.578	1	-1.116	0.272	1
KEGG_GLYCINE_SERINE_AND_THREONINE_METABOLISM	31	0.812	0.784	0.964	0.909	0.637	1	0.781	0.828	1
KEGG_GLYCOLYSIS_GLUCONEOGENESIS	62	0.717	0.915	0.972	0.64	0.977	1	-0.945	0.528	1
KEGG_GLYCOSAMINOGLYCAN_BIOSYNTHESIS_CHONDROITIN_SULFATE	22	0.445	1	0.999	0.983	0.477	1	-0.976	0.498	1
KEGG_GLYCOSAMINOGLYCAN_BIOSYNTHESIS_HEPARAN_SULFATE	26	-0.933	0.548	1	-0.906	0.625	1	-0.997	0.453	1
KEGG_GLYCOSAMINOGLYCAN_BIOSYNTHESIS_KERATAN_SULFATE	15	-1.262	0.186	0.986	-0.896	0.617	1	-1.239	0.214	1
KEGG_GLYCOSAMINOGLYCAN_DEGRADATION	21	-1.106	0.349	1	-0.871	0.633	1	-0.837	0.672	1
KEGG_GLYCOSPHINGOLIPID_BIOSYNTHESIS_GANGLIO_SERIES	15	1.341	0.134	1	1.545	0.033	1	1.161	0.255	1
KEGG_GLYCOSPHINGOLIPID_BIOSYNTHESIS_LACTO_AND_NEOLACTO_SERIES	26	-0.832	0.695	1	0.895	0.638	1	-1.015	0.436	1
KEGG_GLYCOSYLPHOSPHATIDYLINOSITOL_GPI_ANCHOR_BIOSYNTHESIS	24	-0.855	0.661	1	-0.59	0.939	1	-0.754	0.755	1
KEGG_GLYOXYLATE_AND_DICARBOXYLATE_METABOLISM	16	-0.77	0.756	1	-0.814	0.689	1	0.926	0.576	1
KEGG_GNRH_SIGNALING_PATHWAY	101	1.017	0.438	0.958	0.83	0.783	0.996	1.144	0.29	1
KEGG_GRAFT_VERSUS_HOST_DISEASE	37	1.143	0.336	1	1.182	0.338	1	-0.713	0.759	1
KEGG_HEDGEHOG_SIGNALING_PATHWAY	56	1.077	0.335	0.985	1	0.432	1	0.938	0.549	1
KEGG_HEMATOPOIETIC_CELL_LINEAGE	85	0.82	0.686	0.962	0.947	0.546	1	-0.894	0.584	1
KEGG_HISTIDINE_METABOLISM	29	1.023	0.421	0.97	0.952	0.541	1	0.819	0.803	1
KEGG_HOMOLOGOUS_RECOMBINATION	28	0.56	0.972	0.997	0.762	0.779	0.989	0.477	0.996	1
KEGG_HUNTINGTONS_DISEASE	178	-0.553	0.988	1	0.782	0.742	0.998	-0.651	0.934	1
KEGG_HYPERTROPHIC_CARDIOMYOPATHY_HCM	83	1.052	0.355	0.992	0.613	0.998	1	1.06	0.355	1
KEGG_INOSITOL_PHOSPHATE_METABOLISM	53	-1.085	0.318	1	-0.937	0.573	1	-1.268	0.169	1
KEGG_INSULIN_SIGNALING_PATHWAY	136	0.868	0.664	0.966	0.779	0.807	0.996	-0.701	0.888	1
KEGG_INTESTINAL_IMMUNE_NETWORK_FOR_IGA_PRODUCTION	46	1.109	0.339	0.982	1.476	0.05	1	-0.943	0.55	1
KEGG_JAK_STAT_SIGNALING_PATHWAY	154	0.759	0.822	0.973	0.932	0.545	1	-0.758	0.805	1
KEGG_LEISHMANIA_INFECTION	69	-0.655	0.816	1	-0.435	0.97	1	-0.988	0.522	1
KEGG_LEUKOCYTE_TRANSENDOTHELIAL_MIGRATION	116	1.277	0.159	1	1.097	0.34	1	1.295	0.09	1
KEGG_LINOLEIC_ACID_METABOLISM	29	1.134	0.278	0.991	1.096	0.32	1	0.741	0.883	1
KEGG_LONG_TERM_DEPRESSION	70	1.33	0.081	1	1.298	0.093	1	0.935	0.575	1
KEGG_LONG_TERM_POTENTIATION	70	1.521	0.018	1	1.059	0.362	1	1.655	0.012	1
KEGG_LYSINE_DEGRADATION	44	-0.61	0.901	1	0.993	0.499	1	-0.989	0.49	1
KEGG_LYSOSOME	121	-0.77	0.69	1	-0.561	0.895	1	-0.883	0.585	1
KEGG_MAPK_SIGNALING_PATHWAY	266	1.103	0.301	0.977	0.779	0.86	0.996	1.2	0.157	1
KEGG_MATURITY_ONSET_DIABETES_OF_THE_YOUNG	24	1.048	0.405	0.989	0.64	0.927	0.999	1.074	0.351	1
KEGG_MELANOGENESIS	101	1.136	0.256	0.997	1.382	0.027	1	0.821	0.733	1
KEGG_MELANOMA	71	0.92	0.569	0.954	-1.127	0.211	1	1.217	0.181	1
KEGG_METABOLISM_OF_XENOBIOTICS_BY_CYTOCHROME_P450	68	1.223	0.166	1	1.012	0.438	1	1.349	0.073	1
KEGG_MISMATCH_REPAIR	23	-0.547	0.932	1	0.563	0.942	0.997	0.418	0.992	0.999
KEGG_MTOR_SIGNALING_PATHWAY	52	1.621	0.018	1	1.298	0.114	1	1.253	0.16	1
KEGG_N_GLYCAN_BIOSYNTHESIS	46	-1.32	0.183	0.953	-0.925	0.565	1	-1.303	0.167	1
KEGG_NATURAL_KILLER_CELL_MEDIATED_CYTOTOXICITY	131	1.254	0.235	1	1.139	0.337	1	0.862	0.619	1
KEGG_NEUROACTIVE_LIGAND_RECEPTOR_INTERACTION	271	0.927	0.594	0.949	-1.016	0.431	1	1.167	0.18	1
KEGG_NEUROTROPHIN_SIGNALING_PATHWAY	126	1.213	0.248	1	0.852	0.654	0.992	1.251	0.15	1
KEGG_NICOTINATE_AND_NICOTINAMIDE_METABOLISM	24	-1.283	0.156	0.959	-1.127	0.294	1	-1.106	0.304	1
KEGG_NITROGEN_METABOLISM	23	-1.122	0.283	1	-1.136	0.265	1	-0.73	0.905	1
KEGG_NOD_LIKE_RECEPTOR_SIGNALING_PATHWAY	61	-0.927	0.574	1	-0.958	0.547	1	-1.046	0.455	1
KEGG_NON_SMALL_CELL_LUNG_CANCER	54	1.372	0.084	1	0.994	0.462	1	1.205	0.197	1
KEGG_NOTCH_SIGNALING_PATHWAY	47	1.399	0.081	1	1.235	0.185	1	1.177	0.233	1
KEGG_NUCLEOTIDE_EXCISION_REPAIR	37	0.761	0.792	0.972	0.89	0.618	1	0.753	0.753	1
KEGG_O_GLYCAN_BIOSYNTHESIS	30	-1.244	0.184	0.998	-1.214	0.212	1	-0.848	0.727	1
KEGG_OLFACTORY_TRANSDUCTION	361	0.828	0.699	0.966	-0.972	0.494	1	1.315	0.143	1
KEGG_ONE_CARBON_POOL_BY_FOLATE	17	-0.811	0.725	1	-0.8	0.708	1	-0.694	0.891	1
KEGG_OOCYTE_MEIOSIS	112	-1.144	0.258	1	-1.315	0.125	1	-0.757	0.85	1
KEGG_OTHER_GLYCAN_DEGRADATION	16	-1.261	0.231	0.979	-1.386	0.138	1	-0.816	0.664	1
KEGG_OXIDATIVE_PHOSPHORYLATION	129	-0.399	0.994	0.998	0.597	0.881	1	0.782	0.69	1
KEGG_P53_SIGNALING_PATHWAY	68	-0.898	0.631	1	-0.792	0.774	1	-1.176	0.242	1
KEGG_PANCREATIC_CANCER	70	1.035	0.412	0.987	0.787	0.756	1	0.855	0.704	1
KEGG_PANTOTHENATE_AND_COA_BIOSYNTHESIS	16	-1.075	0.358	1	0.617	0.968	1	-1.666	0.008	0.497
KEGG_PARKINSONS_DISEASE	126	0.551	0.93	0.998	0.534	0.922	1	1.063	0.415	1
KEGG_PATHOGENIC_ESCHERICHIA_COLI_INFECTION	55	1.111	0.327	0.989	1.031	0.434	1	0.99	0.472	1
KEGG_PATHWAYS_IN_CANCER	324	1.11	0.251	0.987	0.969	0.506	1	1.031	0.367	1
KEGG_PENTOSE_AND_GLUCURONATE_INTERCONVERSIONS	28	1.617	0.018	1	1.228	0.19	1	1.403	0.084	1
KEGG_PENTOSE_PHOSPHATE_PATHWAY	27	-0.908	0.563	1	0.608	0.907	0.999	-1.416	0.115	1
KEGG_PEROXISOME	78	0.875	0.656	0.963	1.076	0.368	1	-0.895	0.62	1
KEGG_PHENYLALANINE_METABOLISM	18	-0.735	0.883	1	-0.983	0.464	1	0.833	0.765	1
KEGG_PHOSPHATIDYLINOSITOL_SIGNALING_SYSTEM	75	1.198	0.185	1	1.014	0.424	1	0.773	0.844	1
KEGG_PORPHYRIN_AND_CHLOROPHYLL_METABOLISM	41	1.532	0.036	1	1.219	0.226	1	1.351	0.12	1
KEGG_PPAR_SIGNALING_PATHWAY	69	-0.933	0.578	1	0.962	0.506	1	-1.185	0.196	1
KEGG_PRIMARY_BILE_ACID_BIOSYNTHESIS	16	-0.596	0.986	1	-0.922	0.584	1	0.961	0.521	1
KEGG_PRIMARY_IMMUNODEFICIENCY	35	1.346	0.164	1	1.345	0.146	1	1.197	0.306	1
KEGG_PRION_DISEASES	34	1.439	0.077	1	1.092	0.369	1	1.256	0.175	1
KEGG_PROGESTERONE_MEDIATED_OOCYTE_MATURATION	85	-1.184	0.218	1	-1.14	0.251	1	-0.905	0.59	1
KEGG_PROPANOATE_METABOLISM	31	0.689	0.852	0.985	0.951	0.559	1	0.64	0.885	1
KEGG_PROSTATE_CANCER	89	1.162	0.207	1	0.93	0.549	1	1.277	0.112	1
KEGG_PROTEASOME	43	-1.208	0.279	1	-0.873	0.592	1	-1.134	0.337	1
KEGG_PROTEIN_EXPORT	23	-1.041	0.428	1	-0.824	0.677	1	-1.069	0.406	1
KEGG_PROXIMAL_TUBULE_BICARBONATE_RECLAMATION	23	-0.897	0.656	1	-0.992	0.454	1	-0.917	0.581	1
KEGG_PURINE_METABOLISM	159	0.795	0.776	0.967	0.977	0.5	1	0.723	0.876	1
KEGG_PYRIMIDINE_METABOLISM	98	-1.02	0.434	1	0.862	0.657	0.992	-0.956	0.531	1
KEGG_PYRUVATE_METABOLISM	39	0.67	0.911	0.986	1.271	0.158	1	-1.004	0.465	1
KEGG_REGULATION_OF_ACTIN_CYTOSKELETON	211	1	0.44	0.958	0.832	0.849	0.998	1.005	0.44	1
KEGG_REGULATION_OF_AUTOPHAGY	34	1.135	0.267	0.993	1.081	0.341	1	1.021	0.431	1
KEGG_RENAL_CELL_CARCINOMA	70	0.865	0.646	0.964	0.658	0.911	0.997	0.653	0.968	1
KEGG_RENIN_ANGIOTENSIN_SYSTEM	17	-0.828	0.775	1	-0.879	0.706	1	-0.876	0.642	1
KEGG_RETINOL_METABOLISM	64	1.2	0.172	1	0.941	0.558	1	1.269	0.121	1
KEGG_RIBOFLAVIN_METABOLISM	16	-1.144	0.317	1	-0.903	0.589	1	-0.917	0.579	1
KEGG_RIBOSOME	87	1.355	0.207	1	1.485	0.073	1	0.985	0.524	1
KEGG_RIG_I_LIKE_RECEPTOR_SIGNALING_PATHWAY	71	0.622	0.888	0.994	0.757	0.756	0.99	0.575	0.92	1
KEGG_RNA_DEGRADATION	57	1.015	0.453	0.958	1.216	0.272	1	0.623	0.862	1
KEGG_RNA_POLYMERASE	29	1.071	0.382	0.979	1.668	0.014	1	0.784	0.743	1
KEGG_SELENOAMINO_ACID_METABOLISM	26	-1.073	0.37	1	-0.883	0.652	1	-1.251	0.155	1
KEGG_SMALL_CELL_LUNG_CANCER	84	0.858	0.683	0.967	-0.882	0.65	1	1.092	0.329	1
KEGG_SNARE_INTERACTIONS_IN_VESICULAR_TRANSPORT	37	0.748	0.829	0.975	0.51	0.996	0.995	0.844	0.688	1
KEGG_SPHINGOLIPID_METABOLISM	39	-1.665	0.008	0.457	-1.721	0.004	0.875	-1.611	0.008	0.595
KEGG_SPLICEOSOME	126	0.841	0.605	0.961	0.74	0.689	0.991	0.845	0.618	1
KEGG_STARCH_AND_SUCROSE_METABOLISM	51	1.317	0.106	1	0.86	0.676	0.988	1.221	0.179	1
KEGG_STEROID_BIOSYNTHESIS	17	-1.066	0.405	1	0.735	0.827	0.991	-1.474	0.068	0.828
KEGG_STEROID_HORMONE_BIOSYNTHESIS	55	1.137	0.26	0.997	1.003	0.435	1	1.121	0.285	1
KEGG_SYSTEMIC_LUPUS_ERYTHEMATOSUS	130	0.853	0.597	0.963	0.987	0.48	1	-0.7	0.843	1
KEGG_T_CELL_RECEPTOR_SIGNALING_PATHWAY	108	1.327	0.174	1	1.331	0.146	1	0.844	0.628	1
KEGG_TASTE_TRANSDUCTION	51	0.865	0.67	0.963	-0.83	0.736	1	1.122	0.308	1
KEGG_TERPENOID_BACKBONE_BIOSYNTHESIS	15	-1.842	0.006	0.5	-1.261	0.2	1	-1.611	0.052	0.58
KEGG_TGF_BETA_SIGNALING_PATHWAY	85	1.033	0.393	0.971	1.307	0.085	1	0.967	0.503	1
KEGG_THYROID_CANCER	28	1.574	0.044	1	1.344	0.148	1	1.386	0.12	1
KEGG_TIGHT_JUNCTION	132	1.322	0.117	1	1.143	0.258	1	1.319	0.137	1
KEGG_TOLL_LIKE_RECEPTOR_SIGNALING_PATHWAY	99	0.739	0.758	0.978	0.933	0.606	1	-0.64	0.859	1
KEGG_TRYPTOPHAN_METABOLISM	40	-0.678	0.975	1	0.74	0.916	0.99	-0.892	0.629	1
KEGG_TYPE_I_DIABETES_MELLITUS	41	0.77	0.741	0.974	1.074	0.378	1	-1.249	0.226	1
KEGG_TYPE_II_DIABETES_MELLITUS	47	0.848	0.68	0.961	-0.858	0.639	1	1.272	0.173	1
KEGG_TYROSINE_METABOLISM	42	-0.78	0.819	1	-0.874	0.662	1	0.687	0.933	1
KEGG_UBIQUITIN_MEDIATED_PROTEOLYSIS	132	-1.328	0.087	0.967	-1.268	0.129	1	-1.104	0.296	1
KEGG_VALINE_LEUCINE_AND_ISOLEUCINE_DEGRADATION	44	-0.555	0.953	1	1.1	0.397	1	-1.029	0.453	1
KEGG_VASCULAR_SMOOTH_MUSCLE_CONTRACTION	115	1.199	0.181	1	1.246	0.134	1	1.125	0.325	1
KEGG_VASOPRESSIN_REGULATED_WATER_REABSORPTION	44	-0.762	0.874	1	-0.869	0.699	1	-0.976	0.47	1
KEGG_VEGF_SIGNALING_PATHWAY	76	1.166	0.235	1	1.13	0.282	1	0.865	0.742	1
KEGG_VIBRIO_CHOLERAE_INFECTION	53	-1.259	0.152	0.981	0.872	0.695	1	-1.509	0.046	0.756
KEGG_VIRAL_MYOCARDITIS	68	1.117	0.313	0.996	0.961	0.519	1	0.924	0.56	1
KEGG_WNT_SIGNALING_PATHWAY	150	1.117	0.273	0.998	1.177	0.183	1	-0.898	0.62	1

## Sheet: HALLMARK
HALLMARK PATHWAYS
		LD + non LD			LD			non LD
NAME	SIZE	NES	Nom_pval	FDR	NES	Nom_pval	FDR	NES	Nom_pval	FDR
HALLMARK_ADIPOGENESIS	200	0.977	0.484	0.796	1.037	0.356	0.761	-1.164	0.219	0.412
HALLMARK_ALLOGRAFT_REJECTION	198	1.066	0.406	0.998	1.177	0.316	1	-0.623	0.865	0.929
HALLMARK_ANDROGEN_RESPONSE	99	-1.224	0.186	0.522	-0.924	0.561	1	-1.465	0.056	0.393
HALLMARK_ANGIOGENESIS	36	0.899	0.623	0.757	1.03	0.377	0.706	0.847	0.707	0.79
HALLMARK_APICAL_JUNCTION	200	1.134	0.232	0.94	1.081	0.301	0.817	1.045	0.379	1
HALLMARK_APICAL_SURFACE	44	0.904	0.61	0.81	0.93	0.585	0.705	0.847	0.73	0.725
HALLMARK_APOPTOSIS	161	-0.752	0.792	0.889	-0.775	0.77	0.933	-0.976	0.51	0.584
HALLMARK_BILE_ACID_METABOLISM	112	0.88	0.702	0.689	1.027	0.391	0.654	0.947	0.554	0.839
HALLMARK_CHOLESTEROL_HOMEOSTASIS	74	-1.345	0.121	0.704	-0.885	0.598	0.906	-1.783	0	0.031
HALLMARK_COAGULATION	137	-0.813	0.808	0.876	-1.21	0.139	1	0.965	0.507	1
HALLMARK_COMPLEMENT	199	-0.867	0.617	0.803	-0.73	0.824	0.898	-1.022	0.435	0.548
HALLMARK_DNA_REPAIR	144	-0.95	0.513	0.692	0.663	0.951	0.955	-1.075	0.396	0.481
HALLMARK_E2F_TARGETS	200	-1.188	0.322	0.561	-0.981	0.48	1	-1.349	0.184	0.453
HALLMARK_EPITHELIAL_MESENCHYMAL_TRANSITION	200	0.971	0.542	0.735	-0.867	0.646	0.863	0.949	0.567	0.953
HALLMARK_ESTROGEN_RESPONSE_EARLY	199	-1.176	0.233	0.546	-1.021	0.429	1	-1.221	0.2	0.374
HALLMARK_ESTROGEN_RESPONSE_LATE	200	-1.322	0.118	0.658	-1.163	0.253	1	-1.414	0.042	0.398
HALLMARK_FATTY_ACID_METABOLISM	157	-1.269	0.115	0.646	-0.906	0.598	0.952	-1.32	0.083	0.475
HALLMARK_G2M_CHECKPOINT	199	-1.229	0.294	0.614	-0.933	0.539	1	-1.372	0.165	0.447
HALLMARK_GLYCOLYSIS	200	-1.826	0.002	0.028	-1.513	0.023	0.527	-1.893	0	0.012
HALLMARK_HEDGEHOG_SIGNALING	36	1.046	0.392	0.807	-0.878	0.685	0.879	1.23	0.171	1
HALLMARK_HEME_METABOLISM	197	0.89	0.583	0.718	1.154	0.326	0.832	-0.767	0.682	0.846
HALLMARK_HYPOXIA	200	-1.294	0.126	0.656	-1.152	0.267	1	-1.432	0.048	0.414
HALLMARK_IL2_STAT5_SIGNALING	199	-1.023	0.409	0.695	-0.832	0.68	0.899	-1.232	0.177	0.42
HALLMARK_IL6_JAK_STAT3_SIGNALING	87	-0.658	0.837	0.91	0.652	0.85	0.916	-0.956	0.532	0.598
HALLMARK_INFLAMMATORY_RESPONSE	199	-1.01	0.469	0.69	-0.816	0.659	0.894	-1.27	0.226	0.467
HALLMARK_INTERFERON_ALPHA_RESPONSE	97	-0.965	0.556	0.722	-0.677	0.75	0.924	-1.226	0.308	0.384
HALLMARK_INTERFERON_GAMMA_RESPONSE	199	-0.877	0.605	0.812	-0.663	0.815	0.905	-1.159	0.373	0.402
HALLMARK_KRAS_SIGNALING_DN	200	1.055	0.317	0.894	1.068	0.31	0.762	0.962	0.519	1
HALLMARK_KRAS_SIGNALING_UP	200	-0.953	0.524	0.715	-0.962	0.504	1	-1.157	0.207	0.389
HALLMARK_MITOTIC_SPINDLE	198	-1.079	0.363	0.687	-0.761	0.739	0.92	-1.184	0.269	0.396
HALLMARK_MTORC1_SIGNALING	199	-1.91	0.004	0.021	-1.333	0.154	0.818	-2.139	0	0
HALLMARK_MYC_TARGETS_V1	199	0.412	0.973	0.996	0.95	0.504	0.77	-0.847	0.585	0.763
HALLMARK_MYC_TARGETS_V2	58	-0.766	0.728	0.896	0.934	0.55	0.748	-1.265	0.243	0.444
HALLMARK_MYOGENESIS	200	1.159	0.199	1	1.162	0.191	0.971	1.017	0.405	1
HALLMARK_NOTCH_SIGNALING	32	1.237	0.207	1	1.216	0.225	1	0.826	0.66	0.7
HALLMARK_OXIDATIVE_PHOSPHORYLATION	200	-0.7	0.726	0.9	0.87	0.573	0.778	-1.303	0.237	0.432
HALLMARK_P53_PATHWAY	198	-0.709	0.802	0.918	0.705	0.827	1	-1.009	0.469	0.552
HALLMARK_PANCREAS_BETA_CELLS	40	-1.043	0.36	0.686	-1.023	0.411	1	1.272	0.147	1
HALLMARK_PEROXISOME	102	1.178	0.173	1	1.099	0.276	0.877	0.936	0.576	0.767
HALLMARK_PI3K_AKT_MTOR_SIGNALING	104	-0.783	0.801	0.897	-0.738	0.878	0.92	-1.123	0.301	0.422
HALLMARK_PROTEIN_SECRETION	95	-1.578	0.082	0.184	-1.388	0.137	0.806	-1.213	0.269	0.368
HALLMARK_REACTIVE_OXYGEN_SPECIES_PATHWAY	48	-0.971	0.479	0.742	-0.892	0.605	0.939	-0.776	0.718	0.858
HALLMARK_SPERMATOGENESIS	135	-1.228	0.134	0.561	-1.077	0.329	1	-1.237	0.158	0.438
HALLMARK_TGF_BETA_SIGNALING	54	0.561	0.944	1	0.704	0.812	0.963	-0.705	0.79	0.883
HALLMARK_TNFA_SIGNALING_VIA_NFKB	198	-1.103	0.412	0.673	-1.005	0.53	1	-1.24	0.281	0.46
HALLMARK_UNFOLDED_PROTEIN_RESPONSE	113	-1.946	0	0.033	-1.739	0.008	0.176	-1.677	0.019	0.083
HALLMARK_UV_RESPONSE_DN	144	0.994	0.479	0.844	1.2	0.164	1	-0.751	0.794	0.846
HALLMARK_UV_RESPONSE_UP	158	-1.052	0.386	0.705	-0.916	0.594	0.983	-1.23	0.139	0.4
HALLMARK_WNT_BETA_CATENIN_SIGNALING	42	1.429	0.047	1	1.598	0.006	0.363	0.864	0.706	0.834
HALLMARK_XENOBIOTIC_METABOLISM	199	-1.236	0.11	0.663	-1.043	0.363	1	-1.308	0.054	0.459

## Sheet: REACTOME
REACTOME PATHWAYS
		LD + non LD			LD			non LD
NAME	SIZE	NES	Nom_pval	FDR	NES	Nom_pval	FDR	NES	Nom_pval	FDR
REACTOME_A_TETRASACCHARIDE_LINKER_SEQUENCE_IS_REQUIRED_FOR_GAG_SYNTHESIS	26	0.742	0.846	0.975	-0.802	0.773	1	0.963	0.522	1
REACTOME_ABC_FAMILY_PROTEINS_MEDIATED_TRANSPORT	102	0.964	0.518	0.956	-0.822	0.77	1	0.921	0.581	1
REACTOME_ABC_TRANSPORTER_DISORDERS	76	-0.994	0.461	1	-0.938	0.539	1	0.93	0.539	1
REACTOME_ABC_TRANSPORTERS_IN_LIPID_HOMEOSTASIS	18	-0.845	0.677	1	-0.857	0.664	1	-0.862	0.631	1
REACTOME_ABERRANT_REGULATION_OF_MITOTIC_EXIT_IN_CANCER_DUE_TO_RB1_DEFECTS	20	-1.131	0.311	1	-1.041	0.388	1	-0.587	0.916	1
REACTOME_ABERRANT_REGULATION_OF_MITOTIC_G1_S_TRANSITION_IN_CANCER_DUE_TO_RB1_DEFECTS	17	0.897	0.566	0.968	0.686	0.86	1	0.775	0.77	1
REACTOME_ABORTIVE_ELONGATION_OF_HIV_1_TRANSCRIPT_IN_THE_ABSENCE_OF_TAT	23	0.854	0.6	0.965	0.85	0.616	0.991	0.922	0.558	1
REACTOME_ACETYLCHOLINE_NEUROTRANSMITTER_RELEASE_CYCLE	17	0.949	0.529	0.955	-0.686	0.906	1	1.134	0.297	1
REACTOME_ACTIVATED_NOTCH1_TRANSMITS_SIGNAL_TO_THE_NUCLEUS	31	1.174	0.257	1	0.752	0.827	0.989	0.984	0.492	1
REACTOME_ACTIVATED_PKN1_STIMULATES_TRANSCRIPTION_OF_AR_ANDROGEN_RECEPTOR_REGULATED_GENES_KLK2_AND_KLK3	63	0.427	0.963	0.999	0.641	0.801	1	-0.676	0.774	1
REACTOME_ACTIVATED_TAK1_MEDIATES_P38_MAPK_ACTIVATION	23	-1.271	0.169	0.962	-1.136	0.325	1	-1.112	0.374	1
REACTOME_ACTIVATION_OF_AMPK_DOWNSTREAM_OF_NMDARS	28	0.846	0.691	0.961	0.528	0.998	0.999	1.179	0.262	1
REACTOME_ACTIVATION_OF_ANTERIOR_HOX_GENES_IN_HINDBRAIN_DEVELOPMENT_DURING_EARLY_EMBRYOGENESIS	117	0.745	0.753	0.976	0.728	0.784	0.99	0.636	0.899	1
REACTOME_ACTIVATION_OF_ATR_IN_RESPONSE_TO_REPLICATION_STRESS	37	-1.279	0.216	0.954	-1.066	0.405	1	-1.47	0.098	0.815
REACTOME_ACTIVATION_OF_BAD_AND_TRANSLOCATION_TO_MITOCHONDRIA	15	1.039	0.389	0.992	0.916	0.559	0.999	1.015	0.42	1
REACTOME_ACTIVATION_OF_BH3_ONLY_PROTEINS	30	1.165	0.262	1	1.34	0.117	1	0.785	0.768	1
REACTOME_ACTIVATION_OF_GENE_EXPRESSION_BY_SREBF_SREBP	41	-1.544	0.047	0.586	-1.251	0.199	1	-1.736	0.01	0.384
REACTOME_ACTIVATION_OF_IRF3_IRF7_MEDIATED_BY_TBK1_IKK_EPSILON	17	0.494	0.964	1	0.651	0.846	0.996	-0.825	0.666	1
REACTOME_ACTIVATION_OF_KAINATE_RECEPTORS_UPON_GLUTAMATE_BINDING	30	1.26	0.149	1	1.162	0.219	1	0.94	0.578	1
REACTOME_ACTIVATION_OF_MATRIX_METALLOPROTEINASES	33	1.001	0.455	0.958	-0.877	0.647	1	1.143	0.29	1
REACTOME_ACTIVATION_OF_NMDA_RECEPTORS_AND_POSTSYNAPTIC_EVENTS	93	1.348	0.082	1	1.09	0.297	1	1.424	0.039	1
REACTOME_ACTIVATION_OF_SMO	18	-0.896	0.621	1	-0.767	0.783	1	-0.838	0.672	1
REACTOME_ACTIVATION_OF_THE_MRNA_UPON_BINDING_OF_THE_CAP_BINDING_COMPLEX_AND_EIFS_AND_SUBSEQUENT_BINDING_TO_43S	60	1.338	0.209	1	1.523	0.095	1	0.799	0.625	1
REACTOME_ACTIVATION_OF_THE_PRE_REPLICATIVE_COMPLEX	33	-0.569	0.892	1	0.659	0.848	0.996	-1.024	0.481	1
REACTOME_ACYL_CHAIN_REMODELLING_OF_PC	27	-0.802	0.767	1	0.907	0.592	1	-1.029	0.414	1
REACTOME_ACYL_CHAIN_REMODELLING_OF_PE	29	0.75	0.859	0.975	0.889	0.647	1	0.822	0.768	1
REACTOME_ACYL_CHAIN_REMODELLING_OF_PG	18	-0.895	0.608	1	0.916	0.588	1	-1.201	0.21	1
REACTOME_ACYL_CHAIN_REMODELLING_OF_PI	17	0.935	0.576	0.946	1.209	0.196	1	-1.018	0.413	1
REACTOME_ACYL_CHAIN_REMODELLING_OF_PS	22	-0.745	0.84	1	1.078	0.36	1	-1.122	0.285	1
REACTOME_ADHERENS_JUNCTIONS_INTERACTIONS	33	-1.19	0.244	1	-1.155	0.258	1	-0.833	0.698	1
REACTOME_ADORA2B_MEDIATED_ANTI_INFLAMMATORY_CYTOKINES_PRODUCTION	133	1.192	0.169	1	1.044	0.359	1	1.231	0.121	1
REACTOME_ADP_SIGNALLING_THROUGH_P2Y_PURINOCEPTOR_1	25	-0.869	0.657	1	0.682	0.915	1	-1.058	0.352	1
REACTOME_ADP_SIGNALLING_THROUGH_P2Y_PURINOCEPTOR_12	22	1.532	0.024	1	1.228	0.196	1	1.054	0.375	1
REACTOME_ADRENALINE_NORADRENALINE_INHIBITS_INSULIN_SECRETION	28	1.214	0.216	1	0.96	0.54	1	1.139	0.291	1
REACTOME_AFLATOXIN_ACTIVATION_AND_DETOXIFICATION	18	0.8	0.803	0.969	-1.098	0.296	1	1.039	0.384	1
REACTOME_AGGREPHAGY	43	0.673	0.901	0.986	0.616	0.966	1	0.743	0.826	1
REACTOME_AMINE_LIGAND_BINDING_RECEPTORS	42	0.786	0.853	0.969	-1.116	0.272	1	1.239	0.164	1
REACTOME_AMINO_ACID_TRANSPORT_ACROSS_THE_PLASMA_MEMBRANE	33	-1.306	0.142	0.97	-1.437	0.051	1	-1.004	0.438	1
REACTOME_AMINO_ACIDS_REGULATE_MTORC1	55	-0.875	0.634	1	1.002	0.454	1	-1.176	0.23	1
REACTOME_AMYLOID_FIBER_FORMATION	106	-0.812	0.698	1	-0.768	0.716	1	-0.937	0.544	1
REACTOME_ANCHORING_FIBRIL_FORMATION	15	0.813	0.771	0.964	-0.894	0.585	1	0.93	0.627	1
REACTOME_ANCHORING_OF_THE_BASAL_BODY_TO_THE_PLASMA_MEMBRANE	97	-0.722	0.806	1	0.61	0.938	0.999	-0.907	0.589	1
REACTOME_ANTI_INFLAMMATORY_RESPONSE_FAVOURING_LEISHMANIA_PARASITE_INFECTION	166	1.169	0.173	1	0.978	0.498	1	1.152	0.216	1
REACTOME_ANTIGEN_ACTIVATES_B_CELL_RECEPTOR_BCR_LEADING_TO_GENERATION_OF_SECOND_MESSENGERS	30	1.252	0.267	1	1.237	0.27	1	0.663	0.8	1
REACTOME_ANTIGEN_PRESENTATION_FOLDING_ASSEMBLY_AND_PEPTIDE_LOADING_OF_CLASS_I_MHC	25	-1.389	0.195	0.884	-1.431	0.156	1	-1.363	0.172	1
REACTOME_ANTIGEN_PROCESSING_CROSS_PRESENTATION	104	-1.185	0.324	1	-0.835	0.629	1	-1.274	0.233	1
REACTOME_ANTIGEN_PROCESSING_UBIQUITINATION_PROTEASOME_DEGRADATION	307	0.731	0.963	0.977	0.877	0.753	1	-0.784	0.843	1
REACTOME_ANTIMICROBIAL_PEPTIDES	97	-1.498	0.048	0.662	-1.387	0.088	1	-1.411	0.062	1
REACTOME_ANTIVIRAL_MECHANISM_BY_IFN_STIMULATED_GENES	82	-0.849	0.612	1	-0.582	0.863	1	-1.231	0.277	1
REACTOME_APC_C_CDC20_MEDIATED_DEGRADATION_OF_CYCLIN_B	24	-1.142	0.333	1	-0.978	0.474	1	-1.017	0.48	1
REACTOME_APC_C_CDH1_MEDIATED_DEGRADATION_OF_CDC20_AND_OTHER_APC_C_CDH1_TARGETED_PROTEINS_IN_LATE_MITOSIS_EARLY_G1	73	-1.305	0.202	0.968	-1.223	0.262	1	-0.945	0.505	1
REACTOME_APC_C_MEDIATED_DEGRADATION_OF_CELL_CYCLE_PROTEINS	87	-1.494	0.105	0.669	-1.333	0.194	1	-1.205	0.291	1
REACTOME_APC_CDC20_MEDIATED_DEGRADATION_OF_NEK2A	26	-1.096	0.376	1	-0.962	0.499	1	-1.039	0.456	1
REACTOME_APOPTOSIS	178	0.864	0.641	0.964	0.941	0.545	1	-0.815	0.716	1
REACTOME_APOPTOTIC_CLEAVAGE_OF_CELLULAR_PROTEINS	38	0.936	0.532	0.946	0.726	0.78	0.988	0.492	0.988	1
REACTOME_APOPTOTIC_EXECUTION_PHASE	52	0.76	0.816	0.972	0.82	0.696	0.998	-0.754	0.805	1
REACTOME_APOPTOTIC_FACTOR_MEDIATED_RESPONSE	20	-1.298	0.149	0.966	0.741	0.844	0.993	-1.846	0	0.315
REACTOME_AQUAPORIN_MEDIATED_TRANSPORT	52	1.216	0.158	1	0.831	0.774	0.998	1.258	0.117	1
REACTOME_ARACHIDONIC_ACID_METABOLISM	59	1.106	0.257	0.976	1.05	0.347	1	0.856	0.747	1
REACTOME_ASPARAGINE_N_LINKED_GLYCOSYLATION	303	-1.563	0.022	0.558	-1.213	0.182	1	-1.393	0.043	1
REACTOME_ASSEMBLY_AND_CELL_SURFACE_PRESENTATION_OF_NMDA_RECEPTORS	43	1.163	0.21	1	1.003	0.459	1	1.236	0.188	1
REACTOME_ASSEMBLY_OF_ACTIVE_LPL_AND_LIPC_LIPASE_COMPLEXES	19	0.671	0.902	0.987	0.796	0.748	1	-0.536	0.981	0.993
REACTOME_ASSEMBLY_OF_COLLAGEN_FIBRILS_AND_OTHER_MULTIMERIC_STRUCTURES	61	0.887	0.752	0.975	-0.835	0.654	1	1.101	0.397	1
REACTOME_ASSEMBLY_OF_THE_HIV_VIRION	16	0.822	0.718	0.962	-0.862	0.631	1	1.402	0.102	1
REACTOME_ASSEMBLY_OF_THE_PRE_REPLICATIVE_COMPLEX	67	-0.948	0.501	1	-0.827	0.629	1	-1.016	0.468	1
REACTOME_ASSOCIATION_OF_TRIC_CCT_WITH_TARGET_PROTEINS_DURING_BIOSYNTHESIS	39	-1.615	0.034	0.479	-1.586	0.034	1	-1.157	0.279	1
REACTOME_ASYMMETRIC_LOCALIZATION_OF_PCP_PROTEINS	63	0.87	0.643	0.966	-0.741	0.846	1	-0.781	0.789	1
REACTOME_ATF4_ACTIVATES_GENES_IN_RESPONSE_TO_ENDOPLASMIC_RETICULUM_STRESS	27	0.827	0.683	0.965	0.629	0.945	1	0.75	0.783	1
REACTOME_ATTENUATION_PHASE	28	0.83	0.665	0.968	0.776	0.711	0.988	1.067	0.424	1
REACTOME_AUF1_HNRNP_D0_BINDS_AND_DESTABILIZES_MRNA	54	-0.951	0.493	1	-0.665	0.8	1	-1.18	0.277	1
REACTOME_AURKA_ACTIVATION_BY_TPX2	72	-0.846	0.657	1	0.541	0.983	0.998	-1.175	0.27	1
REACTOME_AUTOPHAGY	150	-1.133	0.256	1	-1.024	0.415	1	-1.054	0.363	1
REACTOME_B_WICH_COMPLEX_POSITIVELY_REGULATES_RRNA_EXPRESSION	86	0.508	0.927	1	0.794	0.654	1	-0.73	0.732	1
REACTOME_BASE_EXCISION_REPAIR	89	0.797	0.673	0.967	0.985	0.481	1	0.448	0.981	1
REACTOME_BASE_EXCISION_REPAIR_AP_SITE_FORMATION	61	0.779	0.678	0.971	0.981	0.472	1	-0.556	0.911	0.998
REACTOME_BASIGIN_INTERACTIONS	25	-0.795	0.8	1	-0.901	0.58	1	0.878	0.626	1
REACTOME_BBSOME_MEDIATED_CARGO_TARGETING_TO_CILIUM	23	0.72	0.818	0.97	1.064	0.396	1	-0.611	0.92	1
REACTOME_BETA_CATENIN_INDEPENDENT_WNT_SIGNALING	145	1.407	0.031	1	1.413	0.036	1	0.861	0.709	1
REACTOME_BETA_CATENIN_PHOSPHORYLATION_CASCADE	17	-1.032	0.395	1	-1.261	0.19	1	0.683	0.833	1
REACTOME_BETA_DEFENSINS	42	-1.404	0.107	0.864	-1.516	0.053	1	-1.27	0.208	1
REACTOME_BILE_ACID_AND_BILE_SALT_METABOLISM	43	1.031	0.416	0.971	1.065	0.332	1	0.813	0.81	1
REACTOME_BINDING_AND_UPTAKE_OF_LIGANDS_BY_SCAVENGER_RECEPTORS	42	1.279	0.133	1	1.097	0.329	1	1.159	0.273	1
REACTOME_BIOLOGICAL_OXIDATIONS	218	1	0.436	0.956	1.034	0.378	1	0.98	0.481	1
REACTOME_BIOSYNTHESIS_OF_SPECIALIZED_PRORESOLVING_MEDIATORS_SPMS	19	-0.657	0.953	1	-0.862	0.676	1	0.951	0.525	1
REACTOME_BIOSYNTHESIS_OF_THE_N_GLYCAN_PRECURSOR_DOLICHOL_LIPID_LINKED_OLIGOSACCHARIDE_LLO_AND_TRANSFER_TO_A_NASCENT_PROTEIN	78	-1.229	0.175	1	0.985	0.493	1	-1.557	0.01	0.726
REACTOME_BLOOD_GROUP_SYSTEMS_BIOSYNTHESIS	21	-0.916	0.569	1	-0.946	0.554	1	-0.939	0.549	1
REACTOME_BMAL1_CLOCK_NPAS2_ACTIVATES_CIRCADIAN_GENE_EXPRESSION	27	0.939	0.554	0.945	0.724	0.845	0.987	-0.74	0.793	1
REACTOME_BRANCHED_CHAIN_AMINO_ACID_CATABOLISM	21	-0.884	0.621	1	0.85	0.649	0.992	-1.335	0.086	1
REACTOME_BUDDING_AND_MATURATION_OF_HIV_VIRION	28	-1.579	0.051	0.531	-1.447	0.092	1	-1.266	0.199	1
REACTOME_BUTYRATE_RESPONSE_FACTOR_1_BRF1_BINDS_AND_DESTABILIZES_MRNA	17	1.394	0.105	1	1.252	0.247	1	1.008	0.469	1
REACTOME_C_TYPE_LECTIN_RECEPTORS_CLRS	139	-0.705	0.805	1	-0.681	0.808	1	-0.756	0.73	1
REACTOME_CA_DEPENDENT_EVENTS	37	1.596	0.018	1	1.499	0.024	1	1.356	0.097	1
REACTOME_CA2_PATHWAY	62	1.374	0.052	1	1.404	0.047	1	0.96	0.514	1
REACTOME_CALNEXIN_CALRETICULIN_CYCLE	26	-1.731	0.041	0.439	-1.473	0.136	1	-1.269	0.195	1
REACTOME_CARBOXYTERMINAL_POST_TRANSLATIONAL_MODIFICATIONS_OF_TUBULIN	44	1.138	0.292	0.996	0.854	0.681	0.991	1.157	0.258	1
REACTOME_CARDIAC_CONDUCTION	127	0.883	0.681	0.971	-0.876	0.744	1	1.046	0.373	1
REACTOME_CARGO_CONCENTRATION_IN_THE_ER	32	-1.328	0.093	0.958	-1.731	0.002	0.943	-0.784	0.802	1
REACTOME_CARGO_RECOGNITION_FOR_CLATHRIN_MEDIATED_ENDOCYTOSIS	105	1.338	0.064	1	0.974	0.473	1	1.334	0.069	1
REACTOME_CARGO_TRAFFICKING_TO_THE_PERICILIARY_MEMBRANE	51	-0.665	0.899	1	-0.598	0.961	1	-0.794	0.741	1
REACTOME_CASPASE_ACTIVATION_VIA_DEATH_RECEPTORS_IN_THE_PRESENCE_OF_LIGAND	16	0.725	0.796	0.977	0.624	0.877	0.998	-0.369	1	0.999
REACTOME_CASPASE_ACTIVATION_VIA_EXTRINSIC_APOPTOTIC_SIGNALLING_PATHWAY	26	0.932	0.558	0.947	0.861	0.671	0.991	0.739	0.815	0.996
REACTOME_CD209_DC_SIGN_SIGNALING	21	0.766	0.748	0.974	0.628	0.874	0.999	-0.581	0.913	0.998
REACTOME_CD28_CO_STIMULATION	33	1.245	0.214	1	1.504	0.053	1	-0.769	0.726	1
REACTOME_CD28_DEPENDENT_PI3K_AKT_SIGNALING	22	1.038	0.44	0.988	1.319	0.172	1	-0.808	0.667	1
REACTOME_CDC42_GTPASE_CYCLE	158	-0.966	0.527	1	0.816	0.805	0.994	-1.193	0.168	1
REACTOME_CELL_CELL_COMMUNICATION	130	-0.958	0.509	1	-0.999	0.445	1	-0.875	0.663	1
REACTOME_CELL_CELL_JUNCTION_ORGANIZATION	65	-0.894	0.596	1	-0.956	0.496	1	-0.827	0.759	1
REACTOME_CELL_CYCLE_CHECKPOINTS	288	-1.137	0.335	1	-0.891	0.571	1	-1.221	0.29	1
REACTOME_CELL_DEATH_SIGNALLING_VIA_NRAGE_NRIF_AND_NADE	75	-0.911	0.565	1	0.627	0.996	0.998	-1.165	0.228	1
REACTOME_CELL_EXTRACELLULAR_MATRIX_INTERACTIONS	18	-1.115	0.336	1	-1.046	0.418	1	-1.163	0.265	1
REACTOME_CELL_JUNCTION_ORGANIZATION	92	-1.098	0.312	1	-1.154	0.254	1	-1.012	0.444	1
REACTOME_CELL_SURFACE_INTERACTIONS_AT_THE_VASCULAR_WALL	137	0.746	0.893	0.975	-1.006	0.45	1	1.004	0.449	1
REACTOME_CELLULAR_HEXOSE_TRANSPORT	21	-1.198	0.231	1	0.778	0.863	0.992	-1.609	0.013	0.567
REACTOME_CELLULAR_RESPONSE_TO_CHEMICAL_STRESS	158	1.034	0.374	0.982	1.021	0.411	1	0.911	0.54	1
REACTOME_CELLULAR_RESPONSE_TO_HEAT_STRESS	101	0.727	0.832	0.977	1.064	0.372	1	-0.81	0.694	1
REACTOME_CELLULAR_RESPONSE_TO_HYPOXIA	74	-1.174	0.266	1	-1.084	0.354	1	-1.136	0.305	1
REACTOME_CELLULAR_RESPONSE_TO_STARVATION	157	1.096	0.361	0.973	1.523	0.097	1	-0.503	0.937	0.995
REACTOME_CELLULAR_SENESCENCE	192	-0.706	0.835	1	-0.653	0.882	1	-0.894	0.546	1
REACTOME_CGMP_EFFECTS	16	1.337	0.115	1	1.453	0.038	1	0.968	0.527	1
REACTOME_CHAPERONE_MEDIATED_AUTOPHAGY	22	0.967	0.468	0.957	0.835	0.651	0.998	1.125	0.301	1
REACTOME_CHEMOKINE_RECEPTORS_BIND_CHEMOKINES	52	0.83	0.705	0.967	0.964	0.494	1	-1.029	0.438	1
REACTOME_CHOLESTEROL_BIOSYNTHESIS	25	-1.627	0.04	0.538	-1.046	0.426	1	-1.744	0.015	0.414
REACTOME_CHONDROITIN_SULFATE_BIOSYNTHESIS	20	1.021	0.421	0.965	0.968	0.516	1	1.086	0.367	1
REACTOME_CHONDROITIN_SULFATE_DERMATAN_SULFATE_METABOLISM	50	0.644	0.974	0.992	0.741	0.907	0.993	0.71	0.877	1
REACTOME_CHROMATIN_MODIFYING_ENZYMES	270	0.765	0.715	0.975	0.763	0.725	0.99	0.74	0.738	0.997
REACTOME_CHROMOSOME_MAINTENANCE	138	-0.789	0.704	1	-0.559	0.938	1	-0.895	0.568	1
REACTOME_CILIUM_ASSEMBLY	201	-0.639	0.895	1	0.584	0.928	0.999	-0.762	0.773	1
REACTOME_CIRCADIAN_CLOCK	70	-0.904	0.592	1	-0.822	0.655	1	-1.031	0.424	1
REACTOME_CITRIC_ACID_CYCLE_TCA_CYCLE	22	-0.55	0.929	1	0.944	0.514	1	-1.061	0.423	1
REACTOME_CLASS_A_1_RHODOPSIN_LIKE_RECEPTORS	323	0.784	0.92	0.969	-0.886	0.661	1	0.794	0.885	1
REACTOME_CLASS_B_2_SECRETIN_FAMILY_RECEPTORS	94	0.883	0.709	0.97	-0.982	0.469	1	0.838	0.795	1
REACTOME_CLASS_C_3_METABOTROPIC_GLUTAMATE_PHEROMONE_RECEPTORS	39	0.904	0.598	0.965	-1.011	0.426	1	1.407	0.081	1
REACTOME_CLASS_I_MHC_MEDIATED_ANTIGEN_PROCESSING_PRESENTATION	375	-0.967	0.503	1	-0.833	0.757	1	-1.003	0.415	1
REACTOME_CLASS_I_PEROXISOMAL_MEMBRANE_PROTEIN_IMPORT	20	1.426	0.071	1	1.738	0.002	1	1.044	0.46	1
REACTOME_CLATHRIN_MEDIATED_ENDOCYTOSIS	145	1.128	0.268	0.988	0.95	0.525	1	1.127	0.26	1
REACTOME_CLEC7A_DECTIN_1_SIGNALING	99	-0.55	0.919	1	-0.476	0.962	1	-0.723	0.733	0.998
REACTOME_COBALAMIN_CBL_VITAMIN_B12_TRANSPORT_AND_METABOLISM	21	-1.278	0.154	0.944	-0.795	0.756	1	-1.443	0.075	0.874
REACTOME_COLLAGEN_BIOSYNTHESIS_AND_MODIFYING_ENZYMES	67	1.008	0.512	0.96	0.756	0.791	0.99	1.178	0.268	1
REACTOME_COLLAGEN_CHAIN_TRIMERIZATION	44	1.033	0.47	0.972	0.674	0.873	0.998	1.216	0.227	1
REACTOME_COLLAGEN_DEGRADATION	64	1.091	0.332	0.971	0.68	0.9	1	1.267	0.147	1
REACTOME_COLLAGEN_FORMATION	90	0.897	0.73	0.967	-0.815	0.699	1	1.088	0.391	1
REACTOME_COMMON_PATHWAY_OF_FIBRIN_CLOT_FORMATION	22	0.93	0.581	0.946	-0.848	0.737	1	1.404	0.06	1
REACTOME_COMPLEMENT_CASCADE	57	1.249	0.16	1	0.953	0.497	1	1.438	0.047	1
REACTOME_COMPLEX_I_BIOGENESIS	57	0.467	0.958	1	0.657	0.812	0.995	0.579	0.89	1
REACTOME_CONDENSATION_OF_PROPHASE_CHROMOSOMES	70	-0.56	0.882	1	0.489	0.908	0.993	-0.913	0.576	1
REACTOME_CONSTITUTIVE_SIGNALING_BY_ABERRANT_PI3K_IN_CANCER	78	0.983	0.447	0.959	0.875	0.674	1	0.844	0.825	1
REACTOME_CONSTITUTIVE_SIGNALING_BY_AKT1_E17K_IN_CANCER	26	-0.696	0.872	1	-0.76	0.771	1	-1.048	0.382	1
REACTOME_CONSTITUTIVE_SIGNALING_BY_EGFRVIII	15	1.092	0.36	0.973	-0.854	0.621	1	1.595	0.039	1
REACTOME_CONSTITUTIVE_SIGNALING_BY_LIGAND_RESPONSIVE_EGFR_CANCER_VARIANTS	19	1.097	0.305	0.976	-0.818	0.663	1	1.221	0.19	1
REACTOME_CONVERSION_FROM_APC_C_CDC20_TO_APC_C_CDH1_IN_LATE_ANAPHASE	20	-1.262	0.175	0.981	-1.173	0.268	1	-0.737	0.773	1
REACTOME_COOPERATION_OF_PDCL_PHLP1_AND_TRIC_CCT_IN_G_PROTEIN_BETA_FOLDING	38	-1.103	0.296	1	-0.828	0.721	1	-1.024	0.429	1
REACTOME_COOPERATION_OF_PREFOLDIN_AND_TRIC_CCT_IN_ACTIN_AND_TUBULIN_FOLDING	33	0.863	0.654	0.963	0.933	0.557	1	0.74	0.796	0.998
REACTOME_COPI_DEPENDENT_GOLGI_TO_ER_RETROGRADE_TRAFFIC	98	-1.293	0.157	0.966	-1.234	0.19	1	-0.863	0.659	1
REACTOME_COPI_INDEPENDENT_GOLGI_TO_ER_RETROGRADE_TRAFFIC	52	-0.685	0.918	1	0.566	0.991	0.997	0.798	0.754	1
REACTOME_COPI_MEDIATED_ANTEROGRADE_TRANSPORT	101	-0.978	0.488	1	-0.877	0.658	1	0.861	0.672	1
REACTOME_COPII_MEDIATED_VESICLE_TRANSPORT	67	-1.375	0.088	0.892	-1.643	0.01	1	-0.898	0.611	1
REACTOME_COSTIMULATION_BY_THE_CD28_FAMILY	67	1.228	0.283	1	1.452	0.098	1	-0.677	0.822	1
REACTOME_CREB1_PHOSPHORYLATION_THROUGH_NMDA_RECEPTOR_MEDIATED_ACTIVATION_OF_RAS_SIGNALING	28	-0.573	0.99	1	-1.115	0.291	1	1.019	0.412	1
REACTOME_CRISTAE_FORMATION	31	-0.575	0.883	1	0.645	0.803	0.999	-0.684	0.776	1
REACTOME_CRMPS_IN_SEMA3A_SIGNALING	16	-1.175	0.257	1	-1.344	0.102	1	-0.877	0.627	1
REACTOME_CROSS_PRESENTATION_OF_SOLUBLE_EXOGENOUS_ANTIGENS_ENDOSOMES	49	-0.748	0.739	1	0.807	0.664	0.999	-1.124	0.336	1
REACTOME_CROSSLINKING_OF_COLLAGEN_FIBRILS	18	0.789	0.785	0.969	-0.888	0.602	1	0.909	0.648	1
REACTOME_CTLA4_INHIBITORY_SIGNALING	21	0.996	0.489	0.958	1.265	0.208	1	-0.793	0.712	1
REACTOME_CYCLIN_A_B1_B2_ASSOCIATED_EVENTS_DURING_G2_M_TRANSITION	25	-1.565	0.047	0.565	-1.538	0.052	1	-1.33	0.189	1
REACTOME_CYCLIN_A_CDK2_ASSOCIATED_EVENTS_AT_S_PHASE_ENTRY	84	-0.882	0.621	1	-0.73	0.811	1	-1.016	0.435	1
REACTOME_CYCLIN_D_ASSOCIATED_EVENTS_IN_G1	47	1.016	0.427	0.96	0.828	0.684	0.996	0.795	0.727	1
REACTOME_CYTOCHROME_P450_ARRANGED_BY_SUBSTRATE_TYPE	65	0.814	0.83	0.965	0.962	0.543	1	0.891	0.648	1
REACTOME_CYTOPROTECTION_BY_HMOX1	122	0.945	0.519	0.958	0.822	0.698	1	0.766	0.775	1
REACTOME_CYTOSOLIC_SENSORS_OF_PATHOGEN_ASSOCIATED_DNA	63	0.641	0.931	0.995	0.683	0.895	1	-0.755	0.799	1
REACTOME_CYTOSOLIC_SULFONATION_OF_SMALL_MOLECULES	24	-1.364	0.064	0.918	-1.071	0.353	1	-1.28	0.117	1
REACTOME_CYTOSOLIC_TRNA_AMINOACYLATION	24	0.629	0.881	0.991	0.887	0.581	1	-1.367	0.145	1
REACTOME_DAG_AND_IP3_SIGNALING	41	1.68	0.008	1	1.539	0.02	1	1.53	0.032	1
REACTOME_DAP12_INTERACTIONS	39	1.004	0.505	0.962	0.957	0.529	1	0.564	0.886	1
REACTOME_DAP12_SIGNALING	29	1.498	0.071	1	1.452	0.108	1	1.276	0.23	1
REACTOME_DARPP_32_EVENTS	24	1.53	0.062	1	1.202	0.258	1	1.508	0.061	1
REACTOME_DDX58_IFIH1_MEDIATED_INDUCTION_OF_INTERFERON_ALPHA_BETA	81	-0.685	0.784	1	-0.775	0.706	1	-0.546	0.889	0.996
REACTOME_DEACTIVATION_OF_THE_BETA_CATENIN_TRANSACTIVATING_COMPLEX	42	1.027	0.451	0.968	1.134	0.346	1	-0.939	0.553	1
REACTOME_DEADENYLATION_DEPENDENT_MRNA_DECAY	56	1.107	0.327	0.978	1.228	0.216	1	0.815	0.653	1
REACTOME_DEADENYLATION_OF_MRNA	25	-0.669	0.91	1	-0.676	0.895	1	-0.84	0.685	1
REACTOME_DEATH_RECEPTOR_SIGNALLING	140	-0.791	0.82	1	-0.728	0.934	1	-0.944	0.536	1
REACTOME_DECTIN_1_MEDIATED_NONCANONICAL_NF_KB_SIGNALING	61	-0.906	0.536	1	-0.581	0.912	1	-1.211	0.279	1
REACTOME_DECTIN_2_FAMILY	26	-1.044	0.434	1	-0.961	0.523	1	-1.042	0.413	1
REACTOME_DEFECTIVE_B4GALT7_CAUSES_EDS_PROGEROID_TYPE	20	0.773	0.823	0.972	-0.85	0.687	1	1.047	0.424	1
REACTOME_DEFECTIVE_C1GALT1C1_CAUSES_TN_POLYAGGLUTINATION_SYNDROME_TNPS	17	-1.016	0.458	1	-0.997	0.505	1	-0.841	0.677	1
REACTOME_DEFECTIVE_CFTR_CAUSES_CYSTIC_FIBROSIS	60	-0.936	0.495	1	-0.769	0.702	1	-0.965	0.456	1
REACTOME_DEFECTIVE_GALNT3_CAUSES_FAMILIAL_HYPERPHOSPHATEMIC_TUMORAL_CALCINOSIS_HFTC	16	-1.031	0.444	1	-0.862	0.645	1	-0.84	0.668	1
REACTOME_DEFECTS_IN_VITAMIN_AND_COFACTOR_METABOLISM	21	-1.257	0.19	0.968	-0.795	0.765	1	-1.353	0.102	1
REACTOME_DEFECTS_OF_CONTACT_ACTIVATION_SYSTEM_CAS_AND_KALLIKREIN_KININ_SYSTEM_KKS	16	0.785	0.761	0.969	-0.815	0.724	1	0.983	0.488	1
REACTOME_DEFENSINS	52	-1.379	0.118	0.885	-1.316	0.15	1	-1.363	0.116	1
REACTOME_DEGRADATION_OF_AXIN	54	-1.048	0.408	1	-0.764	0.707	1	-1.124	0.327	1
REACTOME_DEGRADATION_OF_BETA_CATENIN_BY_THE_DESTRUCTION_COMPLEX	84	1.094	0.348	0.97	0.865	0.624	0.994	0.696	0.841	1
REACTOME_DEGRADATION_OF_DVL	56	-0.647	0.832	1	0.549	0.944	0.997	0.607	0.876	1
REACTOME_DEGRADATION_OF_GLI1_BY_THE_PROTEASOME	59	-0.651	0.835	1	-0.675	0.812	1	-0.725	0.741	1
REACTOME_DEGRADATION_OF_THE_EXTRACELLULAR_MATRIX	140	1.077	0.367	0.982	0.791	0.805	0.998	1.145	0.279	1
REACTOME_DEPOLYMERISATION_OF_THE_NUCLEAR_LAMINA	15	-0.82	0.701	1	0.864	0.645	0.992	-0.897	0.598	1
REACTOME_DEPOSITION_OF_NEW_CENPA_CONTAINING_NUCLEOSOMES_AT_THE_CENTROMERE	71	-0.813	0.66	1	0.521	0.949	1	-1.055	0.432	1
REACTOME_DEREGULATED_CDK5_TRIGGERS_MULTIPLE_NEURODEGENERATIVE_PATHWAYS_IN_ALZHEIMER_S_DISEASE_MODELS	22	-0.695	0.859	1	-0.766	0.786	1	-0.776	0.796	1
REACTOME_DETOXIFICATION_OF_REACTIVE_OXYGEN_SPECIES	37	1.102	0.312	0.975	1.036	0.392	1	0.98	0.484	1
REACTOME_DEUBIQUITINATION	297	-1.125	0.3	1	-0.896	0.607	1	-1.207	0.207	1
REACTOME_DIGESTION	22	-0.979	0.498	1	-1.022	0.422	1	0.852	0.663	1
REACTOME_DIGESTION_AND_ABSORPTION	27	-0.952	0.541	1	-0.93	0.575	1	-0.745	0.869	1
REACTOME_DISASSEMBLY_OF_THE_DESTRUCTION_COMPLEX_AND_RECRUITMENT_OF_AXIN_TO_THE_MEMBRANE	31	-1.448	0.073	0.809	-1.418	0.07	1	-0.741	0.806	1
REACTOME_DISEASES_ASSOCIATED_WITH_GLYCOSAMINOGLYCAN_METABOLISM	41	0.772	0.779	0.971	0.874	0.675	1	0.785	0.748	1
REACTOME_DISEASES_ASSOCIATED_WITH_GLYCOSYLATION_PRECURSOR_BIOSYNTHESIS	18	-1.672	0.021	0.453	-1.307	0.213	1	-1.546	0.066	0.738
REACTOME_DISEASES_ASSOCIATED_WITH_N_GLYCOSYLATION_OF_PROTEINS	17	-1.611	0.017	0.483	-1.277	0.236	1	-1.443	0.097	0.863
REACTOME_DISEASES_ASSOCIATED_WITH_O_GLYCOSYLATION_OF_PROTEINS	68	-0.721	0.877	1	0.779	0.85	0.995	0.741	0.815	1
REACTOME_DISEASES_OF_CARBOHYDRATE_METABOLISM	34	-1.527	0.038	0.615	-1.317	0.137	1	-1.557	0.03	0.742
REACTOME_DISEASES_OF_GLYCOSYLATION	143	-0.717	0.898	1	0.768	0.848	0.987	0.719	0.854	1
REACTOME_DISEASES_OF_IMMUNE_SYSTEM	31	-0.99	0.496	1	-0.741	0.729	1	-0.9	0.605	1
REACTOME_DISEASES_OF_METABOLISM	245	-0.839	0.74	1	-0.78	0.909	1	-0.761	0.828	1
REACTOME_DISEASES_OF_MITOTIC_CELL_CYCLE	38	0.752	0.791	0.974	-0.672	0.892	1	0.819	0.68	1
REACTOME_DISEASES_OF_PROGRAMMED_CELL_DEATH	98	-0.565	0.891	1	0.689	0.779	1	-0.863	0.606	1
REACTOME_DISEASES_OF_SIGNAL_TRANSDUCTION_BY_GROWTH_FACTOR_RECEPTORS_AND_SECOND_MESSENGERS	393	0.765	0.938	0.973	-0.841	0.8	1	-0.949	0.576	1
REACTOME_DISORDERS_OF_TRANSMEMBRANE_TRANSPORTERS	175	-1.118	0.231	1	0.847	0.796	0.993	-1.236	0.155	1
REACTOME_DNA_DAMAGE_BYPASS	48	-0.949	0.52	1	-0.913	0.547	1	-0.956	0.5	1
REACTOME_DNA_DAMAGE_RECOGNITION_IN_GG_NER	38	0.805	0.667	0.964	1.499	0.087	1	-0.534	0.937	0.992
REACTOME_DNA_DAMAGE_TELOMERE_STRESS_INDUCED_SENESCENCE	78	-0.744	0.754	1	-0.809	0.648	1	-0.861	0.61	1
REACTOME_DNA_DOUBLE_STRAND_BREAK_REPAIR	163	-0.6	0.91	1	-0.552	0.964	1	-0.699	0.821	1
REACTOME_DNA_DOUBLE_STRAND_BREAK_RESPONSE	76	0.826	0.642	0.964	0.924	0.551	1	0.519	0.931	1
REACTOME_DNA_METHYLATION	61	-0.513	0.903	1	0.495	0.906	0.996	-0.778	0.701	1
REACTOME_DNA_REPAIR	323	0.604	0.935	0.998	0.878	0.596	1	-0.737	0.759	1
REACTOME_DNA_REPLICATION	127	-1.073	0.387	1	-0.917	0.542	1	-0.987	0.477	1
REACTOME_DNA_REPLICATION_PRE_INITIATION	84	-0.488	0.972	1	0.555	0.936	0.996	-0.844	0.615	1
REACTOME_DNA_STRAND_ELONGATION	32	-0.919	0.577	1	-0.692	0.785	1	-0.932	0.549	1
REACTOME_DOPAMINE_NEUROTRANSMITTER_RELEASE_CYCLE	23	0.953	0.531	0.952	0.84	0.745	1	1.087	0.333	1
REACTOME_DOWNREGULATION_OF_ERBB2_SIGNALING	29	-1.101	0.319	1	-1.074	0.345	1	-0.753	0.843	1
REACTOME_DOWNREGULATION_OF_SMAD2_3_SMAD4_TRANSCRIPTIONAL_ACTIVITY	23	-0.811	0.676	1	-1.103	0.363	1	0.747	0.769	1
REACTOME_DOWNREGULATION_OF_TGF_BETA_RECEPTOR_SIGNALING	26	0.649	0.88	0.99	-0.658	0.867	1	-0.56	0.948	0.999
REACTOME_DOWNSTREAM_SIGNAL_TRANSDUCTION	29	1.172	0.289	1	1.036	0.429	1	1.013	0.46	1
REACTOME_DOWNSTREAM_SIGNALING_EVENTS_OF_B_CELL_RECEPTOR_BCR	80	0.565	0.891	0.997	-0.462	0.961	1	-0.544	0.903	0.994
REACTOME_DOWNSTREAM_SIGNALING_OF_ACTIVATED_FGFR1	31	0.798	0.697	0.968	-0.947	0.525	1	0.932	0.565	1
REACTOME_DOWNSTREAM_SIGNALING_OF_ACTIVATED_FGFR2	30	1.205	0.224	1	0.783	0.767	0.997	1.155	0.298	1
REACTOME_DOWNSTREAM_SIGNALING_OF_ACTIVATED_FGFR3	25	1.525	0.032	1	1.304	0.134	1	1.501	0.053	1
REACTOME_DOWNSTREAM_SIGNALING_OF_ACTIVATED_FGFR4	27	1.163	0.283	1	0.938	0.558	1	1.369	0.128	1
REACTOME_DUAL_INCISION_IN_GG_NER	36	0.841	0.652	0.961	1.044	0.391	1	0.58	0.936	1
REACTOME_DUAL_INCISION_IN_TC_NER	58	0.692	0.842	0.983	0.928	0.556	1	0.563	0.94	1
REACTOME_E2F_MEDIATED_REGULATION_OF_DNA_REPLICATION	22	-0.68	0.826	1	0.638	0.857	1	-0.894	0.591	1
REACTOME_E3_UBIQUITIN_LIGASES_UBIQUITINATE_TARGET_PROTEINS	59	0.677	0.778	0.986	0.68	0.795	1	0.959	0.486	1
REACTOME_ECM_PROTEOGLYCANS	76	0.96	0.558	0.955	0.889	0.609	1	1.045	0.442	1
REACTOME_EFFECTS_OF_PIP2_HYDROLYSIS	27	1.354	0.115	1	1.219	0.2	1	1.043	0.411	1
REACTOME_EGFR_DOWNREGULATION	31	-1.429	0.1	0.796	-1.209	0.256	1	-0.992	0.485	1
REACTOME_EGR2_AND_SOX10_MEDIATED_INITIATION_OF_SCHWANN_CELL_MYELINATION	29	-0.945	0.529	1	-0.968	0.506	1	-0.878	0.61	1
REACTOME_EICOSANOID_LIGAND_BINDING_RECEPTORS	15	0.905	0.609	0.965	0.66	0.926	0.998	1.161	0.26	1
REACTOME_ELASTIC_FIBRE_FORMATION	45	0.93	0.608	0.944	-0.939	0.525	1	0.957	0.558	1
REACTOME_ELEVATION_OF_CYTOSOLIC_CA2_LEVELS	16	1.4	0.111	1	1.412	0.075	1	1.238	0.234	1
REACTOME_ENDOGENOUS_STEROLS	27	0.699	0.949	0.983	0.829	0.812	0.998	0.77	0.786	1
REACTOME_ENDOSOMAL_SORTING_COMPLEX_REQUIRED_FOR_TRANSPORT_ESCRT	31	-1.554	0.065	0.583	-1.334	0.152	1	-1.213	0.231	1
REACTOME_ENERGY_DEPENDENT_REGULATION_OF_MTOR_BY_LKB1_AMPK	29	0.578	0.968	0.998	0.762	0.761	0.99	-0.681	0.905	1
REACTOME_EPH_EPHRIN_MEDIATED_REPULSION_OF_CELLS	51	1.12	0.318	0.997	1.427	0.054	1	0.814	0.716	1
REACTOME_EPH_EPHRIN_SIGNALING	92	1.144	0.282	1	1.352	0.062	1	0.905	0.571	1
REACTOME_EPHA_MEDIATED_GROWTH_CONE_COLLAPSE	29	1.272	0.176	1	1.596	0.022	1	0.657	0.881	1
REACTOME_EPHB_MEDIATED_FORWARD_SIGNALING	42	0.67	0.9	0.987	0.675	0.898	0.999	0.686	0.879	1
REACTOME_EPHRIN_SIGNALING	19	1.065	0.381	0.988	1.245	0.194	1	-0.547	0.992	0.996
REACTOME_EPIGENETIC_REGULATION_OF_GENE_EXPRESSION	141	0.687	0.763	0.984	0.871	0.598	1	-0.604	0.877	1
REACTOME_ER_QUALITY_CONTROL_COMPARTMENT_ERQC	21	-1.581	0.07	0.536	-1.559	0.094	1	-1.216	0.208	1
REACTOME_ER_TO_GOLGI_ANTEROGRADE_TRANSPORT	153	-1.198	0.2	1	-1.218	0.162	1	0.925	0.591	1
REACTOME_ERBB2_REGULATES_CELL_MOTILITY	15	-1.239	0.175	1	-1.279	0.167	1	-0.789	0.773	1
REACTOME_ERCC6_CSB_AND_EHMT2_G9A_POSITIVELY_REGULATE_RRNA_EXPRESSION	71	0.438	0.953	0.999	0.623	0.798	0.997	-0.683	0.76	1
REACTOME_ERK_MAPK_TARGETS	22	0.956	0.502	0.956	0.679	0.798	1	1.059	0.394	1
REACTOME_ESR_MEDIATED_SIGNALING	217	-0.83	0.754	1	-0.801	0.785	1	-0.901	0.617	1
REACTOME_ESTROGEN_DEPENDENT_GENE_EXPRESSION	146	-0.815	0.669	1	-0.566	0.955	1	-1.031	0.409	1
REACTOME_ESTROGEN_DEPENDENT_NUCLEAR_EVENTS_DOWNSTREAM_OF_ESR_MEMBRANE_SIGNALING	24	-1.192	0.286	1	-1.254	0.23	1	-0.82	0.675	1
REACTOME_EUKARYOTIC_TRANSLATION_ELONGATION	94	1.309	0.257	1	1.491	0.083	1	0.732	0.7	1
REACTOME_EUKARYOTIC_TRANSLATION_INITIATION	120	1.27	0.298	1	1.549	0.083	1	0.662	0.737	1
REACTOME_EXPORT_OF_VIRAL_RIBONUCLEOPROTEINS_FROM_NUCLEUS	33	0.744	0.737	0.975	1.079	0.351	1	-0.862	0.592	1
REACTOME_EXTENSION_OF_TELOMERES	51	-0.813	0.671	1	-0.829	0.664	1	-0.659	0.824	0.999
REACTOME_EXTRA_NUCLEAR_ESTROGEN_SIGNALING	75	-0.756	0.896	1	-0.972	0.48	1	0.756	0.926	1
REACTOME_EXTRACELLULAR_MATRIX_ORGANIZATION	301	1.039	0.428	0.993	0.835	0.763	0.997	1.082	0.38	1
REACTOME_FACTORS_INVOLVED_IN_MEGAKARYOCYTE_DEVELOPMENT_AND_PLATELET_PRODUCTION	167	-0.748	0.848	1	-0.881	0.616	1	0.686	0.91	1
REACTOME_FANCONI_ANEMIA_PATHWAY	37	0.733	0.805	0.978	1.204	0.217	1	0.597	0.932	1
REACTOME_FATTY_ACID_METABOLISM	176	-0.925	0.626	1	-0.866	0.779	1	-0.954	0.549	1
REACTOME_FATTY_ACIDS	15	0.882	0.63	0.968	0.884	0.638	1	0.916	0.591	1
REACTOME_FATTY_ACYL_COA_BIOSYNTHESIS	36	-1.381	0.064	0.892	-1.434	0.054	1	-0.95	0.535	1
REACTOME_FC_EPSILON_RECEPTOR_FCERI_SIGNALING	130	0.98	0.481	0.96	0.791	0.683	0.997	0.62	0.804	1
REACTOME_FCERI_MEDIATED_CA_2_MOBILIZATION	31	1.337	0.216	1	1.256	0.247	1	0.937	0.539	1
REACTOME_FCERI_MEDIATED_MAPK_ACTIVATION	32	1.138	0.341	0.999	1.239	0.26	1	0.757	0.737	1
REACTOME_FCERI_MEDIATED_NF_KB_ACTIVATION	80	0.621	0.867	0.992	-0.526	0.968	1	-0.603	0.881	0.999
REACTOME_FCGAMMA_RECEPTOR_FCGR_DEPENDENT_PHAGOCYTOSIS	86	1.157	0.332	1	0.983	0.516	1	0.931	0.565	1
REACTOME_FCGR3A_MEDIATED_IL10_SYNTHESIS	38	1.414	0.076	1	1.221	0.23	1	1.282	0.164	1
REACTOME_FERTILIZATION	26	-0.799	0.777	1	-1.138	0.285	1	1.279	0.146	1
REACTOME_FGFR1_LIGAND_BINDING_AND_ACTIVATION	16	-0.787	0.761	1	-1.249	0.176	1	0.69	0.87	1
REACTOME_FGFR1_MUTANT_RECEPTOR_ACTIVATION	31	-0.807	0.75	1	-1.343	0.107	1	0.912	0.57	1
REACTOME_FGFR2_ALTERNATIVE_SPLICING	27	0.85	0.635	0.961	0.972	0.492	1	0.765	0.698	1
REACTOME_FGFR2_LIGAND_BINDING_AND_ACTIVATION	20	0.996	0.497	0.961	-0.765	0.844	1	0.864	0.672	1
REACTOME_FGFR2_MUTANT_RECEPTOR_ACTIVATION	33	0.863	0.638	0.964	-0.747	0.828	1	0.91	0.595	1
REACTOME_FLT3_SIGNALING	38	0.9	0.559	0.969	0.832	0.65	0.997	-0.566	0.932	0.998
REACTOME_FLT3_SIGNALING_IN_DISEASE	28	0.721	0.771	0.972	0.772	0.732	0.987	-0.995	0.5	1
REACTOME_FORMATION_OF_ATP_BY_CHEMIOSMOTIC_COUPLING	18	0.842	0.691	0.963	0.86	0.637	0.989	0.902	0.596	1
REACTOME_FORMATION_OF_FIBRIN_CLOT_CLOTTING_CASCADE	39	0.95	0.552	0.954	-0.752	0.879	1	1.302	0.116	1
REACTOME_FORMATION_OF_INCISION_COMPLEX_IN_GG_NER	38	1.213	0.241	1	1.508	0.078	1	0.846	0.628	1
REACTOME_FORMATION_OF_RNA_POL_II_ELONGATION_COMPLEX	56	0.894	0.581	0.971	0.742	0.819	0.994	0.959	0.473	1
REACTOME_FORMATION_OF_SENESCENCE_ASSOCIATED_HETEROCHROMATIN_FOCI_SAHF	17	-1.205	0.233	1	-1.261	0.205	1	-1.307	0.207	1
REACTOME_FORMATION_OF_TC_NER_PRE_INCISION_COMPLEX	49	0.806	0.701	0.965	1.254	0.204	1	0.57	0.909	1
REACTOME_FORMATION_OF_THE_BETA_CATENIN_TCF_TRANSACTIVATING_COMPLEX	88	0.639	0.81	0.993	0.835	0.622	0.999	-0.621	0.844	1
REACTOME_FORMATION_OF_THE_CORNIFIED_ENVELOPE	129	-1.128	0.334	1	-1.222	0.284	1	-0.811	0.665	1
REACTOME_FORMATION_OF_THE_EARLY_ELONGATION_COMPLEX	31	0.835	0.654	0.966	0.893	0.576	1	0.72	0.804	1
REACTOME_FORMATION_OF_TUBULIN_FOLDING_INTERMEDIATES_BY_CCT_TRIC	26	0.747	0.822	0.976	-0.7	0.896	1	0.784	0.739	1
REACTOME_FOXO_MEDIATED_TRANSCRIPTION	66	-0.719	0.937	1	-0.957	0.526	1	-0.876	0.656	1
REACTOME_FOXO_MEDIATED_TRANSCRIPTION_OF_CELL_CYCLE_GENES	17	0.567	0.954	0.997	-0.893	0.573	1	0.605	0.945	1
REACTOME_FOXO_MEDIATED_TRANSCRIPTION_OF_CELL_DEATH_GENES	16	0.748	0.773	0.977	0.958	0.544	1	-0.787	0.72	1
REACTOME_FOXO_MEDIATED_TRANSCRIPTION_OF_OXIDATIVE_STRESS_METABOLIC_AND_NEURONAL_GENES	30	-0.972	0.486	1	-1.017	0.42	1	-0.978	0.48	1
REACTOME_FRS_MEDIATED_FGFR1_SIGNALING	23	0.731	0.838	0.978	-1.074	0.347	1	1.016	0.446	1
REACTOME_FRS_MEDIATED_FGFR2_SIGNALING	25	1.139	0.298	0.999	0.817	0.741	0.996	1.061	0.409	1
REACTOME_FRS_MEDIATED_FGFR3_SIGNALING	20	1.536	0.031	1	1.309	0.109	1	1.395	0.112	1
REACTOME_FRS_MEDIATED_FGFR4_SIGNALING	22	1.179	0.256	1	0.95	0.554	1	1.285	0.189	1
REACTOME_G_ALPHA_12_13_SIGNALLING_EVENTS	80	-0.917	0.561	1	0.802	0.82	0.997	-1.052	0.364	1
REACTOME_G_ALPHA_I_SIGNALLING_EVENTS	308	1.027	0.395	0.969	0.908	0.645	1	0.92	0.602	1
REACTOME_G_ALPHA_Q_SIGNALLING_EVENTS	215	0.942	0.558	0.955	-0.903	0.648	1	0.932	0.604	1
REACTOME_G_ALPHA_S_SIGNALLING_EVENTS	144	1.001	0.451	0.957	0.883	0.722	1	1.135	0.244	1
REACTOME_G_ALPHA_Z_SIGNALLING_EVENTS	48	1.163	0.205	1	1.079	0.298	1	0.919	0.568	1
REACTOME_G_BETA_GAMMA_SIGNALLING_THROUGH_CDC42	20	1.278	0.147	1	0.963	0.508	1	0.911	0.601	1
REACTOME_G_BETA_GAMMA_SIGNALLING_THROUGH_PI3KGAMMA	25	1.358	0.112	1	1.082	0.373	1	0.905	0.596	1
REACTOME_G_PROTEIN_ACTIVATION	24	0.971	0.474	0.959	0.758	0.858	0.99	0.735	0.9	0.999
REACTOME_G_PROTEIN_BETA_GAMMA_SIGNALLING	32	1.305	0.167	1	1.142	0.316	1	0.855	0.658	1
REACTOME_G_PROTEIN_MEDIATED_EVENTS	54	1.428	0.045	1	1.476	0.027	1	0.983	0.46	1
REACTOME_G0_AND_EARLY_G1	27	-1.052	0.406	1	-0.929	0.542	1	-1.121	0.343	1
REACTOME_G1_S_DNA_DAMAGE_CHECKPOINTS	67	-1.372	0.141	0.899	-1.201	0.24	1	-1.265	0.205	1
REACTOME_G1_S_SPECIFIC_TRANSCRIPTION	29	-1.072	0.404	1	-0.908	0.587	1	-1.346	0.154	1
REACTOME_G2_M_CHECKPOINTS	165	-0.808	0.653	1	-0.732	0.71	1	-0.932	0.52	1
REACTOME_G2_M_DNA_DAMAGE_CHECKPOINT	93	-0.485	0.968	1	0.624	0.846	0.998	-0.751	0.725	1
REACTOME_GAB1_SIGNALOSOME	17	-1.259	0.267	0.974	-1.31	0.165	1	-0.784	0.739	1
REACTOME_GABA_B_RECEPTOR_ACTIVATION	43	1.201	0.19	1	0.937	0.558	1	1.168	0.231	1
REACTOME_GABA_RECEPTOR_ACTIVATION	60	1.263	0.136	1	0.862	0.718	0.993	1.359	0.069	1
REACTOME_GABA_SYNTHESIS_RELEASE_REUPTAKE_AND_DEGRADATION	19	-0.878	0.654	1	-1.134	0.275	1	1.018	0.424	1
REACTOME_GAMMA_CARBOXYLATION_HYPUSINE_FORMATION_AND_ARYLSULFATASE_ACTIVATION	42	0.758	0.882	0.971	-0.582	0.996	1	1.062	0.346	1
REACTOME_GAP_FILLING_DNA_REPAIR_SYNTHESIS_AND_LIGATION_IN_GG_NER	25	0.575	0.939	0.997	0.803	0.652	0.996	0.501	0.986	1
REACTOME_GAP_JUNCTION_ASSEMBLY	37	1.055	0.365	0.988	-0.853	0.736	1	1.181	0.231	1
REACTOME_GAP_JUNCTION_TRAFFICKING_AND_REGULATION	50	0.955	0.548	0.953	-0.91	0.626	1	1.279	0.143	1
REACTOME_GASTRIN_CREB_SIGNALLING_PATHWAY_VIA_PKC_AND_MAPK	18	1.182	0.25	1	-0.635	0.873	1	0.491	0.99	1
REACTOME_GENE_AND_PROTEIN_EXPRESSION_BY_JAK_STAT_SIGNALING_AFTER_INTERLEUKIN_12_STIMULATION	38	-0.69	0.819	1	-0.667	0.858	1	-0.905	0.58	1
REACTOME_GENE_SILENCING_BY_RNA	135	0.661	0.841	0.987	0.859	0.614	0.986	-0.549	0.938	0.997
REACTOME_GENERATION_OF_SECOND_MESSENGER_MOLECULES	32	1.588	0.014	0.999	1.624	0.01	1	0.909	0.606	1
REACTOME_GLOBAL_GENOME_NUCLEOTIDE_EXCISION_REPAIR_GG_NER	79	1.064	0.402	0.984	1.328	0.16	1	0.825	0.635	1
REACTOME_GLUCAGON_LIKE_PEPTIDE_1_GLP1_REGULATES_INSULIN_SECRETION	42	1.249	0.167	1	1.083	0.324	1	1.09	0.312	1
REACTOME_GLUCAGON_SIGNALING_IN_METABOLIC_REGULATION	33	1.198	0.195	1	0.933	0.554	1	1.136	0.271	1
REACTOME_GLUCAGON_TYPE_LIGAND_RECEPTORS	33	1.035	0.403	0.983	-0.794	0.797	1	0.94	0.549	1
REACTOME_GLUCONEOGENESIS	34	-1.707	0.027	0.44	-0.869	0.591	1	-1.718	0.019	0.429
REACTOME_GLUCOSE_METABOLISM	92	-1.429	0.104	0.807	-0.799	0.716	1	-1.545	0.044	0.711
REACTOME_GLUCURONIDATION	25	1.59	0.018	1	1.139	0.329	1	1.448	0.069	1
REACTOME_GLUTAMATE_NEUROTRANSMITTER_RELEASE_CYCLE	24	-0.875	0.658	1	-0.975	0.486	1	-0.97	0.501	1
REACTOME_GLUTATHIONE_CONJUGATION	34	1.132	0.286	0.983	1.242	0.154	1	0.881	0.64	1
REACTOME_GLYCEROPHOSPHOLIPID_BIOSYNTHESIS	128	-0.991	0.453	1	-1.02	0.381	1	-1.066	0.349	1
REACTOME_GLYCOGEN_BREAKDOWN_GLYCOGENOLYSIS	15	0.474	0.996	1	0.786	0.743	0.997	-0.883	0.615	1
REACTOME_GLYCOGEN_METABOLISM	27	-1.016	0.41	1	0.677	0.93	1	-1.541	0.025	0.686
REACTOME_GLYCOGEN_STORAGE_DISEASES	16	-1.292	0.176	0.957	-0.784	0.731	1	-1.85	0.008	0.378
REACTOME_GLYCOGEN_SYNTHESIS	16	-1.267	0.175	0.971	-0.802	0.725	1	-1.655	0.029	0.529
REACTOME_GLYCOLYSIS	72	-1.115	0.296	1	-0.855	0.653	1	-1.053	0.37	1
REACTOME_GLYCOSAMINOGLYCAN_METABOLISM	124	-0.916	0.598	1	-0.862	0.724	1	-0.841	0.72	1
REACTOME_GLYCOSPHINGOLIPID_METABOLISM	45	-1.144	0.261	1	-1.03	0.389	1	-1.171	0.257	1
REACTOME_GLYOXYLATE_METABOLISM_AND_GLYCINE_DEGRADATION	31	0.865	0.648	0.965	-0.646	0.956	1	0.948	0.561	1
REACTOME_GOLGI_ASSOCIATED_VESICLE_BIOGENESIS	56	-1.308	0.149	0.978	-0.891	0.613	1	-1.559	0.044	0.755
REACTOME_GOLGI_TO_ER_RETROGRADE_TRANSPORT	132	-1.402	0.103	0.835	-1.259	0.179	1	-0.98	0.475	1
REACTOME_GPCR_LIGAND_BINDING	455	0.868	0.758	0.967	-0.953	0.552	1	0.918	0.641	1
REACTOME_GPVI_MEDIATED_ACTIVATION_CASCADE	35	0.594	0.923	0.999	-0.494	0.98	1	0.477	0.987	1
REACTOME_GRB2_EVENTS_IN_ERBB2_SIGNALING	16	-1.315	0.116	0.962	-1.295	0.157	1	-0.902	0.624	1
REACTOME_GRB2_SOS_PROVIDES_LINKAGE_TO_MAPK_SIGNALING_FOR_INTEGRINS	15	0.731	0.797	0.979	0.721	0.838	0.991	-0.868	0.647	1
REACTOME_GROWTH_HORMONE_RECEPTOR_SIGNALING	24	-0.89	0.593	1	-1.018	0.47	1	-1.012	0.47	1
REACTOME_HATS_ACETYLATE_HISTONES	138	0.689	0.75	0.985	0.737	0.697	0.991	0.637	0.813	1
REACTOME_HCMV_EARLY_EVENTS	134	0.488	0.959	1	0.611	0.841	1	-0.588	0.862	1
REACTOME_HCMV_INFECTION	158	-0.698	0.8	1	-0.613	0.864	1	-0.766	0.709	1
REACTOME_HCMV_LATE_EVENTS	113	-0.743	0.704	1	-0.525	0.891	1	-0.894	0.584	1
REACTOME_HDACS_DEACETYLATE_HISTONES	91	-0.403	0.984	1	0.571	0.855	0.996	-0.801	0.666	1
REACTOME_HDMS_DEMETHYLATE_HISTONES	47	-0.526	0.937	1	-0.525	0.952	1	-0.67	0.823	1
REACTOME_HDR_THROUGH_HOMOLOGOUS_RECOMBINATION_HRR	67	-0.606	0.914	1	-0.561	0.957	1	-0.626	0.877	1
REACTOME_HDR_THROUGH_SINGLE_STRAND_ANNEALING_SSA	35	-0.683	0.838	1	-0.648	0.858	1	-0.648	0.862	1
REACTOME_HEDGEHOG_LIGAND_BIOGENESIS	64	-1.429	0.079	0.786	-1.281	0.17	1	-1.304	0.185	1
REACTOME_HEDGEHOG_OFF_STATE	112	0.851	0.666	0.963	-0.778	0.819	1	0.909	0.598	1
REACTOME_HEDGEHOG_ON_STATE	85	-0.926	0.561	1	-1.136	0.273	1	0.646	0.949	1
REACTOME_HEME_DEGRADATION	15	1.186	0.23	1	1.496	0.033	1	-0.865	0.663	1
REACTOME_HEME_SIGNALING	48	1.291	0.138	1	1.048	0.42	1	0.836	0.693	1
REACTOME_HEPARAN_SULFATE_HEPARIN_HS_GAG_METABOLISM	55	-0.739	0.895	1	-0.783	0.856	1	-0.729	0.854	1
REACTOME_HIV_ELONGATION_ARREST_AND_RECOVERY	33	1.05	0.362	0.99	0.797	0.705	1	1.167	0.234	1
REACTOME_HIV_INFECTION	227	0.668	0.885	0.988	0.889	0.571	1	-0.747	0.786	1
REACTOME_HIV_LIFE_CYCLE	146	0.681	0.955	0.985	0.88	0.596	1	-0.749	0.88	1
REACTOME_HIV_TRANSCRIPTION_ELONGATION	41	1.038	0.384	0.99	0.898	0.569	1	1.038	0.393	1
REACTOME_HIV_TRANSCRIPTION_INITIATION	44	1.278	0.164	1	1.333	0.119	1	1.235	0.205	1
REACTOME_HOMOLOGOUS_DNA_PAIRING_AND_STRAND_EXCHANGE	42	-0.828	0.661	1	0.517	0.973	1	-0.954	0.511	1
REACTOME_HOMOLOGY_DIRECTED_REPAIR	134	-0.532	0.952	1	-0.564	0.946	1	-0.647	0.87	1
REACTOME_HOST_INTERACTIONS_OF_HIV_FACTORS	130	0.612	0.838	0.995	1.025	0.415	1	-0.837	0.576	1
REACTOME_HS_GAG_BIOSYNTHESIS	31	-0.893	0.62	1	-0.779	0.855	1	-0.903	0.616	1
REACTOME_HS_GAG_DEGRADATION	22	-0.835	0.697	1	-0.918	0.575	1	-0.689	0.874	1
REACTOME_HSF1_ACTIVATION	31	0.795	0.698	0.967	0.606	0.912	1	1.088	0.361	1
REACTOME_HSF1_DEPENDENT_TRANSACTIVATION	38	0.748	0.787	0.976	0.559	0.956	0.997	0.827	0.662	1
REACTOME_HSP90_CHAPERONE_CYCLE_FOR_STEROID_HORMONE_RECEPTORS_SHR	56	0.911	0.608	0.963	1.128	0.266	1	0.766	0.836	1
REACTOME_HYALURONAN_METABOLISM	17	-0.992	0.481	1	-1.208	0.241	1	-0.708	0.884	1
REACTOME_IKK_COMPLEX_RECRUITMENT_MEDIATED_BY_RIP1	23	-0.833	0.666	1	-0.783	0.724	1	-0.74	0.78	1
REACTOME_IL_6_TYPE_CYTOKINE_RECEPTOR_LIGAND_INTERACTIONS	17	-1.046	0.412	1	-1.165	0.276	1	0.663	0.914	1
REACTOME_IMMUNOREGULATORY_INTERACTIONS_BETWEEN_A_LYMPHOID_AND_A_NON_LYMPHOID_CELL	128	1.115	0.368	0.99	1.09	0.398	1	0.682	0.852	1
REACTOME_INACTIVATION_OF_CSF3_G_CSF_SIGNALING	25	-1.108	0.407	1	-1.134	0.404	1	-1.224	0.301	1
REACTOME_INCRETIN_SYNTHESIS_SECRETION_AND_INACTIVATION	23	1.516	0.043	0.998	1.028	0.4	1	1.477	0.075	1
REACTOME_INFECTION_WITH_MYCOBACTERIUM_TUBERCULOSIS	27	-1.232	0.257	1	-1.044	0.44	1	-1.338	0.2	1
REACTOME_INFLAMMASOMES	21	-0.539	0.906	1	0.69	0.784	1	-0.934	0.583	1
REACTOME_INFLUENZA_INFECTION	157	1.203	0.337	1	1.566	0.109	1	-0.475	0.884	0.999
REACTOME_INHIBITION_OF_DNA_RECOMBINATION_AT_TELOMERE	66	0.931	0.542	0.947	0.93	0.532	1	0.493	0.938	1
REACTOME_INHIBITION_OF_THE_PROTEOLYTIC_ACTIVITY_OF_APC_C_REQUIRED_FOR_THE_ONSET_OF_ANAPHASE_BY_MITOTIC_SPINDLE_CHECKPOINT_COMPONENTS	21	-1.138	0.332	1	-0.969	0.504	1	-0.974	0.525	1
REACTOME_INITIAL_TRIGGERING_OF_COMPLEMENT	22	1.548	0.02	1	1.353	0.123	1	1.454	0.044	1
REACTOME_INITIATION_OF_NUCLEAR_ENVELOPE_NE_REFORMATION	19	-1.633	0.038	0.529	-1.321	0.179	1	-1.358	0.17	1
REACTOME_INLB_MEDIATED_ENTRY_OF_LISTERIA_MONOCYTOGENES_INTO_HOST_CELL	15	-0.889	0.58	1	-0.648	0.834	1	-0.93	0.544	1
REACTOME_INOSITOL_PHOSPHATE_METABOLISM	48	0.977	0.516	0.96	0.995	0.467	1	0.914	0.568	1
REACTOME_INSERTION_OF_TAIL_ANCHORED_PROTEINS_INTO_THE_ENDOPLASMIC_RETICULUM_MEMBRANE	22	-1.141	0.271	1	-1.322	0.148	1	1.138	0.286	1
REACTOME_INSULIN_PROCESSING	27	0.836	0.714	0.967	1.029	0.432	1	1.023	0.429	1
REACTOME_INSULIN_RECEPTOR_RECYCLING	26	-0.814	0.712	1	0.646	0.923	0.999	-1.094	0.359	1
REACTOME_INSULIN_RECEPTOR_SIGNALLING_CASCADE	54	0.823	0.751	0.962	-0.973	0.507	1	0.794	0.786	1
REACTOME_INTEGRATION_OF_ENERGY_METABOLISM	107	0.95	0.529	0.953	-0.783	0.9	1	1.113	0.277	1
REACTOME_INTEGRIN_CELL_SURFACE_INTERACTIONS	85	1.175	0.208	1	0.977	0.479	1	1.187	0.232	1
REACTOME_INTEGRIN_SIGNALING	27	0.828	0.685	0.966	0.753	0.803	0.991	0.76	0.822	1
REACTOME_INTERACTION_BETWEEN_L1_AND_ANKYRINS	31	1.21	0.21	1	1.117	0.285	1	1.031	0.415	1
REACTOME_INTERACTIONS_OF_REV_WITH_HOST_CELLULAR_PROTEINS	37	0.711	0.797	0.976	1.157	0.282	1	-0.855	0.603	1
REACTOME_INTERACTIONS_OF_VPR_WITH_HOST_CELLULAR_PROTEINS	37	0.577	0.938	0.997	1.172	0.289	1	-0.679	0.811	1
REACTOME_INTERCONVERSION_OF_NUCLEOTIDE_DI_AND_TRIPHOSPHATES	29	-0.833	0.677	1	0.972	0.473	1	-1.14	0.337	1
REACTOME_INTERFERON_ALPHA_BETA_SIGNALING	72	-1.004	0.521	1	-1.061	0.478	1	-0.918	0.578	1
REACTOME_INTERFERON_GAMMA_SIGNALING	90	0.758	0.732	0.972	0.816	0.685	0.996	-0.813	0.651	1
REACTOME_INTERFERON_SIGNALING	200	-0.619	0.822	1	-0.571	0.904	1	-0.871	0.577	1
REACTOME_INTERLEUKIN_1_FAMILY_SIGNALING	139	-1.154	0.327	1	-1.184	0.307	1	-1.023	0.462	1
REACTOME_INTERLEUKIN_1_SIGNALING	101	-1.31	0.204	0.976	-1.271	0.26	1	-1.048	0.418	1
REACTOME_INTERLEUKIN_10_SIGNALING	41	-1.141	0.373	1	-1.004	0.535	1	-1.344	0.161	1
REACTOME_INTERLEUKIN_12_FAMILY_SIGNALING	57	-0.654	0.867	1	0.788	0.749	0.999	-1.104	0.345	1
REACTOME_INTERLEUKIN_12_SIGNALING	47	-0.579	0.918	1	0.797	0.75	1	-1.057	0.39	1
REACTOME_INTERLEUKIN_17_SIGNALING	71	-0.796	0.712	1	-0.911	0.575	1	-0.647	0.87	1
REACTOME_INTERLEUKIN_2_FAMILY_SIGNALING	44	1.203	0.289	1	1.311	0.164	1	0.525	0.956	1
REACTOME_INTERLEUKIN_20_FAMILY_SIGNALING	26	0.486	0.996	1	0.756	0.796	0.99	-0.935	0.555	1
REACTOME_INTERLEUKIN_3_INTERLEUKIN_5_AND_GM_CSF_SIGNALING	48	0.844	0.639	0.963	0.745	0.761	0.992	0.58	0.88	1
REACTOME_INTERLEUKIN_37_SIGNALING	21	1.035	0.408	0.981	0.859	0.647	0.987	0.729	0.83	0.998
REACTOME_INTERLEUKIN_4_AND_INTERLEUKIN_13_SIGNALING	108	-0.688	0.879	1	-0.629	0.895	1	-1.059	0.411	1
REACTOME_INTERLEUKIN_6_FAMILY_SIGNALING	24	-0.972	0.516	1	-1.202	0.275	1	-0.743	0.806	1
REACTOME_INTERLEUKIN_7_SIGNALING	34	-0.734	0.824	1	-1.091	0.343	1	0.713	0.877	1
REACTOME_INTERLEUKIN_RECEPTOR_SHC_SIGNALING	27	1.036	0.447	0.988	0.908	0.601	1	0.744	0.734	1
REACTOME_INTRA_GOLGI_AND_RETROGRADE_GOLGI_TO_ER_TRAFFIC	201	-1.439	0.062	0.805	-1.25	0.152	1	-1.109	0.309	1
REACTOME_INTRA_GOLGI_TRAFFIC	44	-0.918	0.559	1	1.003	0.461	1	-0.925	0.547	1
REACTOME_INTRACELLULAR_SIGNALING_BY_SECOND_MESSENGERS	305	1.177	0.191	1	1.054	0.365	1	0.956	0.536	1
REACTOME_INTRAFLAGELLAR_TRANSPORT	54	-0.568	0.923	1	0.425	1	0.998	-0.569	0.938	0.999
REACTOME_INTRINSIC_PATHWAY_FOR_APOPTOSIS	55	0.848	0.673	0.961	1.144	0.283	1	-0.961	0.494	1
REACTOME_INTRINSIC_PATHWAY_OF_FIBRIN_CLOT_FORMATION	23	0.958	0.537	0.956	0.699	0.899	1	1.17	0.232	1
REACTOME_INWARDLY_RECTIFYING_K_CHANNELS	35	1.381	0.076	1	0.984	0.47	1	1.368	0.089	1
REACTOME_ION_CHANNEL_TRANSPORT	183	0.973	0.498	0.961	0.865	0.782	0.993	0.861	0.722	1
REACTOME_ION_HOMEOSTASIS	54	1.036	0.402	0.986	0.818	0.787	0.997	1.035	0.403	1
REACTOME_ION_TRANSPORT_BY_P_TYPE_ATPASES	55	1.028	0.39	0.97	0.817	0.816	0.996	0.79	0.807	1
REACTOME_IRAK4_DEFICIENCY_TLR2_4	18	-1.209	0.282	1	-0.933	0.552	1	-1.023	0.483	1
REACTOME_IRE1ALPHA_ACTIVATES_CHAPERONES	50	-2.24	0	0.02	-2.216	0	0.01	-1.548	0.069	0.741
REACTOME_IRON_UPTAKE_AND_TRANSPORT	58	-1.018	0.407	1	0.777	0.81	0.991	-1.341	0.125	1
REACTOME_IRS_MEDIATED_SIGNALLING	48	0.959	0.493	0.955	-0.847	0.72	1	0.889	0.621	1
REACTOME_JNK_C_JUN_KINASES_PHOSPHORYLATION_AND_ACTIVATION_MEDIATED_BY_ACTIVATED_HUMAN_TAK1	22	-0.763	0.75	1	-0.489	0.988	1	-0.693	0.86	1
REACTOME_KERATAN_SULFATE_BIOSYNTHESIS	28	0.847	0.724	0.962	0.873	0.689	1	0.731	0.891	1
REACTOME_KERATAN_SULFATE_KERATIN_METABOLISM	34	-0.914	0.561	1	0.82	0.747	0.999	-0.639	0.966	1
REACTOME_KERATINIZATION	217	-1.157	0.311	1	-1.246	0.245	1	-0.775	0.692	1
REACTOME_KINESINS	60	-0.937	0.522	1	-0.941	0.539	1	-0.75	0.8	1
REACTOME_KSRP_KHSRP_BINDS_AND_DESTABILIZES_MRNA	17	1.356	0.15	1	1.252	0.205	1	1.123	0.333	1
REACTOME_L1CAM_INTERACTIONS	119	1.201	0.2	1	1.132	0.249	1	1.186	0.247	1
REACTOME_LAGGING_STRAND_SYNTHESIS	20	0.523	0.95	1	0.656	0.854	0.995	0.539	0.946	1
REACTOME_LAMININ_INTERACTIONS	30	0.684	0.905	0.985	-1.069	0.42	1	0.772	0.781	1
REACTOME_LATE_ENDOSOMAL_MICROAUTOPHAGY	34	-1.365	0.091	0.921	-1.247	0.167	1	-1.127	0.27	1
REACTOME_LDL_CLEARANCE	19	-0.943	0.538	1	0.926	0.54	1	-1.13	0.308	1
REACTOME_LEISHMANIA_INFECTION	251	1.091	0.308	0.97	0.963	0.537	1	0.995	0.458	1
REACTOME_LISTERIA_MONOCYTOGENES_ENTRY_INTO_HOST_CELLS	20	-0.866	0.575	1	-0.635	0.857	1	-0.911	0.565	1
REACTOME_LONG_TERM_POTENTIATION	23	0.753	0.898	0.973	-1.267	0.141	1	1.206	0.206	1
REACTOME_LYSOSOME_VESICLE_BIOGENESIS	35	-1.403	0.092	0.847	-1.135	0.273	1	-1.173	0.258	1
REACTOME_M_PHASE	409	-1.031	0.429	1	-0.677	0.793	1	-1.144	0.335	1
REACTOME_MAP2K_AND_MAPK_ACTIVATION	40	-0.74	0.882	1	-0.832	0.731	1	-1.069	0.331	1
REACTOME_MAP3K8_TPL2_DEPENDENT_MAPK1_3_ACTIVATION	16	-0.901	0.579	1	-1	0.491	1	-0.667	0.834	1
REACTOME_MAPK_FAMILY_SIGNALING_CASCADES	324	1.009	0.435	0.961	-0.891	0.7	1	1.015	0.414	1
REACTOME_MAPK_TARGETS_NUCLEAR_EVENTS_MEDIATED_BY_MAP_KINASES	31	0.926	0.523	0.948	0.822	0.648	1	0.749	0.738	1
REACTOME_MAPK6_MAPK4_SIGNALING	90	0.877	0.647	0.966	-0.846	0.672	1	0.783	0.805	1
REACTOME_MATURATION_OF_SARS_COV_2_SPIKE_PROTEIN	29	-1.513	0.08	0.64	-1.261	0.209	1	-1.108	0.331	1
REACTOME_MECP2_REGULATES_NEURONAL_RECEPTORS_AND_CHANNELS	18	0.933	0.531	0.948	-1.284	0.157	1	1.568	0.036	1
REACTOME_MEIOSIS	115	-0.526	0.962	1	0.601	0.875	1	-0.729	0.765	0.999
REACTOME_MEIOTIC_RECOMBINATION	83	-0.473	0.978	1	0.513	0.944	0.996	-0.743	0.742	1
REACTOME_MEIOTIC_SYNAPSIS	77	0.66	0.824	0.986	0.848	0.606	0.992	-0.627	0.868	1
REACTOME_MET_ACTIVATES_PTK2_SIGNALING	30	0.724	0.894	0.975	-0.892	0.616	1	0.871	0.682	1
REACTOME_MET_PROMOTES_CELL_MOTILITY	41	0.758	0.842	0.971	-0.925	0.575	1	0.86	0.695	1
REACTOME_METABOLIC_DISORDERS_OF_BIOLOGICAL_OXIDATION_ENZYMES	34	1.166	0.258	1	1.09	0.325	1	0.805	0.746	1
REACTOME_METABOLISM_OF_AMINE_DERIVED_HORMONES	18	0.73	0.909	0.976	-1.289	0.118	1	1.396	0.058	1
REACTOME_METABOLISM_OF_AMINO_ACIDS_AND_DERIVATIVES	372	-0.847	0.724	1	1.026	0.399	1	-0.953	0.551	1
REACTOME_METABOLISM_OF_ANGIOTENSINOGEN_TO_ANGIOTENSINS	18	0.881	0.651	0.969	0.792	0.85	0.999	0.809	0.788	1
REACTOME_METABOLISM_OF_CARBOHYDRATES	293	-1.151	0.23	1	-0.883	0.692	1	-1.229	0.127	1
REACTOME_METABOLISM_OF_COFACTORS	19	-1.219	0.201	1	-1.794	0.008	0.823	0.856	0.679	1
REACTOME_METABOLISM_OF_FAT_SOLUBLE_VITAMINS	48	-0.797	0.831	1	-0.832	0.827	1	-0.746	0.914	1
REACTOME_METABOLISM_OF_FOLATE_AND_PTERINES	17	0.775	0.763	0.972	1.13	0.344	1	-1.167	0.284	1
REACTOME_METABOLISM_OF_NITRIC_OXIDE_NOS3_ACTIVATION_AND_REGULATION	15	-0.693	0.858	1	-0.76	0.738	1	0.82	0.706	1
REACTOME_METABOLISM_OF_NUCLEOTIDES	98	-1.3	0.131	0.967	0.71	0.972	0.998	-1.346	0.069	1
REACTOME_METABOLISM_OF_POLYAMINES	58	-1.03	0.399	1	-0.961	0.53	1	-0.917	0.543	1
REACTOME_METABOLISM_OF_PORPHYRINS	27	1.397	0.088	1	1.677	0.011	1	-0.761	0.787	1
REACTOME_METABOLISM_OF_STEROID_HORMONES	35	0.779	0.816	0.97	0.793	0.823	0.998	0.866	0.665	1
REACTOME_METABOLISM_OF_STEROIDS	150	-0.951	0.518	1	0.822	0.842	1	-1.047	0.373	1
REACTOME_METABOLISM_OF_VITAMINS_AND_COFACTORS	188	-1.146	0.201	1	-0.804	0.846	1	-1.244	0.136	1
REACTOME_METABOLISM_OF_WATER_SOLUBLE_VITAMINS_AND_COFACTORS	122	-1.22	0.15	1	0.774	0.876	0.986	-1.45	0.043	0.858
REACTOME_METAL_ION_SLC_TRANSPORTERS	26	-1.617	0.018	0.506	-1.159	0.268	1	-1.338	0.105	1
REACTOME_METALLOPROTEASE_DUBS	37	0.601	0.853	0.997	0.604	0.855	1	-0.877	0.572	1
REACTOME_MHC_CLASS_II_ANTIGEN_PRESENTATION	123	-0.866	0.658	1	0.805	0.733	1	-1.092	0.334	1
REACTOME_MICRORNA_MIRNA_BIOGENESIS	24	1.04	0.428	0.992	0.872	0.579	1	1.153	0.322	1
REACTOME_MISCELLANEOUS_TRANSPORT_AND_BINDING_EVENTS	26	-1.039	0.402	1	1.174	0.267	1	-1.602	0.016	0.568
REACTOME_MISMATCH_REPAIR	15	0.786	0.714	0.969	0.931	0.568	1	0.578	0.925	1
REACTOME_MITOCHONDRIAL_BIOGENESIS	94	0.531	0.996	1	0.84	0.733	1	-0.775	0.794	1
REACTOME_MITOCHONDRIAL_CALCIUM_ION_TRANSPORT	23	-0.952	0.492	1	-0.672	0.89	1	-0.83	0.683	1
REACTOME_MITOCHONDRIAL_FATTY_ACID_BETA_OXIDATION	37	-0.855	0.656	1	0.718	0.791	0.993	-1.064	0.446	1
REACTOME_MITOCHONDRIAL_PROTEIN_IMPORT	64	-0.744	0.721	1	0.896	0.564	1	-1.133	0.373	1
REACTOME_MITOCHONDRIAL_TRANSLATION	93	0.782	0.689	0.971	1.312	0.23	1	-0.558	0.837	0.998
REACTOME_MITOCHONDRIAL_TRNA_AMINOACYLATION	21	0.503	0.962	1	0.82	0.65	0.997	-0.754	0.745	1
REACTOME_MITOPHAGY	29	0.734	0.804	0.978	1.066	0.364	1	-1.09	0.338	1
REACTOME_MITOTIC_G1_PHASE_AND_G1_S_TRANSITION	148	-0.604	0.947	1	0.669	0.873	0.998	-1.066	0.402	1
REACTOME_MITOTIC_G2_G2_M_PHASES	197	-1.003	0.433	1	-0.986	0.45	1	-1.014	0.423	1
REACTOME_MITOTIC_METAPHASE_AND_ANAPHASE	233	-1.322	0.171	0.952	-1.028	0.439	1	-1.23	0.241	1
REACTOME_MITOTIC_PROMETAPHASE	200	-1.013	0.473	1	-0.688	0.801	1	-1.185	0.291	1
REACTOME_MITOTIC_PROPHASE	139	-0.665	0.776	1	0.513	0.932	0.999	-0.932	0.536	1
REACTOME_MITOTIC_SPINDLE_CHECKPOINT	110	-1.345	0.187	0.954	-1.013	0.456	1	-1.288	0.201	1
REACTOME_MOLECULES_ASSOCIATED_WITH_ELASTIC_FIBRES	38	1.017	0.459	0.962	-0.703	0.904	1	0.989	0.54	1
REACTOME_MRNA_CAPPING	27	0.891	0.58	0.97	0.982	0.446	1	0.731	0.777	1
REACTOME_MRNA_DECAY_BY_3_TO_5_EXORIBONUCLEASE	16	1.347	0.143	1	1.36	0.12	1	1.109	0.399	1
REACTOME_MRNA_DECAY_BY_5_TO_3_EXORIBONUCLEASE	15	0.412	0.996	0.997	0.78	0.687	0.998	-0.527	0.959	0.992
REACTOME_MRNA_SPLICING	187	0.965	0.465	0.959	0.705	0.715	1	1.187	0.322	1
REACTOME_MRNA_SPLICING_MINOR_PATHWAY	52	0.761	0.711	0.972	0.821	0.632	1	0.902	0.561	1
REACTOME_MTOR_SIGNALLING	41	0.764	0.786	0.971	1.136	0.288	1	-0.756	0.831	1
REACTOME_MTORC1_MEDIATED_SIGNALLING	24	0.648	0.889	0.99	0.969	0.466	1	-1.016	0.409	1
REACTOME_MUSCLE_CONTRACTION	195	1.006	0.447	0.96	0.819	0.87	0.998	1.136	0.244	1
REACTOME_MYD88_INDEPENDENT_TLR4_CASCADE	97	-0.85	0.608	1	-0.905	0.583	1	-0.767	0.699	1
REACTOME_MYOGENESIS	29	-0.915	0.574	1	-1.068	0.363	1	-0.865	0.658	1
REACTOME_N_GLYCAN_ANTENNAE_ELONGATION	15	-1.617	0.03	0.489	-1.413	0.078	1	-1.621	0.017	0.581
REACTOME_N_GLYCAN_ANTENNAE_ELONGATION_IN_THE_MEDIAL_TRANS_GOLGI	26	-1.525	0.046	0.612	-1.298	0.149	1	-1.262	0.17	1
REACTOME_N_GLYCAN_TRIMMING_IN_THE_ER_AND_CALNEXIN_CALRETICULIN_CYCLE	35	-1.796	0.036	0.617	-1.562	0.096	1	-1.027	0.404	1
REACTOME_NA_CL_DEPENDENT_NEUROTRANSMITTER_TRANSPORTERS	19	-0.988	0.491	1	-0.9	0.592	1	-0.934	0.531	1
REACTOME_NCAM_SIGNALING_FOR_NEURITE_OUT_GROWTH	63	1.021	0.456	0.963	0.703	0.899	0.999	1.13	0.312	1
REACTOME_NCAM1_INTERACTIONS	42	0.963	0.567	0.956	-0.714	0.873	1	1.127	0.326	1
REACTOME_NEDDYLATION	232	0.983	0.476	0.961	1.244	0.123	1	-0.752	0.905	1
REACTOME_NEF_MEDIATES_DOWN_MODULATION_OF_CELL_SURFACE_RECEPTORS_BY_RECRUITING_THEM_TO_CLATHRIN_ADAPTERS	21	0.661	0.878	0.987	1.298	0.169	1	-1.093	0.37	1
REACTOME_NEGATIVE_EPIGENETIC_REGULATION_OF_RRNA_EXPRESSION	103	0.461	0.977	0.999	0.749	0.716	0.988	-0.758	0.689	1
REACTOME_NEGATIVE_REGULATION_OF_FGFR1_SIGNALING	33	-0.807	0.74	1	-1.248	0.18	1	0.683	0.871	1
REACTOME_NEGATIVE_REGULATION_OF_FGFR2_SIGNALING	34	0.781	0.748	0.971	-0.876	0.627	1	0.872	0.644	1
REACTOME_NEGATIVE_REGULATION_OF_FGFR3_SIGNALING	29	1.352	0.122	1	1.034	0.402	1	1.198	0.212	1
REACTOME_NEGATIVE_REGULATION_OF_FGFR4_SIGNALING	31	0.921	0.562	0.953	-1.103	0.308	1	1.099	0.347	1
REACTOME_NEGATIVE_REGULATION_OF_FLT3	15	0.542	0.952	1	0.85	0.648	0.993	-0.849	0.664	1
REACTOME_NEGATIVE_REGULATION_OF_MAPK_PATHWAY	43	-0.706	0.756	1	-0.842	0.646	1	-0.8	0.67	1
REACTOME_NEGATIVE_REGULATION_OF_MET_ACTIVITY	21	0.878	0.606	0.965	0.504	0.992	0.995	0.797	0.73	1
REACTOME_NEGATIVE_REGULATION_OF_NMDA_RECEPTOR_MEDIATED_NEURONAL_TRANSMISSION	21	0.976	0.516	0.96	0.776	0.854	0.99	1.126	0.277	1
REACTOME_NEGATIVE_REGULATION_OF_NOTCH4_SIGNALING	53	-0.738	0.683	1	-0.49	0.959	1	-1.062	0.382	1
REACTOME_NEGATIVE_REGULATION_OF_TCF_DEPENDENT_SIGNALING_BY_WNT_LIGAND_ANTAGONISTS	15	0.915	0.599	0.958	-0.726	0.889	1	0.936	0.547	1
REACTOME_NEGATIVE_REGULATION_OF_THE_PI3K_AKT_NETWORK	112	0.99	0.454	0.956	0.836	0.768	1	0.823	0.853	1
REACTOME_NEGATIVE_REGULATORS_OF_DDX58_IFIH1_SIGNALING	34	-0.726	0.74	1	0.731	0.747	0.991	-1.039	0.464	1
REACTOME_NEPHRIN_FAMILY_INTERACTIONS	23	1.341	0.153	1	1.085	0.351	1	1.585	0.029	1
REACTOME_NETRIN_1_SIGNALING	50	1.373	0.074	1	1.273	0.104	1	1.147	0.255	1
REACTOME_NEUREXINS_AND_NEUROLIGINS	56	1.031	0.407	0.971	0.832	0.735	0.996	1.166	0.248	1
REACTOME_NEURONAL_SYSTEM	409	1.176	0.172	1	0.932	0.609	1	1.166	0.184	1
REACTOME_NEUROTRANSMITTER_RECEPTORS_AND_POSTSYNAPTIC_SIGNAL_TRANSMISSION	204	1.378	0.04	1	1.038	0.364	1	1.425	0.042	1
REACTOME_NEUROTRANSMITTER_RELEASE_CYCLE	51	-0.86	0.711	1	-0.962	0.522	1	-0.834	0.751	1
REACTOME_NEUTROPHIL_DEGRANULATION	478	-0.904	0.594	1	-0.859	0.62	1	-0.893	0.598	1
REACTOME_NGF_STIMULATED_TRANSCRIPTION	39	0.815	0.686	0.966	-0.757	0.734	1	0.86	0.635	1
REACTOME_NICOTINAMIDE_SALVAGING	19	-1.34	0.106	0.95	-1.184	0.232	1	-1.238	0.186	1
REACTOME_NICOTINATE_METABOLISM	31	-1.479	0.024	0.728	-1.143	0.259	1	-1.318	0.104	1
REACTOME_NITRIC_OXIDE_STIMULATES_GUANYLATE_CYCLASE	22	1.246	0.16	1	1.38	0.051	1	0.887	0.64	1
REACTOME_NOD1_2_SIGNALING_PATHWAY	36	-0.869	0.62	1	-1.002	0.489	1	-0.654	0.862	1
REACTOME_NON_INTEGRIN_MEMBRANE_ECM_INTERACTIONS	59	0.672	0.914	0.987	-0.811	0.727	1	0.656	0.896	1
REACTOME_NONHOMOLOGOUS_END_JOINING_NHEJ	67	0.794	0.663	0.967	0.876	0.579	1	0.446	0.97	1
REACTOME_NONSENSE_MEDIATED_DECAY_NMD	116	1.284	0.293	1	1.486	0.137	1	0.746	0.663	1
REACTOME_NOREPINEPHRINE_NEUROTRANSMITTER_RELEASE_CYCLE	18	1.071	0.363	0.979	0.865	0.678	0.995	1.068	0.369	1
REACTOME_NOTCH_HLH_TRANSCRIPTION_PATHWAY	28	0.923	0.544	0.951	0.879	0.604	1	1.016	0.448	1
REACTOME_NOTCH1_INTRACELLULAR_DOMAIN_REGULATES_TRANSCRIPTION	48	1.042	0.413	0.992	1.248	0.172	1	0.853	0.676	1
REACTOME_NOTCH2_ACTIVATION_AND_TRANSMISSION_OF_SIGNAL_TO_THE_NUCLEUS	22	0.948	0.527	0.954	0.98	0.476	1	-0.801	0.738	1
REACTOME_NOTCH3_ACTIVATION_AND_TRANSMISSION_OF_SIGNAL_TO_THE_NUCLEUS	25	0.64	0.921	0.993	0.714	0.851	0.997	-0.894	0.593	1
REACTOME_NOTCH3_INTRACELLULAR_DOMAIN_REGULATES_TRANSCRIPTION	25	1.046	0.405	0.987	1.115	0.294	1	-0.845	0.694	1
REACTOME_NOTCH4_INTRACELLULAR_DOMAIN_REGULATES_TRANSCRIPTION	20	1.24	0.182	1	1.07	0.363	1	1.092	0.337	1
REACTOME_NR1H2_AND_NR1H3_MEDIATED_SIGNALING	47	1.241	0.223	1	1.158	0.298	1	0.781	0.72	1
REACTOME_NR1H3_NR1H2_REGULATE_GENE_EXPRESSION_LINKED_TO_CHOLESTEROL_TRANSPORT_AND_EFFLUX	37	1.154	0.297	1	1.089	0.371	1	0.827	0.663	1
REACTOME_NRAGE_SIGNALS_DEATH_THROUGH_JNK	58	-0.961	0.502	1	-0.725	0.882	1	-1.138	0.275	1
REACTOME_NRIF_SIGNALS_CELL_DEATH_FROM_THE_NUCLEUS	16	0.966	0.509	0.958	-0.671	0.877	1	0.961	0.494	1
REACTOME_NS1_MEDIATED_EFFECTS_ON_HOST_PATHWAYS	41	0.503	0.986	1	1.153	0.297	1	-1.012	0.404	1
REACTOME_NUCLEAR_ENVELOPE_BREAKDOWN	53	-0.789	0.667	1	0.786	0.711	0.999	-0.935	0.525	1
REACTOME_NUCLEAR_ENVELOPE_NE_REASSEMBLY	75	-1.165	0.243	1	-1.052	0.389	1	-0.867	0.617	1
REACTOME_NUCLEAR_EVENTS_KINASE_AND_TRANSCRIPTION_FACTOR_ACTIVATION	61	0.876	0.613	0.965	-0.714	0.756	1	0.946	0.536	1
REACTOME_NUCLEAR_IMPORT_OF_REV_PROTEIN	34	0.591	0.911	0.997	1.078	0.347	1	-0.845	0.621	1
REACTOME_NUCLEAR_PORE_COMPLEX_NPC_DISASSEMBLY	36	-0.676	0.768	1	0.569	0.912	0.996	-0.916	0.543	1
REACTOME_NUCLEAR_RECEPTOR_TRANSCRIPTION_PATHWAY	53	0.885	0.667	0.975	1.12	0.264	1	0.894	0.653	1
REACTOME_NUCLEAR_SIGNALING_BY_ERBB4	32	0.824	0.808	0.966	-0.879	0.696	1	1.023	0.412	1
REACTOME_NUCLEOBASE_BIOSYNTHESIS	15	-0.725	0.756	1	1.102	0.392	1	-1.325	0.137	1
REACTOME_NUCLEOBASE_CATABOLISM	35	-1.431	0.044	0.822	-1.268	0.12	1	-1.206	0.17	1
REACTOME_NUCLEOTIDE_BINDING_DOMAIN_LEUCINE_RICH_REPEAT_CONTAINING_RECEPTOR_NLR_SIGNALING_PATHWAYS	56	-0.676	0.792	1	-0.534	0.912	1	-0.823	0.652	1
REACTOME_NUCLEOTIDE_EXCISION_REPAIR	103	1.025	0.436	0.97	1.251	0.208	1	0.828	0.62	1
REACTOME_NUCLEOTIDE_LIKE_PURINERGIC_RECEPTORS	16	0.861	0.702	0.963	0.84	0.755	1	-0.815	0.801	1
REACTOME_NUCLEOTIDE_SALVAGE	23	-1.253	0.189	0.971	-1.008	0.454	1	-1.208	0.204	1
REACTOME_O_GLYCOSYLATION_OF_TSR_DOMAIN_CONTAINING_PROTEINS	39	0.766	0.791	0.975	0.812	0.734	0.996	0.794	0.729	1
REACTOME_O_LINKED_GLYCOSYLATION	111	-0.869	0.698	1	-0.889	0.648	1	0.721	0.909	1
REACTOME_O_LINKED_GLYCOSYLATION_OF_MUCINS	62	-1.117	0.287	1	-1.172	0.257	1	-0.799	0.816	1
REACTOME_OLFACTORY_SIGNALING_PATHWAY	366	-0.636	0.929	1	-1.25	0.182	1	1.215	0.218	1
REACTOME_ONCOGENE_INDUCED_SENESCENCE	33	1.65	0.023	1	1.463	0.075	1	1.332	0.122	1
REACTOME_ONCOGENIC_MAPK_SIGNALING	82	0.731	0.851	0.976	-0.584	0.984	1	-0.799	0.777	1
REACTOME_OPIOID_SIGNALLING	90	1.374	0.059	1	1.274	0.102	1	1.105	0.241	1
REACTOME_ORC1_REMOVAL_FROM_CHROMATIN	70	-1.503	0.099	0.649	-1.323	0.184	1	-1.434	0.144	0.903
REACTOME_ORGANELLE_BIOGENESIS_AND_MAINTENANCE	295	-0.604	0.951	1	0.672	0.865	0.997	-0.728	0.838	0.999
REACTOME_ORGANIC_CATION_ANION_ZWITTERION_TRANSPORT	15	-1.232	0.245	1	-0.779	0.737	1	-1.121	0.334	1
REACTOME_OTHER_INTERLEUKIN_SIGNALING	24	1.277	0.189	1	0.977	0.491	1	1.413	0.092	1
REACTOME_OTHER_SEMAPHORIN_INTERACTIONS	19	1.143	0.243	1	1.299	0.104	1	-0.964	0.486	1
REACTOME_OVARIAN_TUMOR_DOMAIN_PROTEASES	38	-1.441	0.071	0.809	-1.159	0.289	1	-1.371	0.121	1
REACTOME_OXIDATIVE_STRESS_INDUCED_SENESCENCE	120	0.657	0.835	0.987	0.657	0.8	0.996	-0.577	0.917	0.998
REACTOME_P130CAS_LINKAGE_TO_MAPK_SIGNALING_FOR_INTEGRINS	15	0.701	0.839	0.982	-0.466	0.998	1	-0.864	0.625	1
REACTOME_P75_NTR_RECEPTOR_MEDIATED_SIGNALLING	96	-0.951	0.544	1	-0.772	0.893	1	-1.16	0.241	1
REACTOME_P75NTR_SIGNALS_VIA_NF_KB	16	-0.752	0.736	1	-0.796	0.7	1	-0.802	0.694	1
REACTOME_PARASITE_INFECTION	59	1.033	0.451	0.977	1.041	0.454	1	0.701	0.799	1
REACTOME_PCNA_DEPENDENT_LONG_PATCH_BASE_EXCISION_REPAIR	21	0.583	0.945	0.997	0.653	0.876	0.995	0.468	0.99	1
REACTOME_PCP_CE_PATHWAY	91	1.072	0.357	0.979	1.041	0.383	1	-0.667	0.936	1
REACTOME_PD_1_SIGNALING	21	1.235	0.273	1	1.481	0.07	1	-0.438	0.954	0.997
REACTOME_PENTOSE_PHOSPHATE_PATHWAY	15	1.207	0.245	1	0.816	0.667	0.995	1.452	0.088	1
REACTOME_PEPTIDE_HORMONE_METABOLISM	90	1.096	0.274	0.968	1.016	0.423	1	1.202	0.177	1
REACTOME_PEPTIDE_LIGAND_BINDING_RECEPTORS	190	-0.918	0.618	1	-0.969	0.496	1	-1.015	0.401	1
REACTOME_PERK_REGULATES_GENE_EXPRESSION	32	0.767	0.768	0.975	-0.649	0.883	1	0.729	0.811	1
REACTOME_PEROXISOMAL_LIPID_METABOLISM	29	0.813	0.706	0.963	0.821	0.722	0.999	0.601	0.977	1
REACTOME_PEROXISOMAL_PROTEIN_IMPORT	63	-0.71	0.848	1	0.719	0.852	0.993	-0.806	0.717	1
REACTOME_PHASE_0_RAPID_DEPOLARISATION	32	0.765	0.856	0.974	-0.946	0.532	1	1.007	0.47	1
REACTOME_PHASE_2_PLATEAU_PHASE	15	0.806	0.784	0.965	-0.75	0.883	1	1.009	0.449	1
REACTOME_PHASE_4_RESTING_MEMBRANE_POTENTIAL	19	0.739	0.906	0.977	0.726	0.924	0.987	0.77	0.896	1
REACTOME_PHASE_I_FUNCTIONALIZATION_OF_COMPOUNDS	105	0.917	0.636	0.955	0.976	0.494	1	0.888	0.685	1
REACTOME_PHASE_II_CONJUGATION_OF_COMPOUNDS	107	1.134	0.255	0.992	1.05	0.353	1	1.013	0.425	1
REACTOME_PHOSPHOLIPASE_C_MEDIATED_CASCADE_FGFR2	18	1.048	0.433	0.99	-0.885	0.622	1	0.987	0.498	1
REACTOME_PHOSPHOLIPASE_C_MEDIATED_CASCADE_FGFR4	15	1.055	0.402	0.989	-1.028	0.424	1	1.231	0.243	1
REACTOME_PHOSPHOLIPID_METABOLISM	209	-0.853	0.79	1	0.889	0.686	1	-1.032	0.392	1
REACTOME_PHOSPHORYLATION_OF_THE_APC_C	20	-1.194	0.264	1	-1.046	0.386	1	-0.9	0.61	1
REACTOME_PI_3K_CASCADE_FGFR1	21	-0.652	0.913	1	-1.349	0.111	1	0.926	0.596	1
REACTOME_PI_3K_CASCADE_FGFR2	23	0.822	0.71	0.962	-0.955	0.506	1	0.982	0.504	1
REACTOME_PI_3K_CASCADE_FGFR3	18	1.374	0.099	1	1.041	0.376	1	1.349	0.136	1
REACTOME_PI_3K_CASCADE_FGFR4	20	0.983	0.479	0.957	-1.132	0.273	1	1.245	0.218	1
REACTOME_PI_METABOLISM	82	0.907	0.598	0.966	0.93	0.556	1	-0.785	0.838	1
REACTOME_PI3K_AKT_SIGNALING_IN_CANCER	105	1.007	0.419	0.961	0.894	0.659	1	0.8	0.886	1
REACTOME_PI3K_EVENTS_IN_ERBB2_SIGNALING	16	-1.354	0.095	0.948	-1.337	0.148	1	-0.871	0.652	1
REACTOME_PINK1_PRKN_MEDIATED_MITOPHAGY	22	0.72	0.807	0.97	1.155	0.286	1	-1.377	0.119	1
REACTOME_PIWI_INTERACTING_RNA_PIRNA_BIOGENESIS	29	1.085	0.34	0.975	1.349	0.099	1	0.848	0.706	1
REACTOME_PKA_ACTIVATION_IN_GLUCAGON_SIGNALLING	17	1.333	0.132	1	1.123	0.302	1	1.568	0.02	1
REACTOME_PKA_MEDIATED_PHOSPHORYLATION_OF_CREB	20	1.505	0.04	1	1.341	0.114	1	1.515	0.042	1
REACTOME_PKMTS_METHYLATE_HISTONE_LYSINES	68	0.583	0.882	0.997	0.581	0.907	0.998	0.552	0.946	1
REACTOME_PLASMA_LIPOPROTEIN_ASSEMBLY	19	1.105	0.34	0.976	1.153	0.275	1	1.213	0.224	1
REACTOME_PLASMA_LIPOPROTEIN_ASSEMBLY_REMODELING_AND_CLEARANCE	71	0.831	0.733	0.967	0.799	0.8	1	0.864	0.681	1
REACTOME_PLASMA_LIPOPROTEIN_CLEARANCE	33	0.879	0.621	0.963	0.914	0.579	1	-1.068	0.371	1
REACTOME_PLASMA_LIPOPROTEIN_REMODELING	32	-0.769	0.829	1	-0.792	0.816	1	0.762	0.834	1
REACTOME_PLATELET_ACTIVATION_SIGNALING_AND_AGGREGATION	261	1.11	0.294	0.985	0.823	0.787	1	1.093	0.279	1
REACTOME_PLATELET_ADHESION_TO_EXPOSED_COLLAGEN	15	-0.938	0.565	1	-1.127	0.268	1	0.78	0.839	1
REACTOME_PLATELET_AGGREGATION_PLUG_FORMATION	39	-0.955	0.506	1	-1.124	0.25	1	-0.888	0.637	1
REACTOME_PLATELET_CALCIUM_HOMEOSTASIS	28	0.904	0.592	0.964	0.742	0.815	0.993	1.211	0.231	1
REACTOME_PLATELET_HOMEOSTASIS	86	1.186	0.18	1	1.137	0.253	1	0.981	0.484	1
REACTOME_PLATELET_SENSITIZATION_BY_LDL	17	-0.855	0.619	1	-0.841	0.637	1	-0.993	0.475	1
REACTOME_POLO_LIKE_KINASE_MEDIATED_EVENTS	16	-1.323	0.168	0.959	-1.122	0.348	1	-1.266	0.234	1
REACTOME_POLYMERASE_SWITCHING_ON_THE_C_STRAND_OF_THE_TELOMERE	26	0.739	0.755	0.977	-0.695	0.83	1	0.657	0.839	1
REACTOME_POSITIVE_EPIGENETIC_REGULATION_OF_RRNA_EXPRESSION	101	0.619	0.808	0.992	0.88	0.58	1	-0.659	0.805	1
REACTOME_POST_CHAPERONIN_TUBULIN_FOLDING_PATHWAY	22	0.977	0.492	0.964	0.776	0.817	0.987	0.857	0.686	1
REACTOME_POST_TRANSLATIONAL_MODIFICATION_SYNTHESIS_OF_GPI_ANCHORED_PROTEINS	92	-1.014	0.401	1	-0.976	0.497	1	-0.877	0.705	1
REACTOME_POSTMITOTIC_NUCLEAR_PORE_COMPLEX_NPC_REFORMATION	27	0.573	0.942	0.996	0.947	0.478	1	-0.673	0.854	1
REACTOME_POTASSIUM_CHANNELS	103	1.061	0.355	0.987	0.878	0.713	1	0.964	0.491	1
REACTOME_POTENTIAL_THERAPEUTICS_FOR_SARS	81	0.987	0.464	0.959	1.128	0.282	1	-0.752	0.774	1
REACTOME_PRC2_METHYLATES_HISTONES_AND_DNA	69	0.415	0.957	0.998	0.548	0.842	0.997	-0.663	0.761	1
REACTOME_PRE_NOTCH_EXPRESSION_AND_PROCESSING	105	0.449	0.994	0.999	0.578	0.942	0.997	-0.657	0.838	0.999
REACTOME_PRE_NOTCH_PROCESSING_IN_GOLGI	18	1.274	0.191	1	0.736	0.807	0.99	1.399	0.077	1
REACTOME_PRESYNAPTIC_FUNCTION_OF_KAINATE_RECEPTORS	21	1.142	0.283	0.998	0.916	0.602	0.999	0.905	0.579	1
REACTOME_PROCESSING_OF_CAPPED_INTRON_CONTAINING_PRE_MRNA	241	0.971	0.475	0.961	0.727	0.715	0.988	1.142	0.353	1
REACTOME_PROCESSING_OF_CAPPED_INTRONLESS_PRE_MRNA	28	1.477	0.105	1	0.969	0.457	1	1.834	0.014	0.576
REACTOME_PROCESSING_OF_DNA_DOUBLE_STRAND_BREAK_ENDS	96	-0.654	0.814	1	-0.588	0.894	1	-0.798	0.673	1
REACTOME_PROCESSING_OF_INTRONLESS_PRE_MRNAS	19	1.349	0.146	1	0.706	0.799	1	1.721	0.025	0.835
REACTOME_PROCESSING_OF_SMDT1	16	-0.891	0.603	1	-0.574	0.947	1	0.885	0.613	1
REACTOME_PROCESSIVE_SYNTHESIS_ON_THE_C_STRAND_OF_THE_TELOMERE	19	1.277	0.225	1	1.224	0.251	1	0.996	0.458	1
REACTOME_PROCESSIVE_SYNTHESIS_ON_THE_LAGGING_STRAND	15	0.886	0.578	0.976	1.006	0.469	1	0.841	0.645	1
REACTOME_PROGRAMMED_CELL_DEATH	207	-0.717	0.807	1	-0.631	0.934	1	-0.867	0.654	1
REACTOME_PROLACTIN_RECEPTOR_SIGNALING	15	-0.864	0.624	1	0.677	0.871	0.998	-0.809	0.697	1
REACTOME_PROSTACYCLIN_SIGNALLING_THROUGH_PROSTACYCLIN_RECEPTOR	19	1.16	0.261	1	0.935	0.542	1	0.66	0.931	1
REACTOME_PROTEIN_FOLDING	97	-0.914	0.584	1	-0.937	0.567	1	-0.936	0.581	1
REACTOME_PROTEIN_LOCALIZATION	163	-0.664	0.882	1	0.94	0.558	1	-0.878	0.64	1
REACTOME_PROTEIN_METHYLATION	17	-0.779	0.734	1	0.923	0.569	1	-1.494	0.055	0.789
REACTOME_PROTEIN_PROTEIN_INTERACTIONS_AT_SYNAPSES	87	1.209	0.176	1	1.08	0.309	1	1.057	0.358	1
REACTOME_PROTEIN_UBIQUITINATION	79	-0.621	0.879	1	-0.649	0.854	1	0.73	0.75	1
REACTOME_PTEN_REGULATION	138	1.034	0.417	0.981	0.896	0.6	1	1	0.449	1
REACTOME_PURINE_CATABOLISM	17	-0.932	0.576	1	0.664	0.946	0.999	-0.905	0.604	1
REACTOME_PURINERGIC_SIGNALING_IN_LEISHMANIASIS_INFECTION	26	-1.111	0.38	1	-0.697	0.766	1	-1.219	0.276	1
REACTOME_PYROPTOSIS	27	-0.853	0.643	1	-0.824	0.675	1	-0.82	0.708	1
REACTOME_PYRUVATE_METABOLISM	31	0.803	0.784	0.968	0.925	0.536	1	-0.903	0.653	1
REACTOME_PYRUVATE_METABOLISM_AND_CITRIC_ACID_TCA_CYCLE	55	0.86	0.642	0.965	1.078	0.36	1	-0.723	0.895	1
REACTOME_RA_BIOSYNTHESIS_PATHWAY	22	0.862	0.697	0.963	-0.863	0.694	1	0.698	0.935	1
REACTOME_RAB_GEFS_EXCHANGE_GTP_FOR_GDP_ON_RABS	89	1.058	0.377	0.986	1.009	0.434	1	0.805	0.794	1
REACTOME_RAB_GERANYLGERANYLATION	64	0.969	0.507	0.956	0.939	0.562	1	-0.758	0.932	1
REACTOME_RAB_REGULATION_OF_TRAFFICKING	120	0.891	0.6	0.971	0.799	0.749	1	0.78	0.786	1
REACTOME_RAC1_GTPASE_CYCLE	183	-1.023	0.425	1	-0.866	0.721	1	-1.198	0.147	1
REACTOME_RAC2_GTPASE_CYCLE	88	-0.845	0.733	1	-1.1	0.331	1	-0.898	0.651	1
REACTOME_RAC3_GTPASE_CYCLE	94	-0.74	0.92	1	-0.977	0.492	1	-0.836	0.754	1
REACTOME_RAF_ACTIVATION	34	-0.483	0.978	1	-0.627	0.876	1	-0.744	0.738	1
REACTOME_RAF_INDEPENDENT_MAPK1_3_ACTIVATION	23	-0.977	0.529	1	-0.995	0.482	1	-1.14	0.377	1
REACTOME_RAP1_SIGNALLING	16	1.413	0.111	1	1.236	0.216	1	1.471	0.067	1
REACTOME_RAS_ACTIVATION_UPON_CA2_INFLUX_THROUGH_NMDA_RECEPTOR	20	-0.697	0.901	1	-1.246	0.144	1	0.897	0.623	1
REACTOME_RAS_PROCESSING	24	-0.814	0.697	1	-1.01	0.436	1	-0.747	0.815	1
REACTOME_RECEPTOR_TYPE_TYROSINE_PROTEIN_PHOSPHATASES	20	1.109	0.334	0.983	1.319	0.11	1	-0.733	0.848	1
REACTOME_RECOGNITION_AND_ASSOCIATION_OF_DNA_GLYCOSYLASE_WITH_SITE_CONTAINING_AN_AFFECTED_PURINE	54	0.941	0.533	0.952	0.982	0.483	1	0.537	0.918	1
REACTOME_RECOGNITION_OF_DNA_DAMAGE_BY_PCNA_CONTAINING_REPLICATION_COMPLEX	30	-0.542	0.941	1	0.708	0.768	0.999	-0.791	0.696	1
REACTOME_RECRUITMENT_OF_MITOTIC_CENTROSOME_PROTEINS_AND_COMPLEXES	80	-0.514	0.982	1	0.878	0.603	1	-0.963	0.496	1
REACTOME_RECRUITMENT_OF_NUMA_TO_MITOTIC_CENTROSOMES	93	0.699	0.861	0.983	0.965	0.503	1	-0.712	0.851	1
REACTOME_RECYCLING_OF_BILE_ACIDS_AND_SALTS	16	-0.615	0.947	1	0.818	0.713	0.996	-1.137	0.258	1
REACTOME_RECYCLING_PATHWAY_OF_L1	48	1.148	0.253	1	0.97	0.477	1	1.227	0.217	1
REACTOME_REGULATED_NECROSIS	56	-0.727	0.745	1	-0.855	0.598	1	-0.632	0.842	1
REACTOME_REGULATION_OF_BETA_CELL_DEVELOPMENT	41	0.962	0.496	0.955	-0.732	0.887	1	1.273	0.169	1
REACTOME_REGULATION_OF_CHOLESTEROL_BIOSYNTHESIS_BY_SREBP_SREBF	54	-1.664	0.028	0.437	-1.386	0.12	1	-1.879	0.004	0.36
REACTOME_REGULATION_OF_EXPRESSION_OF_SLITS_AND_ROBOS	171	1.103	0.399	0.975	1.349	0.212	1	0.508	0.908	1
REACTOME_REGULATION_OF_FZD_BY_UBIQUITINATION	21	0.636	0.915	0.993	0.714	0.815	0.996	-1.026	0.486	1
REACTOME_REGULATION_OF_GENE_EXPRESSION_IN_BETA_CELLS	21	0.965	0.526	0.957	-0.738	0.828	1	1.198	0.261	1
REACTOME_REGULATION_OF_GENE_EXPRESSION_IN_LATE_STAGE_BRANCHING_MORPHOGENESIS_PANCREATIC_BUD_PRECURSOR_CELLS	15	-1.283	0.197	0.953	-1.118	0.352	1	-0.888	0.607	1
REACTOME_REGULATION_OF_GLUCOKINASE_BY_GLUCOKINASE_REGULATORY_PROTEIN	32	0.974	0.453	0.961	1.17	0.289	1	0.761	0.733	1
REACTOME_REGULATION_OF_HMOX1_EXPRESSION_AND_ACTIVITY	64	-1.305	0.205	0.961	-0.95	0.486	1	-1.3	0.189	1
REACTOME_REGULATION_OF_HSF1_MEDIATED_HEAT_SHOCK_RESPONSE	82	0.818	0.702	0.964	1.328	0.116	1	0.812	0.68	1
REACTOME_REGULATION_OF_IFNA_SIGNALING	26	-0.958	0.544	1	-1.207	0.277	1	0.618	0.812	1
REACTOME_REGULATION_OF_INNATE_IMMUNE_RESPONSES_TO_CYTOSOLIC_DNA	15	0.975	0.498	0.96	0.997	0.449	1	-0.546	0.97	0.995
REACTOME_REGULATION_OF_INSULIN_LIKE_GROWTH_FACTOR_IGF_TRANSPORT_AND_UPTAKE_BY_INSULIN_LIKE_GROWTH_FACTOR_BINDING_PROTEINS_IGFBPS	124	-0.924	0.568	1	-1.16	0.198	1	0.801	0.73	1
REACTOME_REGULATION_OF_INSULIN_SECRETION	78	1.116	0.279	0.994	0.861	0.719	0.992	1.216	0.175	1
REACTOME_REGULATION_OF_KIT_SIGNALING	16	1.176	0.276	1	1.08	0.427	1	0.772	0.762	1
REACTOME_REGULATION_OF_LIPID_METABOLISM_BY_PPARALPHA	119	-1.005	0.454	1	-0.94	0.538	1	-1.079	0.378	1
REACTOME_REGULATION_OF_MECP2_EXPRESSION_AND_ACTIVITY	31	0.842	0.639	0.962	-1.069	0.428	1	1.347	0.163	1
REACTOME_REGULATION_OF_MRNA_STABILITY_BY_PROTEINS_THAT_BIND_AU_RICH_ELEMENTS	86	0.71	0.772	0.977	0.779	0.701	0.997	-0.824	0.631	1
REACTOME_REGULATION_OF_PLK1_ACTIVITY_AT_G2_M_TRANSITION	87	-0.775	0.742	1	0.647	0.883	1	-1.04	0.412	1
REACTOME_REGULATION_OF_PTEN_GENE_TRANSCRIPTION	61	1.185	0.217	1	0.912	0.595	1	1.159	0.261	1
REACTOME_REGULATION_OF_PTEN_STABILITY_AND_ACTIVITY	68	0.577	0.952	0.997	0.705	0.809	1	-0.74	0.769	1
REACTOME_REGULATION_OF_PYRUVATE_DEHYDROGENASE_PDH_COMPLEX	16	0.776	0.778	0.973	1.056	0.371	1	-1.293	0.135	1
REACTOME_REGULATION_OF_RAS_BY_GAPS	67	-0.786	0.713	1	-0.746	0.751	1	-0.895	0.56	1
REACTOME_REGULATION_OF_RUNX1_EXPRESSION_AND_ACTIVITY	17	1.247	0.241	1	0.934	0.513	1	1.301	0.203	1
REACTOME_REGULATION_OF_RUNX2_EXPRESSION_AND_ACTIVITY	72	-0.832	0.708	1	0.597	0.964	1	-1.216	0.196	1
REACTOME_REGULATION_OF_RUNX3_EXPRESSION_AND_ACTIVITY	54	-0.985	0.465	1	-0.699	0.75	1	-1.19	0.269	1
REACTOME_REGULATION_OF_SIGNALING_BY_CBL	22	0.695	0.796	0.983	0.6	0.904	1	0.428	0.988	1
REACTOME_REGULATION_OF_TLR_BY_ENDOGENOUS_LIGAND	21	-1.099	0.357	1	-0.923	0.558	1	-1.04	0.433	1
REACTOME_REGULATION_OF_TNFR1_SIGNALING	35	-0.609	0.896	1	-0.725	0.753	1	0.54	0.957	1
REACTOME_REGULATION_OF_TP53_ACTIVITY	158	-0.7	0.921	1	0.868	0.638	1	-0.957	0.496	1
REACTOME_REGULATION_OF_TP53_ACTIVITY_THROUGH_ACETYLATION	29	0.851	0.642	0.963	0.921	0.527	1	0.847	0.628	1
REACTOME_REGULATION_OF_TP53_ACTIVITY_THROUGH_METHYLATION	19	0.899	0.599	0.968	0.917	0.541	1	-0.586	0.973	1
REACTOME_REGULATION_OF_TP53_ACTIVITY_THROUGH_PHOSPHORYLATION	91	-0.719	0.822	1	-0.774	0.751	1	-0.734	0.8	1
REACTOME_REGULATION_OF_TP53_EXPRESSION_AND_DEGRADATION	37	-1.115	0.311	1	-1.011	0.395	1	-1.256	0.2	1
REACTOME_REPRODUCTION	141	-0.679	0.892	1	-0.715	0.839	1	0.741	0.791	0.999
REACTOME_RESOLUTION_OF_ABASIC_SITES_AP_SITES	38	0.606	0.936	0.997	0.938	0.533	1	0.476	0.998	1
REACTOME_RESOLUTION_OF_AP_SITES_VIA_THE_MULTIPLE_NUCLEOTIDE_PATCH_REPLACEMENT_PATHWAY	25	0.722	0.795	0.971	0.86	0.628	0.991	0.572	0.938	1
REACTOME_RESOLUTION_OF_D_LOOP_STRUCTURES	34	-0.596	0.934	1	-0.539	0.975	1	0.485	0.979	1
REACTOME_RESOLUTION_OF_D_LOOP_STRUCTURES_THROUGH_SYNTHESIS_DEPENDENT_STRAND_ANNEALING_SDSA	26	-0.467	0.988	1	0.78	0.702	1	-0.808	0.674	1
REACTOME_RESOLUTION_OF_SISTER_CHROMATID_COHESION	124	-1.153	0.317	1	-0.931	0.551	1	-1.196	0.289	1
REACTOME_RESPIRATORY_ELECTRON_TRANSPORT	102	-0.588	0.875	1	-0.324	0.996	1	0.609	0.876	1
REACTOME_RESPIRATORY_ELECTRON_TRANSPORT_ATP_SYNTHESIS_BY_CHEMIOSMOTIC_COUPLING_AND_HEAT_PRODUCTION_BY_UNCOUPLING_PROTEINS	126	-0.501	0.948	1	0.425	0.975	0.997	0.725	0.76	1
REACTOME_RESPONSE_OF_EIF2AK1_HRI_TO_HEME_DEFICIENCY	15	-1.125	0.344	1	-0.884	0.626	1	-1.246	0.22	1
REACTOME_RESPONSE_OF_EIF2AK4_GCN2_TO_AMINO_ACID_DEFICIENCY	102	1.295	0.278	1	1.536	0.09	1	0.676	0.722	1
REACTOME_RESPONSE_OF_MTB_TO_PHAGOCYTOSIS	23	-0.817	0.655	1	-0.781	0.689	1	-0.909	0.586	1
REACTOME_RESPONSE_TO_ELEVATED_PLATELET_CYTOSOLIC_CA2	132	1.061	0.348	0.988	0.847	0.696	0.993	1.042	0.387	1
REACTOME_RET_SIGNALING	40	-0.814	0.772	1	-0.686	0.971	1	-0.841	0.703	1
REACTOME_RETROGRADE_TRANSPORT_AT_THE_TRANS_GOLGI_NETWORK	49	-1.042	0.388	1	-1.095	0.317	1	-0.698	0.854	1
REACTOME_RHO_GTPASE_CYCLE	441	-0.834	0.766	1	0.801	0.811	1	-1.079	0.331	1
REACTOME_RHO_GTPASE_EFFECTORS	318	-0.909	0.578	1	-0.605	0.948	1	-1.119	0.318	1
REACTOME_RHO_GTPASES_ACTIVATE_CIT	19	0.907	0.562	0.967	-0.867	0.624	1	1.059	0.386	1
REACTOME_RHO_GTPASES_ACTIVATE_FORMINS	138	-1.193	0.258	1	-0.854	0.623	1	-1.266	0.219	1
REACTOME_RHO_GTPASES_ACTIVATE_IQGAPS	31	-0.696	0.887	1	-0.898	0.621	1	1.027	0.408	1
REACTOME_RHO_GTPASES_ACTIVATE_NADPH_OXIDASES	24	0.815	0.721	0.968	0.8	0.695	1	-0.455	0.99	0.998
REACTOME_RHO_GTPASES_ACTIVATE_PAKS	21	1.96	0.006	0.574	1.432	0.108	1	1.927	0	0.617
REACTOME_RHO_GTPASES_ACTIVATE_PKNS	90	0.518	0.942	1	0.59	0.86	1	-0.664	0.786	1
REACTOME_RHO_GTPASES_ACTIVATE_ROCKS	19	1.157	0.307	1	-0.713	0.811	1	1.411	0.107	1
REACTOME_RHO_GTPASES_ACTIVATE_WASPS_AND_WAVES	36	0.955	0.53	0.954	1.247	0.212	1	-0.614	0.949	1
REACTOME_RHOA_GTPASE_CYCLE	147	-0.948	0.546	1	-0.836	0.755	1	-1.089	0.297	1
REACTOME_RHOB_GTPASE_CYCLE	70	-1.594	0.021	0.51	-1.166	0.247	1	-1.514	0.024	0.751
REACTOME_RHOBTB_GTPASE_CYCLE	35	-1.017	0.395	1	-1.273	0.163	1	0.981	0.446	1
REACTOME_RHOBTB1_GTPASE_CYCLE	23	-0.638	0.894	1	-0.705	0.851	1	0.824	0.684	1
REACTOME_RHOBTB2_GTPASE_CYCLE	23	-1.431	0.111	0.81	-1.666	0.021	0.978	-1.082	0.359	1
REACTOME_RHOC_GTPASE_CYCLE	73	-1.403	0.077	0.838	-1.183	0.235	1	-1.264	0.162	1
REACTOME_RHOD_GTPASE_CYCLE	51	-1.854	0.002	0.656	-1.678	0.006	0.989	-1.54	0.039	0.679
REACTOME_RHOF_GTPASE_CYCLE	42	-1.466	0.055	0.744	-1.295	0.147	1	-1.475	0.049	0.837
REACTOME_RHOG_GTPASE_CYCLE	74	-1.103	0.298	1	-0.956	0.544	1	-0.999	0.473	1
REACTOME_RHOH_GTPASE_CYCLE	37	-0.951	0.517	1	0.793	0.791	1	-1.374	0.088	1
REACTOME_RHOJ_GTPASE_CYCLE	55	-0.993	0.469	1	-0.837	0.747	1	-1.282	0.145	1
REACTOME_RHOQ_GTPASE_CYCLE	59	-0.892	0.616	1	0.916	0.589	1	-1.1	0.322	1
REACTOME_RHOU_GTPASE_CYCLE	34	0.962	0.494	0.956	1.126	0.324	1	-0.799	0.682	1
REACTOME_RHOV_GTPASE_CYCLE	33	0.653	0.873	0.988	0.919	0.519	1	-0.815	0.649	1
REACTOME_RIP_MEDIATED_NFKB_ACTIVATION_VIA_ZBP1	17	-0.976	0.522	1	-1.046	0.465	1	-0.632	0.843	1
REACTOME_RIPK1_MEDIATED_REGULATED_NECROSIS	29	-0.634	0.824	1	-0.865	0.622	1	0.436	0.979	1
REACTOME_RMTS_METHYLATE_HISTONE_ARGININES	76	-0.448	0.957	1	0.547	0.86	0.996	-0.666	0.803	1
REACTOME_RNA_POLYMERASE_I_PROMOTER_ESCAPE	85	0.498	0.949	1	0.804	0.676	1	-0.689	0.75	1
REACTOME_RNA_POLYMERASE_I_TRANSCRIPTION	104	0.655	0.788	0.989	0.871	0.603	1	-0.584	0.889	1
REACTOME_RNA_POLYMERASE_I_TRANSCRIPTION_INITIATION	44	1.191	0.27	1	1.382	0.102	1	0.998	0.441	1
REACTOME_RNA_POLYMERASE_I_TRANSCRIPTION_TERMINATION	29	1.059	0.381	0.986	1.228	0.215	1	0.823	0.674	1
REACTOME_RNA_POLYMERASE_II_TRANSCRIBES_SNRNA_GENES	74	0.723	0.839	0.973	-0.628	0.936	1	1.346	0.116	1
REACTOME_RNA_POLYMERASE_II_TRANSCRIPTION_TERMINATION	66	1.015	0.433	0.955	-0.728	0.756	1	1.773	0.018	0.675
REACTOME_RNA_POLYMERASE_III_CHAIN_ELONGATION	18	-0.66	0.834	1	1.115	0.34	1	-0.843	0.675	1
REACTOME_RNA_POLYMERASE_III_TRANSCRIPTION	41	0.621	0.91	0.991	1.309	0.165	1	-0.794	0.722	1
REACTOME_RNA_POLYMERASE_III_TRANSCRIPTION_INITIATION_FROM_TYPE_1_PROMOTER	28	0.728	0.802	0.978	1.228	0.239	1	-0.61	0.88	1
REACTOME_RNA_POLYMERASE_III_TRANSCRIPTION_INITIATION_FROM_TYPE_3_PROMOTER	28	-0.743	0.818	1	0.976	0.493	1	-1.044	0.437	1
REACTOME_RNA_POLYMERASE_III_TRANSCRIPTION_TERMINATION	23	0.651	0.894	0.99	1.281	0.196	1	-0.736	0.773	1
REACTOME_RND1_GTPASE_CYCLE	42	-0.744	0.814	1	-0.529	0.985	1	-0.877	0.636	1
REACTOME_RND2_GTPASE_CYCLE	43	-0.971	0.516	1	-0.8	0.755	1	-0.853	0.645	1
REACTOME_RND3_GTPASE_CYCLE	42	-1.102	0.357	1	-0.927	0.537	1	-1.065	0.39	1
REACTOME_ROLE_OF_LAT2_NTAL_LAB_ON_CALCIUM_MOBILIZATION	16	1.05	0.435	0.993	1.091	0.409	1	0.719	0.76	1
REACTOME_ROLE_OF_PHOSPHOLIPIDS_IN_PHAGOCYTOSIS	25	1.393	0.104	1	1.15	0.312	1	1.278	0.201	1
REACTOME_RORA_ACTIVATES_GENE_EXPRESSION	18	-0.846	0.647	1	-0.905	0.577	1	-0.907	0.544	1
REACTOME_ROS_AND_RNS_PRODUCTION_IN_PHAGOCYTES	36	-0.931	0.535	1	-0.749	0.828	1	-1.107	0.293	1
REACTOME_RRNA_MODIFICATION_IN_THE_NUCLEUS_AND_CYTOSOL	59	0.84	0.624	0.96	1.412	0.173	1	0.589	0.823	1
REACTOME_RRNA_PROCESSING	201	1.25	0.28	1	1.678	0.028	1	0.311	0.998	1
REACTOME_RUNX1_INTERACTS_WITH_CO_FACTORS_WHOSE_PRECISE_EFFECT_ON_RUNX1_TARGETS_IS_NOT_KNOWN	37	0.821	0.635	0.962	-1.072	0.387	1	1.503	0.085	1
REACTOME_RUNX1_REGULATES_GENES_INVOLVED_IN_MEGAKARYOCYTE_DIFFERENTIATION_AND_PLATELET_FUNCTION	93	0.664	0.784	0.987	0.52	0.95	1	0.574	0.908	1
REACTOME_RUNX1_REGULATES_TRANSCRIPTION_OF_GENES_INVOLVED_IN_DIFFERENTIATION_OF_HSCS	125	-0.421	0.998	1	0.594	0.857	0.999	-0.721	0.742	0.998
REACTOME_RUNX2_REGULATES_BONE_DEVELOPMENT	31	-0.737	0.821	1	-0.991	0.497	1	1.149	0.282	1
REACTOME_RUNX2_REGULATES_OSTEOBLAST_DIFFERENTIATION	24	0.875	0.623	0.964	-0.768	0.786	1	1.604	0.011	1
REACTOME_S_PHASE	161	-1.015	0.433	1	-0.832	0.645	1	-1.101	0.358	1
REACTOME_SARS_COV_1_INFECTION	50	-1.425	0.1	0.794	-1.335	0.138	1	-1.12	0.331	1
REACTOME_SARS_COV_2_INFECTION	67	-1.755	0.015	0.47	-1.491	0.093	1	-1.264	0.195	1
REACTOME_SARS_COV_INFECTIONS	146	-1.088	0.354	1	-0.762	0.756	1	-1.126	0.275	1
REACTOME_SCAVENGING_BY_CLASS_A_RECEPTORS	19	1.006	0.465	0.961	0.88	0.623	1	0.946	0.529	1
REACTOME_SCF_SKP2_MEDIATED_DEGRADATION_OF_P27_P21	59	-1.553	0.062	0.575	-1.165	0.281	1	-1.473	0.099	0.824
REACTOME_SEALING_OF_THE_NUCLEAR_ENVELOPE_NE_BY_ESCRT_III	31	-0.78	0.836	1	-0.947	0.559	1	0.816	0.749	1
REACTOME_SELECTIVE_AUTOPHAGY	81	-0.777	0.842	1	0.869	0.679	1	-0.871	0.652	1
REACTOME_SELENOAMINO_ACID_METABOLISM	118	0.996	0.492	0.963	1.497	0.126	1	-0.812	0.644	1
REACTOME_SEMA3A_PAK_DEPENDENT_AXON_REPULSION	16	-1.676	0.014	0.456	-1.286	0.137	1	-1.819	0.01	0.357
REACTOME_SEMA4D_IN_SEMAPHORIN_SIGNALING	24	0.961	0.507	0.955	0.697	0.876	1	1.13	0.301	1
REACTOME_SEMA4D_INDUCED_CELL_MIGRATION_AND_GROWTH_CONE_COLLAPSE	20	1.018	0.44	0.961	0.63	0.92	1	1.221	0.202	1
REACTOME_SEMAPHORIN_INTERACTIONS	64	1.153	0.251	1	1.035	0.383	1	1.256	0.16	1
REACTOME_SENESCENCE_ASSOCIATED_SECRETORY_PHENOTYPE_SASP	108	-0.824	0.661	1	-0.731	0.759	1	-0.997	0.451	1
REACTOME_SENSORY_PROCESSING_OF_SOUND	77	0.829	0.739	0.966	-0.88	0.638	1	1.109	0.3	1
REACTOME_SENSORY_PROCESSING_OF_SOUND_BY_OUTER_HAIR_CELLS_OF_THE_COCHLEA	55	-0.85	0.701	1	-0.824	0.72	1	0.892	0.617	1
REACTOME_SEPARATION_OF_SISTER_CHROMATIDS	188	-1.206	0.267	1	-0.953	0.507	1	-1.142	0.321	1
REACTOME_SEROTONIN_NEUROTRANSMITTER_RELEASE_CYCLE	18	0.875	0.658	0.962	-0.897	0.64	1	1.135	0.271	1
REACTOME_SHC_MEDIATED_CASCADE_FGFR1	21	-0.728	0.845	1	-1.305	0.13	1	0.966	0.535	1
REACTOME_SHC_MEDIATED_CASCADE_FGFR3	18	1.375	0.117	1	1.015	0.432	1	1.366	0.129	1
REACTOME_SHC_MEDIATED_CASCADE_FGFR4	20	0.962	0.51	0.956	-1.093	0.351	1	1.274	0.208	1
REACTOME_SHC1_EVENTS_IN_ERBB2_SIGNALING	22	-1.175	0.245	1	-1.148	0.282	1	-0.898	0.603	1
REACTOME_SIALIC_ACID_METABOLISM	33	-1.08	0.316	1	1.238	0.169	1	-1.352	0.069	1
REACTOME_SIGNAL_AMPLIFICATION	33	1.222	0.17	1	1.038	0.384	1	-0.76	0.888	1
REACTOME_SIGNAL_REGULATORY_PROTEIN_FAMILY_INTERACTIONS	16	0.684	0.817	0.985	0.699	0.819	1	-0.571	0.928	0.999
REACTOME_SIGNAL_TRANSDUCTION_BY_L1	21	-0.913	0.579	1	-0.78	0.747	1	0.894	0.601	1
REACTOME_SIGNALING_BY_BMP	27	0.705	0.88	0.982	1.392	0.088	1	-1.123	0.31	1
REACTOME_SIGNALING_BY_BRAF_AND_RAF_FUSIONS	65	0.78	0.793	0.969	0.456	1	0.997	0.944	0.501	1
REACTOME_SIGNALING_BY_CSF3_G_CSF	30	-1.072	0.437	1	-1.155	0.411	1	-1.174	0.354	1
REACTOME_SIGNALING_BY_CTNNB1_PHOSPHO_SITE_MUTANTS	15	0.622	0.964	0.993	0.573	0.974	0.998	0.731	0.814	1
REACTOME_SIGNALING_BY_CYTOSOLIC_FGFR1_FUSION_MUTANTS	18	-0.58	0.882	1	-0.61	0.876	1	0.621	0.863	1
REACTOME_SIGNALING_BY_EGFR	50	-1.171	0.3	1	-1.093	0.345	1	-0.993	0.495	1
REACTOME_SIGNALING_BY_EGFR_IN_CANCER	25	-1.119	0.344	1	-1.124	0.338	1	-0.788	0.721	1
REACTOME_SIGNALING_BY_ERBB2	50	0.792	0.799	0.966	-0.787	0.782	1	0.646	0.965	1
REACTOME_SIGNALING_BY_ERBB2_ECD_MUTANTS	16	1.074	0.34	0.98	-0.772	0.743	1	1.4	0.124	1
REACTOME_SIGNALING_BY_ERBB2_IN_CANCER	26	-1.19	0.222	1	-1.206	0.23	1	-0.801	0.761	1
REACTOME_SIGNALING_BY_ERBB4	58	0.746	0.904	0.976	-0.859	0.719	1	1.115	0.285	1
REACTOME_SIGNALING_BY_ERYTHROPOIETIN	25	0.681	0.782	0.984	0.401	0.979	0.998	0.581	0.855	1
REACTOME_SIGNALING_BY_FGFR	87	0.891	0.64	0.972	0.924	0.6	1	0.759	0.803	1
REACTOME_SIGNALING_BY_FGFR_IN_DISEASE	63	1.019	0.44	0.966	-0.765	0.837	1	1.132	0.317	1
REACTOME_SIGNALING_BY_FGFR1	50	0.63	0.961	0.991	-0.946	0.516	1	0.609	0.969	1
REACTOME_SIGNALING_BY_FGFR1_IN_DISEASE	38	0.833	0.729	0.965	-1.274	0.131	1	1.117	0.304	1
REACTOME_SIGNALING_BY_FGFR2	73	1.345	0.105	1	1.208	0.162	1	1.14	0.287	1
REACTOME_SIGNALING_BY_FGFR2_IIIA_TM	19	0.956	0.522	0.955	1.067	0.377	1	0.619	0.885	1
REACTOME_SIGNALING_BY_FGFR2_IN_DISEASE	43	1.083	0.367	0.976	-0.713	0.881	1	1.158	0.305	1
REACTOME_SIGNALING_BY_FGFR3	40	1.573	0.02	1	1.301	0.112	1	1.389	0.102	1
REACTOME_SIGNALING_BY_FGFR4	41	1.241	0.19	1	0.926	0.602	1	1.322	0.139	1
REACTOME_SIGNALING_BY_FLT3_FUSION_PROTEINS	19	1.059	0.406	0.984	0.786	0.695	0.997	0.597	0.937	1
REACTOME_SIGNALING_BY_FLT3_ITD_AND_TKD_MUTANTS	16	0.965	0.502	0.959	0.919	0.569	1	-0.784	0.761	1
REACTOME_SIGNALING_BY_HEDGEHOG	149	0.694	0.899	0.981	-0.933	0.566	1	0.924	0.574	1
REACTOME_SIGNALING_BY_HIPPO	20	1.068	0.401	0.985	0.895	0.6	1	0.959	0.535	1
REACTOME_SIGNALING_BY_INSULIN_RECEPTOR	78	0.781	0.868	0.971	-0.918	0.6	1	-0.754	0.893	1
REACTOME_SIGNALING_BY_INTERLEUKINS	452	0.674	0.861	0.986	-0.719	0.778	1	-0.854	0.649	1
REACTOME_SIGNALING_BY_KIT_IN_DISEASE	20	1.283	0.173	1	0.99	0.48	1	1.008	0.467	1
REACTOME_SIGNALING_BY_MET	79	0.714	0.894	0.973	-0.983	0.473	1	0.825	0.703	1
REACTOME_SIGNALING_BY_MODERATE_KINASE_ACTIVITY_BRAF_MUTANTS	45	0.561	0.99	0.998	-0.543	0.984	1	-0.888	0.635	1
REACTOME_SIGNALING_BY_NODAL	20	-0.756	0.763	1	-1.15	0.315	1	-0.62	0.939	1
REACTOME_SIGNALING_BY_NOTCH	231	0.884	0.592	0.971	0.891	0.596	1	0.606	0.99	1
REACTOME_SIGNALING_BY_NOTCH1	74	1.2	0.182	1	1.173	0.247	1	0.98	0.476	1
REACTOME_SIGNALING_BY_NOTCH1_HD_DOMAIN_MUTANTS_IN_CANCER	15	-0.635	0.9	1	0.78	0.757	0.999	-1.066	0.402	1
REACTOME_SIGNALING_BY_NOTCH1_PEST_DOMAIN_MUTANTS_IN_CANCER	58	0.834	0.706	0.966	1.051	0.414	1	-0.815	0.73	1
REACTOME_SIGNALING_BY_NOTCH2	33	0.812	0.72	0.963	0.825	0.725	1	-0.973	0.489	1
REACTOME_SIGNALING_BY_NOTCH3	49	-0.912	0.624	1	0.981	0.5	1	-0.872	0.677	1
REACTOME_SIGNALING_BY_NOTCH4	81	1.003	0.435	0.959	0.75	0.789	0.989	-0.603	0.971	1
REACTOME_SIGNALING_BY_NTRK2_TRKB	25	1.683	0.008	1	1.336	0.117	1	1.607	0.039	1
REACTOME_SIGNALING_BY_NTRK3_TRKC	17	1.718	0.012	1	1.565	0.031	1	0.88	0.606	1
REACTOME_SIGNALING_BY_NTRKS	134	1.155	0.274	1	0.962	0.52	1	1.199	0.215	1
REACTOME_SIGNALING_BY_NUCLEAR_RECEPTORS	293	0.892	0.667	0.974	0.894	0.668	1	-0.898	0.667	1
REACTOME_SIGNALING_BY_PDGF	58	1.126	0.237	0.989	1.015	0.445	1	1.286	0.128	1
REACTOME_SIGNALING_BY_PDGFR_IN_DISEASE	20	1.177	0.294	1	1.336	0.163	1	0.743	0.832	1
REACTOME_SIGNALING_BY_PTK6	54	-1.222	0.187	1	-1.35	0.096	1	-1.157	0.251	1
REACTOME_SIGNALING_BY_RETINOIC_ACID	43	1.16	0.235	1	1.06	0.363	1	0.758	0.894	1
REACTOME_SIGNALING_BY_ROBO_RECEPTORS	217	1.243	0.243	1	1.578	0.058	1	0.593	0.914	1
REACTOME_SIGNALING_BY_SCF_KIT	43	0.84	0.673	0.961	0.94	0.531	1	-0.782	0.771	1
REACTOME_SIGNALING_BY_TGF_BETA_RECEPTOR_COMPLEX	73	0.566	0.95	0.997	-0.872	0.602	1	0.687	0.823	1
REACTOME_SIGNALING_BY_TGFB_FAMILY_MEMBERS	101	-0.736	0.876	1	-0.815	0.777	1	-1.142	0.252	1
REACTOME_SIGNALING_BY_THE_B_CELL_RECEPTOR_BCR	109	1.025	0.455	0.971	0.859	0.607	0.985	0.461	0.947	1
REACTOME_SIGNALING_BY_TYPE_1_INSULIN_LIKE_GROWTH_FACTOR_1_RECEPTOR_IGF1R	54	0.985	0.473	0.961	-0.836	0.756	1	1.062	0.393	1
REACTOME_SIGNALING_BY_VEGF	106	1.324	0.108	1	1.369	0.091	1	0.872	0.695	1
REACTOME_SIGNALING_BY_WNT	326	1.041	0.357	0.992	1.02	0.381	1	-0.756	0.87	1
REACTOME_SIGNALING_BY_WNT_IN_CANCER	34	-1.474	0.085	0.739	-1.25	0.231	1	-1.394	0.115	1
REACTOME_SIGNALLING_TO_ERKS	34	0.984	0.483	0.961	0.75	0.752	0.989	1.182	0.268	1
REACTOME_SIGNALLING_TO_RAS	20	1.151	0.276	0.996	0.979	0.48	1	1.307	0.149	1
REACTOME_SIRT1_NEGATIVELY_REGULATES_RRNA_EXPRESSION	64	-0.408	0.973	1	0.513	0.914	0.998	-0.662	0.782	1
REACTOME_SLC_MEDIATED_TRANSMEMBRANE_TRANSPORT	250	-1.346	0.042	0.96	-0.908	0.704	1	-1.487	0.022	0.805
REACTOME_SLC_TRANSPORTER_DISORDERS	99	-1.018	0.425	1	0.948	0.557	1	-1.224	0.183	1
REACTOME_SMAD2_SMAD3_SMAD4_HETEROTRIMER_REGULATES_TRANSCRIPTION	32	0.901	0.575	0.968	1.012	0.422	1	-0.627	0.947	1
REACTOME_SMOOTH_MUSCLE_CONTRACTION	38	1.111	0.353	0.991	0.587	0.948	1	1.501	0.047	1
REACTOME_SNRNP_ASSEMBLY	54	0.997	0.483	0.963	1.162	0.311	1	0.658	0.766	1
REACTOME_SPHINGOLIPID_DE_NOVO_BIOSYNTHESIS	45	-1.293	0.161	0.961	-0.8	0.718	1	-1.538	0.043	0.675
REACTOME_SPHINGOLIPID_METABOLISM	90	-1.291	0.139	0.953	-0.989	0.492	1	-1.468	0.043	0.802
REACTOME_SPRY_REGULATION_OF_FGF_SIGNALING	16	-0.635	0.874	1	0.493	0.988	0.994	-0.772	0.707	1
REACTOME_SRP_DEPENDENT_COTRANSLATIONAL_PROTEIN_TARGETING_TO_MEMBRANE	113	0.855	0.615	0.966	1.202	0.347	1	-0.526	0.864	0.99
REACTOME_STABILIZATION_OF_P53	56	-0.732	0.721	1	-0.612	0.894	1	-0.937	0.495	1
REACTOME_STIMULI_SENSING_CHANNELS	106	0.954	0.53	0.952	0.836	0.812	1	0.912	0.614	1
REACTOME_STING_MEDIATED_INDUCTION_OF_HOST_IMMUNE_RESPONSES	16	1.551	0.058	1	1.23	0.224	1	1.221	0.269	1
REACTOME_STRIATED_MUSCLE_CONTRACTION	36	0.995	0.459	0.958	1.089	0.303	1	-0.702	0.954	1
REACTOME_SULFUR_AMINO_ACID_METABOLISM	27	-0.873	0.68	1	0.713	0.907	0.997	-1.013	0.437	1
REACTOME_SUMOYLATION	185	0.769	0.757	0.974	0.808	0.769	1	0.771	0.747	1
REACTOME_SUMOYLATION_OF_CHROMATIN_ORGANIZATION_PROTEINS	69	0.973	0.49	0.96	0.916	0.535	1	0.803	0.68	1
REACTOME_SUMOYLATION_OF_DNA_DAMAGE_RESPONSE_AND_REPAIR_PROTEINS	76	1.077	0.373	0.984	1.064	0.391	1	0.832	0.617	1
REACTOME_SUMOYLATION_OF_DNA_METHYLATION_PROTEINS	15	-0.651	0.881	1	-0.707	0.849	1	0.874	0.619	1
REACTOME_SUMOYLATION_OF_DNA_REPLICATION_PROTEINS	46	-0.929	0.549	1	-0.902	0.528	1	-0.826	0.602	1
REACTOME_SUMOYLATION_OF_INTRACELLULAR_RECEPTORS	30	-0.762	0.826	1	1.206	0.181	1	-0.709	0.871	1
REACTOME_SUMOYLATION_OF_RNA_BINDING_PROTEINS	46	0.726	0.74	0.978	0.615	0.912	1	0.646	0.835	1
REACTOME_SUMOYLATION_OF_SUMOYLATION_PROTEINS	35	0.9	0.546	0.97	1.003	0.424	1	0.776	0.715	1
REACTOME_SUMOYLATION_OF_TRANSCRIPTION_COFACTORS	42	0.733	0.775	0.978	-0.868	0.59	1	1.246	0.202	1
REACTOME_SUMOYLATION_OF_TRANSCRIPTION_FACTORS	20	1.52	0.061	1	1.336	0.182	1	1.261	0.23	1
REACTOME_SUMOYLATION_OF_UBIQUITINYLATION_PROTEINS	39	0.853	0.6	0.964	1.105	0.319	1	0.81	0.649	1
REACTOME_SURFACTANT_METABOLISM	30	0.937	0.571	0.946	-0.749	0.902	1	1.111	0.293	1
REACTOME_SWITCHING_OF_ORIGINS_TO_A_POST_REPLICATIVE_STATE	90	-1.408	0.143	0.858	-1.332	0.178	1	-1.079	0.378	1
REACTOME_SYNAPTIC_ADHESION_LIKE_MOLECULES	21	1.305	0.104	1	0.857	0.704	0.985	1.285	0.143	1
REACTOME_SYNDECAN_INTERACTIONS	27	-0.661	0.936	1	-0.788	0.771	1	-0.986	0.522	1
REACTOME_SYNTHESIS_OF_ACTIVE_UBIQUITIN_ROLES_OF_E1_AND_E2_ENZYMES	30	-1.301	0.203	0.972	-0.961	0.507	1	-1.504	0.064	0.772
REACTOME_SYNTHESIS_OF_BILE_ACIDS_AND_BILE_SALTS	34	1.022	0.417	0.97	0.975	0.51	1	1.018	0.418	1
REACTOME_SYNTHESIS_OF_BILE_ACIDS_AND_BILE_SALTS_VIA_27_HYDROXYCHOLESTEROL	15	1.076	0.34	0.981	1.029	0.415	1	0.982	0.487	1
REACTOME_SYNTHESIS_OF_BILE_ACIDS_AND_BILE_SALTS_VIA_7ALPHA_HYDROXYCHOLESTEROL	24	0.929	0.564	0.946	0.984	0.502	1	0.864	0.648	1
REACTOME_SYNTHESIS_OF_GLYCOSYLPHOSPHATIDYLINOSITOL_GPI	17	-1.144	0.315	1	-0.833	0.666	1	-0.992	0.501	1
REACTOME_SYNTHESIS_OF_IP3_AND_IP4_IN_THE_CYTOSOL	26	1.005	0.475	0.96	1.097	0.338	1	-0.852	0.654	1
REACTOME_SYNTHESIS_OF_LEUKOTRIENES_LT_AND_EOXINS_EX	21	0.97	0.51	0.958	0.901	0.612	1	0.89	0.657	1
REACTOME_SYNTHESIS_OF_PA	39	-1.031	0.405	1	-0.889	0.636	1	-1.049	0.383	1
REACTOME_SYNTHESIS_OF_PC	28	-0.649	0.963	1	0.883	0.622	1	-0.925	0.556	1
REACTOME_SYNTHESIS_OF_PIPS_AT_THE_EARLY_ENDOSOME_MEMBRANE	16	0.723	0.817	0.972	-0.685	0.834	1	0.745	0.796	1
REACTOME_SYNTHESIS_OF_PIPS_AT_THE_GOLGI_MEMBRANE	17	1.075	0.375	0.98	1.109	0.354	1	0.524	0.963	1
REACTOME_SYNTHESIS_OF_PIPS_AT_THE_PLASMA_MEMBRANE	52	0.899	0.625	0.97	1.031	0.414	1	-0.984	0.501	1
REACTOME_SYNTHESIS_OF_PROSTAGLANDINS_PG_AND_THROMBOXANES_TX	15	1.224	0.172	1	1.406	0.079	1	1.258	0.155	1
REACTOME_SYNTHESIS_OF_SUBSTRATES_IN_N_GLYCAN_BIOSYTHESIS	63	-1.196	0.17	1	1.116	0.264	1	-1.567	0.012	0.723
REACTOME_SYNTHESIS_OF_VERY_LONG_CHAIN_FATTY_ACYL_COAS	24	-1.511	0.046	0.635	-1.737	0.004	1	-0.833	0.706	1
REACTOME_SYNTHESIS_SECRETION_AND_DEACYLATION_OF_GHRELIN	19	1.184	0.204	1	1.46	0.055	1	1.015	0.416	1
REACTOME_SYNTHESIS_SECRETION_AND_INACTIVATION_OF_GLUCAGON_LIKE_PEPTIDE_1_GLP_1	20	1.209	0.215	1	0.88	0.622	1	1.243	0.209	1
REACTOME_TAK1_ACTIVATES_NFKB_BY_PHOSPHORYLATION_AND_ACTIVATION_OF_IKKS_COMPLEX	32	-1.126	0.384	1	-1.093	0.418	1	-0.81	0.691	1
REACTOME_TBC_RABGAPS	42	-1.011	0.46	1	-0.99	0.479	1	-0.976	0.497	1
REACTOME_TCF_DEPENDENT_SIGNALING_IN_RESPONSE_TO_WNT	229	0.736	0.835	0.978	0.764	0.829	0.989	-0.773	0.8	1
REACTOME_TCR_SIGNALING	116	1.365	0.181	1	1.29	0.219	1	0.515	0.892	1
REACTOME_TELOMERE_C_STRAND_LAGGING_STRAND_SYNTHESIS	34	0.702	0.793	0.982	0.866	0.598	0.996	0.641	0.827	1
REACTOME_TELOMERE_EXTENSION_BY_TELOMERASE	23	-1.052	0.4	1	-1.1	0.356	1	-0.845	0.658	1
REACTOME_TELOMERE_MAINTENANCE	111	0.506	0.949	1	0.631	0.845	1	-0.582	0.876	0.998
REACTOME_TERMINATION_OF_O_GLYCAN_BIOSYNTHESIS	23	-1.107	0.31	1	-1.043	0.385	1	-0.786	0.801	1
REACTOME_TERMINATION_OF_TRANSLESION_DNA_SYNTHESIS	32	-0.829	0.685	1	-1.026	0.412	1	-0.735	0.821	1
REACTOME_TFAP2_AP_2_FAMILY_REGULATES_TRANSCRIPTION_OF_GROWTH_FACTORS_AND_THEIR_RECEPTORS	15	0.865	0.634	0.966	0.835	0.66	1	0.878	0.624	1
REACTOME_TGF_BETA_RECEPTOR_SIGNALING_ACTIVATES_SMADS	32	0.731	0.79	0.979	-0.765	0.745	1	0.703	0.823	1
REACTOME_TGF_BETA_RECEPTOR_SIGNALING_IN_EMT_EPITHELIAL_TO_MESENCHYMAL_TRANSITION	16	-0.723	0.806	1	-1.163	0.296	1	0.683	0.808	1
REACTOME_THE_CANONICAL_RETINOID_CYCLE_IN_RODS_TWILIGHT_VISION	22	-0.899	0.616	1	-1.302	0.096	1	0.768	0.845	1
REACTOME_THE_CITRIC_ACID_TCA_CYCLE_AND_RESPIRATORY_ELECTRON_TRANSPORT	177	0.465	0.989	0.999	0.681	0.832	1	0.742	0.778	1
REACTOME_THE_NLRP3_INFLAMMASOME	16	-0.754	0.721	1	0.614	0.838	1	-1.111	0.402	1
REACTOME_THE_PHOTOTRANSDUCTION_CASCADE	34	1.013	0.443	0.955	0.918	0.6	1	-0.843	0.735	1
REACTOME_THE_ROLE_OF_GTSE1_IN_G2_M_PROGRESSION_AFTER_G2_CHECKPOINT	77	-0.786	0.733	1	-0.861	0.647	1	0.751	0.775	1
REACTOME_THE_ROLE_OF_NEF_IN_HIV_1_REPLICATION_AND_DISEASE_PATHOGENESIS	28	1.022	0.442	0.966	1.298	0.2	1	-0.45	0.983	0.997
REACTOME_THROMBIN_SIGNALLING_THROUGH_PROTEINASE_ACTIVATED_RECEPTORS_PARS	32	1.117	0.304	0.999	0.732	0.917	0.992	1.123	0.294	1
REACTOME_THROMBOXANE_SIGNALLING_THROUGH_TP_RECEPTOR	24	1.073	0.362	0.978	0.724	0.874	0.988	0.785	0.829	1
REACTOME_TICAM1_RIP1_MEDIATED_IKK_COMPLEX_RECRUITMENT	19	0.824	0.662	0.963	-0.781	0.73	1	-0.552	0.944	0.998
REACTOME_TIE2_SIGNALING	18	0.666	0.92	0.987	-0.752	0.788	1	0.703	0.886	1
REACTOME_TIGHT_JUNCTION_INTERACTIONS	30	0.858	0.677	0.966	0.771	0.793	0.986	1.01	0.446	1
REACTOME_TNF_RECEPTOR_SUPERFAMILY_TNFSF_MEMBERS_MEDIATING_NON_CANONICAL_NF_KB_PATHWAY	17	0.639	0.908	0.993	0.76	0.789	0.989	-0.908	0.585	1
REACTOME_TNF_SIGNALING	44	0.762	0.742	0.973	-0.586	0.927	1	0.79	0.699	1
REACTOME_TNFR1_INDUCED_NFKAPPAB_SIGNALING_PATHWAY	30	-0.823	0.665	1	-0.752	0.724	1	-0.587	0.888	1
REACTOME_TNFR2_NON_CANONICAL_NF_KB_PATHWAY	100	1.015	0.448	0.956	1.25	0.181	1	-0.901	0.586	1
REACTOME_TNFS_BIND_THEIR_PHYSIOLOGICAL_RECEPTORS	29	1.037	0.411	0.987	1.339	0.088	1	-1.04	0.4	1
REACTOME_TOLL_LIKE_RECEPTOR_9_TLR9_CASCADE	94	-0.798	0.687	1	-0.834	0.64	1	-0.685	0.755	1
REACTOME_TOLL_LIKE_RECEPTOR_CASCADES	155	-0.769	0.739	1	-0.646	0.849	1	-0.827	0.653	1
REACTOME_TOLL_LIKE_RECEPTOR_TLR1_TLR2_CASCADE	103	-1.051	0.437	1	-1.004	0.486	1	-0.866	0.623	1
REACTOME_TP53_REGULATES_METABOLIC_GENES	86	0.943	0.513	0.957	0.946	0.532	1	0.954	0.509	1
REACTOME_TP53_REGULATES_TRANSCRIPTION_OF_ADDITIONAL_CELL_CYCLE_GENES_WHOSE_EXACT_ROLE_IN_THE_P53_PATHWAY_REMAIN_UNCERTAIN	21	-0.948	0.529	1	-0.848	0.637	1	-1.097	0.334	1
REACTOME_TP53_REGULATES_TRANSCRIPTION_OF_CELL_CYCLE_GENES	49	-1.279	0.185	0.947	-1.022	0.421	1	-1.316	0.169	1
REACTOME_TP53_REGULATES_TRANSCRIPTION_OF_CELL_DEATH_GENES	44	0.81	0.75	0.964	1.123	0.276	1	-1.25	0.165	1
REACTOME_TP53_REGULATES_TRANSCRIPTION_OF_DNA_REPAIR_GENES	60	0.666	0.926	0.986	0.845	0.679	0.994	-0.706	0.859	1
REACTOME_TP53_REGULATES_TRANSCRIPTION_OF_GENES_INVOLVED_IN_CYTOCHROME_C_RELEASE	20	1.102	0.306	0.974	1.354	0.076	1	-1.114	0.308	1
REACTOME_TP53_REGULATES_TRANSCRIPTION_OF_GENES_INVOLVED_IN_G2_CELL_CYCLE_ARREST	18	-1.086	0.36	1	-0.727	0.767	1	-1.274	0.198	1
REACTOME_TRAF6_MEDIATED_INDUCTION_OF_TAK1_COMPLEX_WITHIN_TLR4_COMPLEX	16	0.496	0.986	1	0.677	0.844	1	-1.245	0.255	1
REACTOME_TRAF6_MEDIATED_IRF7_ACTIVATION	29	0.589	0.866	0.997	-0.607	0.875	1	0.984	0.56	1
REACTOME_TRAF6_MEDIATED_NF_KB_ACTIVATION	24	-0.991	0.492	1	-1.113	0.394	1	-0.689	0.784	1
REACTOME_TRAFFICKING_OF_AMPA_RECEPTORS	31	1.421	0.08	1	1.086	0.326	1	1.143	0.282	1
REACTOME_TRAFFICKING_OF_GLUR2_CONTAINING_AMPA_RECEPTORS	17	1.311	0.152	1	0.937	0.525	1	1.333	0.134	1
REACTOME_TRANS_GOLGI_NETWORK_VESICLE_BUDDING	72	-1.505	0.07	0.652	-1.183	0.246	1	-1.511	0.056	0.755
REACTOME_TRANSCRIPTION_COUPLED_NUCLEOTIDE_EXCISION_REPAIR_TC_NER	71	0.77	0.728	0.973	1.068	0.381	1	0.616	0.844	1
REACTOME_TRANSCRIPTION_OF_E2F_TARGETS_UNDER_NEGATIVE_CONTROL_BY_DREAM_COMPLEX	19	0.758	0.769	0.971	0.919	0.562	1	-0.766	0.738	1
REACTOME_TRANSCRIPTION_OF_E2F_TARGETS_UNDER_NEGATIVE_CONTROL_BY_P107_RBL1_AND_P130_RBL2_IN_COMPLEX_WITH_HDAC1	16	0.825	0.696	0.965	1.136	0.337	1	-0.754	0.747	1
REACTOME_TRANSCRIPTION_OF_THE_HIV_GENOME	67	1.413	0.098	1	1.173	0.245	1	1.388	0.087	1
REACTOME_TRANSCRIPTIONAL_ACTIVATION_OF_MITOCHONDRIAL_BIOGENESIS	55	0.641	0.959	0.994	0.601	0.98	1	-0.679	0.929	1
REACTOME_TRANSCRIPTIONAL_ACTIVITY_OF_SMAD2_SMAD3_SMAD4_HETEROTRIMER	44	0.635	0.907	0.99	0.75	0.751	0.99	-0.604	0.941	1
REACTOME_TRANSCRIPTIONAL_REGULATION_BY_E2F6	33	-0.639	0.865	1	0.806	0.691	0.999	-1.09	0.381	1
REACTOME_TRANSCRIPTIONAL_REGULATION_BY_MECP2	61	1.001	0.456	0.96	-1.139	0.261	1	1.183	0.226	1
REACTOME_TRANSCRIPTIONAL_REGULATION_BY_RUNX1	233	0.958	0.497	0.955	0.849	0.65	0.992	0.761	0.776	1
REACTOME_TRANSCRIPTIONAL_REGULATION_BY_RUNX2	119	0.775	0.818	0.973	-0.835	0.751	1	0.638	0.989	1
REACTOME_TRANSCRIPTIONAL_REGULATION_BY_RUNX3	95	0.866	0.663	0.968	0.983	0.469	1	-0.802	0.745	1
REACTOME_TRANSCRIPTIONAL_REGULATION_BY_SMALL_RNAS	103	0.477	0.922	1	0.724	0.707	0.989	-0.679	0.751	1
REACTOME_TRANSCRIPTIONAL_REGULATION_BY_THE_AP_2_TFAP2_FAMILY_OF_TRANSCRIPTION_FACTORS	38	1.154	0.28	1	1.187	0.229	1	0.825	0.724	1
REACTOME_TRANSCRIPTIONAL_REGULATION_BY_TP53	358	-0.834	0.77	1	0.859	0.689	0.984	-1.157	0.212	1
REACTOME_TRANSCRIPTIONAL_REGULATION_BY_VENTX	39	-0.76	0.76	1	-0.541	0.984	1	-0.742	0.796	1
REACTOME_TRANSCRIPTIONAL_REGULATION_OF_GRANULOPOIESIS	86	0.636	0.825	0.992	0.776	0.698	0.989	-0.671	0.814	1
REACTOME_TRANSCRIPTIONAL_REGULATION_OF_PLURIPOTENT_STEM_CELLS	31	1.512	0.033	0.988	1.303	0.123	1	1.309	0.109	1
REACTOME_TRANSCRIPTIONAL_REGULATION_OF_WHITE_ADIPOCYTE_DIFFERENTIATION	84	0.911	0.575	0.962	0.81	0.757	0.997	0.696	0.887	1
REACTOME_TRANSFERRIN_ENDOCYTOSIS_AND_RECYCLING	31	-1.104	0.331	1	-0.649	0.938	1	-1.31	0.155	1
REACTOME_TRANSLATION	292	0.824	0.627	0.965	1.388	0.19	1	-0.61	0.798	0.999
REACTOME_TRANSLATION_OF_SARS_COV_1_STRUCTURAL_PROTEINS	28	-1.094	0.356	1	-1.043	0.423	1	-0.837	0.654	1
REACTOME_TRANSLATION_OF_SARS_COV_2_STRUCTURAL_PROTEINS	44	-1.536	0.068	0.597	-1.273	0.203	1	-1.158	0.25	1
REACTOME_TRANSLESION_SYNTHESIS_BY_POLH	19	-1.069	0.402	1	-1.031	0.386	1	-0.692	0.781	1
REACTOME_TRANSLESION_SYNTHESIS_BY_POLK	17	-0.76	0.724	1	-0.68	0.827	1	-0.705	0.791	1
REACTOME_TRANSLESION_SYNTHESIS_BY_Y_FAMILY_DNA_POLYMERASES_BYPASSES_LESIONS_ON_DNA_TEMPLATE	39	-0.825	0.7	1	-1.038	0.407	1	-0.679	0.9	1
REACTOME_TRANSLOCATION_OF_SLC2A4_GLUT4_TO_THE_PLASMA_MEMBRANE	71	0.937	0.549	0.945	0.667	0.937	0.998	1.092	0.323	1
REACTOME_TRANSMISSION_ACROSS_CHEMICAL_SYNAPSES	268	1.217	0.146	1	0.86	0.747	0.989	1.326	0.072	1
REACTOME_TRANSPORT_OF_BILE_SALTS_AND_ORGANIC_ACIDS_METAL_IONS_AND_AMINE_COMPOUNDS	86	-1.249	0.128	0.98	-0.82	0.829	1	-1.175	0.208	1
REACTOME_TRANSPORT_OF_CONNEXONS_TO_THE_PLASMA_MEMBRANE	20	1.298	0.112	1	1.015	0.408	1	1.23	0.217	1
REACTOME_TRANSPORT_OF_INORGANIC_CATIONS_ANIONS_AND_AMINO_ACIDS_OLIGOPEPTIDES	106	-1.532	0.006	0.604	-1.276	0.083	1	-1.467	0.038	0.798
REACTOME_TRANSPORT_OF_MATURE_MRNAS_DERIVED_FROM_INTRONLESS_TRANSCRIPTS	43	0.866	0.579	0.967	1.149	0.309	1	0.75	0.73	1
REACTOME_TRANSPORT_OF_MATURE_TRANSCRIPT_TO_CYTOPLASM	84	0.751	0.655	0.975	-0.476	0.964	1	1.201	0.293	1
REACTOME_TRANSPORT_OF_THE_SLBP_DEPENDANT_MATURE_MRNA	36	0.593	0.924	0.998	0.927	0.509	1	-0.844	0.623	1
REACTOME_TRANSPORT_OF_VITAMINS_NUCLEOSIDES_AND_RELATED_MOLECULES	44	0.767	0.858	0.974	1.189	0.177	1	-1.3	0.114	1
REACTOME_TRANSPORT_TO_THE_GOLGI_AND_SUBSEQUENT_MODIFICATION	184	-1.329	0.09	0.976	-1.232	0.161	1	-1.088	0.305	1
REACTOME_TRIGLYCERIDE_CATABOLISM	24	0.785	0.757	0.968	0.957	0.514	1	-1.027	0.432	1
REACTOME_TRIGLYCERIDE_METABOLISM	38	-0.881	0.654	1	0.868	0.67	1	-1.068	0.377	1
REACTOME_TRISTETRAPROLIN_TTP_ZFP36_BINDS_AND_DESTABILIZES_MRNA	17	1.206	0.254	1	1.151	0.31	1	0.968	0.52	1
REACTOME_TRNA_AMINOACYLATION	42	-0.563	0.882	1	0.951	0.517	1	-0.979	0.538	1
REACTOME_TRNA_MODIFICATION_IN_THE_NUCLEUS_AND_CYTOSOL	43	0.523	0.978	1	1.168	0.287	1	-1.01	0.478	1
REACTOME_TRNA_PROCESSING	108	0.742	0.771	0.976	1.22	0.256	1	-0.766	0.716	1
REACTOME_TRNA_PROCESSING_IN_THE_NUCLEUS	58	0.908	0.571	0.966	1.129	0.318	1	-0.425	0.98	0.997
REACTOME_TRP_CHANNELS	28	1.214	0.216	1	1.056	0.372	1	1.067	0.363	1
REACTOME_UB_SPECIFIC_PROCESSING_PROTEASES	220	-0.945	0.497	1	-0.691	0.816	1	-1.22	0.227	1
REACTOME_UCH_PROTEINASES	101	-0.835	0.615	1	-0.842	0.626	1	-0.793	0.671	1
REACTOME_UNBLOCKING_OF_NMDA_RECEPTORS_GLUTAMATE_BINDING_AND_ACTIVATION	21	1.08	0.332	0.982	-0.918	0.569	1	1.338	0.12	1
REACTOME_UNFOLDED_PROTEIN_RESPONSE_UPR	92	-1.75	0.006	0.44	-1.884	0.004	0.46	-1.323	0.122	1
REACTOME_UPTAKE_AND_ACTIONS_OF_BACTERIAL_TOXINS	29	1.079	0.363	0.983	-0.684	0.895	1	1.364	0.127	1
REACTOME_VASOPRESSIN_REGULATES_RENAL_WATER_HOMEOSTASIS_VIA_AQUAPORINS	43	1.426	0.058	1	1.041	0.384	1	1.408	0.067	1
REACTOME_VEGFR2_MEDIATED_CELL_PROLIFERATION	19	0.649	0.854	0.99	1.007	0.473	1	-0.935	0.522	1
REACTOME_VEGFR2_MEDIATED_VASCULAR_PERMEABILITY	27	0.793	0.727	0.968	0.879	0.627	1	0.658	0.904	1
REACTOME_VIRAL_MESSENGER_RNA_SYNTHESIS	44	0.797	0.679	0.967	1.109	0.348	1	0.759	0.735	1
REACTOME_VISUAL_PHOTOTRANSDUCTION	99	0.881	0.701	0.967	-0.891	0.69	1	0.72	0.962	1
REACTOME_VITAMIN_B5_PANTOTHENATE_METABOLISM	17	0.879	0.66	0.967	1.078	0.347	1	-0.934	0.554	1
REACTOME_VOLTAGE_GATED_POTASSIUM_CHANNELS	43	0.871	0.68	0.967	-0.913	0.599	1	0.938	0.543	1
REACTOME_VXPX_CARGO_TARGETING_TO_CILIUM	21	-1.715	0.01	0.438	-1.475	0.081	1	-1.74	0.01	0.397
REACTOME_WNT_LIGAND_BIOGENESIS_AND_TRAFFICKING	26	1.174	0.252	1	1.146	0.287	1	1.039	0.413	1
REACTOME_WNT5A_DEPENDENT_INTERNALIZATION_OF_FZD4	15	1.684	0.01	1	1.733	0.009	1	1.434	0.083	1
REACTOME_XENOBIOTICS	24	-1.18	0.236	1	-1.253	0.166	1	0.842	0.718	1
REACTOME_YAP1_AND_WWTR1_TAZ_STIMULATED_GENE_EXPRESSION	15	-0.945	0.534	1	-0.768	0.734	1	-1.003	0.485	1
REACTOME_ZBP1_DAI_MEDIATED_INDUCTION_OF_TYPE_I_IFNS	21	-0.788	0.714	1	-0.937	0.56	1	-0.526	0.915	0.991
REACTOME_ZINC_TRANSPORTERS	17	-1.574	0.033	0.537	-1.094	0.353	1	-1.232	0.2	1

## Sheet: PID
PID PATHWAYS
		LD + non LD			LD			non LD
NAME	SIZE	NES	Nom_pval	FDR	NES	Nom_pval	FDR	NES	Nom_pval	FDR
PID_A6B1_A6B4_INTEGRIN_PATHWAY	46	-1.19	0.259	1	-1.306	0.148	1	-0.879	0.611	1
PID_AJDISS_2PATHWAY	48	1.285	0.136	1	0.794	0.803	1	1.458	0.067	1
PID_ALK1_PATHWAY	25	1.041	0.396	0.993	1.307	0.164	1	-0.805	0.751	1
PID_ALPHA_SYNUCLEIN_PATHWAY	32	-0.992	0.46	1	-1.138	0.271	1	-0.624	0.956	1
PID_AMB2_NEUTROPHILS_PATHWAY	41	1.034	0.414	0.98	0.795	0.762	1	1.089	0.348	1
PID_ANGIOPOIETIN_RECEPTOR_PATHWAY	49	0.823	0.659	0.962	-0.755	0.735	1	1.209	0.238	1
PID_ANTHRAX_PATHWAY	18	1.016	0.434	0.959	0.961	0.541	1	-0.919	0.605	1
PID_AP1_PATHWAY	70	-0.949	0.534	1	-0.921	0.577	1	-1.116	0.319	1
PID_AR_NONGENOMIC_PATHWAY	31	1.469	0.04	1	1.457	0.052	1	0.809	0.721	1
PID_AR_PATHWAY	60	0.951	0.514	0.953	-0.567	0.973	1	1.366	0.094	1
PID_AR_TF_PATHWAY	53	1.342	0.092	1	1.18	0.209	1	1.031	0.396	1
PID_ARF_3PATHWAY	19	-1.09	0.371	1	-0.945	0.501	1	-1.09	0.354	1
PID_ARF6_DOWNSTREAM_PATHWAY	15	0.557	0.956	0.998	0.703	0.816	0.998	-1.061	0.414	1
PID_ARF6_PATHWAY	35	0.992	0.462	0.955	-0.79	0.794	1	1.261	0.126	1
PID_ARF6_TRAFFICKING_PATHWAY	49	-0.84	0.698	1	0.584	0.992	1	-1.156	0.267	1
PID_ATF2_PATHWAY	59	0.668	0.919	0.986	0.583	0.978	0.999	-1.134	0.286	1
PID_ATM_PATHWAY	34	-0.891	0.556	1	-0.725	0.733	1	-0.871	0.591	1
PID_ATR_PATHWAY	39	-1.271	0.216	0.967	-1.095	0.371	1	-1.216	0.288	1
PID_AURORA_A_PATHWAY	31	-1.344	0.18	0.948	-1.206	0.277	1	-1.27	0.237	1
PID_AURORA_B_PATHWAY	39	-1.182	0.311	1	-1.016	0.453	1	-1.179	0.308	1
PID_AVB3_INTEGRIN_PATHWAY	74	1.076	0.37	0.98	0.926	0.547	1	1.022	0.44	1
PID_AVB3_OPN_PATHWAY	31	0.764	0.733	0.972	0.778	0.718	0.993	-0.575	0.914	0.998
PID_BARD1_PATHWAY	29	-0.795	0.689	1	0.688	0.801	1	-0.982	0.456	1
PID_BCR_5PATHWAY	63	0.831	0.622	0.968	0.713	0.763	0.996	0.409	0.972	0.998
PID_BETA_CATENIN_DEG_PATHWAY	18	-1.447	0.088	0.798	-1.168	0.266	1	-1.031	0.418	1
PID_BETA_CATENIN_NUC_PATHWAY	80	1.263	0.159	1	1.41	0.051	1	0.936	0.535	1
PID_BMP_PATHWAY	42	1.293	0.149	1	1.432	0.05	1	1.046	0.405	1
PID_CASPASE_PATHWAY	51	-0.596	0.932	1	0.704	0.822	0.999	-0.782	0.747	1
PID_CD40_PATHWAY	31	0.699	0.795	0.983	0.866	0.614	0.997	-0.817	0.673	1
PID_CD8_TCR_DOWNSTREAM_PATHWAY	65	1.299	0.225	1	1.203	0.297	1	1.04	0.445	1
PID_CD8_TCR_PATHWAY	53	1.476	0.085	1	1.383	0.143	1	0.968	0.54	1
PID_CDC42_PATHWAY	70	-0.657	0.909	1	-0.922	0.533	1	-0.812	0.705	1
PID_CDC42_REG_PATHWAY	30	-1.08	0.36	1	-0.952	0.52	1	-1.079	0.357	1
PID_CERAMIDE_PATHWAY	44	-0.705	0.837	1	-0.815	0.692	1	-0.52	0.986	0.991
PID_CIRCADIAN_PATHWAY	16	-1.624	0.018	0.512	-0.887	0.61	1	-1.393	0.112	1
PID_CMYB_PATHWAY	84	0.99	0.478	0.957	0.957	0.542	1	-0.69	0.935	1
PID_CONE_PATHWAY	23	0.944	0.515	0.956	0.917	0.582	1	0.864	0.67	1
PID_CXCR3_PATHWAY	43	1.333	0.127	1	1.518	0.038	1	0.741	0.791	0.997
PID_CXCR4_PATHWAY	100	1.292	0.175	1	1.244	0.209	1	0.789	0.713	1
PID_DELTA_NP63_PATHWAY	47	1.033	0.406	0.969	0.898	0.578	1	0.882	0.633	1
PID_DNA_PK_PATHWAY	16	-0.789	0.755	1	-1.516	0.069	1	0.851	0.61	1
PID_E2F_PATHWAY	73	0.638	0.934	0.992	0.761	0.81	0.988	-0.996	0.426	1
PID_ECADHERIN_KERATINOCYTE_PATHWAY	21	0.635	0.864	0.99	0.734	0.774	0.991	0.801	0.665	1
PID_ECADHERIN_NASCENT_AJ_PATHWAY	39	1.162	0.294	1	1.162	0.279	1	0.793	0.694	1
PID_ECADHERIN_STABILIZATION_PATHWAY	41	-0.631	0.842	1	-0.672	0.804	1	-0.714	0.748	1
PID_ENDOTHELIN_PATHWAY	63	0.841	0.758	0.96	1.153	0.196	1	-1.001	0.464	1
PID_EPHA_FWDPATHWAY	34	1.286	0.098	1	1.502	0.024	1	-0.763	0.865	1
PID_EPHA2_FWD_PATHWAY	19	1.199	0.277	1	1.008	0.465	1	0.505	0.976	1
PID_EPHB_FWD_PATHWAY	40	0.879	0.616	0.966	0.891	0.603	1	0.741	0.799	0.998
PID_EPHRINB_REV_PATHWAY	30	1.017	0.414	0.96	1.192	0.243	1	0.802	0.792	1
PID_EPO_PATHWAY	33	0.749	0.685	0.976	0.573	0.872	0.998	-0.538	0.929	0.995
PID_ER_NONGENOMIC_PATHWAY	40	1.108	0.277	0.981	1.169	0.233	1	0.976	0.482	1
PID_ERA_GENOMIC_PATHWAY	64	-0.834	0.739	1	0.678	0.941	1	-0.968	0.552	1
PID_ERB_GENOMIC_PATHWAY	15	0.853	0.61	0.963	0.662	0.863	1	1.076	0.361	1
PID_ERBB_NETWORK_PATHWAY	15	-1.385	0.083	0.897	-1.239	0.21	1	-0.946	0.537	1
PID_ERBB1_DOWNSTREAM_PATHWAY	105	-0.865	0.603	1	-0.88	0.566	1	-0.956	0.546	1
PID_ERBB1_INTERNALIZATION_PATHWAY	41	-0.833	0.71	1	-0.766	0.782	1	-0.997	0.476	1
PID_ERBB1_RECEPTOR_PROXIMAL_PATHWAY	35	0.896	0.594	0.968	0.765	0.746	0.99	0.829	0.704	1
PID_ERBB2_ERBB3_PATHWAY	44	-0.696	0.865	1	-0.832	0.696	1	-1.002	0.448	1
PID_ERBB4_PATHWAY	38	-1.119	0.288	1	-1.307	0.147	1	-0.828	0.77	1
PID_FAK_PATHWAY	59	0.942	0.555	0.954	0.821	0.658	1	0.814	0.665	1
PID_FANCONI_PATHWAY	47	-0.582	0.921	1	0.939	0.515	1	-0.943	0.508	1
PID_FAS_PATHWAY	38	-0.801	0.723	1	0.557	0.967	0.997	-0.979	0.467	1
PID_FCER1_PATHWAY	59	0.756	0.719	0.972	0.69	0.779	1	0.528	0.912	1
PID_FGF_PATHWAY	55	1.154	0.236	1	1.032	0.406	1	1.039	0.382	1
PID_FOXM1_PATHWAY	40	-1.404	0.112	0.854	-1.235	0.235	1	-1.336	0.165	1
PID_FOXO_PATHWAY	49	-0.799	0.679	1	-0.938	0.55	1	-0.865	0.617	1
PID_FRA_PATHWAY	37	-0.809	0.754	1	-0.966	0.525	1	0.8	0.766	1
PID_GLYPICAN_1PATHWAY	27	0.914	0.604	0.958	0.827	0.725	0.998	0.838	0.741	1
PID_GMCSF_PATHWAY	36	-0.439	0.945	1	-0.803	0.659	1	-0.671	0.752	1
PID_HDAC_CLASSI_PATHWAY	66	0.762	0.836	0.973	0.788	0.77	1	0.711	0.871	1
PID_HDAC_CLASSII_PATHWAY	34	1.176	0.27	1	1.207	0.26	1	1.044	0.385	1
PID_HDAC_CLASSIII_PATHWAY	26	0.885	0.638	0.975	0.835	0.709	0.996	-0.638	0.965	1
PID_HEDGEHOG_2PATHWAY	22	-0.905	0.617	1	-1.114	0.315	1	0.642	0.907	1
PID_HEDGEHOG_GLI_PATHWAY	48	0.927	0.537	0.947	1.37	0.07	1	-1.09	0.35	1
PID_HES_HEY_PATHWAY	48	0.829	0.734	0.967	1.283	0.134	1	-1.116	0.305	1
PID_HIF1_TFPATHWAY	66	-1.095	0.325	1	-0.727	0.844	1	-1.47	0.025	0.825
PID_HIF1A_PATHWAY	19	1.086	0.356	0.975	0.937	0.554	1	1.026	0.432	1
PID_HIF2PATHWAY	34	-0.842	0.684	1	0.882	0.61	1	-1.394	0.102	1
PID_HIV_NEF_PATHWAY	35	0.697	0.824	0.982	0.529	0.967	1	0.591	0.914	1
PID_HNF3A_PATHWAY	44	-0.867	0.626	1	-0.767	0.771	1	0.748	0.807	1
PID_HNF3B_PATHWAY	44	0.92	0.578	0.954	-1.13	0.246	1	1.303	0.102	1
PID_IFNG_PATHWAY	40	-0.699	0.754	1	-0.794	0.645	1	-0.719	0.725	0.999
PID_IGF1_PATHWAY	29	-0.793	0.721	1	-1.263	0.186	1	-0.599	0.916	1
PID_IL1_PATHWAY	34	-1.467	0.079	0.747	-1.345	0.207	1	-1.06	0.448	1
PID_IL12_2PATHWAY	60	1.056	0.426	0.988	1.1	0.405	1	-0.564	0.91	0.999
PID_IL12_STAT4_PATHWAY	32	1.131	0.371	0.983	1.294	0.218	1	-0.583	0.886	1
PID_IL2_1PATHWAY	55	0.906	0.555	0.966	0.674	0.809	0.998	0.592	0.87	1
PID_IL2_PI3K_PATHWAY	34	1.003	0.463	0.959	0.959	0.498	1	-0.584	0.927	1
PID_IL2_STAT5_PATHWAY	30	1.19	0.299	1	1.214	0.27	1	0.844	0.63	1
PID_IL23_PATHWAY	37	-0.751	0.76	1	0.585	0.943	1	-1.178	0.328	1
PID_IL27_PATHWAY	26	0.888	0.605	0.975	1.097	0.402	1	-0.668	0.845	1
PID_IL3_PATHWAY	26	0.735	0.762	0.978	0.593	0.907	0.999	0.556	0.924	1
PID_IL4_2PATHWAY	61	-1.062	0.363	1	-1.039	0.421	1	-1.219	0.217	1
PID_IL6_7_PATHWAY	47	-0.771	0.692	1	-0.823	0.667	1	-0.647	0.867	1
PID_IL8_CXCR1_PATHWAY	28	0.694	0.813	0.982	0.867	0.641	0.999	-0.495	0.957	0.995
PID_IL8_CXCR2_PATHWAY	34	0.675	0.799	0.986	0.779	0.719	0.994	0.413	0.978	0.999
PID_ILK_PATHWAY	45	0.585	0.949	0.997	-0.501	0.97	1	0.675	0.867	1
PID_INSULIN_GLUCOSE_PATHWAY	26	1.328	0.123	1	1.096	0.325	1	0.91	0.607	1
PID_INSULIN_PATHWAY	44	-0.679	0.914	1	-0.812	0.724	1	-0.527	0.992	0.993
PID_INTEGRIN_A4B1_PATHWAY	33	1.764	0.012	1	1.479	0.064	1	1.57	0.016	1
PID_INTEGRIN_A9B1_PATHWAY	25	0.957	0.496	0.957	0.913	0.587	1	-0.84	0.717	1
PID_INTEGRIN_CS_PATHWAY	26	1.028	0.43	0.971	0.688	0.935	1	0.93	0.547	1
PID_INTEGRIN1_PATHWAY	66	0.885	0.7	0.973	-0.784	0.763	1	0.865	0.663	1
PID_INTEGRIN2_PATHWAY	29	0.941	0.542	0.953	0.67	0.917	0.998	1.056	0.363	1
PID_INTEGRIN3_PATHWAY	43	-0.86	0.689	1	-1.129	0.268	1	-0.916	0.58	1
PID_INTEGRIN5_PATHWAY	17	1.148	0.29	1	1.064	0.398	1	0.626	0.934	1
PID_KIT_PATHWAY	52	1.133	0.326	0.987	1.119	0.352	1	0.825	0.695	1
PID_LIS1_PATHWAY	28	0.93	0.533	0.945	0.842	0.671	0.999	1.222	0.222	1
PID_LKB1_PATHWAY	47	0.575	0.965	0.996	0.804	0.781	1	0.754	0.818	1
PID_LPA4_PATHWAY	15	0.849	0.665	0.962	-0.745	0.872	1	1.373	0.087	1
PID_LYMPH_ANGIOGENESIS_PATHWAY	25	0.874	0.613	0.963	-0.724	0.825	1	0.984	0.501	1
PID_LYSOPHOSPHOLIPID_PATHWAY	65	0.755	0.86	0.973	0.793	0.811	1	0.704	0.917	1
PID_MAPK_TRK_PATHWAY	34	0.626	0.861	0.993	-0.837	0.649	1	0.746	0.749	1
PID_MET_PATHWAY	79	0.589	0.907	0.996	-0.52	0.973	1	0.696	0.798	1
PID_MTOR_4PATHWAY	69	-0.85	0.651	1	-0.578	0.963	1	-1.502	0.048	0.756
PID_MYC_ACTIV_PATHWAY	79	-0.9	0.579	1	0.858	0.651	0.985	-1.306	0.15	1
PID_MYC_PATHWAY	25	0.774	0.753	0.971	0.852	0.677	0.991	0.81	0.715	1
PID_MYC_REPRESS_PATHWAY	62	1.066	0.362	0.984	1.078	0.347	1	0.792	0.807	1
PID_NCADHERIN_PATHWAY	33	-0.795	0.742	1	-0.688	0.911	1	-0.942	0.543	1
PID_NECTIN_PATHWAY	30	-0.884	0.596	1	-1.063	0.372	1	-1.095	0.365	1
PID_NEPHRIN_NEPH1_PATHWAY	31	1.788	0.004	0.974	1.492	0.029	1	1.512	0.03	1
PID_NETRIN_PATHWAY	32	1.355	0.101	1	0.926	0.556	1	1.428	0.072	1
PID_NFAT_3PATHWAY	53	1.019	0.451	0.964	0.901	0.576	1	0.461	0.992	1
PID_NFAT_TFPATHWAY	45	1.172	0.299	1	1.036	0.44	1	0.849	0.63	1
PID_NFKAPPAB_ATYPICAL_PATHWAY	17	0.471	0.96	1	-0.498	0.917	1	-0.457	0.975	0.999
PID_NFKAPPAB_CANONICAL_PATHWAY	23	-0.571	0.908	1	-0.679	0.773	1	-0.648	0.818	1
PID_NOTCH_PATHWAY	59	1.195	0.218	1	0.863	0.671	0.994	1.04	0.377	1
PID_P38_ALPHA_BETA_DOWNSTREAM_PATHWAY	38	-0.74	0.808	1	0.596	0.949	1	-1.007	0.462	1
PID_P38_ALPHA_BETA_PATHWAY	30	-0.676	0.865	1	0.581	0.927	0.998	-0.808	0.702	1
PID_P38_MK2_PATHWAY	21	0.624	0.937	0.994	-0.774	0.797	1	-0.544	0.987	0.994
PID_P38_MKK3_6PATHWAY	26	-0.98	0.483	1	-0.555	0.981	1	-1.202	0.238	1
PID_P53_DOWNSTREAM_PATHWAY	137	0.873	0.653	0.963	0.943	0.526	1	-0.916	0.582	1
PID_P53_REGULATION_PATHWAY	59	-0.88	0.641	1	-0.733	0.86	1	-1.137	0.267	1
PID_P73PATHWAY	79	0.931	0.559	0.947	1.028	0.409	1	-0.807	0.779	1
PID_P75_NTR_PATHWAY	68	0.721	0.911	0.97	-1.127	0.286	1	1.037	0.4	1
PID_PDGFRA_PATHWAY	22	-0.613	0.971	1	-0.725	0.851	1	0.816	0.73	1
PID_PDGFRB_PATHWAY	129	0.85	0.64	0.962	0.759	0.723	0.989	0.49	0.987	1
PID_PI3K_PLC_TRK_PATHWAY	36	1.474	0.068	1	0.83	0.696	0.997	1.396	0.109	1
PID_PI3KCI_AKT_PATHWAY	35	0.621	0.875	0.992	0.633	0.833	1	-0.617	0.894	1
PID_PI3KCI_PATHWAY	48	1.029	0.452	0.973	0.836	0.646	1	0.713	0.743	1
PID_PLK1_PATHWAY	45	-1.547	0.071	0.591	-1.039	0.43	1	-1.532	0.075	0.697
PID_PRL_SIGNALING_EVENTS_PATHWAY	23	-0.706	0.867	1	-1.05	0.386	1	-0.782	0.748	1
PID_PS1_PATHWAY	46	-0.987	0.462	1	-0.788	0.839	1	-1.061	0.369	1
PID_PTP1B_PATHWAY	52	1.211	0.205	1	0.954	0.551	1	0.804	0.792	1
PID_RAC1_PATHWAY	54	-0.934	0.548	1	-0.862	0.621	1	-1.027	0.444	1
PID_RAC1_REG_PATHWAY	38	-0.962	0.498	1	-0.989	0.479	1	-0.905	0.575	1
PID_RAS_PATHWAY	30	-0.916	0.593	1	0.893	0.632	1	-1.318	0.112	1
PID_RB_1PATHWAY	64	1.097	0.348	0.974	0.629	0.961	1	1.281	0.121	1
PID_REELIN_PATHWAY	28	1.168	0.239	1	0.867	0.667	0.997	1.552	0.044	1
PID_REG_GR_PATHWAY	82	0.923	0.55	0.951	0.813	0.695	0.996	0.788	0.708	1
PID_RET_PATHWAY	39	0.662	0.903	0.988	-0.73	0.86	1	0.893	0.592	1
PID_RETINOIC_ACID_PATHWAY	30	1.101	0.347	0.973	1.022	0.423	1	0.507	0.986	1
PID_RHOA_PATHWAY	45	-0.853	0.638	1	-0.892	0.608	1	-0.943	0.549	1
PID_RHOA_REG_PATHWAY	46	-1.011	0.438	1	-1.132	0.261	1	-0.967	0.492	1
PID_RHODOPSIN_PATHWAY	23	-1.063	0.376	1	-1.12	0.32	1	-0.824	0.738	1
PID_RXR_VDR_PATHWAY	26	0.635	0.911	0.989	0.766	0.752	0.989	-0.465	0.989	0.998
PID_S1P_META_PATHWAY	21	0.996	0.475	0.958	1.249	0.165	1	-0.83	0.756	1
PID_S1P_S1P1_PATHWAY	21	0.883	0.638	0.97	1.084	0.358	1	-1.077	0.363	1
PID_S1P_S1P2_PATHWAY	24	1.099	0.287	0.969	1.175	0.228	1	-1.154	0.254	1
PID_S1P_S1P3_PATHWAY	29	1.024	0.422	0.97	1.131	0.295	1	-0.925	0.576	1
PID_SHP2_PATHWAY	57	1.404	0.074	1	1.256	0.167	1	1.176	0.222	1
PID_SMAD2_3NUCLEAR_PATHWAY	81	-0.894	0.618	1	-1.003	0.453	1	-0.84	0.717	1
PID_SMAD2_3PATHWAY	16	1.096	0.326	0.97	0.908	0.563	1	1.524	0.054	1
PID_SYNDECAN_1_PATHWAY	45	1.044	0.422	0.989	0.684	0.87	1	1.247	0.188	1
PID_SYNDECAN_2_PATHWAY	33	-0.96	0.507	1	-0.848	0.657	1	-1.229	0.194	1
PID_SYNDECAN_3_PATHWAY	17	0.87	0.613	0.965	0.737	0.849	0.99	0.821	0.769	1
PID_SYNDECAN_4_PATHWAY	31	-1.188	0.208	1	-1.296	0.104	1	-0.958	0.519	1
PID_TAP63_PATHWAY	54	0.988	0.464	0.957	0.98	0.493	1	0.729	0.805	0.999
PID_TCPTP_PATHWAY	42	0.994	0.46	0.956	0.776	0.78	0.99	0.838	0.694	1
PID_TCR_CALCIUM_PATHWAY	28	1.067	0.409	0.987	0.998	0.476	1	0.632	0.903	1
PID_TCR_PATHWAY	64	1.436	0.12	1	1.317	0.201	1	0.879	0.583	1
PID_TELOMERASE_PATHWAY	67	1.107	0.34	0.981	1.096	0.345	1	0.703	0.897	1
PID_TGFBR_PATHWAY	54	0.919	0.567	0.954	0.777	0.811	0.991	0.894	0.578	1
PID_THROMBIN_PAR1_PATHWAY	43	1.473	0.051	1	1.433	0.059	1	1.422	0.066	1
PID_THROMBIN_PAR4_PATHWAY	15	-0.52	0.987	1	-1.176	0.267	1	1.083	0.364	1
PID_TNF_PATHWAY	46	-0.983	0.502	1	-1.151	0.344	1	0.524	0.949	1
PID_TOLL_ENDOGENOUS_PATHWAY	24	-0.733	0.771	1	-0.649	0.856	1	-0.668	0.823	1
PID_TRAIL_PATHWAY	28	-0.761	0.735	1	-1.063	0.438	1	0.51	0.977	1
PID_TRKR_PATHWAY	61	1.515	0.018	0.984	1.518	0.022	1	1.202	0.189	1
PID_TXA2PATHWAY	56	1.386	0.088	1	1.208	0.265	1	1.197	0.222	1
PID_UPA_UPAR_PATHWAY	42	0.856	0.635	0.965	0.764	0.78	0.989	-0.777	0.834	1
PID_VEGFR1_2_PATHWAY	69	-0.743	0.82	1	-0.732	0.807	1	-0.948	0.516	1
PID_VEGFR1_PATHWAY	26	1.03	0.44	0.971	0.833	0.701	0.997	1.016	0.423	1
PID_WNT_CANONICAL_PATHWAY	20	-1.682	0.016	0.46	-1.695	0.006	0.963	-1.011	0.464	1
PID_WNT_NONCANONICAL_PATHWAY	32	1.191	0.262	1	1.344	0.108	1	0.943	0.528	1
PID_WNT_SIGNALING_PATHWAY	28	-0.781	0.78	1	0.625	0.986	0.999	-0.771	0.804	1

## Sheet: CUSTOM_GENE_SET
CUSTOM GENE SETS
		LD + non LD			LD			non LD
NAME	SIZE	NES	Nom_pval	FDR	NES	Nom_pval	FDR	NES	Nom_pval	FDR
CSG_CHRONIC_INFECTION_SET	36	1.022	0.424	0.846	1.058	0.353	1	0.999	0.455	0.452
CSG_IMMUNE_ACTIVATION_SET	70	-1.18	0.337	1	-0.885	0.592	1	-1.34	0.191	1
CSG_INFLAMMATION_AND_IMMUNE_ACTIVATION_SET	37	0.639	0.872	0.853	0.789	0.716	1	-0.882	0.623	0.647
CSG_INFLAMMATORY_GENES	25	-0.806	0.692	1	-0.761	0.759	0.842	-1.122	0.386	0.558
CSG_INTEGRINS	19	-0.758	0.801	0.827	0.559	0.975	0.934	-0.942	0.538	0.764
CSG_ISG_SET	29	-1.139	0.423	0.81	-1.017	0.489	1	-1.238	0.303	0.607
CSG_NFKB_TARGET_GENES_SET	99	-0.846	0.654	1	-0.703	0.835	0.792	-1.168	0.297	0.603
CSG_RESTRICTION_FACTORS_SET	32	-0.773	0.689	0.936	-0.899	0.591	1	-0.924	0.557	0.683
CSG_RESTRICTION_FACTORS_SET_3	34	-0.691	0.769	0.801	-0.846	0.62	0.86	-0.846	0.622	0.622
CSG_SERPINS	19	-1.166	0.323	1	-0.991	0.504	1	-1.308	0.14	0.664

## Sheet: WNT
WNT PATHWAYS
		LD + non LD			LD			non LD
NAME	SIZE	NES	Nom_pval	FDR	NES	Nom_pval	FDR	NES	Nom_pval	FDR
WNT_SIGNALING	89	1.11	0.304	0.982	1.266	0.121	1	-0.739	0.87	1

## Sheet: WIKI_PATHWAYS
WIKI PATHWAYS
		LD + non LD			LD			non LD
NAME	SIZE	NES	Nom_pval	FDR	NES	Nom_pval	FDR	NES	Nom_pval	FDR
WP_15Q133_COPY_NUMBER_VARIATION_SYNDROME	17	0.861	0.657	0.964	0.659	0.914	0.998	0.96	0.527	1
WP_16P112_DISTAL_DELETION_SYNDROME	25	-0.65	0.907	1	-0.919	0.564	1	1.063	0.389	1
WP_16P112_PROXIMAL_DELETION_SYNDROME	73	-1.32	0.072	0.945	-1.019	0.431	1	-1.393	0.041	1
WP_1Q211_COPY_NUMBER_VARIATION_SYNDROME	29	-0.962	0.509	1	-1.08	0.343	1	-0.826	0.72	1
WP_22Q112_COPY_NUMBER_VARIATION_SYNDROME	137	0.798	0.817	0.968	-0.798	0.841	1	0.878	0.662	1
WP_3Q29_COPY_NUMBER_VARIATION_SYNDROME	71	0.822	0.76	0.961	0.894	0.664	1	-0.749	0.92	1
WP_4HYDROXYTAMOXIFEN_DEXAMETHASONE_AND_RETINOIC_ACIDS_REGULATION_OF_P27_EXPRESSION	18	-1.408	0.079	0.868	-1.257	0.186	1	-1.543	0.051	0.691
WP_7OXOC_AND_7BETAHC_PATHWAYS	27	-0.915	0.586	1	1.094	0.328	1	-1.135	0.298	1
WP_7Q1123_COPY_NUMBER_VARIATION_SYNDROME	89	0.942	0.552	0.956	-0.722	0.927	1	1.161	0.262	1
WP_ACE_INHIBITOR_PATHWAY	17	-0.816	0.718	1	-0.669	0.947	1	-0.888	0.617	1
WP_ADIPOGENESIS	129	1.358	0.06	1	1.213	0.159	1	0.864	0.708	1
WP_AGERAGE_PATHWAY	66	0.654	0.842	0.989	0.728	0.741	0.988	-0.752	0.74	1
WP_AIRWAY_SMOOTH_MUSCLE_CELL_CONTRACTION	17	1.103	0.361	0.978	1.178	0.26	1	1.039	0.431	1
WP_ALLOGRAFT_REJECTION	89	1.285	0.152	1	1.4	0.087	1	0.716	0.818	1
WP_ALPHA_6_BETA_4_SIGNALING_PATHWAY	33	0.857	0.644	0.966	0.92	0.583	1	0.615	0.898	1
WP_ALZHEIMERS_DISEASE	82	1.225	0.155	1	-0.801	0.812	1	1.697	0.01	0.932
WP_AMINO_ACID_METABOLISM	91	-1.166	0.224	1	-1.183	0.209	1	-1.015	0.431	1
WP_AMPACTIVATED_PROTEIN_KINASE_AMPK_SIGNALING	67	-1.184	0.196	1	-0.755	0.912	1	-1.544	0.016	0.702
WP_AMPLIFICATION_AND_EXPANSION_OF_ONCOGENIC_PATHWAYS_AS_METASTATIC_TRAITS	17	1.418	0.082	1	1.293	0.14	1	1.049	0.385	1
WP_AMYOTROPHIC_LATERAL_SCLEROSIS_ALS	37	-0.491	1	1	-0.704	0.891	1	-1.263	0.137	1
WP_ANDROGEN_RECEPTOR_SIGNALING_PATHWAY	89	0.884	0.629	0.972	0.71	0.914	0.998	1.044	0.395	1
WP_ANGIOGENESIS	24	1.164	0.304	1	1.037	0.427	1	1.099	0.375	1
WP_ANGIOPOIETIN_LIKE_PROTEIN_8_REGULATORY_PATHWAY	132	0.787	0.836	0.969	0.793	0.81	0.999	0.693	0.931	1
WP_APOPTOSIS	84	0.855	0.648	0.966	0.877	0.61	1	-0.714	0.83	1
WP_APOPTOSIS_MODULATION_AND_SIGNALING	90	-0.837	0.657	1	-0.724	0.799	1	-1.051	0.413	1
WP_APOPTOSIS_MODULATION_BY_HSP70	19	1.181	0.264	1	1.258	0.197	1	0.809	0.698	1
WP_APOPTOSISRELATED_NETWORK_DUE_TO_ALTERED_NOTCH3_IN_OVARIAN_CANCER	53	0.665	0.851	0.986	0.743	0.761	0.993	-0.985	0.484	1
WP_ARRHYTHMOGENIC_RIGHT_VENTRICULAR_CARDIOMYOPATHY	74	1.119	0.276	0.998	0.756	0.898	0.988	1.151	0.269	1
WP_ARYL_HYDROCARBON_RECEPTOR_NETPATH	46	0.696	0.83	0.982	0.622	0.94	0.997	-0.592	0.971	1
WP_ARYL_HYDROCARBON_RECEPTOR_PATHWAY	46	1.142	0.272	1	0.912	0.595	1	1.032	0.423	1
WP_ASSOCIATION_BETWEEN_PHYSICOCHEMICAL_FEATURES_AND_TOXICITY_ASSOCIATED_PATHWAYS	66	-0.737	0.92	1	0.943	0.552	1	-1.338	0.083	1
WP_ATM_SIGNALING_NETWORK_IN_DEVELOPMENT_AND_DISEASE	45	-0.688	0.807	1	-0.747	0.746	1	-0.744	0.741	1
WP_ATM_SIGNALING_PATHWAY	40	-1.306	0.178	0.977	-1.117	0.329	1	-1.341	0.121	1
WP_AUTOPHAGY	30	-1.287	0.136	0.965	0.728	0.856	0.989	-1.758	0.002	0.429
WP_B_CELL_RECEPTOR_SIGNALING_PATHWAY	97	0.977	0.507	0.961	0.899	0.597	1	0.531	0.903	1
WP_BASE_EXCISION_REPAIR	31	0.81	0.7	0.963	1.135	0.307	1	0.547	0.976	1
WP_BDNFTRKB_SIGNALING	33	1.084	0.355	0.975	0.871	0.637	1	1.332	0.12	1
WP_BIOGENIC_AMINE_SYNTHESIS	15	1.165	0.253	1	0.89	0.613	1	1.067	0.328	1
WP_BIOMARKERS_FOR_PYRIMIDINE_METABOLISM_DISORDERS	15	-1.586	0.018	0.531	-0.884	0.654	1	-1.414	0.079	1
WP_BLADDER_CANCER	40	0.852	0.632	0.964	0.78	0.714	0.997	-0.559	0.971	0.999
WP_BLOOD_CLOTTING_CASCADE	23	0.636	0.982	0.991	-0.833	0.767	1	0.914	0.6	1
WP_BMP_SIGNALING_PATHWAY_IN_EYELID_DEVELOPMENT	20	-1.226	0.198	1	-0.846	0.68	1	-1.333	0.119	1
WP_BRAINDERIVED_NEUROTROPHIC_FACTOR_BDNF_SIGNALING_PATHWAY	144	1.336	0.105	1	1.047	0.416	1	1.285	0.115	1
WP_BREAST_CANCER_PATHWAY	154	1.114	0.261	0.986	1.001	0.454	1	0.897	0.626	1
WP_CALCIUM_REGULATION_IN_THE_CARDIAC_CELL	150	1.296	0.084	1	1.109	0.239	1	1.325	0.064	1
WP_CAMKK2_PATHWAY	34	1.277	0.183	1	1.407	0.1	1	-0.798	0.699	1
WP_CANCER_IMMUNOTHERAPY_BY_PD1_BLOCKADE	23	1.442	0.108	1	1.575	0.051	1	0.681	0.835	1
WP_CANNABINOID_RECEPTOR_SIGNALING	29	1.132	0.261	0.983	0.935	0.578	1	1.256	0.151	1
WP_CANONICAL_AND_NONCANONICAL_NOTCH_SIGNALING	27	1.517	0.024	1	1.252	0.171	1	1.449	0.047	1
WP_CANONICAL_AND_NONCANONICAL_TGFB_SIGNALING	17	-0.683	0.905	1	-1.374	0.106	1	0.879	0.647	1
WP_CARDIAC_HYPERTROPHIC_RESPONSE	55	1.265	0.159	1	0.954	0.53	1	0.995	0.449	1
WP_CARDIAC_PROGENITOR_DIFFERENTIATION	53	1.196	0.178	1	1.147	0.207	1	1.198	0.182	1
WP_CELL_CYCLE	120	-1.118	0.32	1	-0.819	0.67	1	-1.281	0.192	1
WP_CELL_DIFFERENTIATION_INDEX_EXPANDED	19	1.258	0.221	1	1.033	0.453	1	1.499	0.054	1
WP_CELL_MIGRATION_AND_INVASION_THROUGH_P75NTR	30	1.178	0.231	1	1.493	0.028	1	1.077	0.369	1
WP_CELLS_AND_MOLECULES_INVOLVED_IN_LOCAL_ACUTE_INFLAMMATORY_RESPONSE	17	0.88	0.647	0.966	0.752	0.789	0.991	-0.778	0.737	1
WP_CHEMOKINE_SIGNALING_PATHWAY	160	0.97	0.508	0.961	0.982	0.489	1	-0.689	0.895	1
WP_CHOLESTEROL_BIOSYNTHESIS_PATHWAY	15	-1.702	0.02	0.429	-1.395	0.153	1	-1.678	0.017	0.464
WP_CHOLESTEROL_METABOLISM_INCLUDES_BOTH_BLOCH_AND_KANDUTSCHRUSSELL_PATHWAYS	46	-1.444	0.087	0.803	-1.231	0.234	1	-1.634	0.034	0.553
WP_CHROMOSOMAL_AND_MICROSATELLITE_INSTABILITY_IN_COLORECTAL_CANCER	73	1.034	0.419	0.978	1.008	0.445	1	-0.738	0.869	1
WP_CILIARY_LANDSCAPE	215	-0.999	0.454	1	-0.718	0.807	1	-1.049	0.409	1
WP_CILIOPATHIES	183	-0.841	0.653	1	0.435	0.998	0.998	-0.969	0.567	1
WP_CIRCADIAN_RHYTHM_RELATED_GENES	199	0.915	0.63	0.958	-0.774	0.934	1	0.955	0.51	1
WP_CLASSICAL_PATHWAY_OF_STEROIDOGENESIS_WITH_GLUCOCORTICOID_AND_MINERALOCORTICOID_METABOLISM	16	1.087	0.345	0.979	0.888	0.614	1	1.044	0.401	1
WP_CODEINE_AND_MORPHINE_METABOLISM	15	1.532	0.03	1	1.507	0.024	1	1.384	0.09	1
WP_COMMON_PATHWAYS_UNDERLYING_DRUG_ADDICTION	42	1.617	0.008	1	1.347	0.088	1	1.565	0.025	1
WP_COMPLEMENT_ACTIVATION	22	1.293	0.149	1	1.17	0.25	1	1.318	0.153	1
WP_COMPLEMENT_AND_COAGULATION_CASCADES	58	0.885	0.661	0.974	-0.78	0.847	1	1.022	0.377	1
WP_CONSTITUTIVE_ANDROSTANE_RECEPTOR_PATHWAY	32	1.482	0.047	1	1.131	0.281	1	1.363	0.102	1
WP_COPPER_HOMEOSTASIS	51	-1.11	0.329	1	-0.987	0.475	1	-1.176	0.249	1
WP_CORI_CYCLE	17	-0.619	0.914	1	0.868	0.637	1	-1.16	0.299	1
WP_CORTICOTROPINRELEASING_HORMONE_SIGNALING_PATHWAY	91	1.14	0.313	1	0.982	0.482	1	1.182	0.253	1
WP_CYSTEINE_AND_METHIONINE_CATABOLISM	15	-1.059	0.388	1	0.762	0.815	0.989	-1.217	0.209	1
WP_CYTOKINES_AND_INFLAMMATORY_RESPONSE	26	-0.925	0.59	1	-0.874	0.626	1	-1.107	0.348	1
WP_CYTOPLASMIC_RIBOSOMAL_PROTEINS	88	1.403	0.157	1	1.572	0.045	1	0.955	0.553	1
WP_CYTOSOLIC_DNASENSING_PATHWAY	70	-0.596	0.95	1	0.705	0.87	1	-0.779	0.677	1
WP_DEREGULATION_OF_RAB_AND_RAB_EFFECTOR_GENES_IN_BLADDER_CANCER	16	1.231	0.208	1	1.118	0.329	1	1.052	0.407	1
WP_DEVELOPMENT_AND_HETEROGENEITY_OF_THE_ILC_FAMILY	32	1.387	0.084	1	1.423	0.068	1	-0.685	0.9	1
WP_DEVELOPMENT_OF_URETERIC_COLLECTION_SYSTEM	46	-0.763	0.796	1	0.786	0.758	0.998	-0.824	0.725	1
WP_DIFFERENTIATION_OF_WHITE_AND_BROWN_ADIPOCYTE	25	1.308	0.115	1	1.507	0.024	1	-0.679	0.952	1
WP_DIFFERENTIATION_PATHWAY	48	0.975	0.506	0.961	-0.976	0.497	1	1.04	0.374	1
WP_DISRUPTION_OF_POSTSYNAPTIC_SIGNALLING_BY_CNV	33	0.982	0.497	0.958	-0.903	0.612	1	1.147	0.283	1
WP_DNA_DAMAGE_RESPONSE	68	-0.891	0.605	1	-0.639	0.915	1	-1.101	0.317	1
WP_DNA_DAMAGE_RESPONSE_ONLY_ATM_DEPENDENT	110	1.266	0.159	1	1.318	0.132	1	0.719	0.888	1
WP_DNA_IRDAMAGE_AND_CELLULAR_RESPONSE_VIA_ATR	80	0.42	0.988	0.998	0.668	0.76	0.998	-0.921	0.539	1
WP_DNA_IRDOUBLE_STRAND_BREAKS_DSBS_AND_CELLULAR_RESPONSE_VIA_ATM	55	-0.595	0.921	1	0.687	0.842	1	-0.968	0.504	1
WP_DNA_MISMATCH_REPAIR	23	0.723	0.771	0.974	0.784	0.729	0.997	0.525	0.957	1
WP_DNA_REPAIR_PATHWAYS_FULL_NETWORK	113	0.723	0.783	0.974	1.162	0.264	1	-0.618	0.897	1
WP_DNA_REPLICATION	42	-0.694	0.786	1	-0.683	0.81	1	-1.01	0.488	1
WP_DOPAMINERGIC_NEUROGENESIS	30	-1.03	0.39	1	-1.11	0.29	1	-0.953	0.544	1
WP_DRUG_INDUCTION_OF_BILE_ACID_PATHWAY	17	-1.157	0.275	1	-0.856	0.692	1	-1.143	0.262	1
WP_EBOLA_VIRUS_PATHWAY_ON_HOST	129	-0.75	0.796	1	0.771	0.74	0.987	-1.381	0.12	1
WP_EBV_LMP1_SIGNALING	22	-0.982	0.548	1	-1.169	0.391	1	-0.662	0.817	0.999
WP_ECTODERM_DIFFERENTIATION	137	1.003	0.458	0.961	0.943	0.544	1	0.972	0.532	1
WP_EGFEGFR_SIGNALING_PATHWAY	162	0.675	0.878	0.987	-0.675	0.881	1	0.613	0.952	1
WP_EGFR_TYROSINE_KINASE_INHIBITOR_RESISTANCE	84	1.353	0.07	1	1.518	0.018	1	0.835	0.718	1
WP_EICOSANOID_METABOLISM_VIA_CYCLO_OXYGENASES_COX	30	1.211	0.143	1	1.114	0.252	1	0.743	0.919	1
WP_EICOSANOID_METABOLISM_VIA_LIPO_OXYGENASES_LOX	29	0.881	0.662	0.968	0.961	0.513	1	-0.555	1	0.998
WP_EICOSANOID_SYNTHESIS	26	-0.872	0.685	1	-1.008	0.455	1	-0.668	0.94	1
WP_ELECTRON_TRANSPORT_CHAIN_OXPHOS_SYSTEM_IN_MITOCHONDRIA	103	0.48	0.903	1	0.513	0.869	1	1.001	0.502	1
WP_ENDOCHONDRAL_OSSIFICATION	64	1.261	0.136	1	1.33	0.083	1	1.05	0.388	1
WP_ENDOCHONDRAL_OSSIFICATION_WITH_SKELETAL_DYSPLASIAS	64	1.261	0.136	1	1.33	0.083	1	1.05	0.388	1
WP_ENDODERM_DIFFERENTIATION	138	1.448	0.049	1	1.381	0.051	1	1.072	0.329	1
WP_ENDOMETRIAL_CANCER	63	1.25	0.144	1	1.168	0.225	1	0.655	0.97	1
WP_ENDOPLASMIC_RETICULUM_STRESS_RESPONSE_IN_CORONAVIRUS_INFECTION	47	-0.897	0.622	1	-1.116	0.276	1	0.653	0.962	1
WP_ENDOTHELIN_PATHWAYS	33	0.854	0.689	0.965	0.778	0.88	0.994	0.802	0.738	1
WP_ENERGY_METABOLISM	47	0.936	0.545	0.946	0.805	0.76	1	0.702	0.9	1
WP_ENVELOPE_PROTEINS_AND_THEIR_POTENTIAL_ROLES_IN_EDMD_PHYSIOPATHOLOGY	46	1.054	0.367	0.987	0.659	0.964	0.997	1.435	0.051	1
WP_EPITHELIAL_TO_MESENCHYMAL_TRANSITION_IN_COLORECTAL_CANCER	160	1.059	0.36	0.988	1.106	0.298	1	0.911	0.566	1
WP_EPO_RECEPTOR_SIGNALING	26	-0.619	0.821	1	-0.942	0.542	1	-0.594	0.868	1
WP_ERBB_SIGNALING_PATHWAY	91	0.789	0.776	0.97	0.778	0.806	0.994	-0.697	0.914	1
WP_ERK_PATHWAY_IN_HUNTINGTONS_DISEASE	15	0.932	0.534	0.949	-0.813	0.731	1	1.405	0.104	1
WP_ESC_PLURIPOTENCY_PATHWAYS	116	0.773	0.838	0.971	0.92	0.632	1	-0.685	0.94	1
WP_ESTROGEN_METABOLISM	18	1.074	0.321	0.977	1.152	0.252	1	0.817	0.752	1
WP_ESTROGEN_SIGNALING_PATHWAY	23	-0.729	0.781	1	-1	0.491	1	0.506	0.971	1
WP_ETHANOL_EFFECTS_ON_HISTONE_MODIFICATIONS	31	0.799	0.741	0.968	0.739	0.828	0.99	0.809	0.727	1
WP_EUKARYOTIC_TRANSCRIPTION_INITIATION	40	0.727	0.846	0.979	0.933	0.532	1	0.55	0.992	1
WP_EXERCISEINDUCED_CIRCADIAN_REGULATION	47	-0.925	0.586	1	0.82	0.73	1	-0.776	0.798	1
WP_EXTRACELLULAR_VESICLEMEDIATED_SIGNALING_IN_RECIPIENT_CELLS	30	1.208	0.214	1	1.091	0.346	1	1.086	0.369	1
WP_EXTRACELLULAR_VESICLES_IN_THE_CROSSTALK_OF_CARDIAC_CELLS	19	0.853	0.679	0.966	1.086	0.386	1	-1.144	0.287	1
WP_FACTORS_AND_PATHWAYS_AFFECTING_INSULINLIKE_GROWTH_FACTOR_IGF1AKT_SIGNALING	37	-0.531	0.996	1	0.823	0.732	1	-0.997	0.474	1
WP_FARNESOID_X_RECEPTOR_PATHWAY	19	1.022	0.42	0.967	0.791	0.809	0.998	1.17	0.241	1
WP_FAS_LIGAND_FASL_PATHWAY_AND_STRESS_INDUCTION_OF_HEAT_SHOCK_PROTEINS_HSP_REGULATION	42	0.518	0.975	1	-0.523	0.966	1	-0.473	0.979	0.998
WP_FATTY_ACID_BETA_OXIDATION	34	-1.384	0.091	0.888	-1.434	0.07	1	-1.202	0.208	1
WP_FATTY_ACID_BIOSYNTHESIS	21	-1.769	0.014	0.467	-1.417	0.082	1	-1.771	0.01	0.463
WP_FATTY_ACID_OMEGA_OXIDATION	15	0.941	0.563	0.95	1.212	0.174	1	0.959	0.514	1
WP_FBXL10_ENHANCEMENT_OF_MAPERK_SIGNALING_IN_DIFFUSE_LARGE_BCELL_LYMPHOMA	33	-0.878	0.574	1	-0.78	0.676	1	-1.154	0.288	1
WP_FERROPTOSIS	39	-1.787	0.008	0.538	-1.406	0.113	1	-1.929	0.002	0.619
WP_FGF23_SIGNALLING_IN_HYPOPHOSPHATEMIC_RICKETS_AND_RELATED_DISORDERS	22	0.718	0.907	0.971	1.117	0.32	1	-0.885	0.636	1
WP_FGFR3_SIGNALLING_IN_CHONDROCYTE_PROLIFERATION_AND_TERMINAL_DIFFERENTIATION	27	1.228	0.181	1	1.211	0.197	1	1.064	0.357	1
WP_FIBRIN_COMPLEMENT_RECEPTOR_3_SIGNALING_PATHWAY	41	-0.839	0.687	1	-0.517	0.982	1	-1.164	0.318	1
WP_FLUOROPYRIMIDINE_ACTIVITY	32	-1.295	0.121	0.964	-0.781	0.806	1	-1.299	0.147	1
WP_FOCAL_ADHESION	198	1.139	0.258	1	1.012	0.403	1	1.086	0.33	1
WP_FOCAL_ADHESIONPI3KAKTMTORSIGNALING_PATHWAY	302	1.136	0.23	0.993	0.964	0.534	1	1.047	0.367	1
WP_FOLATE_METABOLISM	69	0.879	0.657	0.965	0.867	0.684	0.998	-1.089	0.306	1
WP_FOLLICLE_STIMULATING_HORMONE_FSH_SIGNALING_PATHWAY	27	1.05	0.397	0.988	0.969	0.502	1	0.792	0.74	1
WP_FRAGILE_X_SYNDROME	120	0.914	0.593	0.958	0.903	0.656	1	0.86	0.659	1
WP_G_PROTEIN_SIGNALING_PATHWAYS	93	1.207	0.182	1	1.311	0.077	1	0.869	0.709	1
WP_G1_TO_S_CELL_CYCLE_CONTROL	64	-0.823	0.686	1	0.677	0.9	0.999	-1.225	0.242	1
WP_G13_SIGNALING_PATHWAY	39	0.735	0.84	0.978	0.868	0.602	1	-0.634	0.967	1
WP_GABA_RECEPTOR_SIGNALING	31	0.943	0.552	0.956	-0.968	0.506	1	1.116	0.344	1
WP_GALANIN_RECEPTOR_PATHWAY	21	0.582	0.941	0.996	0.966	0.528	1	-1.158	0.309	1
WP_GASTRIC_CANCER_NETWORK_1	28	-1.35	0.154	0.957	-1.034	0.43	1	-1.355	0.132	1
WP_GASTRIC_CANCER_NETWORK_2	31	0.535	0.957	1	0.529	0.983	1	0.658	0.886	1
WP_GASTRIN_SIGNALING_PATHWAY	114	0.81	0.674	0.965	0.729	0.772	0.99	-0.964	0.531	1
WP_GDNFRET_SIGNALLING_AXIS	22	-0.97	0.524	1	-0.842	0.671	1	-0.723	0.841	0.999
WP_GENES_CONTROLLING_NEPHROGENESIS	42	0.956	0.538	0.954	0.993	0.477	1	0.855	0.701	1
WP_GENES_INVOLVED_IN_MALE_INFERTILITY	142	0.788	0.887	0.968	0.814	0.862	0.996	0.814	0.84	1
WP_GENES_RELATED_TO_PRIMARY_CILIUM_DEVELOPMENT_BASED_ON_CRISPR	103	-0.626	0.837	1	0.492	0.955	0.994	-0.713	0.781	1
WP_GENOTOXICITY_PATHWAY	62	1.3	0.12	1	1.192	0.216	1	0.846	0.754	1
WP_GLOBO_SPHINGOLIPID_METABOLISM	21	0.851	0.708	0.961	1.245	0.159	1	-0.898	0.637	1
WP_GLUCOCORTICOID_RECEPTOR_PATHWAY	70	-1.002	0.465	1	-0.851	0.657	1	-1.228	0.215	1
WP_GLUCURONIDATION	26	1.536	0.036	1	1.096	0.36	1	1.384	0.104	1
WP_GLUTATHIONE_METABOLISM	21	1.022	0.425	0.969	-1.092	0.327	1	1.312	0.122	1
WP_GLYCEROLIPIDS_AND_GLYCEROPHOSPHOLIPIDS	22	-1.621	0.017	0.508	-1.496	0.035	1	-1.568	0.021	0.735
WP_GLYCEROPHOSPHOLIPID_BIOSYNTHETIC_PATHWAY	30	-0.596	0.986	1	-0.594	0.971	1	-0.85	0.667	1
WP_GLYCOGEN_SYNTHESIS_AND_DEGRADATION	40	-0.807	0.763	1	0.773	0.778	0.986	-1.247	0.18	1
WP_GLYCOLYSIS_AND_GLUCONEOGENESIS	45	-0.962	0.508	1	0.677	0.863	1	-1.469	0.074	0.81
WP_GLYCOSAMINOGLYCAN_DEGRADATION	17	-1.102	0.36	1	-0.703	0.809	1	-0.964	0.502	1
WP_GLYCOSYLATION_AND_RELATED_CONGENITAL_DEFECTS	25	-1.642	0.023	0.513	-1.255	0.257	1	-1.624	0.015	0.589
WP_GPCRS_CLASS_A_RHODOPSINLIKE	253	0.927	0.585	0.949	0.775	0.866	0.985	1.06	0.368	1
WP_GPCRS_CLASS_B_SECRETINLIKE	24	0.85	0.74	0.962	-0.876	0.665	1	0.964	0.499	1
WP_GPCRS_CLASS_C_METABOTROPIC_GLUTAMATE_PHEROMONE	15	-0.488	0.998	1	-1.311	0.156	1	1.132	0.305	1
WP_GPCRS_OTHER	90	0.992	0.473	0.955	0.84	0.763	1	0.907	0.635	1
WP_GPR40_PATHWAY	15	-1.129	0.276	1	0.582	0.983	0.999	-1.546	0.016	0.722
WP_HAIR_FOLLICLE_DEVELOPMENT_CYTODIFFERENTIATION_PART_3_OF_3	88	1.092	0.296	0.972	1.054	0.37	1	0.944	0.533	1
WP_HAIR_FOLLICLE_DEVELOPMENT_ORGANOGENESIS_PART_2_OF_3	32	1.383	0.076	1	1.694	0.006	1	1.117	0.296	1
WP_HEAD_AND_NECK_SQUAMOUS_CELL_CARCINOMA	73	1.154	0.268	1	0.99	0.482	1	1.069	0.379	1
WP_HEART_DEVELOPMENT	44	1.321	0.085	1	1.022	0.429	1	1.293	0.103	1
WP_HEDGEHOG_SIGNALING_PATHWAY	43	-0.901	0.605	1	-1.206	0.181	1	0.842	0.642	1
WP_HEDGEHOG_SIGNALING_PATHWAY_NETPATH	16	-1.141	0.317	1	-1.254	0.179	1	-0.934	0.559	1
WP_HEMATOPOIETIC_STEM_CELL_DIFFERENTIATION	55	0.94	0.538	0.949	0.872	0.668	1	-0.766	0.827	1
WP_HEMATOPOIETIC_STEM_CELL_GENE_REGULATION_BY_GABP_ALPHABETA_COMPLEX	20	-0.572	0.938	1	-0.559	0.943	1	-0.724	0.793	1
WP_HEPATITIS_B_INFECTION	151	0.802	0.697	0.969	0.898	0.568	1	-0.497	0.992	0.996
WP_HEPATITIS_C_AND_HEPATOCELLULAR_CARCINOMA	49	-0.84	0.705	1	-0.71	0.849	1	-1.358	0.08	1
WP_HEREDITARY_LEIOMYOMATOSIS_AND_RENAL_CELL_CARCINOMA_PATHWAY	19	-0.953	0.492	1	-0.613	0.969	1	-1.479	0.044	0.826
WP_HIPPOMERLIN_SIGNALING_DYSREGULATION	120	1.219	0.167	1	1.06	0.351	1	1	0.448	1
WP_HIPPOYAP_SIGNALING_PATHWAY	23	-0.541	0.987	1	0.637	0.939	1	-1.023	0.414	1
WP_HISTONE_MODIFICATIONS	65	0.668	0.816	0.987	0.635	0.859	1	0.604	0.885	1
WP_HOSTPATHOGEN_INTERACTION_OF_HUMAN_CORONA_VIRUSES_APOPTOSIS	21	1.241	0.191	1	1.097	0.344	1	0.752	0.806	1
WP_HOSTPATHOGEN_INTERACTION_OF_HUMAN_CORONA_VIRUSES_AUTOPHAGY	19	-1.087	0.347	1	-0.845	0.698	1	-0.92	0.571	1
WP_HOSTPATHOGEN_INTERACTION_OF_HUMAN_CORONA_VIRUSES_INTERFERON_INDUCTION	33	-0.924	0.571	1	-1.011	0.521	1	-0.924	0.564	1
WP_HOSTPATHOGEN_INTERACTION_OF_HUMAN_CORONA_VIRUSES_MAPK_SIGNALING	36	-0.916	0.595	1	-0.905	0.564	1	-0.928	0.548	1
WP_HUMAN_COMPLEMENT_SYSTEM	97	-0.746	0.863	1	-0.804	0.731	1	0.753	0.867	1
WP_HUMAN_THYROID_STIMULATING_HORMONE_TSH_SIGNALING_PATHWAY	66	0.815	0.709	0.967	0.845	0.688	0.995	-0.966	0.473	1
WP_HYPERTROPHY_MODEL	19	-1.164	0.33	1	-1.067	0.454	1	-1.139	0.348	1
WP_HYPOTHESIZED_PATHWAYS_IN_PATHOGENESIS_OF_CARDIOVASCULAR_DISEASE	25	0.787	0.758	0.969	-1.085	0.351	1	0.844	0.627	1
WP_ID_SIGNALING_PATHWAY	16	1.136	0.311	0.995	0.967	0.502	1	1.039	0.393	1
WP_IL1_AND_MEGAKARYOCYTES_IN_OBESITY	24	-0.775	0.752	1	-0.766	0.766	1	-0.836	0.679	1
WP_IL1_SIGNALING_PATHWAY	55	-1.457	0.097	0.776	-1.347	0.187	1	-1.164	0.348	1
WP_IL17_SIGNALING_PATHWAY	32	-1.124	0.333	1	-1.371	0.092	1	0.472	0.99	1
WP_IL18_SIGNALING_PATHWAY	268	0.698	0.895	0.982	0.695	0.871	1	-0.972	0.5	1
WP_IL2_SIGNALING_PATHWAY	42	0.98	0.509	0.961	0.749	0.746	0.988	0.712	0.758	1
WP_IL3_SIGNALING_PATHWAY	49	-0.4	0.972	0.999	-0.37	0.976	1	-0.866	0.605	1
WP_IL4_SIGNALING_PATHWAY	54	0.461	0.95	0.999	-0.489	0.914	1	-0.735	0.733	1
WP_IL5_SIGNALING_PATHWAY	40	0.678	0.759	0.987	0.509	0.927	0.995	-0.538	0.927	0.994
WP_IL6_SIGNALING_PATHWAY	43	-1.014	0.485	1	-1.318	0.227	1	-0.763	0.689	1
WP_IL7_SIGNALING_PATHWAY	25	0.701	0.788	0.983	0.831	0.65	0.997	-0.938	0.515	1
WP_IL9_SIGNALING_PATHWAY	17	1.021	0.487	0.965	0.87	0.66	1	0.818	0.69	1
WP_IMATINIB_AND_CHRONIC_MYELOID_LEUKEMIA	20	1.476	0.045	1	1.438	0.09	1	1.234	0.194	1
WP_INFLAMMATORY_RESPONSE_PATHWAY	30	0.887	0.618	0.975	0.948	0.507	1	-1.024	0.403	1
WP_INHIBITION_OF_EXOSOME_BIOGENESIS_AND_SECRETION_BY_MANUMYCIN_A_IN_CRPC_CELLS	18	-0.829	0.662	1	-0.702	0.823	1	-0.993	0.484	1
WP_INITIATION_OF_TRANSCRIPTION_AND_TRANSLATION_ELONGATION_AT_THE_HIV1_LTR	32	1.187	0.285	1	1.021	0.447	1	1.028	0.437	1
WP_INSULIN_SIGNALING	160	0.764	0.838	0.972	0.751	0.823	0.99	-0.638	0.977	1
WP_INTEGRATED_BREAST_CANCER_PATHWAY	152	0.954	0.497	0.953	1.093	0.302	1	-0.85	0.714	1
WP_INTEGRATED_CANCER_PATHWAY	44	-0.681	0.892	1	0.92	0.541	1	-1.227	0.216	1
WP_INTEGRINMEDIATED_CELL_ADHESION	101	1.05	0.355	0.991	0.941	0.555	1	0.962	0.488	1
WP_INTERACTIONS_BETWEEN_IMMUNE_CELLS_AND_MICRORNAS_IN_TUMOR_MICROENVIRONMENT	27	0.694	0.811	0.982	0.836	0.673	1	-1.103	0.4	1
WP_INTERACTOME_OF_POLYCOMB_REPRESSIVE_COMPLEX_2_PRC2	16	0.994	0.451	0.954	-0.501	0.994	1	0.912	0.553	1
WP_INTERFERON_TYPE_I_SIGNALING_PATHWAYS	54	-0.617	0.851	1	0.495	0.949	0.996	-0.874	0.598	1
WP_INTERLEUKIN11_SIGNALING_PATHWAY	44	-0.844	0.64	1	-0.721	0.764	1	-1.034	0.418	1
WP_INTRACELLULAR_TRAFFICKING_PROTEINS_INVOLVED_IN_CMT_NEUROPATHY	27	-1.137	0.281	1	-0.72	0.857	1	-1.247	0.169	1
WP_INTRAFLAGELLAR_TRANSPORT_PROTEINS_BINDING_TO_DYNEIN	27	-0.957	0.561	1	-0.361	0.996	1	-0.94	0.595	1
WP_JOUBERT_SYNDROME	76	-0.792	0.701	1	0.575	0.919	0.998	-1.007	0.503	1
WP_KISSPEPTINKISSPEPTIN_RECEPTOR_SYSTEM_IN_THE_OVARY	39	0.964	0.507	0.957	0.868	0.656	1	0.634	0.945	1
WP_KIT_RECEPTOR_SIGNALING_PATHWAY	59	0.81	0.673	0.962	0.738	0.744	0.99	-0.617	0.918	1
WP_KYNURENINE_PATHWAY_AND_LINKS_TO_CELLULAR_SENESCENCE	23	-0.926	0.577	1	0.627	0.964	0.999	-1.356	0.082	1
WP_LEPTIN_INSULIN_OVERLAP	17	-0.737	0.8	1	-0.852	0.656	1	-0.804	0.731	1
WP_LEPTIN_SIGNALING_PATHWAY	74	0.474	0.99	1	-0.729	0.746	1	-0.789	0.714	1
WP_LIPID_METABOLISM_PATHWAY	28	1.2	0.222	1	1.229	0.19	1	0.972	0.496	1
WP_LNCRNA_INVOLVEMENT_IN_CANONICAL_WNT_SIGNALING_AND_COLORECTAL_CANCER	93	1.01	0.398	0.959	1.178	0.181	1	-0.927	0.589	1
WP_LTF_DANGER_SIGNAL_RESPONSE_PATHWAY	19	-1.143	0.356	1	-1.077	0.469	1	-0.993	0.515	1
WP_LUNG_FIBROSIS	60	-0.856	0.706	1	-0.921	0.578	1	-1.071	0.356	1
WP_MAJOR_RECEPTORS_TARGETED_BY_EPINEPHRINE_AND_NOREPINEPHRINE	15	0.705	0.915	0.982	-0.872	0.675	1	1.038	0.42	1
WP_MAMMALIAN_DISORDER_OF_SEXUAL_DEVELOPMENT	25	1.255	0.185	1	1.05	0.396	1	1.141	0.268	1
WP_MAMMARY_GLAND_DEVELOPMENT_PATHWAY_EMBRYONIC_DEVELOPMENT_STAGE_1_OF_4	15	0.814	0.756	0.964	1.076	0.347	1	-0.992	0.449	1
WP_MAMMARY_GLAND_DEVELOPMENT_PATHWAY_PREGNANCY_AND_LACTATION_STAGE_3_OF_4	32	-1.343	0.104	0.943	-1.089	0.338	1	-1.49	0.023	0.799
WP_MAP3K1_ROLE_IN_PROMOTING_AND_BLOCKING_GONADAL_DETERMINATION	17	1.124	0.311	0.992	0.785	0.74	0.997	1.005	0.445	1
WP_MAPK_CASCADE	33	0.756	0.762	0.973	0.804	0.713	0.997	-0.55	0.958	0.997
WP_MAPK_PATHWAY_IN_CONGENITAL_THYROID_CANCER	16	0.687	0.818	0.983	-0.816	0.665	1	1.135	0.343	1
WP_MAPK_SIGNALING_PATHWAY	246	0.983	0.459	0.958	-0.782	0.792	1	1.112	0.28	1
WP_MATRIX_METALLOPROTEINASES	29	0.892	0.648	0.972	-0.948	0.527	1	1.158	0.294	1
WP_MBDNF_AND_PROBDNF_REGULATION_OF_GABA_NEUROTRANSMISSION	38	0.968	0.49	0.957	-0.913	0.572	1	1.407	0.1	1
WP_MECHANOREGULATION_AND_PATHOLOGY_OF_YAPTAZ_VIA_HIPPO_AND_NONHIPPO_MECHANISMS	47	0.899	0.603	0.968	1.124	0.296	1	-0.898	0.628	1
WP_MECP2_AND_ASSOCIATED_RETT_SYNDROME	72	1.275	0.166	1	0.828	0.738	0.997	1.212	0.227	1
WP_MELANOMA	68	1.217	0.186	1	0.951	0.565	1	0.987	0.506	1
WP_MELATONIN_METABOLISM_AND_EFFECTS	36	1.054	0.422	0.987	1.348	0.137	1	0.692	0.861	1
WP_MESODERMAL_COMMITMENT_PATHWAY	145	1.029	0.407	0.972	1.059	0.382	1	0.929	0.544	1
WP_MET_IN_TYPE_1_PAPILLARY_RENAL_CELL_CARCINOMA	59	0.602	0.931	0.998	-0.689	0.844	1	-0.878	0.62	1
WP_METABOLIC_PATHWAY_OF_LDL_HDL_AND_TG_INCLUDING_DISEASES	16	-1.044	0.402	1	-0.819	0.726	1	-0.971	0.473	1
WP_METABOLIC_REPROGRAMMING_IN_COLON_CANCER	42	-1.536	0.072	0.609	-0.57	0.944	1	-1.918	0	0.351
WP_METABOLISM_OF_SPINGOLIPIDS_IN_ER_AND_GOLGI_APPARATUS	20	-1.47	0.045	0.747	-1.185	0.204	1	-1.4	0.055	1
WP_METAPATHWAY_BIOTRANSFORMATION_PHASE_I_AND_II	181	1.079	0.304	0.984	1.091	0.283	1	0.859	0.731	1
WP_METHIONINE_DE_NOVO_AND_SALVAGE_PATHWAY	22	-0.791	0.777	1	-0.711	0.898	1	-0.726	0.848	1
WP_MFAP5_EFFECT_ON_PERMEABILITY_AND_MOTILITY_OF_ENDOTHELIAL_CELLS_VIA_CYTOSKELETON_REARRANGEMENT	18	-1.224	0.213	1	-0.78	0.752	1	-1.75	0.012	0.422
WP_MICROGLIA_PATHOGEN_PHAGOCYTOSIS_PATHWAY	40	0.986	0.541	0.961	0.942	0.575	1	0.642	0.803	1
WP_MICRORNAS_IN_CARDIOMYOCYTE_HYPERTROPHY	84	0.83	0.776	0.968	-0.87	0.73	1	0.7	0.947	1
WP_MIR5093P_ALTERATION_OF_YAP1ECM_AXIS	17	1.101	0.354	0.971	1.442	0.06	1	0.952	0.543	1
WP_MIRNA_REGULATION_OF_DNA_DAMAGE_RESPONSE	71	-1.039	0.416	1	-0.708	0.859	1	-1.22	0.205	1
WP_MIRNA_REGULATION_OF_P53_PATHWAY_IN_PROSTATE_CANCER	24	0.594	0.923	1	0.667	0.865	0.998	-0.775	0.736	1
WP_MIRNA_REGULATION_OF_PROSTATE_CANCER_SIGNALING_PATHWAYS	33	1.285	0.122	1	1.131	0.296	1	1.279	0.122	1
WP_MIRNA_TARGETS_IN_ECM_AND_MEMBRANE_RECEPTORS	22	0.754	0.936	0.972	-0.792	0.711	1	0.764	0.798	1
WP_MIRNAS_INVOLVED_IN_DNA_DAMAGE_RESPONSE	15	-0.768	0.738	1	0.662	0.86	1	-0.924	0.551	1
WP_MIRNAS_INVOLVEMENT_IN_THE_IMMUNE_RESPONSE_IN_SEPSIS	35	-0.624	0.84	1	-0.598	0.837	1	-0.69	0.773	1
WP_MITOCHONDRIAL_CIII_ASSEMBLY	16	0.478	0.972	1	0.797	0.697	1	0.574	0.921	1
WP_MITOCHONDRIAL_CIV_ASSEMBLY	34	-1.172	0.27	1	-0.662	0.858	1	-1.207	0.244	1
WP_MITOCHONDRIAL_COMPLEX_I_ASSEMBLY_MODEL_OXPHOS_SYSTEM	56	0.606	0.867	0.998	0.73	0.748	0.99	0.686	0.791	1
WP_MITOCHONDRIAL_GENE_EXPRESSION	19	0.57	0.934	0.997	1.122	0.348	1	-0.709	0.79	1
WP_MITOCHONDRIAL_LCFATTY_ACID_BETAOXIDATION	17	-1.347	0.143	0.961	-1.215	0.252	1	-1.327	0.161	1
WP_MONOAMINE_GPCRS	33	0.947	0.548	0.955	-0.773	0.846	1	1.317	0.098	1
WP_MONOAMINE_TRANSPORT	32	-1.109	0.288	1	-1.275	0.139	1	0.779	0.823	1
WP_MRNA_PROCESSING	125	0.781	0.645	0.97	-0.696	0.717	1	1.501	0.117	1
WP_MTHFR_DEFICIENCY	25	0.592	0.98	0.997	-0.575	0.986	1	-0.72	0.843	0.999
WP_MYOMETRIAL_RELAXATION_AND_CONTRACTION_PATHWAYS	156	1.218	0.165	1	0.899	0.633	1	1.231	0.161	1
WP_NAD_BIOSYNTHETIC_PATHWAYS	22	-1.17	0.256	1	-1.239	0.192	1	-0.84	0.659	1
WP_NAD_METABOLISM	16	-1.133	0.307	1	-1.229	0.204	1	0.747	0.829	1
WP_NAD_METABOLISM_IN_ONCOGENEINDUCED_SENESCENCE_AND_MITOCHONDRIAL_DYSFUNCTIONASSOCIATED_SENESCENCE	23	-1.283	0.164	0.965	-1.234	0.203	1	-1.55	0.055	0.752
WP_NANOMATERIAL_INDUCED_APOPTOSIS	20	1.243	0.227	1	1.131	0.318	1	0.88	0.611	1
WP_NANOPARTICLE_TRIGGERED_AUTOPHAGIC_CELL_DEATH	23	-0.813	0.691	1	0.79	0.723	0.998	-0.935	0.549	1
WP_NANOPARTICLEMEDIATED_ACTIVATION_OF_RECEPTOR_SIGNALING	28	1.21	0.227	1	0.889	0.602	1	1.303	0.13	1
WP_NCRNAS_INVOLVED_IN_WNT_SIGNALING_IN_HEPATOCELLULAR_CARCINOMA	85	0.906	0.614	0.965	1.084	0.285	1	-1.021	0.425	1
WP_NEOVASCULARISATION_PROCESSES	37	1.256	0.187	1	1.314	0.143	1	0.893	0.624	1
WP_NEPHROGENESIS	17	0.854	0.679	0.966	-1.074	0.329	1	1.23	0.224	1
WP_NEPHROTIC_SYNDROME	45	0.775	0.835	0.972	1.048	0.379	1	-0.94	0.559	1
WP_NETRINUNC5B_SIGNALING_PATHWAY	52	1.093	0.341	0.971	1.266	0.158	1	-0.76	0.797	1
WP_NEURAL_CREST_CELL_MIGRATION_DURING_DEVELOPMENT	40	0.996	0.424	0.96	0.961	0.521	1	0.946	0.534	1
WP_NEURAL_CREST_CELL_MIGRATION_IN_CANCER	43	0.952	0.515	0.952	0.934	0.567	1	0.909	0.596	1
WP_NEURAL_CREST_DIFFERENTIATION	100	1.013	0.44	0.957	1.083	0.284	1	0.932	0.543	1
WP_NEURODEGENERATION_WITH_BRAIN_IRON_ACCUMULATION_NBIA_SUBTYPES_PATHWAY	43	-1.432	0.063	0.826	-1.135	0.255	1	-1.502	0.042	0.768
WP_NICOTINE_ACTIVITY_ON_DOPAMINERGIC_NEURONS	21	1.429	0.043	1	1.153	0.252	1	1.64	0.002	1
WP_NOCGMPPKG_MEDIATED_NEUROPROTECTION	47	0.683	0.969	0.984	-0.711	0.978	1	0.817	0.746	1
WP_NONALCOHOLIC_FATTY_LIVER_DISEASE	155	0.744	0.845	0.975	0.812	0.736	0.995	-1.034	0.39	1
WP_NONGENOMIC_ACTIONS_OF_125_DIHYDROXYVITAMIN_D3	71	-1.01	0.484	1	-0.792	0.71	1	-1.366	0.147	1
WP_NONSMALL_CELL_LUNG_CANCER	72	1.247	0.182	1	0.94	0.54	1	0.909	0.603	1
WP_NOTCH_SIGNALING	45	1.638	0.015	1	1.464	0.027	1	1.295	0.127	1
WP_NOTCH_SIGNALING_PATHWAY_NETPATH	61	1.142	0.282	1	1.248	0.187	1	-0.744	0.909	1
WP_NOTCH1_REGULATION_OF_HUMAN_ENDOTHELIAL_CELL_CALCIFICATION	17	1.148	0.254	1	1.401	0.062	1	1.061	0.361	1
WP_NOVEL_INTRACELLULAR_COMPONENTS_OF_RIGILIKE_RECEPTOR_RLR_PATHWAY	60	0.836	0.683	0.965	0.771	0.763	0.985	0.632	0.901	1
WP_NRF2_PATHWAY	144	-1.101	0.274	1	-0.912	0.643	1	-1.145	0.203	1
WP_NRF2ARE_REGULATION	23	-0.876	0.624	1	-0.826	0.702	1	-1.186	0.272	1
WP_NSP1_FROM_SARSCOV2_INHIBITS_TRANSLATION_INITIATION_IN_THE_HOST_CELL	17	0.8	0.685	0.97	1.046	0.434	1	0.807	0.736	1
WP_NUCLEAR_RECEPTORS	38	0.8	0.819	0.97	1.015	0.431	1	1.127	0.259	1
WP_NUCLEAR_RECEPTORS_IN_LIPID_METABOLISM_AND_TOXICITY	33	1.145	0.276	1	0.946	0.519	1	1.076	0.344	1
WP_NUCLEAR_RECEPTORS_METAPATHWAY	317	-1.023	0.404	1	-0.865	0.728	1	-1.141	0.236	1
WP_NUCLEOTIDE_EXCISION_REPAIR	37	0.631	0.916	0.992	0.73	0.82	0.991	0.647	0.894	1
WP_NUCLEOTIDE_METABOLISM	19	-0.621	0.898	1	0.839	0.656	1	-1.042	0.406	1
WP_NUCLEOTIDEBINDING_OLIGOMERIZATION_DOMAIN_NOD_PATHWAY	41	-0.857	0.631	1	-0.569	0.888	1	-1.058	0.457	1
WP_OLIGODENDROCYTE_SPECIFICATION_AND_DIFFERENTIATION_LEADING_TO_MYELIN_COMPONENTS_FOR_CNS	30	-1.338	0.088	0.947	-1.377	0.082	1	-1.045	0.392	1
WP_ONCOSTATIN_M_SIGNALING_PATHWAY	65	0.688	0.768	0.984	-0.827	0.637	1	0.542	0.91	1
WP_ONE_CARBON_METABOLISM	29	-1.323	0.126	0.966	-1.38	0.088	1	-0.827	0.736	1
WP_ONE_CARBON_METABOLISM_AND_RELATED_PATHWAYS	51	0.971	0.486	0.96	1.075	0.334	1	0.763	0.822	1
WP_OSTEOBLAST_DIFFERENTIATION	118	0.919	0.584	0.953	1.15	0.217	1	-0.901	0.63	1
WP_OSTEOCLAST_SIGNALING	16	1.107	0.338	0.976	1.277	0.184	1	0.677	0.904	1
WP_OVARIAN_INFERTILITY_GENES	32	-1.177	0.2	1	-1.438	0.034	1	-1.097	0.317	1
WP_OVERVIEW_OF_INTERFERONSMEDIATED_SIGNALING_PATHWAY	36	0.774	0.759	0.971	0.702	0.84	0.997	0.882	0.568	1
WP_OVERVIEW_OF_LEUKOCYTEINTRINSIC_HIPPO_PATHWAY_FUNCTIONS	35	-0.657	0.928	1	-0.432	1	1	-0.894	0.63	1
WP_OVERVIEW_OF_NANOPARTICLE_EFFECTS	19	0.809	0.698	0.962	-0.628	0.901	1	0.682	0.89	1
WP_OXIDATION_BY_CYTOCHROME_P450	61	0.939	0.56	0.943	0.976	0.494	1	0.919	0.586	1
WP_OXIDATIVE_DAMAGE	40	1.332	0.145	1	1.417	0.071	1	0.605	0.959	1
WP_OXIDATIVE_PHOSPHORYLATION	60	0.513	0.905	1	0.695	0.739	1	0.855	0.636	1
WP_OXIDATIVE_STRESS	32	1.533	0.032	1	1.34	0.107	1	1.111	0.33	1
WP_OXYSTEROLS_DERIVED_FROM_CHOLESTEROL	46	-1.002	0.447	1	-0.763	0.919	1	-0.868	0.708	1
WP_P38_MAPK_SIGNALING_PATHWAY	34	-0.828	0.669	1	0.487	0.984	0.993	-1.098	0.345	1
WP_P53_TRANSCRIPTIONAL_GENE_NETWORK	66	-1.077	0.378	1	-0.949	0.53	1	-1.457	0.031	0.826
WP_PANCREATIC_ADENOCARCINOMA_PATHWAY	89	0.802	0.729	0.968	0.644	0.916	0.999	-0.729	0.821	1
WP_PARKINSONS_DISEASE_PATHWAY	38	-1.002	0.438	1	-1.248	0.146	1	1.108	0.311	1
WP_PARKINUBIQUITIN_PROTEASOMAL_SYSTEM_PATHWAY	70	1.002	0.422	0.959	1.013	0.433	1	0.975	0.479	1
WP_PATHOGENESIS_OF_SARSCOV2_MEDIATED_BY_NSP9NSP10_COMPLEX	21	1.313	0.157	1	1.405	0.089	1	1.091	0.391	1
WP_PATHOGENIC_ESCHERICHIA_COLI_INFECTION	55	1.111	0.327	0.986	1.031	0.434	1	0.99	0.472	1
WP_PATHWAYS_AFFECTED_IN_ADENOID_CYSTIC_CARCINOMA	65	1.024	0.425	0.971	1.078	0.336	1	0.927	0.581	1
WP_PATHWAYS_IN_CLEAR_CELL_RENAL_CELL_CARCINOMA	84	0.955	0.509	0.952	1.134	0.259	1	1.112	0.285	1
WP_PATHWAYS_OF_NUCLEIC_ACID_METABOLISM_AND_INNATE_IMMUNE_SENSING	16	1.016	0.454	0.957	0.967	0.501	1	-0.582	0.902	0.999
WP_PATHWAYS_REGULATING_HIPPO_SIGNALING	98	1.28	0.122	1	1.188	0.221	1	1.125	0.273	1
WP_PDGF_PATHWAY	40	-0.555	0.938	1	-0.731	0.743	1	-0.884	0.617	1
WP_PDGFRBETA_PATHWAY	29	0.824	0.635	0.962	-0.502	0.935	1	0.63	0.84	1
WP_PEPTIDE_GPCRS	74	0.687	0.936	0.984	-0.743	0.854	1	0.628	0.981	1
WP_PHOSPHODIESTERASES_IN_NEURONAL_FUNCTION	52	0.995	0.451	0.958	0.792	0.878	0.999	1.088	0.341	1
WP_PHOSPHOINOSITIDES_METABOLISM	48	-0.988	0.472	1	-0.745	0.834	1	-1.11	0.294	1
WP_PHOTODYNAMIC_THERAPYINDUCED_AP1_SURVIVAL_SIGNALING	50	0.953	0.531	0.952	0.955	0.508	1	-0.676	0.916	1
WP_PHOTODYNAMIC_THERAPYINDUCED_HIF1_SURVIVAL_SIGNALING	37	0.811	0.747	0.964	0.815	0.715	0.995	-1.142	0.31	1
WP_PHOTODYNAMIC_THERAPYINDUCED_NFE2L2_NRF2_SURVIVAL_SIGNALING	23	-0.848	0.69	1	-0.83	0.732	1	-0.636	0.954	1
WP_PHOTODYNAMIC_THERAPYINDUCED_NFKB_SURVIVAL_SIGNALING	35	0.725	0.778	0.976	-0.596	0.862	1	-0.846	0.661	1
WP_PHOTODYNAMIC_THERAPYINDUCED_UNFOLDED_PROTEIN_RESPONSE	27	-1.008	0.467	1	-1.068	0.405	1	-1.123	0.351	1
WP_PHYSIOLOGICAL_AND_PATHOLOGICAL_HYPERTROPHY_OF_THE_HEART	25	0.715	0.847	0.973	1.15	0.269	1	-1.064	0.359	1
WP_PHYTOCHEMICAL_ACTIVITY_ON_NRF2_TRANSCRIPTIONAL_ACTIVATION	15	-0.928	0.553	1	-0.897	0.629	1	-1.251	0.222	1
WP_PI3KAKT_SIGNALING_PATHWAY	339	1.186	0.18	1	0.987	0.476	1	1.072	0.345	1
WP_PI3KAKTMTOR_SIGNALING_PATHWAY_AND_THERAPEUTIC_OPPORTUNITIES	30	-0.812	0.753	1	-0.947	0.514	1	0.525	0.99	1
WP_PI3KAKTMTOR_VITD3_SIGNALLING	22	-0.964	0.5	1	0.513	0.975	0.999	-1.531	0.05	0.685
WP_PKCGAMMA_CALCIUM_SIGNALING_PATHWAY_IN_ATAXIA	22	0.828	0.747	0.965	-0.588	0.998	1	0.902	0.634	1
WP_PLATELETMEDIATED_INTERACTIONS_WITH_VASCULAR_AND_CIRCULATING_CELLS	16	1.2	0.254	1	1.117	0.323	1	0.951	0.53	1
WP_PPAR_ALPHA_PATHWAY	26	0.99	0.453	0.958	1.111	0.285	1	-0.949	0.508	1
WP_PPAR_SIGNALING_PATHWAY	67	-0.9	0.622	1	0.933	0.568	1	-1.09	0.315	1
WP_PRADERWILLI_AND_ANGELMAN_SYNDROME	60	0.993	0.467	0.954	-0.802	0.809	1	1.5	0.004	1
WP_PREGNANE_X_RECEPTOR_PATHWAY	33	1.495	0.043	1	0.963	0.507	1	1.423	0.069	1
WP_PREIMPLANTATION_EMBRYO	58	1.492	0.022	1	1.19	0.197	1	0.991	0.447	1
WP_PRIMARY_FOCAL_SEGMENTAL_GLOMERULOSCLEROSIS_FSGS	72	0.944	0.52	0.958	1.102	0.316	1	-0.859	0.685	1
WP_PRION_DISEASE_PATHWAY	32	1.008	0.467	0.962	0.867	0.637	0.997	1.038	0.439	1
WP_PROLACTIN_SIGNALING_PATHWAY	76	-0.479	0.964	1	-0.594	0.854	1	-0.921	0.545	1
WP_PROSTAGLANDIN_SYNTHESIS_AND_REGULATION	45	1.176	0.204	1	1.21	0.182	1	1.1	0.29	1
WP_PROTEASOME_DEGRADATION	61	-1.153	0.314	1	-0.89	0.551	1	-1.448	0.131	0.857
WP_PROTEOGLYCAN_BIOSYNTHESIS	18	-1.746	0.01	0.414	-1.394	0.117	1	-1.517	0.047	0.749
WP_PROXIMAL_TUBULE_TRANSPORT	57	-1.157	0.22	1	-1.011	0.425	1	-1.156	0.206	1
WP_PURINE_METABOLISM_AND_RELATED_DISORDERS	22	1.172	0.281	1	1.288	0.169	1	1.207	0.254	1
WP_PURINERGIC_SIGNALING	33	1.041	0.389	0.992	1.133	0.269	1	-0.868	0.652	1
WP_PYRIMIDINE_METABOLISM	84	-0.749	0.79	1	1.079	0.361	1	-0.848	0.652	1
WP_PYRIMIDINE_METABOLISM_AND_RELATED_DISEASES	17	-1.099	0.354	1	-0.863	0.677	1	-0.648	0.91	1
WP_RAC1PAK1P38MMP2_PATHWAY	68	1.019	0.446	0.964	0.85	0.635	0.994	0.728	0.869	0.999
WP_RANKLRANK_RECEPTOR_ACTIVATOR_OF_NFKB_LIGAND_SIGNALING_PATHWAY	55	0.736	0.754	0.978	0.741	0.757	0.992	-0.62	0.893	1
WP_RAS_AND_BRADYKININ_PATHWAYS_IN_COVID19	29	0.881	0.674	0.966	0.95	0.538	1	0.892	0.606	1
WP_RAS_SIGNALING	184	1.305	0.076	1	1.248	0.109	1	0.95	0.556	1
WP_REGUCALCIN_IN_PROXIMAL_TUBULE_EPITHELIAL_KIDNEY_CELLS	33	-0.683	0.905	1	0.682	0.878	1	-0.74	0.809	1
WP_REGULATION_OF_ACTIN_CYTOSKELETON	149	0.779	0.863	0.97	-0.93	0.616	1	0.848	0.711	1
WP_REGULATION_OF_APOPTOSIS_BY_PARATHYROID_HORMONERELATED_PROTEIN	22	-0.979	0.478	1	0.636	0.958	1	-1.096	0.314	1
WP_REGULATION_OF_MICROTUBULE_CYTOSKELETON	46	1.062	0.39	0.987	0.865	0.658	0.995	0.825	0.728	1
WP_REGULATION_OF_SISTER_CHROMATID_SEPARATION_AT_THE_METAPHASEANAPHASE_TRANSITION	15	-1.358	0.18	0.938	-0.876	0.639	1	-1.332	0.193	1
WP_REGULATION_OF_TOLLLIKE_RECEPTOR_SIGNALING_PATHWAY	136	-0.625	0.867	1	0.754	0.76	0.991	-0.862	0.636	1
WP_REGULATION_OF_WNTBCATENIN_SIGNALING_BY_SMALL_MOLECULE_COMPOUNDS	17	0.66	0.92	0.986	0.986	0.477	1	-0.901	0.616	1
WP_REGULATORY_CIRCUITS_OF_THE_STAT3_SIGNALING_PATHWAY	78	1.306	0.095	1	1.384	0.057	1	1.265	0.08	1
WP_RELATIONSHIP_BETWEEN_INFLAMMATION_COX2_AND_EGFR	25	-0.983	0.46	1	-1.029	0.433	1	0.858	0.713	1
WP_RENIN_ANGIOTENSIN_ALDOSTERONE_SYSTEM_RAAS	44	-0.91	0.612	1	-0.885	0.697	1	0.742	0.878	1
WP_RESISTIN_AS_A_REGULATOR_OF_INFLAMMATION	33	-0.852	0.699	1	-0.456	0.996	1	-1.205	0.244	1
WP_RETINOBLASTOMA_GENE_IN_CANCER	87	-0.762	0.689	1	-0.523	0.951	1	-1.12	0.373	1
WP_RETT_SYNDROME_CAUSING_GENES	48	1.354	0.13	1	1.171	0.262	1	1.211	0.264	1
WP_ROLE_OF_OSX_AND_MIRNAS_IN_TOOTH_DEVELOPMENT	15	1.198	0.216	1	1.341	0.143	1	0.931	0.565	1
WP_SARS_CORONAVIRUS_AND_INNATE_IMMUNITY	31	0.744	0.742	0.975	0.64	0.866	1	0.933	0.561	1
WP_SARSCOV2_INNATE_IMMUNITY_EVASION_AND_CELLSPECIFIC_IMMUNE_RESPONSE	63	-0.709	0.787	1	-0.665	0.874	1	-0.924	0.542	1
WP_SARSCOV2_MITOCHONDRIAL_INTERACTIONS	32	1.075	0.337	0.979	1.082	0.327	1	0.678	0.899	1
WP_SELECTIVE_EXPRESSION_OF_CHEMOKINE_RECEPTORS_DURING_TCELL_POLARIZATION	27	1.1	0.382	0.971	1.213	0.256	1	-0.594	0.926	1
WP_SELENIUM_MICRONUTRIENT_NETWORK	88	-1.058	0.375	1	-0.766	0.855	1	-1.194	0.189	1
WP_SENESCENCE_AND_AUTOPHAGY_IN_CANCER	104	0.715	0.831	0.973	0.661	0.895	0.999	-0.875	0.636	1
WP_SEROTONIN_AND_ANXIETY	17	-0.773	0.782	1	0.46	0.994	0.997	-0.945	0.548	1
WP_SEROTONIN_RECEPTOR_2_AND_ELKSRFGATA4_SIGNALING	20	0.941	0.523	0.951	-0.625	0.9	1	1.032	0.451	1
WP_SEROTONIN_RECEPTOR_467_AND_NR3C_SIGNALING	19	1.29	0.196	1	0.671	0.845	0.998	1.371	0.132	1
WP_SIGNAL_TRANSDUCTION_OF_S1P_RECEPTOR	25	1.011	0.439	0.959	0.977	0.463	1	0.638	0.952	1
WP_SIGNAL_TRANSDUCTION_THROUGH_IL1R	33	-1.235	0.248	1	-1.078	0.437	1	-1.197	0.268	1
WP_SIGNALING_OF_HEPATOCYTE_GROWTH_FACTOR_RECEPTOR	34	0.725	0.722	0.975	-0.724	0.735	1	0.933	0.554	1
WP_SIGNALING_PATHWAYS_IN_GLIOBLASTOMA	82	1.198	0.233	1	1.118	0.317	1	0.769	0.815	1
WP_SIMPLIFIED_DEPICTION_OF_MYD88_DISTINCT_INPUTOUTPUT_PATHWAY	18	-0.578	0.89	1	0.513	0.943	0.997	-0.536	0.905	0.994
WP_SIMPLIFIED_INTERACTION_MAP_BETWEEN_LOXL4_AND_OXIDATIVE_STRESS_PATHWAY	18	-1.088	0.327	1	-1.163	0.244	1	-0.921	0.559	1
WP_SLEEP_REGULATION	38	0.838	0.743	0.962	-1.228	0.168	1	1.253	0.147	1
WP_SMALL_CELL_LUNG_CANCER	96	0.926	0.566	0.947	-0.756	0.905	1	0.961	0.504	1
WP_SMALL_LIGAND_GPCRS	19	0.798	0.784	0.967	-0.631	0.967	1	1.042	0.408	1
WP_SPHINGOLIPID_METABOLISM_GENERAL_OVERVIEW	24	-1.595	0.042	0.521	-1.243	0.215	1	-1.64	0.019	0.584
WP_SPHINGOLIPID_METABOLISM_INTEGRATED_PATHWAY	25	-1.624	0.034	0.53	-1.254	0.197	1	-1.7	0.015	0.459
WP_SPHINGOLIPID_PATHWAY	30	-1.779	0.002	0.484	-1.524	0.038	1	-1.803	0	0.366
WP_SPINAL_CORD_INJURY	116	0.97	0.483	0.959	0.786	0.817	1	-0.861	0.685	1
WP_SPLICING_FACTOR_NOVA_REGULATED_SYNAPTIC_PROTEINS	42	0.789	0.768	0.97	0.991	0.482	1	-0.71	0.862	1
WP_SREBF_AND_MIR33_IN_CHOLESTEROL_AND_LIPID_HOMEOSTASIS	16	-1.682	0.017	0.488	-1.209	0.257	1	-1.76	0.008	0.465
WP_STATIN_PATHWAY	29	0.808	0.733	0.963	-0.765	0.776	1	0.822	0.749	1
WP_STEROL_REGULATORY_ELEMENTBINDING_PROTEINS_SREBP_SIGNALLING	68	-1.297	0.175	0.962	-0.974	0.484	1	-1.609	0.032	0.554
WP_STING_PATHWAY_IN_KAWASAKILIKE_DISEASE_AND_COVID19	21	-0.691	0.766	1	-0.853	0.646	1	-0.652	0.789	1
WP_STRIATED_MUSCLE_CONTRACTION_PATHWAY	38	1.191	0.195	1	1.161	0.217	1	0.925	0.6	1
WP_STRUCTURAL_PATHWAY_OF_INTERLEUKIN_1_IL1	49	-1.075	0.438	1	-0.966	0.562	1	-0.987	0.517	1
WP_SUDDEN_INFANT_DEATH_SYNDROME_SIDS_SUSCEPTIBILITY_PATHWAYS	157	1.086	0.291	0.977	0.857	0.746	0.985	1.125	0.242	1
WP_SULFATION_BIOTRANSFORMATION_REACTION	16	-1.254	0.176	0.972	-1.115	0.28	1	-1.209	0.246	1
WP_SYNAPTIC_SIGNALING_PATHWAYS_ASSOCIATED_WITH_AUTISM_SPECTRUM_DISORDER	50	0.948	0.534	0.954	0.77	0.838	0.985	1.031	0.389	1
WP_SYNAPTIC_VESICLE_PATHWAY	51	0.776	0.847	0.973	-1.059	0.332	1	1.265	0.177	1
WP_TAMOXIFEN_METABOLISM	21	1.271	0.138	1	0.967	0.502	1	1.147	0.278	1
WP_TARGET_OF_RAPAMYCIN_TOR_SIGNALING	36	-0.868	0.672	1	1.003	0.436	1	-1.614	0.01	0.601
WP_TCA_CYCLE_AKA_KREBS_OR_CITRIC_ACID_CYCLE	18	-0.852	0.569	1	-0.713	0.8	1	-0.725	0.796	1
WP_TCA_CYCLE_AND_DEFICIENCY_OF_PYRUVATE_DEHYDROGENASE_COMPLEX_PDHC	16	-1.285	0.222	0.966	-0.742	0.743	1	-1.262	0.233	1
WP_TCELL_ANTIGEN_RECEPTOR_TCR_PATHWAY_DURING_STAPHYLOCOCCUS_AUREUS_INFECTION	62	1.351	0.176	1	1.317	0.195	1	0.744	0.708	1
WP_TCELL_ANTIGEN_RECEPTOR_TCR_SIGNALING_PATHWAY	90	1.132	0.39	0.985	1.048	0.475	1	0.69	0.742	1
WP_TCELL_RECEPTOR_AND_COSTIMULATORY_SIGNALING	29	1.521	0.066	1	1.577	0.045	1	0.903	0.573	1
WP_TGFB_SIGNALING_IN_THYROID_CELLS_FOR_EPITHELIALMESENCHYMAL_TRANSITION	18	0.866	0.665	0.967	1.111	0.313	1	-1.061	0.371	1
WP_TGFBETA_RECEPTOR_SIGNALING	54	-0.816	0.772	1	0.882	0.649	1	-0.976	0.494	1
WP_TGFBETA_RECEPTOR_SIGNALLING_IN_SKELETAL_DYSPLASIAS	58	0.704	0.929	0.982	-0.863	0.721	1	-0.76	0.819	1
WP_TGFBETA_SIGNALING_PATHWAY	132	-0.871	0.613	1	-0.876	0.63	1	-0.956	0.531	1
WP_THE_EFFECT_OF_PROGERIN_ON_THE_INVOLVED_GENES_IN_HUTCHINSONGILFORD_PROGERIA_SYNDROME	35	-0.577	0.902	1	0.731	0.778	0.992	-0.873	0.609	1
WP_THE_HUMAN_IMMUNE_RESPONSE_TO_TUBERCULOSIS	23	-1.141	0.429	1	-1.272	0.257	1	-1.103	0.465	1
WP_THE_INFLUENCE_OF_LAMINOPATHIES_ON_WNT_SIGNALING	35	1.538	0.014	1	1.489	0.018	1	0.965	0.493	1
WP_THE_OVERLAP_BETWEEN_SIGNAL_TRANSDUCTION_PATHWAYS_THAT_CONTRIBUTE_TO_A_RANGE_OF_LMNA_LAMINOPATHIES	55	1.637	0.006	1	1.447	0.042	1	1.259	0.15	1
WP_THERMOGENESIS	108	1.086	0.303	0.972	-0.937	0.576	1	1.209	0.154	1
WP_THYMIC_STROMAL_LYMPHOPOIETIN_TSLP_SIGNALING_PATHWAY	47	0.553	0.919	0.999	0.572	0.876	0.996	-0.792	0.672	1
WP_THYROID_HORMONES_PRODUCTION_AND_THEIR_PERIPHERAL_DOWNSTREAM_SIGNALLING_EFFECTS	95	0.939	0.537	0.947	0.951	0.55	1	1.067	0.339	1
WP_TLR4_SIGNALING_AND_TOLERANCE	28	-1.051	0.477	1	-0.979	0.538	1	-0.873	0.62	1
WP_TNF_ALPHA_SIGNALING_PATHWAY	92	-1.046	0.444	1	-1.221	0.31	1	-0.788	0.702	1
WP_TNF_RELATED_WEAK_INDUCER_OF_APOPTOSIS_TWEAK_SIGNALING_PATHWAY	41	-0.653	0.823	1	-0.674	0.787	1	-0.888	0.572	1
WP_TOLLLIKE_RECEPTOR_SIGNALING_PATHWAY	100	0.552	0.921	0.999	0.813	0.697	0.996	-0.722	0.743	0.998
WP_TOLLLIKE_RECEPTOR_SIGNALING_RELATED_TO_MYD88	31	0.602	0.831	0.997	0.595	0.864	0.999	-0.534	0.874	0.992
WP_TP53_NETWORK	19	0.932	0.554	0.948	1.111	0.327	1	0.774	0.751	1
WP_TRANSCRIPTION_COFACTORS_SKI_AND_SKIL_PROTEIN_PARTNERS	18	-0.854	0.682	1	-0.774	0.767	1	-0.755	0.763	1
WP_TRANSCRIPTION_FACTOR_REGULATION_IN_ADIPOGENESIS	22	1.064	0.4	0.984	1.086	0.365	1	-0.848	0.66	1
WP_TRANSLATION_FACTORS	51	0.683	0.855	0.983	0.972	0.449	1	-0.677	0.875	1
WP_TRANSLATION_INHIBITORS_IN_CHRONICALLY_ACTIVATED_PDGFRA_CELLS	46	0.892	0.604	0.973	1.193	0.261	1	-0.782	0.758	1
WP_TRANSSULFURATION_AND_ONE_CARBON_METABOLISM	31	-0.692	0.87	1	1.152	0.251	1	-1.153	0.286	1
WP_TRIACYLGLYCERIDE_SYNTHESIS	24	-1.257	0.133	0.972	-1.025	0.421	1	-1.289	0.098	1
WP_TRYPTOPHAN_CATABOLISM_LEADING_TO_NAD_PRODUCTION	16	-1.172	0.208	1	-0.811	0.822	1	-1.173	0.222	1
WP_TRYPTOPHAN_METABOLISM	42	0.806	0.843	0.966	-0.862	0.785	1	0.789	0.821	1
WP_TUMOR_SUPPRESSOR_ACTIVITY_OF_SMARCB1	31	1.236	0.194	1	1.148	0.269	1	1.212	0.251	1
WP_TYPE_2_PAPILLARY_RENAL_CELL_CARCINOMA	34	1.106	0.331	0.974	0.69	0.886	1	1.063	0.38	1
WP_TYPE_I_COLLAGEN_SYNTHESIS_IN_THE_CONTEXT_OF_OSTEOGENESIS_IMPERFECTA	33	-0.71	0.881	1	-0.928	0.56	1	0.764	0.78	1
WP_TYPE_I_INTERFERON_INDUCTION_AND_SIGNALING_DURING_SARSCOV2_INFECTION	29	-0.895	0.593	1	-0.981	0.552	1	-0.856	0.64	1
WP_TYPE_II_DIABETES_MELLITUS	22	0.589	0.931	0.996	-0.78	0.711	1	0.728	0.791	0.998
WP_TYPE_II_INTERFERON_SIGNALING_IFNG	36	-0.879	0.626	1	-0.661	0.819	1	-1.173	0.362	1
WP_TYROBP_CAUSAL_NETWORK	61	0.883	0.603	0.969	1.018	0.511	1	-0.624	0.798	1
WP_UNFOLDED_PROTEIN_RESPONSE	24	-0.995	0.528	1	-0.942	0.554	1	-1.055	0.478	1
WP_UREA_CYCLE_AND_ASSOCIATED_PATHWAYS	24	-1.049	0.391	1	-1.063	0.393	1	-0.752	0.828	1
WP_UREA_CYCLE_AND_METABOLISM_OF_AMINO_GROUPS	21	-1.089	0.348	1	-0.883	0.622	1	-0.893	0.634	1
WP_VEGFAVEGFR2_SIGNALING_PATHWAY	431	-0.846	0.708	1	0.804	0.809	0.998	-1.134	0.246	1
WP_VIRAL_ACUTE_MYOCARDITIS	86	0.726	0.886	0.977	0.834	0.724	0.997	-1.03	0.409	1
WP_VITAMIN_A_AND_CAROTENOID_METABOLISM	43	-0.816	0.803	1	-0.928	0.559	1	-0.755	0.915	1
WP_VITAMIN_B12_METABOLISM	49	-0.905	0.627	1	-0.682	0.955	1	-1.175	0.199	1
WP_VITAMIN_D_IN_INFLAMMATORY_DISEASES	22	-1.085	0.454	1	-0.967	0.564	1	-1.094	0.42	1
WP_VITAMIN_D_RECEPTOR_PATHWAY	182	-0.975	0.484	1	-0.99	0.482	1	-0.948	0.534	1
WP_VITAMIN_DSENSITIVE_CALCIUM_SIGNALING_IN_DEPRESSION	40	-0.882	0.641	1	-1.045	0.394	1	1.2	0.216	1
WP_WHITE_FAT_CELL_DIFFERENTIATION	32	1.386	0.061	1	1.256	0.154	1	1.229	0.162	1
WP_WNT_SIGNALING	114	0.969	0.509	0.958	1.17	0.182	1	-0.947	0.552	1
WP_WNT_SIGNALING_IN_KIDNEY_DISEASE	36	0.863	0.678	0.964	1.075	0.344	1	-0.79	0.752	1
WP_WNT_SIGNALING_PATHWAY_AND_PLURIPOTENCY	101	1.309	0.121	1	1.33	0.094	1	0.891	0.59	1
WP_WNT_SIGNALING_PATHWAY_NETPATH	51	1.644	0.021	1	1.778	0.008	1	1.211	0.229	1
WP_WNTBETACATENIN_SIGNALING_PATHWAY_IN_LEUKEMIA	26	1.291	0.138	1	1.523	0.024	1	0.751	0.839	1
WP_ZINC_HOMEOSTASIS	36	-1.227	0.232	1	-1.123	0.322	1	-1.276	0.228	1

## Sheet: SIG
SIG PATHWAYS
		LD + non LD			LD			non LD
NAME	SIZE	NES	Nom_pval	FDR	NES	Nom_pval	FDR	NES	Nom_pval	FDR
SIG_BCR_SIGNALING_PATHWAY	46	1.297	0.252	1	1.039	0.479	1	0.902	0.59	1
SIG_CD40PATHWAYMAP	34	0.796	0.722	0.967	0.549	0.971	0.998	0.908	0.585	1
SIG_CHEMOTAXIS	45	1.254	0.154	1	1.04	0.421	1	1.168	0.216	1
SIG_IL4RECEPTOR_IN_B_LYPHOCYTES	27	0.857	0.618	0.966	0.494	0.968	0.995	0.775	0.716	1
SIG_INSULIN_RECEPTOR_PATHWAY_IN_CARDIAC_MYOCYTES	51	1.096	0.367	0.971	-0.415	1	1	1.13	0.333	1
SIG_PIP3_SIGNALING_IN_B_LYMPHOCYTES	36	-0.491	0.955	1	-0.596	0.853	1	-0.585	0.864	1
SIG_PIP3_SIGNALING_IN_CARDIAC_MYOCTES	67	0.799	0.748	0.968	-0.712	0.889	1	-0.751	0.841	1
SIG_REGULATION_OF_THE_ACTIN_CYTOSKELETON_BY_RHO_GTPASES	35	0.98	0.467	0.959	1.153	0.235	1	0.908	0.571	1

## Sheet: NABA
NABA
		LD + non LD			LD			non LD
NAME	SIZE	NES	Nom_pval	FDR	NES	Nom_pval	FDR	NES	Nom_pval	FDR
NABA_BASEMENT_MEMBRANES	40	0.874	0.666	0.962	-0.79	0.739	1	1.035	0.487	1
NABA_COLLAGENS	44	1.033	0.47	0.974	0.674	0.873	0.997	1.216	0.227	1
NABA_CORE_MATRISOME	275	0.935	0.59	0.946	0.744	0.884	0.992	1.027	0.436	1
NABA_ECM_AFFILIATED	168	-0.855	0.789	1	-0.85	0.797	1	0.801	0.86	1
NABA_ECM_GLYCOPROTEINS	196	0.897	0.645	0.968	-0.774	0.855	1	0.916	0.581	1
NABA_ECM_REGULATORS	236	0.846	0.781	0.961	-1.045	0.332	1	0.926	0.548	1
NABA_PROTEOGLYCANS	35	0.94	0.602	0.948	0.74	0.879	0.989	1.098	0.351	1
NABA_SECRETED_FACTORS	330	0.847	0.815	0.963	-0.903	0.693	1	-0.9	0.691	1

[truncated: 1 more sheets: SA]
