# Supplementary material for: Systems analysis reveals differential expression of endocervical genes in African women randomized to DMPA-IM, LNG implant or cu-IUD
Source: Clin Immunol. 2023 Oct;255:109750. doi: 10.1016/j.clim.2023.109750 (PMC10570927; doi:10.1016/j.clim.2023.109750)
Supplement: Table S7 — Influence of Cu-IUD initiation on the population of vaginal immune cells [file mmc7.xlsx]

## Sheet: Table Sx
Influence of Cu-IUD initiation on the population of immune cells
The proportions of immune cell types were obtained based on xCell and CIBBERSORTX deconvolution algorithms and were compared between baseline and month 1 Cu-IUD samples using Wilcoxon–Mann–Whitney test. Immune cells with FDR corrected p-values (q-value) ≤ 0.05 were considered as significantly differentially abundant immune cell types between baseline compared to month 1 Cu-IUD samples in each dec…
xCell							CIBERSORTx
						Immune cell types	Relative				Absolute
Immune cell types		Average immune score (median centered)		p-value	q-value		Average relative abundance		p-value	q-value	Average absolute abundance		p-value	q-value
		baseline	month 1				baseline	month 1			baseline	month 1
Activated dendritic cells	aDC	-0.00872708	0.0914229	0.000359513	0.00485811	B cells naive	0.0126564	0.0166513	0.0831391	0.167312	0.0992191	0.223408	0.000214774	0.000787506
Adipocytes	Adipocytes	3.75e-05	0.000520833	0.855132	0.951185	B cells memory	0.00613601	0.00342861	0.724082	0.724082	0.0462992	0.0213749	0.666137	0.737142
Astrocytes	Astrocytes	0.00457083	0.00391667	0.610299	0.797125	Plasma cells	0.00557953	0.0034868	0.435214	0.531928	0.0243623	0.0284861	0.787876	0.824098
B-cells	B-cells	0.0336083	0.0306375	0.515651	0.73337	T cells CD8	0.0120679	0.00637937	0.083656	0.167312	0.0841769	0.0626357	0.603791	0.737142
Basophils	Basophils	-0.0167604	0.0322313	0.000957829	0.00865376	T cells CD4 naive	0.0137407	0.0206859	0.153542	0.25984	0.106791	0.230255	0.0466643	0.068441
CD4+ memory T-cells	CD4+ memory T-cells	0.0034125	0.0125521	0.718204	0.883944	T cells CD4 memory resting	0.214346	0.182654	0.211018	0.330043	1.46184	2.02103	0.00064264	0.00176726
CD4+ naive T-cells	CD4+ naive T-cells	0.0053375	0.0106375	0.651625	0.817726	T cells CD4 memory activated	0.00941408	0.0115669	0.621958	0.684154	0.105556	0.186372	0.240121	0.310745
CD4+ T-cells	CD4+ T-cells	0.0052625	0.0115771	0.198227	0.384441	T cells follicular helper	0.00910261	0.0124944	0.249614	0.343219	0.0556965	0.159521	0.0058493	0.0128685
CD4+ central memory T-cells	CD4+ Tcm	0.00470208	0.0173687	0.00111948	0.00865376	T cells regulatory (Tregs)	0.00167232	0.00273627	0.711997	0.724082	0.00802234	0.0152173	0.670129	0.737142
CD4+ effector memory T-cells	CD4+ Tem	0.00642708	0.0224125	0.00173329	0.0110931	T cells gamma delta	0	0.00201192	0.0360317	0.109912	0	0.064224	0.0360317	0.0609767
CD8+ naive T-cells	CD8+ naive T-cells	0.00478958	0.00195625	0.0321658	0.0935733	NK cells resting	0.0518069	0.0242266	0.000616144	0.00225919	0.38576	0.257035	0.0420597	0.0660938
CD8+ T-cells	CD8+ T-cells	0.0128188	0.00906042	0.509657	0.73337	NK cells activated	0.0111225	0.0144532	0.225029	0.330043	0.0537676	0.156046	0.0147468	0.0270359
CD8+ central memory T-cells	CD8+ Tcm	0.00688125	0.019075	0.350819	0.56131	Monocytes	0.0524937	0.0548361	0.374805	0.485042	0.376773	0.76435	0.011029	0.0220581
CD8+ effector memory T-cells	CD8+ Tem	0.0161375	0.0119	0.281849	0.474694	Macrophages M0	0.116777	0.0311488	3.86209e-06	4.2483e-05	0.916442	0.330339	6.12379e-06	6.73617e-05
Xonventional dendritic cells	cDC	0.0342958	0.0237667	0.995908	1	Macrophages M1	0.00506013	0.0223718	0.000401678	0.00176739	0.0419935	0.405551	0.000193741	0.000787506
Chondrocytes	Chondrocytes	1.25e-05	0.00111458	0.0247066	0.0790611	Macrophages M2	0.0435815	0.00558566	3.06622e-05	0.000168642	0.237377	0.0498083	0.000170585	0.000787506
Class-switched memory B-cells	Class-switched memory B-cells	0.00464583	0.007325	0.415168	0.648068	Dendritic cells resting	0.00249471	0.000959362	0.563318	0.652263	0.0189481	0.00898147	0.824098	0.824098
Common lymphoid progenitors	CLP	0.0119792	-0.00019375	0.000217077	0.00463097	Dendritic cells activated	0.0217624	0.0829955	3.17613e-12	6.98748e-11	0.198649	1.18726	3.55271e-14	7.81597e-13
Common myeloid progenitors	CMP	0.000208333	0.000397917	0.554113	0.761308	Mast cells resting	0.0014228	0	0.0590582	0.144365	0.0064373	0	0.0590582	0.0812051
Dendritic cells	DC	0.00448125	0.0072375	0.150733	0.311192	Mast cells activated	0.138106	0.170032	0.0399679	0.109912	1.66114	2.57781	0.000590645	0.00176726
Endothelial cells	Endothelial cells	0.00395208	0.0052875	0.851531	0.951185	Eosinophils	0.0163419	0.0494318	1.69533e-05	0.000124324	0.21167	0.824758	9.95948e-06	7.30362e-05
Eosinophils	Eosinophils	0.00127292	0.00494167	0.0318512	0.0935733	Neutrophils	0.254314	0.281864	0.106663	0.19555	2.77646	4.61977	0.00377989	0.00923973
Epithelial cells	Epithelial cells	-0.00543125	0.004025	0.307473	0.50457
Erythrocytes	Erythrocytes	0.0118729	0.00552083	0.0795771	0.181891
Fibroblasts	Fibroblasts	0.0107354	0.0106083	0.801732	0.950201
Granulocyte-macrophage progenitors	GMP	0.000145833	0.00391458	0.0591721	0.148997
Hepatocytes	Hepatocytes	0.000422917	0.000735417	0.047045	0.130908
Hematopoietic stem cells	HSC	0.0535438	0.00934583	0.0001913	0.00463097
Immature dendritic cells	iDC	0.0351062	0.0737208	0.226452	0.426263
Keratinocytes	Keratinocytes	0.00310417	0.00905833	0.172457	0.344914
Lymphatic endothelial cells	ly Endothelial cells	0.00094375	0.00135	0.970217	1
Macrophages	Macrophages	0.0247625	0.0260167	0.459533	0.683956
Macrophages M1	Macrophages M1	0.0114458	0.0224437	0.0660519	0.156568
Macrophages M2	Macrophages M2	0.00795417	0.00554792	0.780667	0.942692
Mast cells	Mast cells	0.00203542	0.0030125	0.269801	0.466683
Megakaryocytes	Megakaryocytes	0.00164583	0.00162708	0.44673	0.680731
Melanocytes	Melanocytes	0.000729167	0.00079375	0.862011	0.951185
Memory B-cells	Memory B-cells	0.0171854	0.0105208	0.939534	1
Megakaryocyte–erythroid progenitors	MEP	0.0149021	-0.00374583	0.00370054	0.018218
Mesangial cells	Mesangial cells	0.00320833	0.00978958	0.0237219	0.0790611
Monocytes	Monocytes	-0.0286271	0.0419854	0.00219471	0.0117051
Multipotent rogenitors	MPP	0.00011875	0.000229167	0.583882	0.77851
Mesenchymal stem cells	MSC	0.00289375	0.00587917	0.263494	0.466683
Microvascular endothelial cells	mv Endothelial cells	0.00131875	0.00552917	0.0060944	0.0278601
Myocytes	Myocytes	0.00109792	0.0006	0.06053	0.148997
naive B-cells	naive B-cells	0.00589167	0.0042625	0.966235	1
Neurons	Neurons	6.25e-05	0.00011875	0.648902	0.817726
Neutrophils	Neutrophils	0.00275208	0.0195563	0.0539252	0.1438
NK cells	NK cells	0.00472083	0.00478958	0.837287	0.951185
Natural killer T-cells	NKT	-0.00980625	0.0262583	0.0220852	0.078525
Osteoblasts	Osteoblast	0.0192292	-0.00498958	0.00037954	0.00485811
Plasmacytoid dendritic cells	pDC	0.00307292	0.0228667	0.000565234	0.00602916
Pericytes	Pericytes	0.009225	0.0265188	0.00121694	0.00865376
Plasma cells	Plasma cells	0.000760417	0.00213958	0.136744	0.291721
Platelets	Platelets	0.00142917	0.000983333	0.0900821	0.198802
Preadipocytes	Preadipocytes	0.016625	0.01005	0.00714076	0.0304672
pro B-cells	pro B-cells	0.00878333	0.00448125	0.559085	0.761308
Sebocytes	Sebocytes	0.0040875	0.00590625	0.244984	0.447971
Skeletal muscle cells	Skeletal muscle cells	0	8.33333e-06	1	1
Smooth muscle cells	Smooth muscle cells	0.077125	-0.0391312	1.9949e-06	0.000127674
Gamma delta T-cells	Tgd cells	0.00924167	0.00999583	0.972723	1
Type 1 T-helper cells	Th1 cells	0.0160146	-0.000116667	0.0125078	0.0470881
Type 2 T-helper cells	Th2 cells	0.0172646	0.00764583	0.00946295	0.0378518
Regulatory T-cells	Tregs	0.00525833	0.0307	0.00209846	0.0117051
